# Supplementary material for: Spatial planning model for optimizing conservation priorities for local community utilization on Arefi Island in the Raja Ampat Marine Protected Area (MPA) Southwest Papua, Indonesia
Source: PeerJ. 2025 Apr 29;13:e19292. doi: 10.7717/peerj.19292 (PMC12047217; doi:10.7717/peerj.19292)
Supplement: Supplemental Information 1 [file peerj-13-19292-s001.zip]

Archive with 64 entries (63 files):
- OBIA - Raw Data/
- OBIA - Raw Data/Dermaga.cpg
- OBIA - Raw Data/Dermaga.dbf
- OBIA - Raw Data/Dermaga.prj
- OBIA - Raw Data/Dermaga.sbn
- OBIA - Raw Data/Dermaga.sbx
- OBIA - Raw Data/Dermaga.shp
- OBIA - Raw Data/Dermaga.shp.xml
- OBIA - Raw Data/Dermaga.shx
- OBIA - Raw Data/Karang.cpg
- OBIA - Raw Data/Karang.dbf
- OBIA - Raw Data/Karang.prj
- OBIA - Raw Data/Karang.sbn
- OBIA - Raw Data/Karang.sbx
- OBIA - Raw Data/Karang.shp
- OBIA - Raw Data/Karang.shp.xml
- OBIA - Raw Data/Karang.shx
- OBIA - Raw Data/keramba.cpg
- OBIA - Raw Data/keramba.dbf
- OBIA - Raw Data/keramba.prj
- OBIA - Raw Data/keramba.qix
- OBIA - Raw Data/keramba.sbn
- OBIA - Raw Data/keramba.sbx
- OBIA - Raw Data/keramba.shp
- OBIA - Raw Data/keramba.shx
- OBIA - Raw Data/keramba1.cpg
- OBIA - Raw Data/keramba1.dbf
- OBIA - Raw Data/keramba1.prj
- OBIA - Raw Data/keramba1.sbn
- OBIA - Raw Data/keramba1.sbx
- OBIA - Raw Data/keramba1.shp
- OBIA - Raw Data/keramba1.shx
- OBIA - Raw Data/Lamunt.cpg
- OBIA - Raw Data/Lamunt.dbf
- OBIA - Raw Data/Lamunt.prj
- OBIA - Raw Data/Lamunt.sbn
- OBIA - Raw Data/Lamunt.sbx
- OBIA - Raw Data/Lamunt.shp
- OBIA - Raw Data/Lamunt.shp.xml
- OBIA - Raw Data/Lamunt.shx
- OBIA - Raw Data/Landuset.cpg
- OBIA - Raw Data/Landuset.dbf
- OBIA - Raw Data/Landuset.prj
- OBIA - Raw Data/Landuset.sbn
- OBIA - Raw Data/Landuset.sbx
- OBIA - Raw Data/Landuset.shp
- OBIA - Raw Data/Landuset.shp.xml
- OBIA - Raw Data/Landuset.shx
- OBIA - Raw Data/Mangrove.cpg
- OBIA - Raw Data/Mangrove.dbf
- OBIA - Raw Data/Mangrove.prj
- OBIA - Raw Data/Mangrove.sbn
- OBIA - Raw Data/Mangrove.sbx
- OBIA - Raw Data/Mangrove.shp
- OBIA - Raw Data/Mangrove.shp.xml
- OBIA - Raw Data/Mangrove.shx
- OBIA - Raw Data/Pemukiman.cpg
- OBIA - Raw Data/Pemukiman.dbf
- OBIA - Raw Data/Pemukiman.prj
- OBIA - Raw Data/Pemukiman.sbn
- OBIA - Raw Data/Pemukiman.sbx
- OBIA - Raw Data/Pemukiman.shp
- OBIA - Raw Data/Pemukiman.shp.xml
- OBIA - Raw Data/Pemukiman.shx
