# Supplementary material for: Spatial planning model for optimizing conservation priorities for local community utilization on Arefi Island in the Raja Ampat Marine Protected Area (MPA) Southwest Papua, Indonesia
Source: PeerJ. 2025 Apr 29;13:e19292. doi: 10.7717/peerj.19292 (PMC12047217; doi:10.7717/peerj.19292)
Supplement: Supplemental Information 2 [file peerj-13-19292-s002.zip]

Archive with 9 entries (8 files):
- Final - Arefi Shape/
- Final - Arefi Shape/shparefi1.cpg
- Final - Arefi Shape/shparefi1.dbf
- Final - Arefi Shape/shparefi1.prj
- Final - Arefi Shape/shparefi1.sbn
- Final - Arefi Shape/shparefi1.sbx
- Final - Arefi Shape/shparefi1.shp
- Final - Arefi Shape/shparefi1.shp.xml
- Final - Arefi Shape/shparefi1.shx
