# Supplementary material for: Spatial planning model for optimizing conservation priorities for local community utilization on Arefi Island in the Raja Ampat Marine Protected Area (MPA) Southwest Papua, Indonesia
Source: PeerJ. 2025 Apr 29;13:e19292. doi: 10.7717/peerj.19292 (PMC12047217; doi:10.7717/peerj.19292)
Supplement: Supplemental Information 3 [file peerj-13-19292-s003.zip › 30%/input.dat]

Input file for Annealing program.

This file generated by Qmarxan
created by Apropos Information Systems Inc.

General Parameters
VERSION 0.1
BLM 1.00000000000000E+0000
PROP 5.00000000000000E-0001
RANDSEED -1
BESTSCORE -1.00000000000000E+0000
NUMREPS 1000

Annealing Parameters
NUMITNS 1000000
STARTTEMP -1.00000000000000E+0000
COOLFAC 0.00000000000000E+0000
NUMTEMP 10000

Cost Threshold
COSTTHRESH 0.00000000000000E+0000
THRESHPEN1 1.40000000000000E-0001
THRESHPEN2 0.00000000000000E+0000

Input File
INPUTDIR input
SPECNAME spec.dat
PUNAME pu.dat
PUVSPRNAME puvspr.dat
BOUNDNAME bound.dat
MATRIXSPORDERNAME puvspr_sporder.dat

Save Files
SCENNAME output
SAVERUN 2
SAVEBEST 2
SAVESUMMARY 2
SAVESCEN 2
SAVETARGMET 2
SAVESUMSOLN 2
SAVELOG 1
SAVESNAPSTEPS 0
SAVESNAPCHANGES 0
SAVESNAPFREQUENCY 0
OUTPUTDIR output

Program control.
RUNMODE 1
MISSLEVEL 9.50000000000000E-0001
ITIMPTYPE 1
HEURTYPE 0
CLUMPTYPE 0
VERBOSITY 3
SAVESOLUTIONSMATRIX 0
