# Supplementary material for: Spatial planning model for optimizing conservation priorities for local community utilization on Arefi Island in the Raja Ampat Marine Protected Area (MPA) Southwest Papua, Indonesia
Source: PeerJ. 2025 Apr 29;13:e19292. doi: 10.7717/peerj.19292 (PMC12047217; doi:10.7717/peerj.19292)
Supplement: Supplemental Information 3 [file peerj-13-19292-s003.zip › 30%/input/bound.dat]

id1	id2	boundary
33	33	17.0
33	89	0.0
33	90	4.0
33	147	15.0
34	34	25.0
34	90	8.0
34	91	11.0
34	148	15.0
35	35	29.0
35	91	13.0
35	92	15.0
35	149	15.0
36	36	29.0
36	92	15.0
36	93	14.0
36	150	15.0
37	37	27.0
37	93	13.0
37	94	10.0
37	151	15.0
38	38	22.0
38	94	8.0
38	95	5.0
38	152	15.0
89	89	27.0
89	146	8.0
89	147	15.0
89	203	15.0
90	90	24.0
90	147	15.0
90	148	15.0
90	204	15.0
91	91	18.0
91	148	15.0
91	149	15.0
91	205	15.0
92	92	15.0
92	149	15.0
92	150	15.0
92	206	15.0
93	93	17.0
93	150	15.0
93	151	15.0
93	207	15.0
94	94	21.0
94	151	15.0
94	152	15.0
94	208	15.0
95	95	28.0
95	152	15.0
95	153	15.0
95	209	15.0
96	96	23.0
96	153	10.0
96	154	4.0
96	210	15.0
145	145	20.0
145	201	0.0
145	202	8.0
145	259	15.0
146	146	27.0
146	202	14.0
146	203	15.0
146	260	15.0
147	203	15.0
147	204	15.0
147	261	15.0
148	204	15.0
148	205	15.0
148	262	15.0
149	205	15.0
149	206	15.0
149	263	15.0
150	206	15.0
150	207	15.0
150	264	15.0
151	207	15.0
151	208	15.0
151	265	15.0
152	208	15.0
152	209	15.0
152	266	15.0
153	153	18.0
153	209	15.0
153	210	15.0
153	267	15.0
154	154	27.0
154	210	15.0
154	211	10.0
154	268	15.0
155	155	3.0
155	211	1.0
155	269	2.0
201	201	26.0
201	258	5.0
201	259	15.0
201	315	15.0
202	202	20.0
202	259	15.0
202	260	15.0
202	316	15.0
203	260	15.0
203	261	15.0
203	317	15.0
204	261	15.0
204	262	15.0
204	318	15.0
205	262	15.0
205	263	15.0
205	319	15.0
206	263	15.0
206	264	15.0
206	320	15.0
207	264	15.0
207	265	15.0
207	321	15.0
208	265	15.0
208	266	15.0
208	322	15.0
209	266	15.0
209	267	15.0
209	323	15.0
210	267	15.0
210	268	15.0
210	324	15.0
211	211	25.0
211	268	15.0
211	269	15.0
211	325	15.0
212	212	18.0
212	269	8.0
212	326	12.0
258	258	26.0
258	314	10.0
258	315	15.0
258	372	15.0
259	315	15.0
259	316	15.0
259	373	15.0
260	316	15.0
260	317	15.0
260	374	15.0
261	317	15.0
261	318	15.0
261	375	15.0
262	318	15.0
262	319	15.0
262	376	15.0
263	319	15.0
263	320	15.0
263	377	15.0
264	320	15.0
264	321	15.0
264	378	15.0
265	321	15.0
265	322	15.0
265	379	15.0
266	322	15.0
266	323	15.0
266	380	15.0
267	323	15.0
267	324	15.0
267	381	15.0
268	324	15.0
268	325	15.0
268	382	15.0
269	269	17.0
269	325	15.0
269	326	15.0
269	383	15.0
270	270	25.0
270	326	13.0
270	327	2.0
270	384	15.0
314	314	26.0
314	371	13.0
314	372	15.0
314	428	15.0
315	372	15.0
315	373	15.0
315	429	15.0
316	373	15.0
316	374	15.0
316	430	15.0
317	374	15.0
317	375	15.0
317	431	15.0
318	375	15.0
318	376	15.0
318	432	15.0
319	376	15.0
319	377	15.0
319	433	15.0
320	377	15.0
320	378	15.0
320	434	15.0
321	378	15.0
321	379	15.0
321	435	15.0
322	379	15.0
322	380	15.0
322	436	15.0
323	380	15.0
323	381	15.0
323	437	15.0
324	381	15.0
324	382	15.0
324	438	15.0
325	382	15.0
325	383	15.0
325	439	15.0
326	326	4.0
326	383	15.0
326	384	15.0
326	440	15.0
327	327	26.0
327	384	15.0
327	385	2.0
327	441	15.0
370	370	3.0
370	427	2.0
370	484	2.0
371	371	26.0
371	427	15.0
371	428	15.0
371	485	15.0
372	428	15.0
372	429	15.0
372	486	15.0
373	429	15.0
373	430	15.0
373	487	15.0
374	430	15.0
374	431	15.0
374	488	15.0
375	431	15.0
375	432	15.0
375	489	15.0
376	432	15.0
376	433	15.0
376	490	15.0
377	433	15.0
377	434	15.0
377	491	15.0
378	434	15.0
378	435	15.0
378	492	15.0
379	435	15.0
379	436	15.0
379	493	15.0
380	436	15.0
380	437	15.0
380	494	15.0
381	437	15.0
381	438	15.0
381	495	15.0
382	438	15.0
382	439	15.0
382	496	15.0
383	439	15.0
383	440	15.0
383	497	15.0
384	440	15.0
384	441	15.0
384	498	15.0
385	385	26.0
385	441	15.0
385	442	3.0
385	499	15.0
426	426	14.0
426	484	5.0
426	540	10.0
427	427	25.0
427	484	15.0
427	485	15.0
427	541	15.0
428	485	15.0
428	486	15.0
428	542	15.0
429	486	15.0
429	487	15.0
429	543	15.0
430	487	15.0
430	488	15.0
430	544	15.0
431	488	15.0
431	489	15.0
431	545	15.0
432	489	15.0
432	490	15.0
432	546	15.0
433	490	15.0
433	491	15.0
433	547	15.0
434	491	15.0
434	492	15.0
434	548	15.0
435	492	15.0
435	493	15.0
435	549	15.0
436	493	15.0
436	494	15.0
436	550	15.0
437	494	15.0
437	495	15.0
437	551	15.0
438	495	15.0
438	496	15.0
438	552	15.0
439	496	15.0
439	497	15.0
439	553	15.0
440	497	15.0
440	498	15.0
440	554	15.0
441	498	15.0
441	499	15.0
441	555	15.0
442	442	26.0
442	499	15.0
442	500	2.0
442	556	15.0
483	483	24.0
483	539	3.0
483	540	13.0
483	597	15.0
484	484	20.0
484	540	15.0
484	541	15.0
484	598	15.0
485	541	15.0
485	542	15.0
485	599	15.0
486	542	15.0
486	543	15.0
486	600	15.0
487	543	15.0
487	544	15.0
487	601	15.0
488	544	15.0
488	545	15.0
488	602	15.0
489	545	15.0
489	546	15.0
489	603	15.0
490	546	15.0
490	547	15.0
490	604	15.0
491	547	15.0
491	548	15.0
491	605	15.0
492	548	15.0
492	549	15.0
492	606	15.0
493	549	15.0
493	550	15.0
493	607	15.0
494	550	15.0
494	551	15.0
494	608	15.0
495	551	15.0
495	552	15.0
495	609	15.0
496	552	15.0
496	553	15.0
496	610	15.0
497	553	15.0
497	554	15.0
497	611	15.0
498	554	15.0
498	555	15.0
498	612	15.0
499	555	15.0
499	556	15.0
499	613	15.0
500	500	25.0
500	556	15.0
500	614	14.0
539	539	26.0
539	596	7.0
539	597	15.0
539	653	15.0
540	540	6.0
540	597	15.0
540	598	15.0
540	654	15.0
541	598	15.0
541	599	15.0
541	655	15.0
542	599	15.0
542	600	15.0
542	656	15.0
543	600	15.0
543	601	15.0
543	657	15.0
544	601	15.0
544	602	15.0
544	658	15.0
545	602	15.0
545	603	15.0
545	659	15.0
546	603	15.0
546	604	15.0
546	660	15.0
547	604	15.0
547	605	15.0
547	661	15.0
548	605	15.0
548	606	15.0
548	662	15.0
549	606	15.0
549	607	15.0
549	663	15.0
550	607	15.0
550	608	15.0
550	664	15.0
551	608	15.0
551	609	15.0
551	665	15.0
552	609	15.0
552	610	15.0
552	666	15.0
553	610	15.0
553	611	15.0
553	667	15.0
554	611	15.0
554	612	15.0
554	668	15.0
555	612	15.0
555	613	15.0
555	669	15.0
556	613	15.0
556	614	15.0
556	670	15.0
557	557	19.0
557	614	13.0
557	671	9.0
596	596	26.0
596	652	10.0
596	653	15.0
596	710	15.0
597	653	15.0
597	654	15.0
597	711	15.0
598	654	15.0
598	655	15.0
598	712	15.0
599	655	15.0
599	656	15.0
599	713	15.0
600	656	15.0
600	657	15.0
600	714	15.0
601	657	15.0
601	658	15.0
601	715	15.0
602	658	15.0
602	659	15.0
602	716	15.0
603	659	15.0
603	660	15.0
603	717	15.0
604	660	15.0
604	661	15.0
604	718	15.0
605	661	15.0
605	662	15.0
605	719	15.0
606	662	15.0
606	663	15.0
606	720	15.0
607	663	15.0
607	664	15.0
607	721	15.0
608	664	15.0
608	665	15.0
608	722	15.0
609	665	15.0
609	666	15.0
609	723	15.0
610	666	15.0
610	667	15.0
610	724	15.0
611	667	15.0
611	668	15.0
611	725	15.0
612	668	15.0
612	669	15.0
612	726	15.0
613	669	15.0
613	670	15.0
613	727	15.0
614	614	3.0
614	670	15.0
614	671	15.0
614	728	15.0
615	615	5.0
615	671	4.0
615	729	2.0
652	652	26.0
652	709	12.0
652	710	15.0
652	766	15.0
653	710	15.0
653	711	15.0
653	767	15.0
654	711	15.0
654	712	15.0
654	768	15.0
655	712	15.0
655	713	15.0
655	769	15.0
656	713	15.0
656	714	15.0
656	770	15.0
657	714	15.0
657	715	15.0
657	771	15.0
658	715	15.0
658	716	15.0
658	772	15.0
659	716	15.0
659	717	15.0
659	773	15.0
660	717	15.0
660	718	15.0
660	774	15.0
661	718	15.0
661	719	15.0
661	775	15.0
662	719	15.0
662	720	15.0
662	776	15.0
663	720	15.0
663	721	15.0
663	777	15.0
664	721	15.0
664	722	15.0
664	778	15.0
665	722	15.0
665	723	15.0
665	779	15.0
666	723	15.0
666	724	15.0
666	780	15.0
667	724	15.0
667	725	15.0
667	781	15.0
668	725	15.0
668	726	15.0
668	782	15.0
669	726	15.0
669	727	15.0
669	783	15.0
670	727	15.0
670	728	15.0
670	784	15.0
671	671	15.0
671	728	15.0
671	729	15.0
671	785	15.0
708	708	10.0
708	765	5.0
708	822	6.0
709	709	26.0
709	765	15.0
709	766	15.0
709	823	15.0
710	766	15.0
710	767	15.0
710	824	15.0
711	767	15.0
711	768	15.0
711	825	15.0
712	768	15.0
712	769	15.0
712	826	15.0
713	769	15.0
713	770	15.0
713	827	15.0
714	770	15.0
714	771	15.0
714	828	15.0
715	771	15.0
715	772	15.0
715	829	15.0
716	772	15.0
716	773	15.0
716	830	15.0
717	773	15.0
717	774	15.0
717	831	15.0
718	774	15.0
718	775	15.0
718	832	15.0
719	775	15.0
719	776	15.0
719	833	15.0
720	776	15.0
720	777	15.0
720	834	15.0
721	777	15.0
721	778	15.0
721	835	15.0
722	778	15.0
722	779	15.0
722	836	15.0
723	779	15.0
723	780	15.0
723	837	15.0
724	780	15.0
724	781	15.0
724	838	15.0
725	781	15.0
725	782	15.0
725	839	15.0
726	782	15.0
726	783	15.0
726	840	15.0
727	783	15.0
727	784	15.0
727	841	15.0
728	784	15.0
728	785	15.0
728	842	15.0
729	729	25.0
729	785	15.0
729	786	11.0
729	843	15.0
764	764	14.0
764	822	8.0
764	878	8.0
765	765	22.0
765	822	15.0
765	823	15.0
765	879	15.0
766	823	15.0
766	824	15.0
766	880	15.0
767	824	15.0
767	825	15.0
767	881	15.0
768	825	15.0
768	826	15.0
768	882	15.0
769	826	15.0
769	827	15.0
769	883	15.0
770	827	15.0
770	828	15.0
770	884	15.0
771	828	15.0
771	829	15.0
771	885	15.0
772	829	15.0
772	830	15.0
772	886	15.0
773	830	15.0
773	831	15.0
773	887	15.0
774	831	15.0
774	832	15.0
774	888	15.0
775	832	15.0
775	833	15.0
775	889	15.0
776	833	15.0
776	834	15.0
776	890	15.0
777	834	15.0
777	835	15.0
777	891	15.0
778	835	15.0
778	836	15.0
778	892	15.0
779	836	15.0
779	837	15.0
779	893	15.0
780	837	15.0
780	838	15.0
780	894	15.0
781	838	15.0
781	839	15.0
781	895	15.0
782	839	15.0
782	840	15.0
782	896	15.0
783	840	15.0
783	841	15.0
783	897	15.0
784	841	15.0
784	842	15.0
784	898	15.0
785	842	15.0
785	843	15.0
785	899	15.0
786	786	27.0
786	843	15.0
786	844	5.0
786	900	15.0
821	821	15.0
821	878	9.0
821	935	8.0
822	822	14.0
822	878	15.0
822	879	15.0
822	936	15.0
823	879	15.0
823	880	15.0
823	937	15.0
824	880	15.0
824	881	15.0
824	938	15.0
825	881	15.0
825	882	15.0
825	939	15.0
826	882	15.0
826	883	15.0
826	940	15.0
827	883	15.0
827	884	15.0
827	941	15.0
828	884	15.0
828	885	15.0
828	942	15.0
829	885	15.0
829	886	15.0
829	943	15.0
830	886	15.0
830	887	15.0
830	944	15.0
831	887	15.0
831	888	15.0
831	945	15.0
832	888	15.0
832	889	15.0
832	946	15.0
833	889	15.0
833	890	15.0
833	947	15.0
834	890	15.0
834	891	15.0
834	948	15.0
835	891	15.0
835	892	15.0
835	949	15.0
836	892	15.0
836	893	15.0
836	950	15.0
837	893	15.0
837	894	15.0
837	951	15.0
838	894	15.0
838	895	15.0
838	952	15.0
839	895	15.0
839	896	15.0
839	953	15.0
840	896	15.0
840	897	15.0
840	954	15.0
841	897	15.0
841	898	15.0
841	955	15.0
842	898	15.0
842	899	15.0
842	956	15.0
843	899	15.0
843	900	15.0
843	957	15.0
844	844	24.0
844	900	15.0
844	958	12.0
877	877	12.0
877	935	8.0
877	991	7.0
878	878	11.0
878	935	15.0
878	936	15.0
878	992	15.0
879	936	15.0
879	937	15.0
879	993	15.0
880	937	15.0
880	938	15.0
880	994	15.0
881	938	15.0
881	939	15.0
881	995	15.0
882	939	15.0
882	940	15.0
882	996	15.0
883	940	15.0
883	941	15.0
883	997	15.0
884	941	15.0
884	942	15.0
884	998	15.0
885	942	15.0
885	943	15.0
885	999	15.0
886	943	15.0
886	944	15.0
886	1000	15.0
887	944	15.0
887	945	15.0
887	1001	15.0
888	945	15.0
888	946	15.0
888	1002	15.0
889	946	15.0
889	947	15.0
889	1003	15.0
890	947	15.0
890	948	15.0
890	1004	15.0
891	948	15.0
891	949	15.0
891	1005	15.0
892	949	15.0
892	950	15.0
892	1006	15.0
893	950	15.0
893	951	15.0
893	1007	15.0
894	951	15.0
894	952	15.0
894	1008	15.0
895	952	15.0
895	953	15.0
895	1009	15.0
896	953	15.0
896	954	15.0
896	1010	15.0
897	954	15.0
897	955	15.0
897	1011	15.0
898	955	15.0
898	956	15.0
898	1012	15.0
899	956	15.0
899	957	15.0
899	1013	15.0
900	957	15.0
900	958	15.0
900	1014	15.0
901	901	5.0
901	958	4.0
901	1015	1.0
934	934	5.0
934	991	4.0
934	1048	3.0
935	935	12.0
935	991	15.0
935	992	15.0
935	1049	15.0
936	992	15.0
936	993	15.0
936	1050	15.0
937	993	15.0
937	994	15.0
937	1051	15.0
938	994	15.0
938	995	15.0
938	1052	15.0
939	995	15.0
939	996	15.0
939	1053	15.0
940	996	15.0
940	997	15.0
940	1054	15.0
941	997	15.0
941	998	15.0
941	1055	15.0
942	998	15.0
942	999	15.0
942	1056	15.0
943	999	15.0
943	1000	15.0
943	1057	15.0
944	1000	15.0
944	1001	15.0
944	1058	15.0
945	1001	15.0
945	1002	15.0
945	1059	15.0
946	1002	15.0
946	1003	15.0
946	1060	15.0
947	1003	15.0
947	1004	15.0
947	1061	15.0
948	1004	15.0
948	1005	15.0
948	1062	15.0
949	1005	15.0
949	1006	15.0
949	1063	15.0
950	1006	15.0
950	1007	15.0
950	1064	15.0
951	1007	15.0
951	1008	15.0
951	1065	15.0
952	1008	15.0
952	1009	15.0
952	1066	15.0
953	1009	15.0
953	1010	15.0
953	1067	15.0
954	1010	15.0
954	1011	15.0
954	1068	15.0
955	1011	15.0
955	1012	15.0
955	1069	15.0
956	1012	15.0
956	1013	15.0
956	1070	15.0
957	1013	15.0
957	1014	15.0
957	1071	15.0
958	958	13.0
958	1014	15.0
958	1015	15.0
958	1072	15.0
991	991	17.0
991	1048	15.0
991	1049	15.0
991	1105	15.0
992	1049	15.0
992	1050	15.0
992	1106	15.0
993	1050	15.0
993	1051	15.0
993	1107	15.0
994	1051	15.0
994	1052	15.0
994	1108	15.0
995	1052	15.0
995	1053	15.0
995	1109	15.0
996	1053	15.0
996	1054	15.0
996	1110	15.0
997	1054	15.0
997	1055	15.0
997	1111	15.0
998	1055	15.0
998	1056	15.0
998	1112	15.0
999	1056	15.0
999	1057	15.0
999	1113	15.0
1000	1057	15.0
1000	1058	15.0
1000	1114	15.0
1001	1058	15.0
1001	1059	15.0
1001	1115	15.0
1002	1059	15.0
1002	1060	15.0
1002	1116	15.0
1003	1060	15.0
1003	1061	15.0
1003	1117	15.0
1004	1061	15.0
1004	1062	15.0
1004	1118	15.0
1005	1062	15.0
1005	1063	15.0
1005	1119	15.0
1006	1063	15.0
1006	1064	15.0
1006	1120	15.0
1007	1064	15.0
1007	1065	15.0
1007	1121	15.0
1008	1065	15.0
1008	1066	15.0
1008	1122	15.0
1009	1066	15.0
1009	1067	15.0
1009	1123	15.0
1010	1067	15.0
1010	1068	15.0
1010	1124	15.0
1011	1068	15.0
1011	1069	15.0
1011	1125	15.0
1012	1069	15.0
1012	1070	15.0
1012	1126	15.0
1013	1070	15.0
1013	1071	15.0
1013	1127	15.0
1014	1071	15.0
1014	1072	15.0
1014	1128	15.0
1015	1015	27.0
1015	1072	15.0
1015	1073	6.0
1015	1129	15.0
1048	1048	24.0
1048	1104	14.0
1048	1105	15.0
1048	1162	15.0
1049	1105	15.0
1049	1106	15.0
1049	1163	15.0
1050	1106	15.0
1050	1107	15.0
1050	1164	15.0
1051	1107	15.0
1051	1108	15.0
1051	1165	15.0
1052	1108	15.0
1052	1109	15.0
1052	1166	15.0
1053	1109	15.0
1053	1110	15.0
1053	1167	15.0
1054	1110	15.0
1054	1111	15.0
1054	1168	15.0
1055	1111	15.0
1055	1112	15.0
1055	1169	15.0
1056	1112	15.0
1056	1113	15.0
1056	1170	15.0
1057	1113	15.0
1057	1114	15.0
1057	1171	15.0
1058	1114	15.0
1058	1115	15.0
1058	1172	15.0
1059	1115	15.0
1059	1116	15.0
1059	1173	15.0
1060	1116	15.0
1060	1117	15.0
1060	1174	15.0
1061	1117	15.0
1061	1118	15.0
1061	1175	15.0
1062	1118	15.0
1062	1119	15.0
1062	1176	15.0
1063	1119	15.0
1063	1120	15.0
1063	1177	15.0
1064	1120	15.0
1064	1121	15.0
1064	1178	15.0
1065	1121	15.0
1065	1122	15.0
1065	1179	15.0
1066	1122	15.0
1066	1123	15.0
1066	1180	15.0
1067	1123	15.0
1067	1124	15.0
1067	1181	15.0
1068	1124	15.0
1068	1125	15.0
1068	1182	15.0
1069	1125	15.0
1069	1126	15.0
1069	1183	15.0
1070	1126	15.0
1070	1127	15.0
1070	1184	15.0
1071	1127	15.0
1071	1128	15.0
1071	1185	15.0
1072	1128	15.0
1072	1129	15.0
1072	1186	15.0
1073	1073	23.0
1073	1129	15.0
1073	1187	10.0
1104	1104	26.0
1104	1161	9.0
1104	1162	15.0
1104	1218	15.0
1105	1162	15.0
1105	1163	15.0
1105	1219	15.0
1106	1163	15.0
1106	1164	15.0
1106	1220	15.0
1107	1164	15.0
1107	1165	15.0
1107	1221	15.0
1108	1165	15.0
1108	1166	15.0
1108	1222	15.0
1109	1166	15.0
1109	1167	15.0
1109	1223	15.0
1110	1167	15.0
1110	1168	15.0
1110	1224	15.0
1111	1168	15.0
1111	1169	15.0
1111	1225	15.0
1112	1169	15.0
1112	1170	15.0
1112	1226	15.0
1113	1170	15.0
1113	1171	15.0
1113	1227	15.0
1114	1171	15.0
1114	1172	15.0
1114	1228	15.0
1115	1172	15.0
1115	1173	15.0
1115	1229	15.0
1116	1173	15.0
1116	1174	15.0
1116	1230	15.0
1117	1174	15.0
1117	1175	15.0
1117	1231	15.0
1118	1175	15.0
1118	1176	15.0
1118	1232	15.0
1119	1176	15.0
1119	1177	15.0
1119	1233	15.0
1120	1177	15.0
1120	1178	15.0
1120	1234	15.0
1121	1178	15.0
1121	1179	15.0
1121	1235	15.0
1122	1179	15.0
1122	1180	15.0
1122	1236	15.0
1123	1180	15.0
1123	1181	15.0
1123	1237	15.0
1124	1181	15.0
1124	1182	15.0
1124	1238	15.0
1125	1182	15.0
1125	1183	15.0
1125	1239	15.0
1126	1183	15.0
1126	1184	15.0
1126	1240	15.0
1127	1184	15.0
1127	1185	15.0
1127	1241	15.0
1128	1185	15.0
1128	1186	15.0
1128	1242	15.0
1129	1186	15.0
1129	1187	15.0
1129	1243	15.0
1161	1161	27.0
1161	1217	4.0
1161	1218	15.0
1161	1275	15.0
1162	1218	15.0
1162	1219	15.0
1162	1276	15.0
1163	1219	15.0
1163	1220	15.0
1163	1277	15.0
1164	1220	15.0
1164	1221	15.0
1164	1278	15.0
1165	1221	15.0
1165	1222	15.0
1165	1279	15.0
1166	1222	15.0
1166	1223	15.0
1166	1280	15.0
1167	1223	15.0
1167	1224	15.0
1167	1281	15.0
1168	1224	15.0
1168	1225	15.0
1168	1282	15.0
1169	1225	15.0
1169	1226	15.0
1169	1283	15.0
1170	1226	15.0
1170	1227	15.0
1170	1284	15.0
1171	1227	15.0
1171	1228	15.0
1171	1285	15.0
1172	1228	15.0
1172	1229	15.0
1172	1286	15.0
1173	1229	15.0
1173	1230	15.0
1173	1287	15.0
1174	1230	15.0
1174	1231	15.0
1174	1288	15.0
1175	1231	15.0
1175	1232	15.0
1175	1289	15.0
1176	1232	15.0
1176	1233	15.0
1176	1290	15.0
1177	1233	15.0
1177	1234	15.0
1177	1291	15.0
1178	1234	15.0
1178	1235	15.0
1178	1292	15.0
1179	1235	15.0
1179	1236	15.0
1179	1293	15.0
1180	1236	15.0
1180	1237	15.0
1180	1294	15.0
1181	1237	15.0
1181	1238	15.0
1181	1295	15.0
1182	1238	15.0
1182	1239	15.0
1182	1296	15.0
1183	1239	15.0
1183	1240	15.0
1183	1297	15.0
1184	1240	15.0
1184	1241	15.0
1184	1298	15.0
1185	1241	15.0
1185	1242	15.0
1185	1299	15.0
1186	1242	15.0
1186	1243	15.0
1186	1300	15.0
1187	1187	19.0
1187	1243	15.0
1187	1244	12.0
1187	1301	15.0
1217	1217	23.0
1217	1275	15.0
1217	1331	11.0
1218	1275	15.0
1218	1276	15.0
1218	1332	15.0
1219	1276	15.0
1219	1277	15.0
1219	1333	15.0
1220	1277	15.0
1220	1278	15.0
1220	1334	15.0
1221	1278	15.0
1221	1279	15.0
1221	1335	15.0
1222	1279	15.0
1222	1280	15.0
1222	1336	15.0
1223	1280	15.0
1223	1281	15.0
1223	1337	15.0
1224	1281	15.0
1224	1282	15.0
1224	1338	15.0
1225	1282	15.0
1225	1283	15.0
1225	1339	15.0
1226	1283	15.0
1226	1284	15.0
1226	1340	15.0
1227	1284	15.0
1227	1285	15.0
1227	1341	15.0
1228	1285	15.0
1228	1286	15.0
1228	1342	15.0
1229	1286	15.0
1229	1287	15.0
1229	1343	15.0
1230	1287	15.0
1230	1288	15.0
1230	1344	15.0
1231	1288	15.0
1231	1289	15.0
1231	1345	15.0
1232	1289	15.0
1232	1290	15.0
1232	1346	15.0
1233	1290	15.0
1233	1291	15.0
1233	1347	15.0
1234	1291	15.0
1234	1292	15.0
1234	1348	15.0
1235	1292	15.0
1235	1293	15.0
1235	1349	15.0
1236	1293	15.0
1236	1294	15.0
1236	1350	15.0
1237	1294	15.0
1237	1295	15.0
1237	1351	15.0
1238	1295	15.0
1238	1296	15.0
1238	1352	15.0
1239	1296	15.0
1239	1297	15.0
1239	1353	15.0
1240	1297	15.0
1240	1298	15.0
1240	1354	15.0
1241	1298	15.0
1241	1299	15.0
1241	1355	15.0
1242	1299	15.0
1242	1300	15.0
1242	1356	15.0
1243	1300	15.0
1243	1301	15.0
1243	1357	15.0
1244	1244	28.0
1244	1301	15.0
1244	1358	15.0
1274	1274	4.0
1274	1331	3.0
1274	1388	1.0
1275	1331	15.0
1275	1332	15.0
1275	1389	15.0
1276	1332	15.0
1276	1333	15.0
1276	1390	15.0
1277	1333	15.0
1277	1334	15.0
1277	1391	15.0
1278	1334	15.0
1278	1335	15.0
1278	1392	15.0
1279	1335	15.0
1279	1336	15.0
1279	1393	15.0
1280	1336	15.0
1280	1337	15.0
1280	1394	15.0
1281	1337	15.0
1281	1338	15.0
1281	1395	15.0
1282	1338	15.0
1282	1339	15.0
1282	1396	15.0
1283	1339	15.0
1283	1340	15.0
1283	1397	15.0
1284	1340	15.0
1284	1341	15.0
1284	1398	15.0
1285	1341	15.0
1285	1342	15.0
1285	1399	15.0
1286	1342	15.0
1286	1343	15.0
1286	1400	15.0
1287	1343	15.0
1287	1344	15.0
1287	1401	15.0
1288	1344	15.0
1288	1345	15.0
1288	1402	15.0
1289	1345	15.0
1289	1346	15.0
1289	1403	15.0
1290	1346	15.0
1290	1347	15.0
1290	1404	15.0
1291	1347	15.0
1291	1348	15.0
1291	1405	15.0
1292	1348	15.0
1292	1349	15.0
1292	1406	15.0
1293	1349	15.0
1293	1350	15.0
1293	1407	15.0
1294	1350	15.0
1294	1351	15.0
1294	1408	15.0
1295	1351	15.0
1295	1352	15.0
1295	1409	15.0
1296	1352	15.0
1296	1353	15.0
1296	1410	15.0
1297	1353	15.0
1297	1354	15.0
1297	1411	15.0
1298	1354	15.0
1298	1355	15.0
1298	1412	15.0
1299	1355	15.0
1299	1356	15.0
1299	1413	15.0
1300	1356	15.0
1300	1357	15.0
1300	1414	15.0
1301	1357	15.0
1301	1358	15.0
1301	1415	15.0
1302	1302	11.0
1302	1358	11.0
1302	1416	1.0
1331	1331	14.0
1331	1388	15.0
1331	1389	15.0
1331	1445	15.0
1332	1389	15.0
1332	1390	15.0
1332	1446	15.0
1333	1390	15.0
1333	1391	15.0
1333	1447	15.0
1334	1391	15.0
1334	1392	15.0
1334	1448	15.0
1335	1392	15.0
1335	1393	15.0
1335	1449	15.0
1336	1393	15.0
1336	1394	15.0
1336	1450	15.0
1337	1394	15.0
1337	1395	15.0
1337	1451	15.0
1338	1395	15.0
1338	1396	15.0
1338	1452	15.0
1339	1396	15.0
1339	1397	15.0
1339	1453	15.0
1340	1397	15.0
1340	1398	15.0
1340	1454	15.0
1341	1398	15.0
1341	1399	15.0
1341	1455	15.0
1342	1399	15.0
1342	1400	15.0
1342	1456	15.0
1343	1400	15.0
1343	1401	15.0
1343	1457	15.0
1344	1401	15.0
1344	1402	15.0
1344	1458	15.0
1345	1402	15.0
1345	1403	15.0
1345	1459	15.0
1346	1403	15.0
1346	1404	15.0
1346	1460	15.0
1347	1404	15.0
1347	1405	15.0
1347	1461	15.0
1348	1405	15.0
1348	1406	15.0
1348	1462	15.0
1349	1406	15.0
1349	1407	15.0
1349	1463	15.0
1350	1407	15.0
1350	1408	15.0
1350	1464	15.0
1351	1408	15.0
1351	1409	15.0
1351	1465	15.0
1352	1409	15.0
1352	1410	15.0
1352	1466	15.0
1353	1410	15.0
1353	1411	15.0
1353	1467	15.0
1354	1411	15.0
1354	1412	15.0
1354	1468	15.0
1355	1412	15.0
1355	1413	15.0
1355	1469	15.0
1356	1413	15.0
1356	1414	15.0
1356	1470	15.0
1357	1414	15.0
1357	1415	15.0
1357	1471	15.0
1358	1358	5.0
1358	1415	15.0
1358	1416	15.0
1358	1472	15.0
1388	1388	26.0
1388	1444	7.0
1388	1445	15.0
1388	1502	15.0
1389	1445	15.0
1389	1446	15.0
1389	1503	15.0
1390	1446	15.0
1390	1447	15.0
1390	1504	15.0
1391	1447	15.0
1391	1448	15.0
1391	1505	15.0
1392	1448	15.0
1392	1449	15.0
1392	1506	15.0
1393	1449	15.0
1393	1450	15.0
1393	1507	15.0
1394	1450	15.0
1394	1451	15.0
1394	1508	15.0
1395	1451	15.0
1395	1452	15.0
1395	1509	15.0
1396	1452	15.0
1396	1453	15.0
1396	1510	15.0
1397	1453	15.0
1397	1454	15.0
1397	1511	15.0
1398	1454	15.0
1398	1455	15.0
1398	1512	15.0
1399	1455	15.0
1399	1456	15.0
1399	1513	15.0
1400	1456	15.0
1400	1457	15.0
1400	1514	15.0
1401	1457	15.0
1401	1458	15.0
1401	1515	15.0
1402	1458	15.0
1402	1459	15.0
1402	1516	15.0
1403	1459	15.0
1403	1460	15.0
1403	1517	15.0
1404	1460	15.0
1404	1461	15.0
1404	1518	15.0
1405	1461	15.0
1405	1462	15.0
1405	1519	15.0
1406	1462	15.0
1406	1463	15.0
1406	1520	15.0
1407	1463	15.0
1407	1464	15.0
1407	1521	15.0
1408	1464	15.0
1408	1465	15.0
1408	1522	15.0
1409	1465	15.0
1409	1466	15.0
1409	1523	15.0
1410	1466	15.0
1410	1467	15.0
1410	1524	15.0
1411	1467	15.0
1411	1468	15.0
1411	1525	15.0
1412	1468	15.0
1412	1469	15.0
1412	1526	15.0
1413	1469	15.0
1413	1470	15.0
1413	1527	15.0
1414	1470	15.0
1414	1471	15.0
1414	1528	15.0
1415	1471	15.0
1415	1472	15.0
1415	1529	15.0
1416	1416	28.0
1416	1472	15.0
1416	1473	3.0
1416	1530	15.0
1444	1444	25.0
1444	1502	15.0
1444	1558	12.0
1445	1502	15.0
1445	1503	15.0
1445	1559	15.0
1446	1503	15.0
1446	1504	15.0
1446	1560	15.0
1447	1504	15.0
1447	1505	15.0
1447	1561	15.0
1448	1505	15.0
1448	1506	15.0
1448	1562	15.0
1449	1506	15.0
1449	1507	15.0
1449	1563	15.0
1450	1507	15.0
1450	1508	15.0
1450	1564	15.0
1451	1508	15.0
1451	1509	15.0
1451	1565	15.0
1452	1509	15.0
1452	1510	15.0
1452	1566	15.0
1453	1510	15.0
1453	1511	15.0
1453	1567	15.0
1454	1511	15.0
1454	1512	15.0
1454	1568	15.0
1455	1512	15.0
1455	1513	15.0
1455	1569	15.0
1456	1513	15.0
1456	1514	15.0
1456	1570	15.0
1457	1514	15.0
1457	1515	15.0
1457	1571	15.0
1458	1515	15.0
1458	1516	15.0
1458	1572	15.0
1459	1516	15.0
1459	1517	15.0
1459	1573	15.0
1460	1517	15.0
1460	1518	15.0
1460	1574	15.0
1461	1518	15.0
1461	1519	15.0
1461	1575	15.0
1462	1519	15.0
1462	1520	15.0
1462	1576	15.0
1463	1520	15.0
1463	1521	15.0
1463	1577	15.0
1464	1521	15.0
1464	1522	15.0
1464	1578	15.0
1465	1522	15.0
1465	1523	15.0
1465	1579	15.0
1466	1523	15.0
1466	1524	15.0
1466	1580	15.0
1467	1524	15.0
1467	1525	15.0
1467	1581	15.0
1468	1525	15.0
1468	1526	15.0
1468	1582	15.0
1469	1526	15.0
1469	1527	15.0
1469	1583	15.0
1470	1527	15.0
1470	1528	15.0
1470	1584	15.0
1471	1528	15.0
1471	1529	15.0
1471	1585	15.0
1472	1529	15.0
1472	1530	15.0
1472	1586	15.0
1473	1473	18.0
1473	1530	15.0
1473	1587	3.0
1502	1558	15.0
1502	1559	15.0
1502	1616	15.0
1503	1559	15.0
1503	1560	15.0
1503	1617	15.0
1504	1560	15.0
1504	1561	15.0
1504	1618	15.0
1505	1561	15.0
1505	1562	15.0
1505	1619	15.0
1506	1562	15.0
1506	1563	15.0
1506	1620	15.0
1507	1563	15.0
1507	1564	15.0
1507	1621	15.0
1508	1564	15.0
1508	1565	15.0
1508	1622	15.0
1509	1565	15.0
1509	1566	15.0
1509	1623	15.0
1510	1566	15.0
1510	1567	15.0
1510	1624	15.0
1511	1567	15.0
1511	1568	15.0
1511	1625	15.0
1512	1568	15.0
1512	1569	15.0
1512	1626	15.0
1513	1569	15.0
1513	1570	15.0
1513	1627	15.0
1514	1570	15.0
1514	1571	15.0
1514	1628	15.0
1515	1571	15.0
1515	1572	15.0
1515	1629	15.0
1516	1572	15.0
1516	1573	15.0
1516	1630	15.0
1517	1573	15.0
1517	1574	15.0
1517	1631	15.0
1518	1574	15.0
1518	1575	15.0
1518	1632	15.0
1519	1575	15.0
1519	1576	15.0
1519	1633	15.0
1520	1576	15.0
1520	1577	15.0
1520	1634	15.0
1521	1577	15.0
1521	1578	15.0
1521	1635	15.0
1522	1578	15.0
1522	1579	15.0
1522	1636	15.0
1523	1579	15.0
1523	1580	15.0
1523	1637	15.0
1524	1580	15.0
1524	1581	15.0
1524	1638	15.0
1525	1581	15.0
1525	1582	15.0
1525	1639	15.0
1526	1582	15.0
1526	1583	15.0
1526	1640	15.0
1527	1583	15.0
1527	1584	15.0
1527	1641	15.0
1528	1584	15.0
1528	1585	15.0
1528	1642	15.0
1529	1585	15.0
1529	1586	15.0
1529	1643	15.0
1530	1586	15.0
1530	1587	15.0
1530	1644	15.0
1558	1558	17.0
1558	1615	14.0
1558	1616	15.0
1558	1672	15.0
1559	1616	15.0
1559	1617	15.0
1559	1673	15.0
1560	1617	15.0
1560	1618	15.0
1560	1674	15.0
1561	1618	15.0
1561	1619	15.0
1561	1675	15.0
1562	1619	15.0
1562	1620	15.0
1562	1676	15.0
1563	1620	15.0
1563	1621	15.0
1563	1677	15.0
1564	1621	15.0
1564	1622	15.0
1564	1678	15.0
1565	1622	15.0
1565	1623	15.0
1565	1679	15.0
1566	1623	15.0
1566	1624	15.0
1566	1680	15.0
1567	1624	15.0
1567	1625	15.0
1567	1681	15.0
1568	1625	15.0
1568	1626	15.0
1568	1682	15.0
1569	1626	15.0
1569	1627	15.0
1569	1683	15.0
1570	1627	15.0
1570	1628	15.0
1570	1684	15.0
1571	1628	15.0
1571	1629	15.0
1571	1685	15.0
1572	1629	15.0
1572	1630	15.0
1572	1686	15.0
1573	1630	15.0
1573	1631	15.0
1573	1687	15.0
1574	1631	15.0
1574	1632	15.0
1574	1688	15.0
1575	1632	15.0
1575	1633	15.0
1575	1689	15.0
1576	1633	15.0
1576	1634	15.0
1576	1690	15.0
1577	1634	15.0
1577	1635	15.0
1577	1691	15.0
1578	1635	15.0
1578	1636	15.0
1578	1692	15.0
1579	1636	15.0
1579	1637	15.0
1579	1693	15.0
1580	1637	15.0
1580	1638	15.0
1580	1694	15.0
1581	1638	15.0
1581	1639	15.0
1581	1695	15.0
1582	1639	15.0
1582	1640	15.0
1582	1696	15.0
1583	1640	15.0
1583	1641	15.0
1583	1697	15.0
1584	1641	15.0
1584	1642	15.0
1584	1698	15.0
1585	1642	15.0
1585	1643	15.0
1585	1699	15.0
1586	1643	15.0
1586	1644	15.0
1586	1700	15.0
1587	1587	27.0
1587	1644	15.0
1587	1645	3.0
1587	1701	15.0
1615	1615	29.0
1615	1671	2.0
1615	1672	15.0
1615	1729	15.0
1616	1672	15.0
1616	1673	15.0
1616	1730	15.0
1617	1673	15.0
1617	1674	15.0
1617	1731	15.0
1618	1674	15.0
1618	1675	15.0
1618	1732	15.0
1619	1675	15.0
1619	1676	15.0
1619	1733	15.0
1620	1676	15.0
1620	1677	15.0
1620	1734	15.0
1621	1677	15.0
1621	1678	15.0
1621	1735	15.0
1622	1678	15.0
1622	1679	15.0
1622	1736	15.0
1623	1679	15.0
1623	1680	15.0
1623	1737	15.0
1624	1680	15.0
1624	1681	15.0
1624	1738	15.0
1625	1681	15.0
1625	1682	15.0
1625	1739	15.0
1626	1682	15.0
1626	1683	15.0
1626	1740	15.0
1627	1683	15.0
1627	1684	15.0
1627	1741	15.0
1628	1684	15.0
1628	1685	15.0
1628	1742	15.0
1629	1685	15.0
1629	1686	15.0
1629	1743	15.0
1630	1686	15.0
1630	1687	15.0
1630	1744	15.0
1631	1687	15.0
1631	1688	15.0
1631	1745	15.0
1632	1688	15.0
1632	1689	15.0
1632	1746	15.0
1633	1689	15.0
1633	1690	15.0
1633	1747	15.0
1634	1690	15.0
1634	1691	15.0
1634	1748	15.0
1635	1691	15.0
1635	1692	15.0
1635	1749	15.0
1636	1692	15.0
1636	1693	15.0
1636	1750	15.0
1637	1693	15.0
1637	1694	15.0
1637	1751	15.0
1638	1694	15.0
1638	1695	15.0
1638	1752	15.0
1639	1695	15.0
1639	1696	15.0
1639	1753	15.0
1640	1696	15.0
1640	1697	15.0
1640	1754	15.0
1641	1697	15.0
1641	1698	15.0
1641	1755	15.0
1642	1698	15.0
1642	1699	15.0
1642	1756	15.0
1643	1699	15.0
1643	1700	15.0
1643	1757	15.0
1644	1700	15.0
1644	1701	15.0
1644	1758	15.0
1645	1645	17.0
1645	1701	15.0
1645	1759	2.0
1671	1671	18.0
1671	1729	15.0
1671	1785	3.0
1672	1729	15.0
1672	1730	15.0
1672	1786	15.0
1673	1730	15.0
1673	1731	15.0
1673	1787	15.0
1674	1731	15.0
1674	1732	15.0
1674	1788	15.0
1675	1732	15.0
1675	1733	15.0
1675	1789	15.0
1676	1733	15.0
1676	1734	15.0
1676	1790	15.0
1677	1734	15.0
1677	1735	15.0
1677	1791	15.0
1678	1735	15.0
1678	1736	15.0
1678	1792	15.0
1679	1736	15.0
1679	1737	15.0
1679	1793	15.0
1680	1737	15.0
1680	1738	15.0
1680	1794	15.0
1681	1738	15.0
1681	1739	15.0
1681	1795	15.0
1682	1739	15.0
1682	1740	15.0
1682	1796	15.0
1683	1740	15.0
1683	1741	15.0
1683	1797	15.0
1684	1741	15.0
1684	1742	15.0
1684	1798	15.0
1685	1742	15.0
1685	1743	15.0
1685	1799	15.0
1686	1743	15.0
[truncated: 26,575 more rows]
