# Supplementary material for: Spatial planning model for optimizing conservation priorities for local community utilization on Arefi Island in the Raja Ampat Marine Protected Area (MPA) Southwest Papua, Indonesia
Source: PeerJ. 2025 Apr 29;13:e19292. doi: 10.7717/peerj.19292 (PMC12047217; doi:10.7717/peerj.19292)
Supplement: Supplemental Information 3 [file peerj-13-19292-s003.zip › 30%/input/pu.dat]

id	cost	status	xloc	yloc
33	1	0	690225.900543	9914477.8645
34	1	0	690268.876574	9914481.45403
35	1	0	690313.350217	9914483.46854
36	1	0	690357.849869	9914483.58905
37	1	0	690402.563103	9914482.18794
38	1	0	690447.140363	9914479.79989
89	1	0	690202.365024	9914469.2744
90	1	0	690246.030738	9914473.74323
91	1	0	690290.680497	9914475.97681
92	1	0	690335.609662	9914476.69155
93	1	0	690380.557449	9914476.21767
94	1	0	690425.445983	9914474.86803
95	1	0	690469.773813	9914472.18004
96	1	0	690513.742259	9914467.22074
145	1	0	690136.534698	9914452.99135
146	1	0	690179.187294	9914460.04542
147	1	0	690223.1	9914463.74924
148	1	0	690268.1	9914463.74924
149	1	0	690313.1	9914463.74924
150	1	0	690358.1	9914463.74924
151	1	0	690403.1	9914463.74924
152	1	0	690448.1	9914463.74924
153	1	0	690492.924362	9914463.08178
154	1	0	690536.262357	9914458.20947
155	1	0	690576.12646	9914451.10931
201	1	0	690113.186292	9914442.9565
202	1	0	690155.909632	9914449.70154
203	1	0	690200.6	9914450.75886
204	1	0	690245.6	9914450.75886
205	1	0	690290.6	9914450.75886
206	1	0	690335.6	9914450.75886
207	1	0	690380.6	9914450.75886
208	1	0	690425.6	9914450.75886
209	1	0	690470.6	9914450.75886
210	1	0	690515.6	9914450.75886
211	1	0	690559.788655	9914448.0238
212	1	0	690601.010045	9914440.11865
258	1	0	690090.245737	9914432.41746
259	1	0	690133.1	9914437.76848
260	1	0	690178.1	9914437.76848
261	1	0	690223.1	9914437.76848
262	1	0	690268.1	9914437.76848
263	1	0	690313.1	9914437.76848
264	1	0	690358.1	9914437.76848
265	1	0	690403.1	9914437.76848
266	1	0	690448.1	9914437.76848
267	1	0	690493.1	9914437.76848
268	1	0	690538.1	9914437.76848
269	1	0	690582.780287	9914436.97643
270	1	0	690624.326376	9914428.66347
314	1	0	690067.132799	9914421.29999
315	1	0	690110.6	9914424.77809
316	1	0	690155.6	9914424.77809
317	1	0	690200.6	9914424.77809
318	1	0	690245.6	9914424.77809
319	1	0	690290.6	9914424.77809
320	1	0	690335.6	9914424.77809
321	1	0	690380.6	9914424.77809
322	1	0	690425.6	9914424.77809
323	1	0	690470.6	9914424.77809
324	1	0	690515.6	9914424.77809
325	1	0	690560.6	9914424.77809
326	1	0	690605.576229	9914424.73546
327	1	0	690646.499846	9914417.02606
370	1	0	690005.270037	9914399.25807
371	1	0	690044.088148	9914409.50311
372	1	0	690088.1	9914411.78771
373	1	0	690133.1	9914411.78771
374	1	0	690178.1	9914411.78771
375	1	0	690223.1	9914411.78771
376	1	0	690268.1	9914411.78771
377	1	0	690313.1	9914411.78771
378	1	0	690358.1	9914411.78771
379	1	0	690403.1	9914411.78771
380	1	0	690448.1	9914411.78771
381	1	0	690493.1	9914411.78771
382	1	0	690538.1	9914411.78771
383	1	0	690583.1	9914411.78771
384	1	0	690628.1	9914411.78771
385	1	0	690668.962175	9914404.50435
426	1	0	689980.409578	9914387.19629
427	1	0	690021.428529	9914397.19927
428	1	0	690065.6	9914398.79733
429	1	0	690110.6	9914398.79733
430	1	0	690155.6	9914398.79733
431	1	0	690200.6	9914398.79733
432	1	0	690245.6	9914398.79733
433	1	0	690290.6	9914398.79733
434	1	0	690335.6	9914398.79733
435	1	0	690380.6	9914398.79733
436	1	0	690425.6	9914398.79733
437	1	0	690470.6	9914398.79733
438	1	0	690515.6	9914398.79733
439	1	0	690560.6	9914398.79733
440	1	0	690605.6	9914398.79733
441	1	0	690650.6	9914398.79733
442	1	0	690690.981512	9914391.42276
483	1	0	689956.067477	9914376.71764
484	1	0	689998.718727	9914384.55587
485	1	0	690043.1	9914385.80695
486	1	0	690088.1	9914385.80695
487	1	0	690133.1	9914385.80695
488	1	0	690178.1	9914385.80695
489	1	0	690223.1	9914385.80695
490	1	0	690268.1	9914385.80695
491	1	0	690313.1	9914385.80695
492	1	0	690358.1	9914385.80695
493	1	0	690403.1	9914385.80695
494	1	0	690448.1	9914385.80695
495	1	0	690493.1	9914385.80695
496	1	0	690538.1	9914385.80695
497	1	0	690583.1	9914385.80695
498	1	0	690628.1	9914385.80695
499	1	0	690673.1	9914385.80695
500	1	0	690712.258378	9914378.1333
539	1	0	689933.351404	9914366.15771
540	1	0	689975.649605	9914372.72139
541	1	0	690020.6	9914372.81657
542	1	0	690065.6	9914372.81657
543	1	0	690110.6	9914372.81657
544	1	0	690155.6	9914372.81657
545	1	0	690200.6	9914372.81657
546	1	0	690245.6	9914372.81657
547	1	0	690290.6	9914372.81657
548	1	0	690335.6	9914372.81657
549	1	0	690380.6	9914372.81657
550	1	0	690425.6	9914372.81657
551	1	0	690470.6	9914372.81657
552	1	0	690515.6	9914372.81657
553	1	0	690560.6	9914372.81657
554	1	0	690605.6	9914372.81657
555	1	0	690650.6	9914372.81657
556	1	0	690695.6	9914372.81657
557	1	0	690733.887583	9914363.71998
596	1	0	689910.282561	9914354.95003
597	1	0	689953.1	9914359.82619
598	1	0	689998.1	9914359.82619
599	1	0	690043.1	9914359.82619
600	1	0	690088.1	9914359.82619
601	1	0	690133.1	9914359.82619
602	1	0	690178.1	9914359.82619
603	1	0	690223.1	9914359.82619
604	1	0	690268.1	9914359.82619
605	1	0	690313.1	9914359.82619
606	1	0	690358.1	9914359.82619
607	1	0	690403.1	9914359.82619
608	1	0	690448.1	9914359.82619
609	1	0	690493.1	9914359.82619
610	1	0	690538.1	9914359.82619
611	1	0	690583.1	9914359.82619
612	1	0	690628.1	9914359.82619
613	1	0	690673.1	9914359.82619
614	1	0	690718.088767	9914359.80717
615	1	0	690755.670631	9914347.94283
651	1	0	689848.037689	9914333.90464
652	1	0	689887.25225	9914343.22937
653	1	0	689930.6	9914346.83581
654	1	0	689975.6	9914346.83581
655	1	0	690020.6	9914346.83581
656	1	0	690065.6	9914346.83581
657	1	0	690110.6	9914346.83581
658	1	0	690155.6	9914346.83581
659	1	0	690200.6	9914346.83581
660	1	0	690245.6	9914346.83581
661	1	0	690290.6	9914346.83581
662	1	0	690335.6	9914346.83581
663	1	0	690380.6	9914346.83581
664	1	0	690425.6	9914346.83581
665	1	0	690470.6	9914346.83581
666	1	0	690515.6	9914346.83581
667	1	0	690560.6	9914346.83581
668	1	0	690605.6	9914346.83581
669	1	0	690650.6	9914346.83581
670	1	0	690695.6	9914346.83581
671	1	0	690740.205785	9914346.30795
708	1	0	689824.209575	9914322.17632
709	1	0	689864.113274	9914331.35224
710	1	0	689908.1	9914333.84543
711	1	0	689953.1	9914333.84543
712	1	0	689998.1	9914333.84543
713	1	0	690043.1	9914333.84543
714	1	0	690088.1	9914333.84543
715	1	0	690133.1	9914333.84543
716	1	0	690178.1	9914333.84543
717	1	0	690223.1	9914333.84543
718	1	0	690268.1	9914333.84543
719	1	0	690313.1	9914333.84543
720	1	0	690358.1	9914333.84543
721	1	0	690403.1	9914333.84543
722	1	0	690448.1	9914333.84543
723	1	0	690493.1	9914333.84543
724	1	0	690538.1	9914333.84543
725	1	0	690583.1	9914333.84543
726	1	0	690628.1	9914333.84543
727	1	0	690673.1	9914333.84543
728	1	0	690718.1	9914333.84543
729	1	0	690761.38108	9914332.01399
764	1	0	689801.547205	9914310.03286
765	1	0	689841.155264	9914319.57613
766	1	0	689885.6	9914320.85505
767	1	0	689930.6	9914320.85505
768	1	0	689975.6	9914320.85505
769	1	0	690020.6	9914320.85505
770	1	0	690065.6	9914320.85505
771	1	0	690110.6	9914320.85505
772	1	0	690155.6	9914320.85505
773	1	0	690200.6	9914320.85505
774	1	0	690245.6	9914320.85505
775	1	0	690290.6	9914320.85505
776	1	0	690335.6	9914320.85505
777	1	0	690380.6	9914320.85505
778	1	0	690425.6	9914320.85505
779	1	0	690470.6	9914320.85505
780	1	0	690515.6	9914320.85505
781	1	0	690560.6	9914320.85505
782	1	0	690605.6	9914320.85505
783	1	0	690650.6	9914320.85505
784	1	0	690695.6	9914320.85505
785	1	0	690740.6	9914320.85505
786	1	0	690782.010238	9914316.81472
821	1	0	689779.352775	9914297.56298
822	1	0	689818.390496	9914307.33529
823	1	0	689863.1	9914307.86467
824	1	0	689908.1	9914307.86467
825	1	0	689953.1	9914307.86467
826	1	0	689998.1	9914307.86467
827	1	0	690043.1	9914307.86467
828	1	0	690088.1	9914307.86467
829	1	0	690133.1	9914307.86467
830	1	0	690178.1	9914307.86467
831	1	0	690223.1	9914307.86467
832	1	0	690268.1	9914307.86467
833	1	0	690313.1	9914307.86467
834	1	0	690358.1	9914307.86467
835	1	0	690403.1	9914307.86467
836	1	0	690448.1	9914307.86467
837	1	0	690493.1	9914307.86467
838	1	0	690538.1	9914307.86467
839	1	0	690583.1	9914307.86467
840	1	0	690628.1	9914307.86467
841	1	0	690673.1	9914307.86467
842	1	0	690718.1	9914307.86467
843	1	0	690763.1	9914307.86467
844	1	0	690801.27453	9914301.83858
877	1	0	689757.108491	9914284.07057
878	1	0	689795.785584	9914294.54079
879	1	0	689840.6	9914294.87428
880	1	0	689885.6	9914294.87428
881	1	0	689930.6	9914294.87428
882	1	0	689975.6	9914294.87428
883	1	0	690020.6	9914294.87428
884	1	0	690065.6	9914294.87428
885	1	0	690110.6	9914294.87428
886	1	0	690155.6	9914294.87428
887	1	0	690200.6	9914294.87428
888	1	0	690245.6	9914294.87428
889	1	0	690290.6	9914294.87428
890	1	0	690335.6	9914294.87428
891	1	0	690380.6	9914294.87428
892	1	0	690425.6	9914294.87428
893	1	0	690470.6	9914294.87428
894	1	0	690515.6	9914294.87428
895	1	0	690560.6	9914294.87428
896	1	0	690605.6	9914294.87428
897	1	0	690650.6	9914294.87428
898	1	0	690695.6	9914294.87428
899	1	0	690740.6	9914294.87428
900	1	0	690785.6	9914294.87428
901	1	0	690822.794136	9914283.16055
934	1	0	689735.350523	9914269.92956
935	1	0	689773.346997	9914281.4735
936	1	0	689818.1	9914281.8839
937	1	0	689863.1	9914281.8839
938	1	0	689908.1	9914281.8839
939	1	0	689953.1	9914281.8839
940	1	0	689998.1	9914281.8839
941	1	0	690043.1	9914281.8839
942	1	0	690088.1	9914281.8839
943	1	0	690133.1	9914281.8839
944	1	0	690178.1	9914281.8839
945	1	0	690223.1	9914281.8839
946	1	0	690268.1	9914281.8839
947	1	0	690313.1	9914281.8839
948	1	0	690358.1	9914281.8839
949	1	0	690403.1	9914281.8839
950	1	0	690448.1	9914281.8839
951	1	0	690493.1	9914281.8839
952	1	0	690538.1	9914281.8839
953	1	0	690583.1	9914281.8839
954	1	0	690628.1	9914281.8839
955	1	0	690673.1	9914281.8839
956	1	0	690718.1	9914281.8839
957	1	0	690763.1	9914281.8839
958	1	0	690807.880317	9914281.61737
991	1	0	689751.091989	9914268.1809
992	1	0	689795.6	9914268.89352
993	1	0	689840.6	9914268.89352
994	1	0	689885.6	9914268.89352
995	1	0	689930.6	9914268.89352
996	1	0	689975.6	9914268.89352
997	1	0	690020.6	9914268.89352
998	1	0	690065.6	9914268.89352
999	1	0	690110.6	9914268.89352
1000	1	0	690155.6	9914268.89352
1001	1	0	690200.6	9914268.89352
1002	1	0	690245.6	9914268.89352
1003	1	0	690290.6	9914268.89352
1004	1	0	690335.6	9914268.89352
1005	1	0	690380.6	9914268.89352
1006	1	0	690425.6	9914268.89352
1007	1	0	690470.6	9914268.89352
1008	1	0	690515.6	9914268.89352
1009	1	0	690560.6	9914268.89352
1010	1	0	690605.6	9914268.89352
1011	1	0	690650.6	9914268.89352
1012	1	0	690695.6	9914268.89352
1013	1	0	690740.6	9914268.89352
1014	1	0	690785.6	9914268.89352
1015	1	0	690827.521888	9914266.3771
1048	1	0	689729.306239	9914254.36807
1049	1	0	689773.1	9914255.90314
1050	1	0	689818.1	9914255.90314
1051	1	0	689863.1	9914255.90314
1052	1	0	689908.1	9914255.90314
1053	1	0	689953.1	9914255.90314
1054	1	0	689998.1	9914255.90314
1055	1	0	690043.1	9914255.90314
1056	1	0	690088.1	9914255.90314
1057	1	0	690133.1	9914255.90314
1058	1	0	690178.1	9914255.90314
1059	1	0	690223.1	9914255.90314
1060	1	0	690268.1	9914255.90314
1061	1	0	690313.1	9914255.90314
1062	1	0	690358.1	9914255.90314
1063	1	0	690403.1	9914255.90314
1064	1	0	690448.1	9914255.90314
1065	1	0	690493.1	9914255.90314
1066	1	0	690538.1	9914255.90314
1067	1	0	690583.1	9914255.90314
1068	1	0	690628.1	9914255.90314
1069	1	0	690673.1	9914255.90314
1070	1	0	690718.1	9914255.90314
1071	1	0	690763.1	9914255.90314
1072	1	0	690808.1	9914255.90314
1073	1	0	690845.69238	9914250.44474
1104	1	0	689708.018393	9914239.94941
1105	1	0	689750.6	9914242.91276
1106	1	0	689795.6	9914242.91276
1107	1	0	689840.6	9914242.91276
1108	1	0	689885.6	9914242.91276
1109	1	0	689930.6	9914242.91276
1110	1	0	689975.6	9914242.91276
1111	1	0	690020.6	9914242.91276
1112	1	0	690065.6	9914242.91276
1113	1	0	690110.6	9914242.91276
1114	1	0	690155.6	9914242.91276
1115	1	0	690200.6	9914242.91276
1116	1	0	690245.6	9914242.91276
1117	1	0	690290.6	9914242.91276
1118	1	0	690335.6	9914242.91276
1119	1	0	690380.6	9914242.91276
1120	1	0	690425.6	9914242.91276
1121	1	0	690470.6	9914242.91276
1122	1	0	690515.6	9914242.91276
1123	1	0	690560.6	9914242.91276
1124	1	0	690605.6	9914242.91276
1125	1	0	690650.6	9914242.91276
1126	1	0	690695.6	9914242.91276
1127	1	0	690740.6	9914242.91276
1128	1	0	690785.6	9914242.91276
1129	1	0	690830.6	9914242.91276
1161	1	0	689687.205544	9914225.19914
1162	1	0	689728.1	9914229.92238
1163	1	0	689773.1	9914229.92238
1164	1	0	689818.1	9914229.92238
1165	1	0	689863.1	9914229.92238
1166	1	0	689908.1	9914229.92238
1167	1	0	689953.1	9914229.92238
1168	1	0	689998.1	9914229.92238
1169	1	0	690043.1	9914229.92238
1170	1	0	690088.1	9914229.92238
1171	1	0	690133.1	9914229.92238
1172	1	0	690178.1	9914229.92238
1173	1	0	690223.1	9914229.92238
1174	1	0	690268.1	9914229.92238
1175	1	0	690313.1	9914229.92238
1176	1	0	690358.1	9914229.92238
1177	1	0	690403.1	9914229.92238
1178	1	0	690448.1	9914229.92238
1179	1	0	690493.1	9914229.92238
1180	1	0	690538.1	9914229.92238
1181	1	0	690583.1	9914229.92238
1182	1	0	690628.1	9914229.92238
1183	1	0	690673.1	9914229.92238
1184	1	0	690718.1	9914229.92238
1185	1	0	690763.1	9914229.92238
1186	1	0	690808.1	9914229.92238
1187	1	0	690852.063073	9914229.19227
1217	1	0	689667.442561	9914210.23534
1218	1	0	689705.6	9914216.932
1219	1	0	689750.6	9914216.932
1220	1	0	689795.6	9914216.932
1221	1	0	689840.6	9914216.932
1222	1	0	689885.6	9914216.932
1223	1	0	689930.6	9914216.932
1224	1	0	689975.6	9914216.932
1225	1	0	690020.6	9914216.932
1226	1	0	690065.6	9914216.932
1227	1	0	690110.6	9914216.932
1228	1	0	690155.6	9914216.932
1229	1	0	690200.6	9914216.932
1230	1	0	690245.6	9914216.932
1231	1	0	690290.6	9914216.932
1232	1	0	690335.6	9914216.932
1233	1	0	690380.6	9914216.932
1234	1	0	690425.6	9914216.932
1235	1	0	690470.6	9914216.932
1236	1	0	690515.6	9914216.932
1237	1	0	690560.6	9914216.932
1238	1	0	690605.6	9914216.932
1239	1	0	690650.6	9914216.932
1240	1	0	690695.6	9914216.932
1241	1	0	690740.6	9914216.932
1242	1	0	690785.6	9914216.932
1243	1	0	690830.6	9914216.932
1244	1	0	690870.171575	9914213.13111
1274	1	0	689645.79172	9914191.83028
1275	1	0	689683.1	9914203.94162
1276	1	0	689728.1	9914203.94162
1277	1	0	689773.1	9914203.94162
1278	1	0	689818.1	9914203.94162
1279	1	0	689863.1	9914203.94162
1280	1	0	689908.1	9914203.94162
1281	1	0	689953.1	9914203.94162
1282	1	0	689998.1	9914203.94162
1283	1	0	690043.1	9914203.94162
1284	1	0	690088.1	9914203.94162
1285	1	0	690133.1	9914203.94162
1286	1	0	690178.1	9914203.94162
1287	1	0	690223.1	9914203.94162
1288	1	0	690268.1	9914203.94162
1289	1	0	690313.1	9914203.94162
1290	1	0	690358.1	9914203.94162
1291	1	0	690403.1	9914203.94162
1292	1	0	690448.1	9914203.94162
1293	1	0	690493.1	9914203.94162
1294	1	0	690538.1	9914203.94162
1295	1	0	690583.1	9914203.94162
1296	1	0	690628.1	9914203.94162
1297	1	0	690673.1	9914203.94162
1298	1	0	690718.1	9914203.94162
1299	1	0	690763.1	9914203.94162
1300	1	0	690808.1	9914203.94162
1301	1	0	690853.1	9914203.94162
1302	1	0	690889.145275	9914194.03476
1331	1	0	689660.881077	9914190.62634
1332	1	0	689705.6	9914190.95124
1333	1	0	689750.6	9914190.95124
1334	1	0	689795.6	9914190.95124
1335	1	0	689840.6	9914190.95124
1336	1	0	689885.6	9914190.95124
1337	1	0	689930.6	9914190.95124
1338	1	0	689975.6	9914190.95124
1339	1	0	690020.6	9914190.95124
1340	1	0	690065.6	9914190.95124
1341	1	0	690110.6	9914190.95124
1342	1	0	690155.6	9914190.95124
1343	1	0	690200.6	9914190.95124
1344	1	0	690245.6	9914190.95124
1345	1	0	690290.6	9914190.95124
1346	1	0	690335.6	9914190.95124
1347	1	0	690380.6	9914190.95124
1348	1	0	690425.6	9914190.95124
1349	1	0	690470.6	9914190.95124
1350	1	0	690515.6	9914190.95124
1351	1	0	690560.6	9914190.95124
1352	1	0	690605.6	9914190.95124
1353	1	0	690650.6	9914190.95124
1354	1	0	690695.6	9914190.95124
1355	1	0	690740.6	9914190.95124
1356	1	0	690785.6	9914190.95124
1357	1	0	690830.6	9914190.95124
1358	1	0	690875.589772	9914190.93638
1388	1	0	689640.853453	9914175.50597
1389	1	0	689683.1	9914177.96085
1390	1	0	689728.1	9914177.96085
1391	1	0	689773.1	9914177.96085
1392	1	0	689818.1	9914177.96085
1393	1	0	689863.1	9914177.96085
1394	1	0	689908.1	9914177.96085
1395	1	0	689953.1	9914177.96085
1396	1	0	689998.1	9914177.96085
1397	1	0	690043.1	9914177.96085
1398	1	0	690088.1	9914177.96085
1399	1	0	690133.1	9914177.96085
1400	1	0	690178.1	9914177.96085
1401	1	0	690223.1	9914177.96085
1402	1	0	690268.1	9914177.96085
1403	1	0	690313.1	9914177.96085
1404	1	0	690358.1	9914177.96085
1405	1	0	690403.1	9914177.96085
1406	1	0	690448.1	9914177.96085
1407	1	0	690493.1	9914177.96085
1408	1	0	690538.1	9914177.96085
1409	1	0	690583.1	9914177.96085
1410	1	0	690628.1	9914177.96085
1411	1	0	690673.1	9914177.96085
1412	1	0	690718.1	9914177.96085
1413	1	0	690763.1	9914177.96085
1414	1	0	690808.1	9914177.96085
1415	1	0	690853.1	9914177.96085
1416	1	0	690894.053804	9914175.33306
1444	1	0	689622.292144	9914159.66218
1445	1	0	689660.6	9914164.97047
1446	1	0	689705.6	9914164.97047
1447	1	0	689750.6	9914164.97047
1448	1	0	689795.6	9914164.97047
1449	1	0	689840.6	9914164.97047
1450	1	0	689885.6	9914164.97047
1451	1	0	689930.6	9914164.97047
1452	1	0	689975.6	9914164.97047
1453	1	0	690020.6	9914164.97047
1454	1	0	690065.6	9914164.97047
1455	1	0	690110.6	9914164.97047
1456	1	0	690155.6	9914164.97047
1457	1	0	690200.6	9914164.97047
1458	1	0	690245.6	9914164.97047
1459	1	0	690290.6	9914164.97047
1460	1	0	690335.6	9914164.97047
1461	1	0	690380.6	9914164.97047
1462	1	0	690425.6	9914164.97047
1463	1	0	690470.6	9914164.97047
1464	1	0	690515.6	9914164.97047
1465	1	0	690560.6	9914164.97047
1466	1	0	690605.6	9914164.97047
1467	1	0	690650.6	9914164.97047
1468	1	0	690695.6	9914164.97047
1469	1	0	690740.6	9914164.97047
1470	1	0	690785.6	9914164.97047
1471	1	0	690830.6	9914164.97047
1472	1	0	690875.6	9914164.97047
1473	1	0	690910.66866	9914158.80037
1502	1	0	689638.1	9914151.98009
1503	1	0	689683.1	9914151.98009
1504	1	0	689728.1	9914151.98009
1505	1	0	689773.1	9914151.98009
1506	1	0	689818.1	9914151.98009
1507	1	0	689863.1	9914151.98009
1508	1	0	689908.1	9914151.98009
1509	1	0	689953.1	9914151.98009
1510	1	0	689998.1	9914151.98009
1511	1	0	690043.1	9914151.98009
1512	1	0	690088.1	9914151.98009
1513	1	0	690133.1	9914151.98009
1514	1	0	690178.1	9914151.98009
1515	1	0	690223.1	9914151.98009
1516	1	0	690268.1	9914151.98009
1517	1	0	690313.1	9914151.98009
1518	1	0	690358.1	9914151.98009
1519	1	0	690403.1	9914151.98009
1520	1	0	690448.1	9914151.98009
1521	1	0	690493.1	9914151.98009
1522	1	0	690538.1	9914151.98009
1523	1	0	690583.1	9914151.98009
1524	1	0	690628.1	9914151.98009
1525	1	0	690673.1	9914151.98009
1526	1	0	690718.1	9914151.98009
1527	1	0	690763.1	9914151.98009
1528	1	0	690808.1	9914151.98009
1529	1	0	690853.1	9914151.98009
1530	1	0	690898.1	9914151.98009
1558	1	0	689615.994262	9914138.66955
1559	1	0	689660.6	9914138.98971
1560	1	0	689705.6	9914138.98971
1561	1	0	689750.6	9914138.98971
1562	1	0	689795.6	9914138.98971
1563	1	0	689840.6	9914138.98971
1564	1	0	689885.6	9914138.98971
1565	1	0	689930.6	9914138.98971
1566	1	0	689975.6	9914138.98971
1567	1	0	690020.6	9914138.98971
1568	1	0	690065.6	9914138.98971
1569	1	0	690110.6	9914138.98971
1570	1	0	690155.6	9914138.98971
1571	1	0	690200.6	9914138.98971
1572	1	0	690245.6	9914138.98971
1573	1	0	690290.6	9914138.98971
1574	1	0	690335.6	9914138.98971
1575	1	0	690380.6	9914138.98971
1576	1	0	690425.6	9914138.98971
1577	1	0	690470.6	9914138.98971
1578	1	0	690515.6	9914138.98971
1579	1	0	690560.6	9914138.98971
1580	1	0	690605.6	9914138.98971
1581	1	0	690650.6	9914138.98971
1582	1	0	690695.6	9914138.98971
1583	1	0	690740.6	9914138.98971
1584	1	0	690785.6	9914138.98971
1585	1	0	690830.6	9914138.98971
1586	1	0	690875.6	9914138.98971
1587	1	0	690916.797435	9914136.93686
1615	1	0	689597.358026	9914122.81568
1616	1	0	689638.1	9914125.99933
1617	1	0	689683.1	9914125.99933
1618	1	0	689728.1	9914125.99933
1619	1	0	689773.1	9914125.99933
1620	1	0	689818.1	9914125.99933
1621	1	0	689863.1	9914125.99933
1622	1	0	689908.1	9914125.99933
1623	1	0	689953.1	9914125.99933
1624	1	0	689998.1	9914125.99933
1625	1	0	690043.1	9914125.99933
1626	1	0	690088.1	9914125.99933
1627	1	0	690133.1	9914125.99933
1628	1	0	690178.1	9914125.99933
1629	1	0	690223.1	9914125.99933
1630	1	0	690268.1	9914125.99933
1631	1	0	690313.1	9914125.99933
1632	1	0	690358.1	9914125.99933
1633	1	0	690403.1	9914125.99933
1634	1	0	690448.1	9914125.99933
1635	1	0	690493.1	9914125.99933
1636	1	0	690538.1	9914125.99933
1637	1	0	690583.1	9914125.99933
1638	1	0	690628.1	9914125.99933
1639	1	0	690673.1	9914125.99933
1640	1	0	690718.1	9914125.99933
1641	1	0	690763.1	9914125.99933
1642	1	0	690808.1	9914125.99933
1643	1	0	690853.1	9914125.99933
1644	1	0	690898.1	9914125.99933
1645	1	0	690932.494092	9914120.39394
1671	1	0	689580.5632	9914106.81209
1672	1	0	689615.6	9914113.00895
1673	1	0	689660.6	9914113.00895
1674	1	0	689705.6	9914113.00895
1675	1	0	689750.6	9914113.00895
1676	1	0	689795.6	9914113.00895
1677	1	0	689840.6	9914113.00895
1678	1	0	689885.6	9914113.00895
1679	1	0	689930.6	9914113.00895
1680	1	0	689975.6	9914113.00895
1681	1	0	690020.6	9914113.00895
1682	1	0	690065.6	9914113.00895
1683	1	0	690110.6	9914113.00895
1684	1	0	690155.6	9914113.00895
1685	1	0	690200.6	9914113.00895
1686	1	0	690245.6	9914113.00895
1687	1	0	690290.6	9914113.00895
1688	1	0	690335.6	9914113.00895
1689	1	0	690380.6	9914113.00895
1690	1	0	690425.6	9914113.00895
1691	1	0	690470.6	9914113.00895
1692	1	0	690515.6	9914113.00895
1693	1	0	690560.6	9914113.00895
1694	1	0	690605.6	9914113.00895
1695	1	0	690650.6	9914113.00895
1696	1	0	690695.6	9914113.00895
1697	1	0	690740.6	9914113.00895
1698	1	0	690785.6	9914113.00895
1699	1	0	690830.6	9914113.00895
1700	1	0	690875.6	9914113.00895
1701	1	0	690920.6	9914113.00895
1729	1	0	689593.1	9914100.01857
1730	1	0	689638.1	9914100.01857
1731	1	0	689683.1	9914100.01857
1732	1	0	689728.1	9914100.01857
1733	1	0	689773.1	9914100.01857
1734	1	0	689818.1	9914100.01857
1735	1	0	689863.1	9914100.01857
1736	1	0	689908.1	9914100.01857
1737	1	0	689953.1	9914100.01857
1738	1	0	689998.1	9914100.01857
1739	1	0	690043.1	9914100.01857
1740	1	0	690088.1	9914100.01857
1741	1	0	690133.1	9914100.01857
1742	1	0	690178.1	9914100.01857
1743	1	0	690223.1	9914100.01857
1744	1	0	690268.1	9914100.01857
1745	1	0	690313.1	9914100.01857
1746	1	0	690358.1	9914100.01857
1747	1	0	690403.1	9914100.01857
1748	1	0	690448.1	9914100.01857
1749	1	0	690493.1	9914100.01857
1750	1	0	690538.1	9914100.01857
1751	1	0	690583.1	9914100.01857
1752	1	0	690628.1	9914100.01857
1753	1	0	690673.1	9914100.01857
1754	1	0	690718.1	9914100.01857
1755	1	0	690763.1	9914100.01857
1756	1	0	690808.1	9914100.01857
1757	1	0	690853.1	9914100.01857
1758	1	0	690898.1	9914100.01857
1759	1	0	690937.908942	9914097.80667
1785	1	0	689574.078688	9914084.90302
1786	1	0	689615.6	9914087.02819
1787	1	0	689660.6	9914087.02819
1788	1	0	689705.6	9914087.02819
1789	1	0	689750.6	9914087.02819
1790	1	0	689795.6	9914087.02819
1791	1	0	689840.6	9914087.02819
1792	1	0	689885.6	9914087.02819
1793	1	0	689930.6	9914087.02819
1794	1	0	689975.6	9914087.02819
1795	1	0	690020.6	9914087.02819
1796	1	0	690065.6	9914087.02819
1797	1	0	690110.6	9914087.02819
1798	1	0	690155.6	9914087.02819
1799	1	0	690200.6	9914087.02819
1800	1	0	690245.6	9914087.02819
1801	1	0	690290.6	9914087.02819
1802	1	0	690335.6	9914087.02819
1803	1	0	690380.6	9914087.02819
1804	1	0	690425.6	9914087.02819
1805	1	0	690470.6	9914087.02819
1806	1	0	690515.6	9914087.02819
1807	1	0	690560.6	9914087.02819
1808	1	0	690605.6	9914087.02819
1809	1	0	690650.6	9914087.02819
1810	1	0	690695.6	9914087.02819
1811	1	0	690740.6	9914087.02819
1812	1	0	690785.6	9914087.02819
1813	1	0	690830.6	9914087.02819
1814	1	0	690875.6	9914087.02819
1815	1	0	690920.6	9914087.02819
1842	1	0	689558.205516	9914068.60341
1843	1	0	689593.1	9914074.03781
1844	1	0	689638.1	9914074.03781
1845	1	0	689683.1	9914074.03781
1846	1	0	689728.1	9914074.03781
1847	1	0	689773.1	9914074.03781
1848	1	0	689818.1	9914074.03781
1849	1	0	689863.1	9914074.03781
1850	1	0	689908.1	9914074.03781
1851	1	0	689953.1	9914074.03781
1852	1	0	689998.1	9914074.03781
1853	1	0	690043.1	9914074.03781
1854	1	0	690088.1	9914074.03781
1855	1	0	690133.1	9914074.03781
1856	1	0	690178.1	9914074.03781
1857	1	0	690223.1	9914074.03781
1858	1	0	690268.1	9914074.03781
1859	1	0	690313.1	9914074.03781
1860	1	0	690358.1	9914074.03781
1861	1	0	690403.1	9914074.03781
1862	1	0	690448.1	9914074.03781
1863	1	0	690493.1	9914074.03781
1864	1	0	690538.1	9914074.03781
1865	1	0	690583.1	9914074.03781
1866	1	0	690628.1	9914074.03781
1867	1	0	690673.1	9914074.03781
1868	1	0	690718.1	9914074.03781
1869	1	0	690763.1	9914074.03781
1870	1	0	690808.1	9914074.03781
1871	1	0	690853.1	9914074.03781
1872	1	0	690898.1	9914074.03781
1873	1	0	690942.419906	9914073.75993
1899	1	0	689570.6	9914061.04743
1900	1	0	689615.6	9914061.04743
1901	1	0	689660.6	9914061.04743
1902	1	0	689705.6	9914061.04743
1903	1	0	689750.6	9914061.04743
1904	1	0	689795.6	9914061.04743
1905	1	0	689840.6	9914061.04743
1906	1	0	689885.6	9914061.04743
1907	1	0	689930.6	9914061.04743
1908	1	0	689975.6	9914061.04743
1909	1	0	690020.6	9914061.04743
1910	1	0	690065.6	9914061.04743
1911	1	0	690110.6	9914061.04743
1912	1	0	690155.6	9914061.04743
1913	1	0	690200.6	9914061.04743
1914	1	0	690245.6	9914061.04743
1915	1	0	690290.6	9914061.04743
1916	1	0	690335.6	9914061.04743
1917	1	0	690380.6	9914061.04743
1918	1	0	690425.6	9914061.04743
1919	1	0	690470.6	9914061.04743
1920	1	0	690515.6	9914061.04743
1921	1	0	690560.6	9914061.04743
1922	1	0	690605.6	9914061.04743
1923	1	0	690650.6	9914061.04743
1924	1	0	690695.6	9914061.04743
1925	1	0	690740.6	9914061.04743
1926	1	0	690785.6	9914061.04743
1927	1	0	690830.6	9914061.04743
1928	1	0	690875.6	9914061.04743
1929	1	0	690920.6	9914061.04743
1930	1	0	690957.31753	9914057.72272
1956	1	0	689552.232517	9914045.97384
1957	1	0	689593.1	9914048.05704
1958	1	0	689638.1	9914048.05704
1959	1	0	689683.1	9914048.05704
1960	1	0	689728.1	9914048.05704
1961	1	0	689773.1	9914048.05704
1962	1	0	689818.1	9914048.05704
1963	1	0	689863.1	9914048.05704
1964	1	0	689908.1	9914048.05704
1965	1	0	689953.1	9914048.05704
1966	1	0	689998.1	9914048.05704
1967	1	0	690043.1	9914048.05704
1968	1	0	690088.1	9914048.05704
1969	1	0	690133.1	9914048.05704
1970	1	0	690178.1	9914048.05704
1971	1	0	690223.1	9914048.05704
1972	1	0	690268.1	9914048.05704
1973	1	0	690313.1	9914048.05704
1974	1	0	690358.1	9914048.05704
1975	1	0	690403.1	9914048.05704
1976	1	0	690448.1	9914048.05704
1977	1	0	690493.1	9914048.05704
1978	1	0	690538.1	9914048.05704
1979	1	0	690583.1	9914048.05704
1980	1	0	690628.1	9914048.05704
1981	1	0	690673.1	9914048.05704
1982	1	0	690718.1	9914048.05704
1983	1	0	690763.1	9914048.05704
1984	1	0	690808.1	9914048.05704
1985	1	0	690853.1	9914048.05704
1986	1	0	690898.1	9914048.05704
1987	1	0	690943.1	9914048.05704
2012	1	0	689535.191905	9914027.3762
2013	1	0	689570.6	9914035.06666
2014	1	0	689615.6	9914035.06666
2015	1	0	689660.6	9914035.06666
2016	1	0	689705.6	9914035.06666
2017	1	0	689750.6	9914035.06666
2018	1	0	689795.6	9914035.06666
2019	1	0	689840.6	9914035.06666
2020	1	0	689885.6	9914035.06666
2021	1	0	689930.6	9914035.06666
2022	1	0	689975.6	9914035.06666
2023	1	0	690020.6	9914035.06666
2024	1	0	690065.6	9914035.06666
2025	1	0	690110.6	9914035.06666
2026	1	0	690155.6	9914035.06666
2027	1	0	690200.6	9914035.06666
2028	1	0	690245.6	9914035.06666
2029	1	0	690290.6	9914035.06666
2030	1	0	690335.6	9914035.06666
2031	1	0	690380.6	9914035.06666
2032	1	0	690425.6	9914035.06666
2033	1	0	690470.6	9914035.06666
2034	1	0	690515.6	9914035.06666
2035	1	0	690560.6	9914035.06666
2036	1	0	690605.6	9914035.06666
2037	1	0	690650.6	9914035.06666
2038	1	0	690695.6	9914035.06666
2039	1	0	690740.6	9914035.06666
2040	1	0	690785.6	9914035.06666
2041	1	0	690830.6	9914035.06666
2042	1	0	690875.6	9914035.06666
2043	1	0	690920.6	9914035.06666
2044	1	0	690961.722584	9914033.85303
2070	1	0	689548.1	9914022.07628
2071	1	0	689593.1	9914022.07628
2072	1	0	689638.1	9914022.07628
2073	1	0	689683.1	9914022.07628
2074	1	0	689728.1	9914022.07628
2075	1	0	689773.1	9914022.07628
2076	1	0	689818.1	9914022.07628
2077	1	0	689863.1	9914022.07628
2078	1	0	689908.1	9914022.07628
2079	1	0	689953.1	9914022.07628
2080	1	0	689998.1	9914022.07628
2081	1	0	690043.1	9914022.07628
2082	1	0	690088.1	9914022.07628
2083	1	0	690133.1	9914022.07628
2084	1	0	690178.1	9914022.07628
2085	1	0	690223.1	9914022.07628
2086	1	0	690268.1	9914022.07628
2087	1	0	690313.1	9914022.07628
2088	1	0	690358.1	9914022.07628
2089	1	0	690403.1	9914022.07628
2090	1	0	690448.1	9914022.07628
2091	1	0	690493.1	9914022.07628
2092	1	0	690538.1	9914022.07628
2093	1	0	690583.1	9914022.07628
2094	1	0	690628.1	9914022.07628
2095	1	0	690673.1	9914022.07628
2096	1	0	690718.1	9914022.07628
2097	1	0	690763.1	9914022.07628
2098	1	0	690808.1	9914022.07628
2099	1	0	690853.1	9914022.07628
2100	1	0	690898.1	9914022.07628
2101	1	0	690943.1	9914022.07628
2126	1	0	689528.183278	9914007.04707
2127	1	0	689570.6	9914009.0859
2128	1	0	689615.6	9914009.0859
2129	1	0	689660.6	9914009.0859
2130	1	0	689705.6	9914009.0859
2131	1	0	689750.6	9914009.0859
2132	1	0	689795.6	9914009.0859
2133	1	0	689840.6	9914009.0859
2134	1	0	689885.6	9914009.0859
2135	1	0	689930.6	9914009.0859
2136	1	0	689975.6	9914009.0859
2137	1	0	690020.6	9914009.0859
2138	1	0	690065.6	9914009.0859
2139	1	0	690110.6	9914009.0859
2140	1	0	690155.6	9914009.0859
2141	1	0	690200.6	9914009.0859
2142	1	0	690245.6	9914009.0859
2143	1	0	690290.6	9914009.0859
2144	1	0	690335.6	9914009.0859
2145	1	0	690380.6	9914009.0859
2146	1	0	690425.6	9914009.0859
2147	1	0	690470.6	9914009.0859
2148	1	0	690515.6	9914009.0859
2149	1	0	690560.6	9914009.0859
2150	1	0	690605.6	9914009.0859
2151	1	0	690650.6	9914009.0859
2152	1	0	690695.6	9914009.0859
2153	1	0	690740.6	9914009.0859
2154	1	0	690785.6	9914009.0859
2155	1	0	690830.6	9914009.0859
2156	1	0	690875.6	9914009.0859
2157	1	0	690920.6	9914009.0859
2158	1	0	690964.939396	9914008.91434
2183	1	0	689510.378984	9913991.02782
2184	1	0	689548.1	9913996.09552
2185	1	0	689593.1	9913996.09552
2186	1	0	689638.1	9913996.09552
2187	1	0	689683.1	9913996.09552
2188	1	0	689728.1	9913996.09552
2189	1	0	689773.1	9913996.09552
2190	1	0	689818.1	9913996.09552
2191	1	0	689863.1	9913996.09552
2192	1	0	689908.1	9913996.09552
2193	1	0	689953.1	9913996.09552
2194	1	0	689998.1	9913996.09552
2195	1	0	690043.1	9913996.09552
2196	1	0	690088.1	9913996.09552
2197	1	0	690133.1	9913996.09552
2198	1	0	690178.1	9913996.09552
2199	1	0	690223.1	9913996.09552
2200	1	0	690268.1	9913996.09552
2201	1	0	690313.1	9913996.09552
2202	1	0	690358.1	9913996.09552
2203	1	0	690403.1	9913996.09552
2204	1	0	690448.1	9913996.09552
2205	1	0	690493.1	9913996.09552
2206	1	0	690538.1	9913996.09552
2207	1	0	690583.1	9913996.09552
2208	1	0	690628.1	9913996.09552
2209	1	0	690673.1	9913996.09552
2210	1	0	690718.1	9913996.09552
2211	1	0	690763.1	9913996.09552
2212	1	0	690808.1	9913996.09552
2213	1	0	690853.1	9913996.09552
2214	1	0	690898.1	9913996.09552
2215	1	0	690943.1	9913996.09552
2216	1	0	690978.424715	9913993.39285
2240	1	0	689525.6	9913983.10514
2241	1	0	689570.6	9913983.10514
2242	1	0	689615.6	9913983.10514
2243	1	0	689660.6	9913983.10514
2244	1	0	689705.6	9913983.10514
2245	1	0	689750.6	9913983.10514
2246	1	0	689795.6	9913983.10514
2247	1	0	689840.6	9913983.10514
2248	1	0	689885.6	9913983.10514
2249	1	0	689930.6	9913983.10514
2250	1	0	689975.6	9913983.10514
2251	1	0	690020.6	9913983.10514
2252	1	0	690065.6	9913983.10514
2253	1	0	690110.6	9913983.10514
2254	1	0	690155.6	9913983.10514
2255	1	0	690200.6	9913983.10514
2256	1	0	690245.6	9913983.10514
2257	1	0	690290.6	9913983.10514
2258	1	0	690335.6	9913983.10514
2259	1	0	690380.6	9913983.10514
2260	1	0	690425.6	9913983.10514
2261	1	0	690470.6	9913983.10514
2262	1	0	690515.6	9913983.10514
2263	1	0	690560.6	9913983.10514
2264	1	0	690605.6	9913983.10514
2265	1	0	690650.6	9913983.10514
2266	1	0	690695.6	9913983.10514
2267	1	0	690740.6	9913983.10514
2268	1	0	690785.6	9913983.10514
2269	1	0	690830.6	9913983.10514
2270	1	0	690875.6	9913983.10514
2271	1	0	690920.6	9913983.10514
2272	1	0	690965.6	9913983.10514
2297	1	0	689503.928843	9913969.4638
2298	1	0	689548.1	9913970.11476
2299	1	0	689593.1	9913970.11476
2300	1	0	689638.1	9913970.11476
2301	1	0	689683.1	9913970.11476
2302	1	0	689728.1	9913970.11476
2303	1	0	689773.1	9913970.11476
2304	1	0	689818.1	9913970.11476
2305	1	0	689863.1	9913970.11476
2306	1	0	689908.1	9913970.11476
2307	1	0	689953.1	9913970.11476
2308	1	0	689998.1	9913970.11476
2309	1	0	690043.1	9913970.11476
2310	1	0	690088.1	9913970.11476
2311	1	0	690133.1	9913970.11476
2312	1	0	690178.1	9913970.11476
2313	1	0	690223.1	9913970.11476
2314	1	0	690268.1	9913970.11476
2315	1	0	690313.1	9913970.11476
2316	1	0	690358.1	9913970.11476
2317	1	0	690403.1	9913970.11476
2318	1	0	690448.1	9913970.11476
2319	1	0	690493.1	9913970.11476
2320	1	0	690538.1	9913970.11476
2321	1	0	690583.1	9913970.11476
2322	1	0	690628.1	9913970.11476
2323	1	0	690673.1	9913970.11476
2324	1	0	690718.1	9913970.11476
2325	1	0	690763.1	9913970.11476
2326	1	0	690808.1	9913970.11476
2327	1	0	690853.1	9913970.11476
2328	1	0	690898.1	9913970.11476
2329	1	0	690943.1	9913970.11476
2330	1	0	690981.511421	9913968.83034
2353	1	0	689483.70365	9913953.91878
2354	1	0	689525.6	9913957.12438
2355	1	0	689570.6	9913957.12438
2356	1	0	689615.6	9913957.12438
2357	1	0	689660.6	9913957.12438
2358	1	0	689705.6	9913957.12438
2359	1	0	689750.6	9913957.12438
2360	1	0	689795.6	9913957.12438
2361	1	0	689840.6	9913957.12438
2362	1	0	689885.6	9913957.12438
2363	1	0	689930.6	9913957.12438
2364	1	0	689975.6	9913957.12438
2365	1	0	690020.6	9913957.12438
2366	1	0	690065.6	9913957.12438
2367	1	0	690110.6	9913957.12438
2368	1	0	690155.6	9913957.12438
2369	1	0	690200.6	9913957.12438
2370	1	0	690245.6	9913957.12438
2371	1	0	690290.6	9913957.12438
2372	1	0	690335.6	9913957.12438
2373	1	0	690380.6	9913957.12438
2374	1	0	690425.6	9913957.12438
2375	1	0	690470.6	9913957.12438
2376	1	0	690515.6	9913957.12438
2377	1	0	690560.6	9913957.12438
2378	1	0	690605.6	9913957.12438
2379	1	0	690650.6	9913957.12438
2380	1	0	690695.6	9913957.12438
2381	1	0	690740.6	9913957.12438
2382	1	0	690785.6	9913957.12438
2383	1	0	690830.6	9913957.12438
2384	1	0	690875.6	9913957.12438
2385	1	0	690920.6	9913957.12438
2386	1	0	690965.6	9913957.12438
2410	1	0	689464.008052	9913938.48492
2411	1	0	689503.1	9913944.134
2412	1	0	689548.1	9913944.134
2413	1	0	689593.1	9913944.134
2414	1	0	689638.1	9913944.134
2415	1	0	689683.1	9913944.134
2416	1	0	689728.1	9913944.134
2417	1	0	689773.1	9913944.134
2418	1	0	689818.1	9913944.134
2419	1	0	689863.1	9913944.134
2420	1	0	689908.1	9913944.134
2421	1	0	689953.1	9913944.134
2422	1	0	689998.1	9913944.134
2423	1	0	690043.1	9913944.134
2424	1	0	690088.1	9913944.134
2425	1	0	690133.1	9913944.134
2426	1	0	690178.1	9913944.134
2427	1	0	690223.1	9913944.134
2428	1	0	690268.1	9913944.134
2429	1	0	690313.1	9913944.134
2430	1	0	690358.1	9913944.134
2431	1	0	690403.1	9913944.134
2432	1	0	690448.1	9913944.134
2433	1	0	690493.1	9913944.134
2434	1	0	690538.1	9913944.134
2435	1	0	690583.1	9913944.134
2436	1	0	690628.1	9913944.134
2437	1	0	690673.1	9913944.134
2438	1	0	690718.1	9913944.134
2439	1	0	690763.1	9913944.134
2440	1	0	690808.1	9913944.134
2441	1	0	690853.1	9913944.134
2442	1	0	690898.1	9913944.134
2443	1	0	690943.1	9913944.134
2444	1	0	690983.862079	9913943.48209
2466	1	0	689443.833129	9913921.73833
2467	1	0	689480.6	9913931.14361
2468	1	0	689525.6	9913931.14361
2469	1	0	689570.6	9913931.14361
2470	1	0	689615.6	9913931.14361
2471	1	0	689660.6	9913931.14361
2472	1	0	689705.6	9913931.14361
2473	1	0	689750.6	9913931.14361
2474	1	0	689795.6	9913931.14361
2475	1	0	689840.6	9913931.14361
2476	1	0	689885.6	9913931.14361
2477	1	0	689930.6	9913931.14361
2478	1	0	689975.6	9913931.14361
2479	1	0	690020.6	9913931.14361
2480	1	0	690065.6	9913931.14361
2481	1	0	690110.6	9913931.14361
2482	1	0	690155.6	9913931.14361
2483	1	0	690200.6	9913931.14361
2484	1	0	690245.6	9913931.14361
2485	1	0	690290.6	9913931.14361
2486	1	0	690335.6	9913931.14361
2487	1	0	690380.6	9913931.14361
2488	1	0	690425.6	9913931.14361
2489	1	0	690470.6	9913931.14361
2490	1	0	690515.6	9913931.14361
2491	1	0	690560.6	9913931.14361
2492	1	0	690605.6	9913931.14361
2493	1	0	690650.6	9913931.14361
2494	1	0	690695.6	9913931.14361
2495	1	0	690740.6	9913931.14361
2496	1	0	690785.6	9913931.14361
2497	1	0	690830.6	9913931.14361
2498	1	0	690875.6	9913931.14361
2499	1	0	690920.6	9913931.14361
2500	1	0	690965.6	9913931.14361
2524	1	0	689458.112649	9913918.13301
2525	1	0	689503.1	9913918.15323
2526	1	0	689548.1	9913918.15323
2527	1	0	689593.1	9913918.15323
2528	1	0	689638.1	9913918.15323
2529	1	0	689683.1	9913918.15323
2530	1	0	689728.1	9913918.15323
2531	1	0	689773.1	9913918.15323
2532	1	0	689818.1	9913918.15323
2533	1	0	689863.1	9913918.15323
2534	1	0	689908.1	9913918.15323
2535	1	0	689953.1	9913918.15323
2536	1	0	689998.1	9913918.15323
2537	1	0	690043.1	9913918.15323
2538	1	0	690088.1	9913918.15323
2539	1	0	690133.1	9913918.15323
2540	1	0	690178.1	9913918.15323
2541	1	0	690223.1	9913918.15323
2542	1	0	690268.1	9913918.15323
2543	1	0	690313.1	9913918.15323
2544	1	0	690358.1	9913918.15323
2545	1	0	690403.1	9913918.15323
2546	1	0	690448.1	9913918.15323
2547	1	0	690493.1	9913918.15323
2548	1	0	690538.1	9913918.15323
2549	1	0	690583.1	9913918.15323
2550	1	0	690628.1	9913918.15323
2551	1	0	690673.1	9913918.15323
2552	1	0	690718.1	9913918.15323
2553	1	0	690763.1	9913918.15323
2554	1	0	690808.1	9913918.15323
2555	1	0	690853.1	9913918.15323
2556	1	0	690898.1	9913918.15323
2557	1	0	690943.1	9913918.15323
2558	1	0	690985.71045	9913917.83166
2580	1	0	689437.632116	9913903.42713
2581	1	0	689480.6	9913905.16285
2582	1	0	689525.6	9913905.16285
2583	1	0	689570.6	9913905.16285
2584	1	0	689615.6	9913905.16285
2585	1	0	689660.6	9913905.16285
2586	1	0	689705.6	9913905.16285
2587	1	0	689750.6	9913905.16285
2588	1	0	689795.6	9913905.16285
2589	1	0	689840.6	9913905.16285
2590	1	0	689885.6	9913905.16285
2591	1	0	689930.6	9913905.16285
2592	1	0	689975.6	9913905.16285
2593	1	0	690020.6	9913905.16285
2594	1	0	690065.6	9913905.16285
2595	1	0	690110.6	9913905.16285
2596	1	0	690155.6	9913905.16285
2597	1	0	690200.6	9913905.16285
2598	1	0	690245.6	9913905.16285
2599	1	0	690290.6	9913905.16285
2600	1	0	690335.6	9913905.16285
2601	1	0	690380.6	9913905.16285
2602	1	0	690425.6	9913905.16285
2603	1	0	690470.6	9913905.16285
2604	1	0	690515.6	9913905.16285
2605	1	0	690560.6	9913905.16285
2606	1	0	690605.6	9913905.16285
2607	1	0	690650.6	9913905.16285
2608	1	0	690695.6	9913905.16285
2609	1	0	690740.6	9913905.16285
2610	1	0	690785.6	9913905.16285
2611	1	0	690830.6	9913905.16285
2612	1	0	690875.6	9913905.16285
2613	1	0	690920.6	9913905.16285
2614	1	0	690965.6	9913905.16285
2615	1	0	690995.953224	9913905.05848
2637	1	0	689418.060259	9913887.51079
2638	1	0	689458.1	9913892.17247
2639	1	0	689503.1	9913892.17247
2640	1	0	689548.1	9913892.17247
2641	1	0	689593.1	9913892.17247
2642	1	0	689638.1	9913892.17247
2643	1	0	689683.1	9913892.17247
2644	1	0	689728.1	9913892.17247
2645	1	0	689773.1	9913892.17247
2646	1	0	689818.1	9913892.17247
2647	1	0	689863.1	9913892.17247
2648	1	0	689908.1	9913892.17247
2649	1	0	689953.1	9913892.17247
2650	1	0	689998.1	9913892.17247
2651	1	0	690043.1	9913892.17247
2652	1	0	690088.1	9913892.17247
2653	1	0	690133.1	9913892.17247
2654	1	0	690178.1	9913892.17247
2655	1	0	690223.1	9913892.17247
2656	1	0	690268.1	9913892.17247
2657	1	3	690313.1	9913892.17247
2658	1	3	690358.1	9913892.17247
2659	1	0	690403.1	9913892.17247
2660	1	0	690448.1	9913892.17247
2661	1	0	690493.1	9913892.17247
2662	1	0	690538.1	9913892.17247
2663	1	0	690583.1	9913892.17247
2664	1	0	690628.1	9913892.17247
2665	1	0	690673.1	9913892.17247
2666	1	0	690718.1	9913892.17247
2667	1	0	690763.1	9913892.17247
2668	1	0	690808.1	9913892.17247
2669	1	0	690853.1	9913892.17247
2670	1	0	690898.1	9913892.17247
2671	1	0	690943.1	9913892.17247
2672	1	0	690986.867301	9913892.05127
2693	1	0	689399.643528	9913871.71686
2694	1	0	689435.6	9913879.18209
2695	1	0	689480.6	9913879.18209
2696	1	0	689525.6	9913879.18209
2697	1	0	689570.6	9913879.18209
2698	1	0	689615.6	9913879.18209
2699	1	0	689660.6	9913879.18209
2700	1	0	689705.6	9913879.18209
2701	1	0	689750.6	9913879.18209
2702	1	0	689795.6	9913879.18209
2703	1	0	689840.6	9913879.18209
2704	1	0	689885.6	9913879.18209
2705	1	0	689930.6	9913879.18209
2706	1	0	689975.6	9913879.18209
2707	1	0	690020.6	9913879.18209
2708	1	0	690065.6	9913879.18209
2709	1	0	690110.6	9913879.18209
2710	1	0	690155.6	9913879.18209
2711	1	0	690200.6	9913879.18209
2712	1	0	690245.6	9913879.18209
2713	1	3	690290.6	9913879.18209
2714	1	3	690335.6	9913879.18209
2715	1	3	690380.6	9913879.18209
2716	1	0	690425.6	9913879.18209
2717	1	0	690470.6	9913879.18209
2718	1	0	690515.6	9913879.18209
2719	1	0	690560.6	9913879.18209
2720	1	0	690605.6	9913879.18209
2721	1	0	690650.6	9913879.18209
2722	1	0	690695.6	9913879.18209
2723	1	0	690740.6	9913879.18209
2724	1	0	690785.6	9913879.18209
2725	1	0	690830.6	9913879.18209
2726	1	0	690875.6	9913879.18209
2727	1	0	690920.6	9913879.18209
2728	1	0	690965.6	9913879.18209
2729	1	0	690997.296833	9913879.01545
2751	1	0	689413.1	9913866.19171
2752	1	0	689458.1	9913866.19171
2753	1	0	689503.1	9913866.19171
2754	1	0	689548.1	9913866.19171
2755	1	0	689593.1	9913866.19171
2756	1	0	689638.1	9913866.19171
2757	1	0	689683.1	9913866.19171
2758	1	0	689728.1	9913866.19171
2759	1	0	689773.1	9913866.19171
2760	1	0	689818.1	9913866.19171
2761	1	0	689863.1	9913866.19171
2762	1	0	689908.1	9913866.19171
2763	1	0	689953.1	9913866.19171
2764	1	0	689998.1	9913866.19171
2765	1	0	690043.1	9913866.19171
2766	1	0	690088.1	9913866.19171
2767	1	0	690133.1	9913866.19171
2768	1	0	690178.1	9913866.19171
2769	1	0	690223.1	9913866.19171
2770	1	3	690268.1	9913866.19171
2771	1	3	690313.1	9913866.19171
2772	1	3	690358.1	9913866.19171
2773	1	3	690403.1	9913866.19171
2774	1	0	690448.1	9913866.19171
2775	1	0	690493.1	9913866.19171
2776	1	0	690538.1	9913866.19171
2777	1	0	690583.1	9913866.19171
2778	1	0	690628.1	9913866.19171
2779	1	0	690673.1	9913866.19171
2780	1	0	690718.1	9913866.19171
2781	1	0	690763.1	9913866.19171
2782	1	0	690808.1	9913866.19171
2783	1	0	690853.1	9913866.19171
2784	1	0	690898.1	9913866.19171
2785	1	0	690943.1	9913866.19171
2786	1	0	690987.319918	9913866.17228
2807	1	0	689392.767323	9913851.53662
2808	1	0	689435.6	9913853.20133
2809	1	0	689480.6	9913853.20133
2810	1	0	689525.6	9913853.20133
2811	1	0	689570.6	9913853.20133
2812	1	0	689615.6	9913853.20133
2813	1	0	689660.6	9913853.20133
2814	1	0	689705.6	9913853.20133
2815	1	0	689750.6	9913853.20133
2816	1	0	689795.6	9913853.20133
2817	1	0	689840.6	9913853.20133
2818	1	0	689885.6	9913853.20133
2819	1	0	689930.6	9913853.20133
2820	1	0	689975.6	9913853.20133
2821	1	0	690020.6	9913853.20133
2822	1	0	690065.6	9913853.20133
2823	1	0	690110.6	9913853.20133
2824	1	0	690155.6	9913853.20133
2825	1	0	690200.6	9913853.20133
2826	1	3	690245.6	9913853.20133
2827	1	3	690290.6	9913853.20133
2828	1	3	690335.6	9913853.20133
2829	1	3	690380.6	9913853.20133
2830	1	0	690425.6	9913853.20133
2831	1	0	690470.6	9913853.20133
2832	1	0	690515.6	9913853.20133
2833	1	0	690560.6	9913853.20133
2834	1	0	690605.6	9913853.20133
2835	1	0	690650.6	9913853.20133
2836	1	0	690695.6	9913853.20133
2837	1	0	690740.6	9913853.20133
2838	1	0	690785.6	9913853.20133
2839	1	0	690830.6	9913853.20133
2840	1	0	690875.6	9913853.20133
2841	1	0	690920.6	9913853.20133
2842	1	0	690965.6	9913853.20133
2843	1	0	690997.863304	9913852.98901
2864	1	0	689374.859651	9913835.45216
2865	1	0	689413.1	9913840.21095
2866	1	0	689458.1	9913840.21095
2867	1	0	689503.1	9913840.21095
2868	1	0	689548.1	9913840.21095
2869	1	0	689593.1	9913840.21095
2870	1	0	689638.1	9913840.21095
2871	1	0	689683.1	9913840.21095
2872	1	0	689728.1	9913840.21095
2873	1	0	689773.1	9913840.21095
2874	1	0	689818.1	9913840.21095
2875	1	0	689863.1	9913840.21095
2876	1	0	689908.1	9913840.21095
2877	1	0	689953.1	9913840.21095
2878	1	0	689998.1	9913840.21095
2879	1	0	690043.1	9913840.21095
2880	1	0	690088.1	9913840.21095
2881	1	0	690133.1	9913840.21095
2882	1	0	690178.1	9913840.21095
2883	1	3	690223.1	9913840.21095
2884	1	3	690268.1	9913840.21095
2885	1	3	690313.1	9913840.21095
2886	1	3	690358.1	9913840.21095
2887	1	3	690403.1	9913840.21095
2888	1	0	690448.1	9913840.21095
2889	1	0	690493.1	9913840.21095
2890	1	0	690538.1	9913840.21095
2891	1	0	690583.1	9913840.21095
2892	1	0	690628.1	9913840.21095
2893	1	0	690673.1	9913840.21095
2894	1	0	690718.1	9913840.21095
2895	1	0	690763.1	9913840.21095
2896	1	0	690808.1	9913840.21095
2897	1	0	690853.1	9913840.21095
2898	1	0	690898.1	9913840.21095
2899	1	0	690943.1	9913840.21095
2900	1	0	690987.424362	9913840.22625
2921	1	0	689390.6	9913827.22057
2922	1	0	689435.6	9913827.22057
2923	1	0	689480.6	9913827.22057
2924	1	0	689525.6	9913827.22057
2925	1	0	689570.6	9913827.22057
2926	1	0	689615.6	9913827.22057
2927	1	0	689660.6	9913827.22057
2928	1	0	689705.6	9913827.22057
2929	1	0	689750.6	9913827.22057
2930	1	0	689795.6	9913827.22057
2931	1	0	689840.6	9913827.22057
2932	1	0	689885.6	9913827.22057
2933	1	0	689930.6	9913827.22057
2934	1	0	689975.6	9913827.22057
2935	1	0	690020.6	9913827.22057
2936	1	0	690065.6	9913827.22057
2937	1	0	690110.6	9913827.22057
2938	1	3	690155.6	9913827.22057
2939	1	3	690200.6	9913827.22057
2940	1	3	690245.6	9913827.22057
2941	1	3	690290.6	9913827.22057
2942	1	3	690335.6	9913827.22057
2943	1	3	690380.6	9913827.22057
2944	1	0	690425.6	9913827.22057
2945	1	0	690470.6	9913827.22057
2946	1	0	690515.6	9913827.22057
2947	1	0	690560.6	9913827.22057
2948	1	0	690605.6	9913827.22057
2949	1	0	690650.6	9913827.22057
2950	1	0	690695.6	9913827.22057
2951	1	0	690740.6	9913827.22057
2952	1	0	690785.6	9913827.22057
2953	1	0	690830.6	9913827.22057
2954	1	0	690875.6	9913827.22057
2955	1	0	690920.6	9913827.22057
2956	1	0	690965.6	9913827.22057
2957	1	0	690997.520407	9913827.40916
2978	1	0	689368.765124	9913813.78427
2979	1	0	689413.1	9913814.23019
2980	1	0	689458.1	9913814.23019
2981	1	0	689503.1	9913814.23019
2982	1	0	689548.1	9913814.23019
2983	1	0	689593.1	9913814.23019
2984	1	0	689638.1	9913814.23019
2985	1	0	689683.1	9913814.23019
2986	1	0	689728.1	9913814.23019
2987	1	0	689773.1	9913814.23019
2988	1	0	689818.1	9913814.23019
2989	1	0	689863.1	9913814.23019
2990	1	0	689908.1	9913814.23019
2991	1	0	689953.1	9913814.23019
2992	1	0	689998.1	9913814.23019
2993	1	0	690043.1	9913814.23019
2994	1	0	690088.1	9913814.23019
2995	1	3	690133.1	9913814.23019
2996	1	3	690178.1	9913814.23019
2997	1	3	690223.1	9913814.23019
2998	1	3	690268.1	9913814.23019
2999	1	3	690313.1	9913814.23019
3000	1	3	690358.1	9913814.23019
3001	1	3	690403.1	9913814.23019
3002	1	0	690448.1	9913814.23019
3003	1	0	690493.1	9913814.23019
3004	1	0	690538.1	9913814.23019
3005	1	0	690583.1	9913814.23019
3006	1	0	690628.1	9913814.23019
3007	1	0	690673.1	9913814.23019
3008	1	0	690718.1	9913814.23019
3009	1	0	690763.1	9913814.23019
3010	1	0	690808.1	9913814.23019
3011	1	0	690853.1	9913814.23019
3012	1	0	690898.1	9913814.23019
3013	1	0	690943.1	9913814.23019
3014	1	0	690987.134168	9913814.2661
3034	1	0	689351.18462	9913797.72897
3035	1	0	689390.6	9913801.2398
3036	1	0	689435.6	9913801.2398
3037	1	0	689480.6	9913801.2398
3038	1	0	689525.6	9913801.2398
3039	1	0	689570.6	9913801.2398
3040	1	0	689615.6	9913801.2398
3041	1	0	689660.6	9913801.2398
3042	1	0	689705.6	9913801.2398
3043	1	0	689750.6	9913801.2398
3044	1	0	689795.6	9913801.2398
3045	1	0	689840.6	9913801.2398
3046	1	0	689885.6	9913801.2398
3047	1	0	689930.6	9913801.2398
3048	1	0	689975.6	9913801.2398
3049	1	0	690020.6	9913801.2398
3050	1	0	690065.6	9913801.2398
3051	1	3	690110.6	9913801.2398
3052	1	3	690155.6	9913801.2398
3053	1	3	690200.6	9913801.2398
3054	1	3	690245.6	9913801.2398
3055	1	3	690290.6	9913801.2398
3056	1	3	690335.6	9913801.2398
3057	1	3	690380.6	9913801.2398
3058	1	0	690425.6	9913801.2398
3059	1	0	690470.6	9913801.2398
3060	1	0	690515.6	9913801.2398
3061	1	0	690560.6	9913801.2398
3062	1	0	690605.6	9913801.2398
3063	1	0	690650.6	9913801.2398
3064	1	0	690695.6	9913801.2398
3065	1	0	690740.6	9913801.2398
3066	1	0	690785.6	9913801.2398
3067	1	0	690830.6	9913801.2398
3068	1	0	690875.6	9913801.2398
3069	1	0	690920.6	9913801.2398
3070	1	0	690965.6	9913801.2398
3071	1	0	690996.643841	9913801.54824
3092	1	0	689368.1	9913788.24942
3093	1	0	689413.1	9913788.24942
3094	1	0	689458.1	9913788.24942
3095	1	0	689503.1	9913788.24942
3096	1	0	689548.1	9913788.24942
3097	1	0	689593.1	9913788.24942
3098	1	0	689638.1	9913788.24942
3099	1	0	689683.1	9913788.24942
3100	1	0	689728.1	9913788.24942
3101	1	0	689773.1	9913788.24942
3102	1	0	689818.1	9913788.24942
3103	1	0	689863.1	9913788.24942
3104	1	0	689908.1	9913788.24942
3105	1	0	689953.1	9913788.24942
3106	1	0	689998.1	9913788.24942
3107	1	0	690043.1	9913788.24942
3108	1	3	690088.1	9913788.24942
3109	1	3	690133.1	9913788.24942
3110	1	3	690178.1	9913788.24942
3111	1	3	690223.1	9913788.24942
3112	1	3	690268.1	9913788.24942
3113	1	3	690313.1	9913788.24942
3114	1	3	690358.1	9913788.24942
3115	1	0	690403.1	9913788.24942
3116	1	0	690448.1	9913788.24942
3117	1	0	690493.1	9913788.24942
3118	1	0	690538.1	9913788.24942
3119	1	0	690583.1	9913788.24942
3120	1	0	690628.1	9913788.24942
3121	1	0	690673.1	9913788.24942
3122	1	0	690718.1	9913788.24942
3123	1	0	690763.1	9913788.24942
3124	1	0	690808.1	9913788.24942
3125	1	0	690853.1	9913788.24942
3126	1	0	690898.1	9913788.24942
3127	1	0	690943.1	9913788.24942
3128	1	0	690986.20049	9913788.49961
3148	1	0	689345.931114	9913775.09028
3149	1	0	689390.6	9913775.25904
3150	1	0	689435.6	9913775.25904
3151	1	0	689480.6	9913775.25904
3152	1	0	689525.6	9913775.25904
3153	1	0	689570.6	9913775.25904
3154	1	0	689615.6	9913775.25904
3155	1	0	689660.6	9913775.25904
3156	1	0	689705.6	9913775.25904
3157	1	0	689750.6	9913775.25904
3158	1	0	689795.6	9913775.25904
3159	1	0	689840.6	9913775.25904
3160	1	0	689885.6	9913775.25904
3161	1	0	689930.6	9913775.25904
3162	1	0	689975.6	9913775.25904
3163	1	0	690020.6	9913775.25904
3164	1	3	690065.6	9913775.25904
3165	1	3	690110.6	9913775.25904
3166	1	3	690155.6	9913775.25904
3167	1	3	690200.6	9913775.25904
3168	1	3	690245.6	9913775.25904
3169	1	3	690290.6	9913775.25904
3170	1	3	690335.6	9913775.25904
3171	1	0	690380.6	9913775.25904
3172	1	0	690425.6	9913775.25904
3173	1	0	690470.6	9913775.25904
3174	1	0	690515.6	9913775.25904
3175	1	0	690560.6	9913775.25904
3176	1	0	690605.6	9913775.25904
3177	1	0	690650.6	9913775.25904
3178	1	0	690695.6	9913775.25904
3179	1	0	690740.6	9913775.25904
3180	1	0	690785.6	9913775.25904
3181	1	0	690830.6	9913775.25904
3182	1	0	690875.6	9913775.25904
3183	1	0	690920.6	9913775.25904
3184	1	0	690965.6	9913775.25904
3205	1	0	689329.157394	9913759.07803
3206	1	0	689368.1	9913762.26866
3207	1	0	689413.1	9913762.26866
3208	1	0	689458.1	9913762.26866
3209	1	0	689503.1	9913762.26866
3210	1	0	689548.1	9913762.26866
3211	1	0	689593.1	9913762.26866
3212	1	0	689638.1	9913762.26866
3213	1	0	689683.1	9913762.26866
3214	1	0	689728.1	9913762.26866
3215	1	0	689773.1	9913762.26866
3216	1	0	689818.1	9913762.26866
3217	1	0	689863.1	9913762.26866
3218	1	0	689908.1	9913762.26866
3219	1	0	689953.1	9913762.26866
3220	1	0	689998.1	9913762.26866
3221	1	0	690043.1	9913762.26866
3222	1	3	690088.1	9913762.26866
3223	1	3	690133.1	9913762.26866
3224	1	3	690178.1	9913762.26866
3225	1	3	690223.1	9913762.26866
3226	1	3	690268.1	9913762.26866
3227	1	3	690313.1	9913762.26866
3228	1	0	690358.1	9913762.26866
3229	1	0	690403.1	9913762.26866
3230	1	0	690448.1	9913762.26866
3231	1	0	690493.1	9913762.26866
3232	1	0	690538.1	9913762.26866
3233	1	0	690583.1	9913762.26866
3234	1	0	690628.1	9913762.26866
3235	1	0	690673.1	9913762.26866
3236	1	0	690718.1	9913762.26866
3237	1	0	690763.1	9913762.26866
3238	1	0	690808.1	9913762.26866
3239	1	0	690853.1	9913762.26866
3240	1	0	690898.1	9913762.26866
3241	1	0	690943.1	9913762.26866
3242	1	0	690984.693068	9913762.82596
3262	1	0	689345.6	9913749.27828
3263	1	0	689390.6	9913749.27828
3264	1	0	689435.6	9913749.27828
3265	1	0	689480.6	9913749.27828
3266	1	0	689525.6	9913749.27828
3267	1	0	689570.6	9913749.27828
3268	1	0	689615.6	9913749.27828
3269	1	0	689660.6	9913749.27828
3270	1	0	689705.6	9913749.27828
3271	1	0	689750.6	9913749.27828
3272	1	0	689795.6	9913749.27828
3273	1	0	689840.6	9913749.27828
3274	1	0	689885.6	9913749.27828
3275	1	0	689930.6	9913749.27828
3276	1	0	689975.6	9913749.27828
3277	1	0	690020.6	9913749.27828
3278	1	3	690065.6	9913749.27828
3279	1	3	690110.6	9913749.27828
3280	1	3	690155.6	9913749.27828
3281	1	3	690200.6	9913749.27828
3282	1	3	690245.6	9913749.27828
3283	1	3	690290.6	9913749.27828
3284	1	0	690335.6	9913749.27828
3285	1	0	690380.6	9913749.27828
3286	1	0	690425.6	9913749.27828
3287	1	0	690470.6	9913749.27828
3288	1	0	690515.6	9913749.27828
3289	1	0	690560.6	9913749.27828
3290	1	0	690605.6	9913749.27828
3291	1	0	690650.6	9913749.27828
3292	1	0	690695.6	9913749.27828
3293	1	0	690740.6	9913749.27828
3294	1	0	690785.6	9913749.27828
3295	1	0	690830.6	9913749.27828
3296	1	0	690875.6	9913749.27828
3297	1	0	690920.6	9913749.27828
3298	1	0	690965.6	9913749.27828
3319	1	0	689324.202248	9913735.77287
3320	1	0	689368.1	9913736.2879
3321	1	0	689413.1	9913736.2879
3322	1	0	689458.1	9913736.2879
3323	1	0	689503.1	9913736.2879
3324	1	0	689548.1	9913736.2879
3325	1	0	689593.1	9913736.2879
3326	1	0	689638.1	9913736.2879
3327	1	0	689683.1	9913736.2879
3328	1	0	689728.1	9913736.2879
3329	1	0	689773.1	9913736.2879
3330	1	0	689818.1	9913736.2879
3331	1	0	689863.1	9913736.2879
3332	1	0	689908.1	9913736.2879
3333	1	0	689953.1	9913736.2879
3334	1	0	689998.1	9913736.2879
3335	1	0	690043.1	9913736.2879
3336	1	3	690088.1	9913736.2879
3337	1	3	690133.1	9913736.2879
3338	1	3	690178.1	9913736.2879
3339	1	3	690223.1	9913736.2879
3340	1	3	690268.1	9913736.2879
3341	1	0	690313.1	9913736.2879
3342	1	0	690358.1	9913736.2879
3343	1	0	690403.1	9913736.2879
3344	1	0	690448.1	9913736.2879
3345	1	0	690493.1	9913736.2879
3346	1	0	690538.1	9913736.2879
3347	1	0	690583.1	9913736.2879
3348	1	0	690628.1	9913736.2879
3349	1	0	690673.1	9913736.2879
3350	1	0	690718.1	9913736.2879
3351	1	0	690763.1	9913736.2879
3352	1	0	690808.1	9913736.2879
3353	1	0	690853.1	9913736.2879
3354	1	0	690898.1	9913736.2879
3355	1	0	690943.1	9913736.2879
3356	1	0	690982.507991	9913737.16172
3375	1	0	689308.790221	9913719.54773
3376	1	0	689345.6	9913723.29752
3377	1	0	689390.6	9913723.29752
3378	1	0	689435.6	9913723.29752
3379	1	0	689480.6	9913723.29752
3380	1	0	689525.6	9913723.29752
3381	1	0	689570.6	9913723.29752
3382	1	0	689615.6	9913723.29752
3383	1	0	689660.6	9913723.29752
3384	1	0	689705.6	9913723.29752
3385	1	0	689750.6	9913723.29752
3386	1	0	689795.6	9913723.29752
3387	1	0	689840.6	9913723.29752
3388	1	0	689885.6	9913723.29752
3389	1	0	689930.6	9913723.29752
3390	1	0	689975.6	9913723.29752
3391	1	0	690020.6	9913723.29752
3392	1	3	690065.6	9913723.29752
3393	1	3	690110.6	9913723.29752
3394	1	3	690155.6	9913723.29752
3395	1	3	690200.6	9913723.29752
3396	1	3	690245.6	9913723.29752
3397	1	0	690290.6	9913723.29752
3398	1	0	690335.6	9913723.29752
3399	1	0	690380.6	9913723.29752
3400	1	0	690425.6	9913723.29752
3401	1	0	690470.6	9913723.29752
3402	1	0	690515.6	9913723.29752
3403	1	0	690560.6	9913723.29752
3404	1	0	690605.6	9913723.29752
3405	1	0	690650.6	9913723.29752
3406	1	0	690695.6	9913723.29752
3407	1	0	690740.6	9913723.29752
3408	1	0	690785.6	9913723.29752
3409	1	0	690830.6	9913723.29752
3410	1	0	690875.6	9913723.29752
3411	1	0	690920.6	9913723.29752
3412	1	0	690965.6	9913723.29752
3433	1	0	689323.1	9913710.30714
3434	1	0	689368.1	9913710.30714
3435	1	0	689413.1	9913710.30714
3436	1	0	689458.1	9913710.30714
3437	1	0	689503.1	9913710.30714
3438	1	0	689548.1	9913710.30714
3439	1	0	689593.1	9913710.30714
3440	1	0	689638.1	9913710.30714
3441	1	0	689683.1	9913710.30714
3442	1	0	689728.1	9913710.30714
3443	1	0	689773.1	9913710.30714
3444	1	0	689818.1	9913710.30714
3445	1	0	689863.1	9913710.30714
3446	1	0	689908.1	9913710.30714
3447	1	0	689953.1	9913710.30714
3448	1	0	689998.1	9913710.30714
3449	1	3	690043.1	9913710.30714
3450	1	3	690088.1	9913710.30714
3451	1	3	690133.1	9913710.30714
3452	1	3	690178.1	9913710.30714
3453	1	3	690223.1	9913710.30714
3454	1	3	690268.1	9913710.30714
3455	1	0	690313.1	9913710.30714
3456	1	0	690358.1	9913710.30714
3457	1	0	690403.1	9913710.30714
3458	1	0	690448.1	9913710.30714
3459	1	0	690493.1	9913710.30714
3460	1	0	690538.1	9913710.30714
3461	1	0	690583.1	9913710.30714
3462	1	0	690628.1	9913710.30714
3463	1	0	690673.1	9913710.30714
3464	1	0	690718.1	9913710.30714
3465	1	0	690763.1	9913710.30714
3466	1	0	690808.1	9913710.30714
3467	1	0	690853.1	9913710.30714
3468	1	0	690898.1	9913710.30714
3469	1	0	690943.1	9913710.30714
3470	1	0	690979.684784	9913712.47314
3489	1	0	689304.043479	9913695.98731
3490	1	0	689345.6	9913697.31676
3491	1	0	689390.6	9913697.31676
3492	1	0	689435.6	9913697.31676
3493	1	0	689480.6	9913697.31676
3494	1	0	689525.6	9913697.31676
3495	1	0	689570.6	9913697.31676
3496	1	0	689615.6	9913697.31676
3497	1	0	689660.6	9913697.31676
3498	1	0	689705.6	9913697.31676
3499	1	0	689750.6	9913697.31676
3500	1	0	689795.6	9913697.31676
3501	1	0	689840.6	9913697.31676
3502	1	0	689885.6	9913697.31676
3503	1	0	689930.6	9913697.31676
3504	1	0	689975.6	9913697.31676
3505	1	0	690020.6	9913697.31676
3506	1	3	690065.6	9913697.31676
3507	1	3	690110.6	9913697.31676
3508	1	3	690155.6	9913697.31676
3509	1	3	690200.6	9913697.31676
3510	1	3	690245.6	9913697.31676
3511	1	0	690290.6	9913697.31676
3512	1	0	690335.6	9913697.31676
3513	1	0	690380.6	9913697.31676
3514	1	0	690425.6	9913697.31676
3515	1	0	690470.6	9913697.31676
3516	1	0	690515.6	9913697.31676
3517	1	0	690560.6	9913697.31676
3518	1	0	690605.6	9913697.31676
3519	1	0	690650.6	9913697.31676
3520	1	0	690695.6	9913697.31676
3521	1	0	690740.6	9913697.31676
3522	1	0	690785.6	9913697.31676
3523	1	0	690830.6	9913697.31676
3524	1	0	690875.6	9913697.31676
3525	1	0	690920.6	9913697.31676
3526	1	0	690965.564311	9913697.31792
3546	1	0	689291.306955	9913682.38339
3547	1	0	689323.1	9913684.32637
3548	1	0	689368.1	9913684.32637
3549	1	0	689413.1	9913684.32637
3550	1	0	689458.1	9913684.32637
3551	1	0	689503.1	9913684.32637
3552	1	0	689548.1	9913684.32637
3553	1	0	689593.1	9913684.32637
3554	1	0	689638.1	9913684.32637
3555	1	0	689683.1	9913684.32637
3556	1	0	689728.1	9913684.32637
3557	1	0	689773.1	9913684.32637
3558	1	0	689818.1	9913684.32637
3559	1	0	689863.1	9913684.32637
3560	1	0	689908.1	9913684.32637
3561	1	0	689953.1	9913684.32637
3562	1	0	689998.1	9913684.32637
3563	1	3	690043.1	9913684.32637
3564	1	3	690088.1	9913684.32637
3565	1	3	690133.1	9913684.32637
3566	1	3	690178.1	9913684.32637
3567	1	3	690223.1	9913684.32637
3568	1	0	690268.1	9913684.32637
3569	1	0	690313.1	9913684.32637
3570	1	0	690358.1	9913684.32637
3571	1	0	690403.1	9913684.32637
3572	1	0	690448.1	9913684.32637
3573	1	0	690493.1	9913684.32637
3574	1	0	690538.1	9913684.32637
3575	1	0	690583.1	9913684.32637
3576	1	0	690628.1	9913684.32637
3577	1	0	690673.1	9913684.32637
3578	1	0	690718.1	9913684.32637
3579	1	0	690763.1	9913684.32637
3580	1	0	690808.1	9913684.32637
3581	1	0	690853.1	9913684.32637
3582	1	0	690898.1	9913684.32637
3583	1	0	690943.1	9913684.32637
3584	1	0	690975.92033	9913686.60979
3603	1	0	689300.740137	9913671.32212
3604	1	0	689345.6	9913671.33599
3605	1	0	689390.6	9913671.33599
3606	1	0	689435.6	9913671.33599
3607	1	0	689480.6	9913671.33599
3608	1	0	689525.6	9913671.33599
3609	1	0	689570.6	9913671.33599
3610	1	0	689615.6	9913671.33599
3611	1	0	689660.6	9913671.33599
3612	1	0	689705.6	9913671.33599
3613	1	0	689750.6	9913671.33599
3614	1	0	689795.6	9913671.33599
3615	1	0	689840.6	9913671.33599
3616	1	0	689885.6	9913671.33599
3617	1	0	689930.6	9913671.33599
3618	1	0	689975.6	9913671.33599
3619	1	3	690020.6	9913671.33599
3620	1	3	690065.6	9913671.33599
3621	1	3	690110.6	9913671.33599
3622	1	3	690155.6	9913671.33599
3623	1	3	690200.6	9913671.33599
3624	1	0	690245.6	9913671.33599
3625	1	0	690290.6	9913671.33599
3626	1	0	690335.6	9913671.33599
3627	1	0	690380.6	9913671.33599
3628	1	0	690425.6	9913671.33599
3629	1	0	690470.6	9913671.33599
3630	1	0	690515.6	9913671.33599
3631	1	0	690560.6	9913671.33599
3632	1	0	690605.6	9913671.33599
3633	1	0	690650.6	9913671.33599
3634	1	0	690695.6	9913671.33599
3635	1	0	690740.6	9913671.33599
3636	1	0	690785.6	9913671.33599
3637	1	0	690830.6	9913671.33599
3638	1	0	690875.6	9913671.33599
3639	1	0	690920.6	9913671.33599
3640	1	0	690963.437266	9913672.02011
3660	1	0	689286.233099	9913655.67942
3661	1	0	689323.1	9913658.34561
3662	1	0	689368.1	9913658.34561
3663	1	0	689413.1	9913658.34561
3664	1	0	689458.1	9913658.34561
3665	1	0	689503.1	9913658.34561
3666	1	0	689548.1	9913658.34561
3667	1	0	689593.1	9913658.34561
3668	1	0	689638.1	9913658.34561
3669	1	0	689683.1	9913658.34561
3670	1	0	689728.1	9913658.34561
3671	1	0	689773.1	9913658.34561
3672	1	0	689818.1	9913658.34561
3673	1	0	689863.1	9913658.34561
3674	1	0	689908.1	9913658.34561
3675	1	0	689953.1	9913658.34561
3676	1	3	689998.1	9913658.34561
3677	1	3	690043.1	9913658.34561
3678	1	3	690088.1	9913658.34561
3679	1	3	690133.1	9913658.34561
3680	1	3	690178.1	9913658.34561
3681	1	0	690223.1	9913658.34561
3682	1	0	690268.1	9913658.34561
3683	1	0	690313.1	9913658.34561
3684	1	0	690358.1	9913658.34561
3685	1	0	690403.1	9913658.34561
3686	1	0	690448.1	9913658.34561
3687	1	0	690493.1	9913658.34561
3688	1	0	690538.1	9913658.34561
3689	1	0	690583.1	9913658.34561
3690	1	0	690628.1	9913658.34561
3691	1	0	690673.1	9913658.34561
3692	1	0	690718.1	9913658.34561
3693	1	0	690763.1	9913658.34561
3694	1	0	690808.1	9913658.34561
3695	1	0	690853.1	9913658.34561
3696	1	0	690898.1	9913658.34561
3697	1	0	690943.1	9913658.34561
3717	1	0	689300.6	9913645.35523
3718	1	0	689345.6	9913645.35523
3719	1	0	689390.6	9913645.35523
3720	1	0	689435.6	9913645.35523
3721	1	0	689480.6	9913645.35523
3722	1	0	689525.6	9913645.35523
3723	1	0	689570.6	9913645.35523
3724	1	0	689615.6	9913645.35523
3725	1	0	689660.6	9913645.35523
3726	1	0	689705.6	9913645.35523
3727	1	0	689750.6	9913645.35523
3728	1	0	689795.6	9913645.35523
3729	1	0	689840.6	9913645.35523
3730	1	0	689885.6	9913645.35523
3731	1	0	689930.6	9913645.35523
3732	1	0	689975.6	9913645.35523
3733	1	3	690020.6	9913645.35523
3734	1	3	690065.6	9913645.35523
3735	1	3	690110.6	9913645.35523
3736	1	3	690155.6	9913645.35523
3737	1	0	690200.6	9913645.35523
3738	1	0	690245.6	9913645.35523
3739	1	0	690290.6	9913645.35523
3740	1	0	690335.6	9913645.35523
3741	1	0	690380.6	9913645.35523
3742	1	0	690425.6	9913645.35523
3743	1	0	690470.6	9913645.35523
3744	1	0	690515.6	9913645.35523
3745	1	0	690560.6	9913645.35523
3746	1	0	690605.6	9913645.35523
3747	1	0	690650.6	9913645.35523
3748	1	0	690695.6	9913645.35523
3749	1	0	690740.6	9913645.35523
3750	1	0	690785.6	9913645.35523
3751	1	0	690830.6	9913645.35523
3752	1	0	690875.6	9913645.35523
3753	1	0	690920.6	9913645.35523
3754	1	0	690960.903447	9913645.04847
3774	1	0	689282.527184	9913631.24335
3775	1	0	689323.1	9913632.36485
3776	1	0	689368.1	9913632.36485
3777	1	0	689413.1	9913632.36485
3778	1	0	689458.1	9913632.36485
3779	1	0	689503.1	9913632.36485
3780	1	0	689548.1	9913632.36485
3781	1	0	689593.1	9913632.36485
3782	1	0	689638.1	9913632.36485
3783	1	0	689683.1	9913632.36485
3784	1	0	689728.1	9913632.36485
3785	1	0	689773.1	9913632.36485
3786	1	0	689818.1	9913632.36485
3787	1	0	689863.1	9913632.36485
3788	1	0	689908.1	9913632.36485
3789	1	0	689953.1	9913632.36485
3790	1	3	689998.1	9913632.36485
3791	1	3	690043.1	9913632.36485
3792	1	3	690088.1	9913632.36485
3793	1	3	690133.1	9913632.36485
3794	1	0	690178.1	9913632.36485
3795	1	0	690223.1	9913632.36485
3796	1	0	690268.1	9913632.36485
3797	1	0	690313.1	9913632.36485
3798	1	0	690358.1	9913632.36485
3799	1	0	690403.1	9913632.36485
3800	1	0	690448.1	9913632.36485
3801	1	0	690493.1	9913632.36485
3802	1	0	690538.1	9913632.36485
3803	1	0	690583.1	9913632.36485
3804	1	0	690628.1	9913632.36485
3805	1	0	690673.1	9913632.36485
3806	1	0	690718.1	9913632.36485
3807	1	0	690763.1	9913632.36485
3808	1	0	690808.1	9913632.36485
3809	1	0	690853.1	9913632.36485
3810	1	0	690898.1	9913632.36485
3811	1	0	690943.1	9913632.36485
3831	1	0	689300.6	9913619.37447
3832	1	0	689345.6	9913619.37447
3833	1	0	689390.6	9913619.37447
3834	1	0	689435.6	9913619.37447
3835	1	0	689480.6	9913619.37447
3836	1	0	689525.6	9913619.37447
3837	1	0	689570.6	9913619.37447
3838	1	0	689615.6	9913619.37447
3839	1	0	689660.6	9913619.37447
3840	1	0	689705.6	9913619.37447
3841	1	0	689750.6	9913619.37447
3842	1	0	689795.6	9913619.37447
3843	1	0	689840.6	9913619.37447
3844	1	0	689885.6	9913619.37447
3845	1	0	689930.6	9913619.37447
3846	1	3	689975.6	9913619.37447
3847	1	3	690020.6	9913619.37447
[truncated: 7,532 more rows]
