# Supplementary material for: Spatial planning model for optimizing conservation priorities for local community utilization on Arefi Island in the Raja Ampat Marine Protected Area (MPA) Southwest Papua, Indonesia
Source: PeerJ. 2025 Apr 29;13:e19292. doi: 10.7717/peerj.19292 (PMC12047217; doi:10.7717/peerj.19292)
Supplement: Supplemental Information 3 [file peerj-13-19292-s003.zip › 30%/input/puvspr.dat]

species	pu	amount
17	1914	32.66699
17	1971	368.14258
17	1972	224.97998
17	1973	167.82666
17	2027	425.24561
17	2028	583.54443
17	2029	483.22363
17	2030	138.57861
17	2084	64.67139
17	2085	581.78320
18	2085	2.78418
17	2086	584.56738
17	2087	584.56689
17	2141	559.66260
18	2141	15.48145
17	2142	580.32178
18	2142	4.24512
17	2143	569.43994
18	2143	15.12744
17	2144	541.04297
17	2198	365.53760
17	2199	566.29883
18	2199	18.26953
17	2200	577.29736
18	2200	7.26904
17	2201	557.92773
17	2202	243.31836
17	2254	234.87891
17	2255	477.96631
18	2255	52.02734
17	2256	413.24316
18	2256	120.43604
17	2257	502.37646
18	2257	72.69092
17	2258	573.76807
18	2258	7.19922
17	2259	0.47168
17	2311	174.06836
17	2312	547.34814
18	2312	24.91260
17	2313	526.38916
18	2313	3.59961
17	2314	493.80908
18	2314	16.78418
17	2315	482.96094
18	2315	40.32031
17	2316	565.22559
17	2367	56.53613
17	2368	542.03516
18	2368	42.53223
17	2369	168.01465
18	2369	35.34229
17	2370	294.34424
18	2370	164.71387
17	2371	434.01953
18	2371	5.03906
17	2372	561.46729
17	2373	255.69922
17	2425	582.98877
18	2425	1.56445
17	2426	268.29785
18	2426	116.13672
17	2427	510.90625
18	2427	47.91455
17	2428	449.73291
18	2428	46.36621
17	2429	471.87988
18	2429	39.98242
17	2430	553.74854
18	2430	14.03906
17	2431	213.73291
17	2481	308.24902
17	2482	361.20654
18	2482	220.44287
17	2483	224.97070
18	2483	147.91797
17	2484	345.40332
18	2484	205.35645
17	2485	455.72119
18	2485	38.13770
17	2486	375.71143
18	2486	63.16406
17	2487	565.77832
18	2487	18.78564
17	2488	337.19873
17	2538	131.29053
17	2539	503.71387
18	2539	64.07471
17	2540	236.44043
18	2540	296.28271
17	2541	462.04395
18	2541	48.70898
17	2542	294.99561
18	2542	102.31836
17	2543	210.36572
18	2543	209.44189
17	2544	298.62891
18	2544	217.04248
17	2545	553.67188
18	2545	30.89502
17	2546	195.76416
17	2594	0.07178
17	2595	549.46338
18	2595	35.10449
17	2596	227.47217
18	2596	307.12354
17	2597	77.70557
18	2597	56.25391
17	2598	288.70020
18	2598	61.26367
17	2599	192.62744
18	2599	259.25293
17	2600	52.40479
18	2600	90.11230
17	2601	488.54248
18	2601	72.11133
17	2602	584.56738
17	2603	9.58203
18	2603	3.59961
17	2652	527.51367
18	2652	6.11914
17	2653	163.62354
18	2653	403.89258
17	2654	315.51025
18	2654	38.79443
17	2655	368.98535
18	2655	52.83984
17	2656	241.48926
18	2656	166.84424
17	2657	40.00244
18	2657	112.46045
17	2658	76.14990
18	2658	69.26172
17	2659	495.02295
18	2659	6.82715
17	2660	551.98682
17	2708	335.15332
17	2709	302.86475
18	2709	275.65771
17	2710	247.64941
18	2710	170.32959
17	2711	287.73730
18	2711	28.98633
17	2712	208.03369
18	2712	102.88428
18	2713	74.16309
17	2715	353.15918
18	2715	83.31152
17	2716	559.01074
17	2717	208.43945
17	2765	244.97998
17	2766	431.75488
18	2766	152.81152
17	2767	286.51953
18	2767	229.13525
17	2768	376.37256
18	2768	204.28809
17	2769	215.74072
18	2769	57.69336
17	2773	421.79346
18	2773	77.27441
17	2774	580.60742
18	2774	3.95996
17	2821	219.15674
17	2822	440.88281
18	2822	143.68506
17	2823	84.98877
18	2823	483.41406
17	2824	71.50049
18	2824	494.16357
17	2825	251.33887
18	2825	138.46338
17	2829	144.61719
18	2829	1.76221
17	2830	461.58447
18	2830	19.76758
17	2831	349.39795
17	2878	192.43750
17	2879	448.05371
18	2879	125.80713
17	2880	87.58936
18	2880	496.97705
17	2881	100.68848
18	2881	463.46631
17	2882	44.05762
18	2882	201.80029
17	2886	25.82031
18	2886	4.71875
17	2887	273.52148
18	2887	103.38623
17	2888	547.89404
18	2888	11.55273
17	2889	44.80859
17	2934	147.14990
17	2935	488.50244
18	2935	92.39502
17	2936	185.85205
18	2936	398.71631
17	2937	81.36670
18	2937	494.26221
17	2938	29.87744
18	2938	54.10352
17	2942	81.92334
18	2942	2.30566
17	2943	301.28711
18	2943	79.02295
17	2944	425.47461
18	2944	17.54785
17	2945	566.00830
17	2991	1.45508
17	2992	541.96924
18	2992	35.00928
17	2993	266.92773
18	2993	317.63965
17	2994	14.31982
18	2994	570.24756
17	2995	35.98242
18	2995	7.59863
17	2999	51.39893
18	2999	7.87842
17	3000	318.40723
18	3000	218.96143
17	3001	392.34619
18	3001	175.19678
17	3002	380.30615
17	3003	403.55762
17	3048	516.04883
18	3048	3.96094
17	3049	121.29102
18	3049	463.27588
17	3050	76.42627
18	3050	508.13965
17	3051	72.87891
18	3051	51.08740
17	3056	220.93066
18	3056	342.38867
17	3057	297.53125
18	3057	95.57910
17	3058	549.34619
17	3059	584.56787
17	3060	125.21191
17	3105	186.53711
17	3106	339.01758
18	3106	245.54980
17	3107	247.08398
18	3107	327.09180
17	3108	36.33936
18	3108	94.05078
17	3113	167.03809
18	3113	155.23926
17	3114	283.11035
18	3114	176.92334
17	3115	576.46875
18	3115	3.60059
17	3116	584.56738
17	3117	488.57959
17	3161	11.32617
17	3162	455.87207
18	3162	128.69385
17	3163	196.45459
18	3163	313.70410
17	3164	65.70410
18	3164	248.38965
17	3169	94.58301
18	3169	78.68213
17	3170	339.68945
18	3170	237.14111
17	3171	567.01758
17	3172	551.73730
17	3173	446.45361
17	3174	103.34619
17	3218	0.01562
17	3219	563.81982
18	3219	0.86230
17	3220	105.00635
18	3220	469.05029
17	3221	18.89893
18	3221	565.66895
17	3226	64.97314
18	3226	31.65137
17	3227	211.30469
18	3227	314.92041
17	3228	519.17236
17	3229	259.48779
17	3230	217.04590
17	3231	26.49121
17	3275	467.16406
17	3276	113.75830
18	3276	434.30127
17	3277	28.25488
18	3277	549.22363
17	3278	6.06201
18	3278	51.17383
17	3282	62.52734
18	3282	144.99170
17	3283	91.37207
18	3283	453.84277
17	3284	529.21631
18	3284	26.48145
17	3285	21.70508
17	3286	11.03418
17	3332	276.57568
17	3333	397.96533
18	3333	171.20410
17	3334	57.83887
18	3334	431.48828
17	3335	28.71973
18	3335	494.70801
17	3339	7.12012
18	3339	121.20557
17	3340	148.45361
18	3340	435.93262
17	3341	542.77148
18	3341	36.80713
17	3342	18.65381
17	3388	85.29395
17	3389	561.66309
18	3389	22.65479
17	3390	41.26074
18	3390	509.25586
17	3391	2.33301
18	3391	582.23340
17	3395	7.98096
18	3395	148.39551
17	3396	136.52148
18	3396	438.58105
17	3397	449.03271
18	3397	4.44434
17	3398	49.14551
17	3446	584.56738
17	3447	63.12549
18	3447	187.86963
17	3448	6.95459
18	3448	576.81152
17	3449	2.37305
18	3449	57.27881
17	3452	75.00439
18	3452	41.39551
17	3453	75.42871
18	3453	502.14893
17	3454	444.80469
17	3455	37.35596
17	3502	379.52100
17	3503	373.90967
18	3503	63.45508
17	3504	74.72998
18	3504	457.38916
17	3505	1.12988
18	3505	174.51367
17	3508	40.68164
18	3508	14.14014
17	3509	8.70508
18	3509	575.86279
17	3510	542.24609
18	3510	6.62256
17	3511	2.24121
17	3559	29.17578
17	3560	565.30322
18	3560	4.66602
17	3561	130.18652
18	3561	302.17920
17	3562	11.11133
18	3562	427.57666
17	3566	106.05811
18	3566	478.51025
17	3567	539.30908
18	3567	43.63477
17	3568	15.45850
17	3615	13.82178
17	3616	527.80029
17	3617	224.17432
18	3617	297.90625
17	3618	12.86719
18	3618	560.37891
18	3619	2.49316
18	3621	2.72461
17	3622	118.64307
18	3622	392.11035
17	3623	513.21777
18	3623	71.34863
17	3624	77.36963
17	3673	513.18311
17	3674	257.76221
18	3674	297.56152
17	3675	74.92578
18	3675	503.73486
17	3676	2.80664
18	3676	28.32666
17	3679	38.23682
18	3679	447.41357
17	3680	488.65771
18	3680	95.90869
17	3681	132.28418
17	3729	465.27295
17	3730	393.12598
18	3730	144.36230
17	3731	97.32666
18	3731	453.20020
18	3732	195.07227
17	3735	46.46191
18	3735	278.07812
17	3736	356.01611
18	3736	118.37793
17	3737	243.64941
17	3786	176.87598
17	3787	540.45557
17	3788	177.23584
18	3788	295.99170
17	3789	3.95996
18	3789	422.11182
17	3792	10.28760
18	3792	76.18604
17	3793	418.58350
18	3793	61.44434
17	3794	484.28027
17	3842	21.66895
17	3843	575.92432
18	3843	8.64258
17	3844	241.51416
18	3844	176.68164
18	3845	584.56738
17	3848	0.07812
18	3848	44.40625
17	3849	505.48242
18	3849	56.02832
17	3850	544.68555
17	3899	24.29248
17	3900	541.30664
18	3900	8.53027
17	3901	255.53564
18	3901	162.56592
17	3902	33.62402
18	3902	546.57715
18	3903	28.24707
17	3905	62.32617
18	3905	103.22754
17	3906	489.31152
18	3906	56.77588
17	3907	287.50146
17	3908	51.52490
17	3955	22.57129
17	3956	425.50635
18	3956	12.37695
17	3957	319.95166
18	3957	181.65381
17	3958	79.18896
18	3958	505.37988
18	3959	259.91455
17	3961	24.72607
18	3961	10.28467
17	3962	546.42334
18	3962	37.19092
17	3963	165.78906
17	3964	18.04883
17	4013	530.37598
18	4013	20.51953
17	4014	295.74609
18	4014	220.42627
17	4015	203.82129
18	4015	375.34521
17	4016	13.77832
18	4016	501.54785
19	4018	97.55762
17	4019	445.59326
18	4019	138.97363
17	4020	78.73340
17	4069	434.54688
17	4070	424.70068
18	4070	126.07471
17	4071	320.57227
18	4071	263.99561
18	4072	584.56738
19	4074	10.90186
17	4075	149.78516
18	4075	131.45264
19	4075	1.14160
17	4076	124.38721
17	4126	46.21436
17	4127	330.62012
18	4127	253.94580
17	4128	321.50488
18	4128	170.97656
17	4129	3.88770
18	4129	580.68018
17	4130	2.06250
18	4130	73.96240
19	4131	56.50342
17	4132	4.32129
18	4132	13.35742
19	4132	457.18652
17	4133	167.96338
17	4183	484.60107
18	4183	98.24268
17	4184	155.14893
18	4184	364.78711
17	4185	50.55420
18	4185	534.01221
17	4186	4.68066
18	4186	227.50439
19	4187	106.27588
19	4188	557.05859
17	4189	408.38818
18	4189	122.05811
17	4240	115.93359
17	4241	106.83838
18	4241	452.22803
17	4242	143.12744
18	4242	433.38525
17	4243	4.32227
18	4243	387.24951
19	4244	3.91602
19	4245	584.37402
17	4246	178.97852
18	4246	232.57227
19	4246	58.16357
17	4297	364.77295
18	4297	219.79395
17	4298	116.99854
18	4298	418.85840
17	4299	81.03613
18	4299	468.84961
19	4301	584.56738
17	4302	73.15283
18	4302	120.53027
19	4302	142.55566
17	4303	96.58252
17	4354	428.09326
18	4354	18.99854
17	4355	137.90820
18	4355	385.58643
18	4356	584.56738
17	4357	2.03955
19	4358	286.96094
18	4359	82.63574
19	4359	212.41406
17	4360	54.60498
17	4410	73.56299
17	4411	127.86816
18	4411	441.57910
17	4412	52.03125
18	4412	519.33203
17	4413	65.38184
18	4413	122.87646
19	4415	548.37500
17	4416	150.76904
18	4416	35.66064
17	4468	312.20947
18	4468	267.95850
17	4469	74.16260
18	4469	378.55957
17	4470	8.33643
18	4470	505.85547
19	4472	479.25244
17	4473	205.84570
18	4473	293.63574
17	4524	427.32031
18	4524	23.18115
17	4525	139.36426
18	4525	434.99121
18	4526	584.56689
17	4527	3.43750
18	4527	60.51953
19	4528	3.74316
17	4529	8.07324
18	4529	30.95117
19	4529	296.18115
17	4530	92.14307
17	4581	192.96240
17	4582	92.61182
18	4582	480.92725
17	4583	35.52148
18	4583	458.47314
17	4584	4.32031
18	4584	503.58496
19	4586	557.66406
17	4587	272.77393
18	4587	263.20215
17	4637	115.56104
17	4638	307.69434
18	4638	270.03369
17	4639	162.78418
18	4639	232.74268
18	4640	584.56738
17	4641	70.36133
18	4641	94.49072
19	4642	28.42285
17	4643	18.68994
18	4643	156.04590
19	4643	79.71924
17	4644	18.32178
17	4694	30.82666
17	4695	501.42871
18	4695	72.28320
17	4696	267.16309
18	4696	136.48389
17	4697	20.94727
18	4697	426.46973
17	4698	23.40430
18	4698	408.06641
19	4700	564.22559
17	4701	246.46143
18	4701	249.94434
17	4750	231.24463
17	4751	539.98779
18	4751	8.65967
17	4752	145.11426
18	4752	105.80176
17	4753	213.12061
18	4753	158.05713
17	4754	6.77393
18	4754	552.15576
17	4755	1.91357
18	4755	17.34473
19	4756	25.60303
17	4757	6.48047
18	4757	159.04004
19	4757	252.96924
17	4758	33.93457
17	4807	174.24170
17	4808	568.70654
17	4809	212.74707
18	4809	61.23047
17	4810	155.87744
18	4810	97.35400
17	4811	50.40625
18	4811	399.36084
17	4812	9.62744
18	4812	353.41553
19	4814	480.60889
17	4815	255.04688
18	4815	327.09570
17	4864	576.44922
17	4865	474.40820
18	4865	8.95703
17	4866	133.58789
18	4866	58.56250
17	4867	56.38770
18	4867	225.81934
17	4868	36.12109
18	4868	427.93457
17	4869	9.04736
18	4869	30.04443
18	4871	229.38086
19	4871	248.11621
17	4872	267.65430
17	4882	0.29785
17	4921	142.75781
17	4922	582.66309
18	4922	1.90332
17	4923	195.44043
18	4923	49.19287
17	4924	100.52002
18	4924	62.98096
17	4925	121.87207
18	4925	400.65430
17	4926	20.36816
18	4926	259.00684
19	4928	226.03369
17	4929	123.94092
18	4929	460.62646
17	4937	13.27979
17	4938	249.46338
17	4939	208.35156
17	4940	188.62842
17	4941	79.03174
17	4978	540.38770
17	4979	504.78369
18	4979	73.38428
17	4980	208.93848
18	4980	76.74707
17	4981	86.76270
18	4981	375.39941
17	4982	54.04688
18	4982	481.57129
17	4983	5.03906
18	4983	47.46729
18	4985	438.80322
19	4985	2.98535
17	4986	465.14600
18	4986	6.10303
17	4994	507.54590
17	4995	551.10010
17	4996	547.56396
17	4997	491.55713
17	4998	286.37109
17	5035	35.39990
17	5036	523.28320
18	5036	37.44043
17	5037	451.56299
18	5037	78.41309
17	5038	59.86084
17	5039	71.40332
18	5039	486.81934
17	5040	13.29004
18	5040	288.90625
18	5042	41.55371
19	5042	94.21777
17	5043	135.50146
18	5043	449.06543
17	5051	454.31494
17	5052	506.02393
18	5052	78.54395
17	5053	521.41211
18	5053	63.15576
17	5054	548.64355
18	5054	27.19824
17	5055	581.48486
17	5056	277.84717
17	5092	342.20703
17	5093	327.67578
18	5093	110.26514
17	5094	234.68213
18	5094	23.59326
17	5095	236.48828
18	5095	144.39014
17	5096	13.27246
18	5096	558.02734
18	5097	0.35059
17	5099	27.31348
18	5099	427.71338
19	5099	40.97021
17	5100	282.41162
17	5107	305.48193
17	5108	375.97168
18	5108	193.53613
17	5109	242.33203
18	5109	342.23438
17	5110	481.94043
18	5110	49.61035
17	5111	462.98828
17	5112	584.56689
17	5150	556.50293
18	5150	18.50049
17	5151	270.61182
18	5151	54.12646
17	5152	79.23193
18	5152	0.00342
17	5153	36.85400
18	5153	490.57129
18	5154	259.88574
18	5156	1.54102
19	5156	563.33936
17	5157	317.00830
18	5157	267.45898
17	5164	238.74707
17	5165	278.75977
18	5165	305.15967
17	5166	19.96045
18	5166	234.56201
17	5167	234.47266
18	5167	142.50977
17	5168	208.64600
18	5168	91.02832
17	5169	550.00195
18	5169	4.31934
17	5170	95.33057
17	5206	135.87256
17	5207	214.89990
18	5207	337.61230
17	5208	44.27930
18	5208	44.10791
17	5209	75.18408
18	5209	353.89893
17	5210	3.21924
18	5210	554.91748
19	5212	236.69434
17	5213	115.06641
18	5213	301.14551
19	5213	23.06104
17	5214	26.56885
17	5220	187.14648
17	5221	294.57617
18	5221	289.99121
18	5222	41.31299
18	5223	62.89160
17	5224	11.04248
18	5224	48.34619
17	5225	267.41992
18	5225	124.18408
17	5226	444.82910
17	5264	249.91797
18	5264	83.70996
17	5265	118.26660
18	5265	222.99854
17	5266	49.42236
18	5266	63.81836
17	5267	5.92188
18	5267	578.64502
18	5268	124.50781
19	5270	489.48682
17	5271	352.49609
18	5271	85.78662
17	5277	111.98926
17	5278	350.00146
18	5278	234.56641
18	5279	226.24268
18	5282	10.50684
17	5283	480.13184
17	5321	234.56201
18	5321	302.02930
17	5322	17.30859
18	5322	77.38281
17	5323	42.34180
18	5323	399.64453
18	5324	535.01416
19	5326	532.99854
17	5327	103.88428
18	5327	230.56787
17	5333	123.91895
17	5334	365.72900
18	5334	218.83887
18	5335	306.63428
17	5339	394.23779
18	5339	178.16113
17	5340	107.91943
17	5378	83.15576
17	5379	134.82275
18	5379	363.11279
17	5380	1.93262
18	5380	555.88037
18	5381	548.03564
18	5382	0.08154
19	5383	85.71826
18	5384	0.73828
19	5384	373.32471
17	5385	323.08447
18	5385	87.30176
17	5390	64.82812
17	5391	419.23975
18	5391	165.32715
17	5392	118.74463
18	5392	287.71338
17	5396	149.31982
18	5396	106.83984
17	5397	384.74658
17	5435	301.78564
18	5435	240.41113
17	5436	65.36084
18	5436	332.95410
17	5437	6.47949
18	5437	530.40332
17	5438	8.41406
18	5438	353.11914
19	5440	584.56689
17	5441	147.97070
18	5441	205.69092
17	5446	23.01221
17	5447	414.35742
18	5447	170.20947
17	5448	64.96729
18	5448	394.29932
18	5452	74.93848
19	5452	219.38721
17	5453	502.62061
18	5453	3.10791
17	5492	4.33252
18	5492	0.02344
17	5493	155.82373
18	5493	418.61377
17	5494	26.08447
18	5494	508.73975
17	5495	3.46582
18	5495	581.10059
19	5497	69.80225
18	5498	12.69434
19	5498	495.60156
17	5499	297.28076
18	5499	211.10547
17	5503	7.70166
17	5504	404.27051
18	5504	149.94189
17	5505	36.05225
18	5505	279.62354
17	5509	33.34912
18	5509	7.34521
19	5509	53.42041
17	5510	514.20898
18	5510	70.35889
17	5511	0.29590
17	5549	189.30811
18	5549	64.68311
17	5550	139.04102
18	5550	406.96436
17	5551	67.51074
18	5551	497.15967
17	5552	8.64160
18	5552	77.16211
19	5554	343.60156
17	5555	56.44141
18	5555	218.40723
19	5555	29.99854
17	5556	163.54834
17	5559	16.82275
17	5560	388.31152
18	5560	149.41748
17	5561	5.40186
18	5561	377.37500
18	5562	38.60645
17	5566	255.75439
18	5566	185.65625
19	5566	110.04639
17	5567	50.82959
17	5607	281.90479
18	5607	244.95166
17	5608	33.08203
18	5608	542.84814
17	5609	12.18018
18	5609	511.87109
19	5611	89.13916
19	5612	573.92822
17	5613	73.42480
18	5613	490.03125
17	5616	1.04834
17	5617	405.96436
18	5617	94.49854
17	5618	10.84766
18	5618	208.60596
18	5619	7.12256
17	5623	123.70068
18	5623	221.55762
17	5624	265.02002
17	5663	6.23486
17	5664	79.36475
18	5664	438.37256
17	5665	9.29395
18	5665	569.24854
17	5666	6.46533
19	5668	572.31982
17	5669	20.06348
18	5669	232.80176
19	5669	62.20410
17	5670	168.74219
18	5670	284.22852
17	5672	17.43701
17	5673	425.39160
18	5673	99.04297
17	5674	3.74365
18	5674	196.30518
18	5679	27.12598
19	5679	4.50781
17	5680	518.92090
18	5720	3.59863
17	5721	181.36426
18	5721	121.59863
17	5722	23.45361
18	5722	526.06445
17	5723	23.70801
18	5723	465.91846
19	5725	51.29297
19	5726	583.84082
18	5727	528.53223
17	5728	197.71582
18	5728	157.50537
17	5729	208.96094
18	5729	0.80859
17	5730	443.05029
18	5730	36.53809
17	5731	66.82666
18	5731	345.61426
19	5736	158.96436
17	5737	409.41455
18	5737	130.70947
19	5737	5.25586
17	5777	3.64551
17	5778	72.56152
18	5778	371.03857
17	5779	5.04004
18	5779	550.36816
18	5780	4.32715
19	5782	499.02539
17	5783	12.23926
18	5783	231.17871
19	5783	72.88184
17	5784	18.00293
18	5784	427.01807
17	5785	195.04102
18	5785	270.47070
17	5786	369.17676
18	5786	205.99561
17	5787	40.32324
18	5787	543.41650
17	5793	0.20850
18	5793	23.74365
19	5793	532.56396
17	5794	148.53809
17	5835	94.13379
18	5835	0.11182
17	5836	52.56494
18	5836	34.18408
17	5837	4.32129
18	5837	485.24707
19	5839	139.53857
18	5840	172.86963
19	5840	277.08496
17	5841	3.95996
18	5841	41.08252
19	5841	405.60938
17	5842	11.15820
18	5842	358.24023
19	5842	5.11084
17	5843	20.30811
18	5843	552.44434
17	5844	0.60400
18	5844	449.09863
18	5845	18.67773
17	5850	0.64062
19	5850	321.97119
17	5851	472.64160
18	5851	53.20605
17	5892	381.79346
18	5892	19.31787
17	5893	1.10156
18	5893	307.30273
17	5894	2.50000
18	5894	20.67578
17	5896	6.73828
18	5896	108.41357
19	5896	256.01514
18	5897	9.82129
19	5897	539.69043
18	5898	41.79395
19	5898	395.79980
18	5899	213.73584
19	5899	198.39307
18	5900	323.14014
19	5900	25.02979
18	5901	131.29688
17	5906	16.35791
18	5906	81.51074
17	5907	292.97266
18	5907	18.69434
19	5907	192.20459
17	5949	0.75293
17	5950	91.61230
18	5950	299.23633
17	5951	31.79785
18	5951	525.91504
17	5953	271.83301
18	5953	51.25977
19	5953	64.54395
17	5954	6.12012
18	5954	56.95898
19	5954	52.50293
19	5955	584.56689
19	5956	573.91992
18	5957	40.41748
19	5957	412.80469
18	5963	1.62891
17	5964	483.54395
18	5964	32.75732
19	5964	0.87842
17	5965	90.07178
17	6006	371.16064
18	6006	91.81738
17	6007	13.15381
18	6007	556.46338
17	6008	16.12988
18	6008	25.97559
17	6009	22.05029
18	6009	0.05811
17	6010	85.70752
18	6010	53.11084
19	6011	251.45312
19	6012	494.89990
19	6013	579.30713
19	6019	2.71973
17	6020	128.73779
18	6020	368.94580
19	6020	27.41504
17	6021	192.58447
17	6063	61.86230
17	6064	111.11279
18	6064	432.77246
17	6065	14.03809
18	6065	504.29834
17	6067	259.67383
18	6067	11.22168
19	6069	79.85596
19	6070	327.61816
19	6071	22.53027
18	6077	179.44629
19	6077	304.36035
17	6078	271.63965
17	6120	440.88086
18	6120	135.81152
17	6121	14.87598
18	6121	569.69141
17	6122	3.96973
18	6122	12.50146
19	6127	79.99561
18	6133	7.60059
19	6133	294.07617
17	6134	382.87256
18	6134	115.52002
17	6177	47.99023
17	6178	95.61328
18	6178	382.69922
17	6179	7.90918
18	6179	474.89844
17	6181	8.83691
19	6190	78.81934
17	6191	176.44043
18	6191	365.78564
17	6234	450.25830
18	6234	73.55420
17	6235	10.28320
18	6235	281.85645
18	6236	2.21631
18	6247	321.80811
19	6247	69.93457
17	6248	32.85449
17	6291	244.13135
18	6291	21.83398
17	6292	27.06152
18	6292	43.20605
17	6293	19.80371
18	6293	330.64990
18	6304	54.22021
19	6304	293.31982
17	6305	171.56738
18	6305	39.68408
17	6347	2.71631
18	6347	0.07373
17	6348	190.63379
18	6348	204.62354
17	6349	4.09766
18	6349	576.61475
19	6360	209.53271
17	6361	149.42334
18	6361	430.89111
17	6405	409.27734
18	6405	81.32227
17	6406	38.06494
18	6406	51.75977
17	6407	20.88086
18	6407	101.11865
19	6417	111.09326
18	6418	199.60693
19	6418	70.27002
17	6419	78.95947
17	6461	37.68408
18	6461	1.35889
17	6462	152.77197
18	6462	208.07910
17	6463	16.38477
18	6463	308.58154
19	6473	72.11816
19	6474	489.40771
17	6475	260.74414
18	6475	227.53613
17	6519	368.15820
18	6519	149.94775
17	6520	16.71094
18	6520	235.42432
18	6521	32.72266
19	6530	2.56934
19	6531	584.56641
18	6532	66.47705
19	6532	62.69434
17	6533	38.63184
17	6575	20.17041
17	6576	86.75586
18	6576	47.54492
17	6577	8.64062
18	6577	454.60010
19	6587	559.44092
19	6588	584.56738
17	6589	206.06250
18	6589	260.96191
17	6633	326.56055
18	6633	19.37793
17	6634	35.10205
18	6634	466.54102
19	6644	300.84814
19	6645	584.56787
18	6646	9.44385
19	6646	102.99902
17	6647	183.05518
18	6647	0.07764
17	6689	3.80273
17	6690	158.40869
18	6690	228.31152
17	6691	44.85449
18	6691	283.46143
19	6701	584.56689
19	6702	584.56592
17	6703	4.03076
18	6703	109.73096
17	6704	6.88330
17	6747	483.87842
18	6747	60.37451
17	6748	0.75098
18	6748	583.81592
19	6758	352.54541
19	6759	584.56689
18	6760	3.22119
19	6760	487.75684
17	6761	179.35400
18	6761	242.67383
17	6803	133.19873
18	6803	2.48193
17	6804	134.53955
18	6804	80.41064
17	6805	33.45166
18	6805	121.29883
19	6815	584.56689
19	6816	584.56787
17	6817	0.28076
18	6817	45.90283
19	6817	26.79150
17	6818	299.75684
18	6818	175.14941
17	6860	7.50439
17	6861	353.44873
18	6861	19.20947
17	6862	8.90479
18	6862	348.19092
19	6872	111.00195
19	6873	584.56689
18	6874	0.13672
19	6874	572.47363
17	6875	69.75098
18	6875	345.18262
19	6875	5.66943
17	6876	122.53662
18	6876	17.83252
17	6917	151.32813
18	6917	133.80078
17	6918	64.79639
18	6918	222.42090
19	6929	187.81299
19	6930	580.40869
18	6931	10.20068
19	6931	542.35059
17	6932	38.63916
18	6932	482.62842
19	6932	50.82422
17	6933	123.80469
18	6933	0.74365
17	6934	0.00049
17	6973	11.77295
17	6974	325.49023
18	6974	81.91113
17	6975	21.78809
18	6975	252.52441
17	6976	24.32324
18	6976	76.48096
19	6987	125.46631
19	6988	584.56738
17	6989	0.69775
18	6989	47.06104
19	6989	446.60498
17	6990	62.18359
18	6990	522.38428
17	6991	251.25098
18	6991	20.63867
17	7029	5.93994
17	7030	331.94141
18	7030	102.78027
17	7031	63.42529
18	7031	335.48682
18	7032	444.76855
18	7044	89.99023
19	7044	115.66162
19	7045	584.56738
17	7046	9.72266
18	7046	153.40674
19	7046	372.57959
17	7047	53.79688
18	7047	530.77051
17	7048	265.28809
17	7087	370.52441
18	7087	176.46045
17	7088	22.17578
18	7088	539.03369
18	7089	512.93945
18	7090	0.93311
18	7101	4.67969
19	7102	584.55518
19	7103	584.56641
17	7104	12.23828
18	7104	209.05908
19	7104	267.44824
17	7105	73.96875
18	7105	510.59814
17	7106	22.62549
17	7143	332.25439
18	7143	2.93750
17	7144	16.60303
18	7144	566.75244
17	7145	3.93555
18	7145	367.77979
17	7146	3.95996
18	7146	230.64990
18	7148	4.31934
18	7158	7.93262
19	7158	42.46826
19	7159	410.43115
17	7160	9.65918
18	7160	312.74951
19	7160	112.04443
17	7161	109.45215
18	7161	240.87500
19	7161	70.02881
17	7162	244.50635
18	7162	274.72266
17	7201	269.72656
18	7201	196.78760
17	7202	53.14062
18	7202	200.37402
17	7203	11.51660
18	7203	489.01855
18	7206	0.73682
19	7216	23.17822
17	7217	1.78320
18	7217	23.46533
19	7217	85.87061
19	7218	154.51807
17	7219	21.43896
18	7219	563.12891
17	7220	386.40967
18	7220	16.76074
17	7257	350.39258
18	7257	37.89648
17	7258	126.12012
18	7258	393.10596
17	7259	11.84424
18	7259	223.17822
18	7262	81.34619
17	7274	0.07910
17	7275	42.89404
18	7275	103.99707
17	7276	3.39990
18	7276	581.16699
17	7277	371.01709
18	7277	0.37988
17	7278	132.11084
17	7280	64.87500
17	7281	60.31348
17	7314	8.94873
17	7315	123.14404
18	7315	231.62891
17	7316	56.57275
18	7316	273.75195
18	7317	53.58740
17	7333	146.67041
18	7333	310.87744
17	7334	86.67334
18	7334	497.89453
17	7335	364.03271
18	7335	89.35840
17	7336	203.17822
17	7337	191.48291
17	7338	527.68408
17	7371	350.58984
18	7371	110.82520
17	7372	48.14746
18	7372	382.54590
17	7373	2.09570
18	7373	306.44922
17	7390	84.25000
18	7390	389.44873
17	7391	64.04492
18	7391	520.52295
17	7392	363.27100
18	7392	221.29590
17	7393	481.04785
18	7393	1.71484
17	7394	505.39160
17	7395	425.91309
17	7428	53.38135
18	7428	6.22266
17	7429	78.91895
18	7429	54.17822
18	7430	574.36816
17	7448	59.62549
18	7448	492.52832
17	7449	4.32031
18	7449	580.24707
17	7450	374.24609
18	7450	194.29004
17	7451	402.96240
18	7451	5.94092
17	7452	561.52930
17	7485	316.85889
18	7485	89.69043
17	7486	42.18652
18	7486	374.65625
17	7487	1.50391
18	7487	26.95166
17	7504	27.26025
18	7504	9.95264
18	7505	255.59277
17	7506	96.22900
18	7506	488.33594
17	7507	299.04785
18	7507	46.41113
17	7508	456.20801
17	7509	224.55176
17	7535	5.45508
17	7542	222.04297
18	7542	20.15918
17	7543	14.54785
18	7543	175.53662
18	7544	327.55273
18	7563	173.31641
17	7564	256.26172
18	7564	321.92285
17	7565	158.87354
18	7565	11.83984
17	7566	542.47803
17	7592	76.93896
17	7598	2.92285
17	7599	305.47510
18	7599	139.29541
17	7600	5.86621
18	7600	578.70068
18	7620	230.20020
17	7621	133.16260
18	7621	152.12500
17	7622	454.81543
18	7622	17.81738
17	7623	17.68506
17	7649	166.28516
17	7656	472.97656
18	7656	41.96094
17	7657	175.43701
18	7657	298.23438
18	7658	83.17188
17	7678	5.03906
18	7678	216.27979
17	7679	180.41455
18	7679	132.32080
17	7680	317.77979
17	7706	447.86523
17	7712	249.75293
18	7712	4.67969
17	7713	139.93652
18	7713	75.30371
17	7714	5.97754
18	7714	524.92139
17	7735	32.42969
18	7735	167.31348
17	7736	482.26758
17	7763	405.88086
18	7763	9.00000
17	7764	261.03369
18	7764	3.01416
17	7769	14.64062
17	7770	232.86719
18	7770	334.38330
17	7771	1.52930
18	7771	438.53809
17	7772	3.02344
18	7772	8.76562
17	7793	450.50537
18	7793	80.22754
17	7794	7.05469
17	7819	131.25293
18	7819	1.90430
17	7820	427.16553
18	7820	150.92041
17	7821	21.89697
17	7826	533.84033
18	7826	37.40332
17	7827	45.64941
18	7827	483.05225
17	7828	53.99316
18	7828	400.82666
17	7849	71.39014
18	7849	222.27783
17	7850	202.35352
17	7876	6.06396
17	7877	339.22998
18	7877	209.18359
17	7878	297.58008
18	7878	281.63574
17	7879	26.84326
17	7883	135.07812
17	7884	25.76221
18	7884	558.46875
17	7885	1.30078
18	7885	578.57178
17	7906	0.00781
17	7907	479.29395
18	7907	103.94922
17	7932	1.85645
17	7933	254.88818
18	7933	283.71436
17	7934	377.95410
18	7934	134.67676
17	7935	308.49023
18	7935	206.48096
17	7936	4.32031
17	7940	266.05762
18	7940	303.74756
18	7941	584.56738
17	7942	11.89062
18	7942	22.75342
17	7963	104.85400
18	7963	206.62842
17	7964	80.40332
17	7989	3.56982
17	7990	280.69678
18	7990	226.53174
17	7991	58.19824
18	7991	245.46338
17	7992	44.65332
18	7992	236.50586
17	7993	323.49902
18	7993	108.36035
17	7997	280.22559
18	7997	41.60791
17	7998	73.53711
18	7998	493.36572
17	7999	9.85352
18	7999	406.55176
17	8021	182.20215
18	8021	402.28516
17	8045	2.69434
18	8045	1.43604
17	8046	326.78125
18	8046	134.64258
17	8047	26.32422
18	8047	315.98242
17	8048	35.72461
18	8048	378.68896
18	8049	577.36670
17	8050	237.41992
17	8052	3.95801
17	8053	24.81348
17	8054	172.95508
18	8054	289.67139
17	8055	1.41309
18	8055	569.32373
17	8077	19.18652
18	8077	73.35547
19	8077	184.06641
17	8078	322.35254
18	8078	5.70508
17	8102	22.15381
17	8103	214.25879
18	8103	289.60645
17	8104	23.40234
18	8104	461.45801
17	8105	6.20459
18	8105	228.05127
17	8106	43.59766
18	8106	438.07764
17	8107	51.36572
18	8107	482.27148
17	8108	203.63184
18	8108	10.82373
17	8111	455.28857
18	8111	91.90625
17	8112	7.46240
18	8112	563.87988
18	8113	20.24512
19	8134	17.72217
17	8135	8.69678
18	8135	526.99854
19	8135	14.73242
17	8136	18.46143
17	8158	16.05225
18	8158	3.96191
17	8159	190.64893
18	8159	345.11377
17	8160	13.16455
18	8160	521.32666
17	8161	16.69922
18	8161	307.66016
17	8162	28.63672
18	8162	375.04883
17	8163	81.98145
18	8163	385.95996
17	8164	140.34814
18	8164	396.69678
17	8165	240.74512
18	8165	5.40039
17	8167	287.00439
18	8167	4.86084
17	8168	255.89453
18	8168	78.54980
17	8169	25.66650
18	8169	194.93359
19	8190	8.95215
18	8191	7.10400
19	8191	530.54785
17	8192	331.17236
18	8192	183.29980
17	8216	198.86328
18	8216	307.58154
17	8217	2.58105
18	8217	573.79395
17	8218	10.02734
18	8218	276.00146
17	8219	31.32178
18	8219	197.38037
17	8220	100.79639
18	8220	109.23193
17	8221	93.49805
18	8221	487.70996
17	8222	55.84473
18	8222	528.72266
17	8223	185.28516
18	8223	0.15576
17	8224	173.24854
18	8224	2.57520
17	8225	275.88281
18	8225	71.22363
17	8226	103.21631
18	8226	368.25342
19	8247	14.49023
19	8248	545.51416
17	8249	6.48145
18	8249	487.74365
19	8249	15.03857
17	8272	323.98682
18	8272	156.03369
17	8273	13.23486
18	8273	553.11279
18	8274	402.88281
17	8275	56.37988
18	8275	439.56055
17	8276	70.16895
18	8276	505.51953
17	8277	34.23438
18	8277	550.33154
17	8278	39.62402
18	8278	544.94287
17	8279	195.36816
18	8279	350.03662
17	8280	289.22559
18	8280	159.00684
17	8281	377.09033
18	8281	182.46582
17	8282	5.04492
18	8282	474.10791
17	8283	0.08887
18	8283	0.01367
19	8303	25.46045
19	8304	529.31934
18	8305	40.87207
19	8305	448.17773
17	8306	190.67822
18	8306	317.43555
17	8328	27.45605
17	8329	281.27100
18	8329	145.22705
17	8330	34.85205
18	8330	493.75098
18	8331	495.07910
17	8332	27.59473
18	8332	267.12646
17	8333	20.62598
18	8333	529.99072
17	8334	47.36719
18	8334	513.80615
17	8335	4.89990
18	8335	579.66797
17	8336	38.05078
18	8336	532.06689
17	8337	73.54590
18	8337	490.15039
17	8338	268.43945
18	8338	315.00977
17	8339	143.56689
18	8339	361.82520
17	8340	4.32129
18	8340	149.96973
19	8361	570.68359
19	8362	581.33643
17	8363	5.44678
18	8363	414.52100
19	8363	119.47949
17	8364	211.47510
18	8364	15.40283
17	8384	13.16162
17	8385	362.97852
18	8385	66.87598
17	8386	70.52295
18	8386	335.27979
18	8387	495.03613
18	8388	342.58887
17	8389	3.33398
18	8389	579.97803
18	8390	584.56738
17	8391	7.55762
18	8391	577.00928
17	8392	49.21729
18	8392	535.34961
17	8393	0.29004
18	8393	584.27734
17	8394	15.67578
18	8394	568.89160
17	8395	36.11865
18	8395	548.44824
17	8396	5.75977
18	8396	247.15674
19	8417	124.98682
19	8418	584.56738
18	8419	95.18262
19	8419	363.43408
17	8420	9.67578
18	8420	504.18408
19	8420	49.45117
17	8421	67.80029
17	8442	479.63232
18	8442	7.40723
17	8443	243.88184
18	8443	193.91162
18	8444	457.29785
18	8445	567.81250
17	8446	3.77246
18	8446	180.52930
17	8447	22.71289
18	8447	533.98633
18	8448	584.56641
17	8449	4.66797
18	8449	579.89893
17	8450	16.71729
18	8450	567.84961
17	8451	5.47949
18	8451	579.08838
18	8452	584.56738
17	8453	15.05664
18	8453	565.12793
19	8475	584.56641
18	8476	135.05225
19	8476	369.27197
19	8477	584.56738
17	8478	195.78369
18	8478	388.74951
17	8479	1.29688
17	8498	390.55225
17	8499	214.25049
18	8499	252.69189
18	8500	478.22217
18	8501	498.84912
18	8502	401.09863
17	8503	68.49902
18	8503	172.25146
18	8504	584.56689
18	8505	584.56689
18	8506	584.56738
17	8507	68.36475
18	8507	516.20166
18	8508	584.56738
17	8509	4.67773
18	8509	198.45605
17	8510	12.79297
18	8510	24.45557
19	8531	486.51807
18	8532	46.85986
19	8532	323.87012
19	8533	584.56738
18	8534	184.54102
19	8534	262.80469
17	8535	348.83203
18	8535	178.56836
17	8536	50.86084
17	8555	68.66016
17	8556	508.90576
18	8556	45.35352
17	8557	65.16016
18	8557	331.99707
18	8558	514.80176
17	8559	3.59863
18	8559	395.16309
17	8560	39.17920
18	8560	81.31152
17	8561	74.19141
18	8561	156.31494
17	8562	66.65527
18	8562	397.03760
19	8562	25.01416
18	8563	584.56689
18	8564	584.56738
17	8565	2.47705
18	8565	582.09082
18	8566	291.62842
17	8567	6.70898
18	8567	17.89502
19	8587	3.11719
19	8588	437.88525
19	8589	397.32422
19	8590	584.56689
19	8591	584.56738
17	8592	72.79150
18	8592	458.50928
19	8592	3.43262
17	8593	444.80176
18	8593	82.38037
17	8594	363.36035
17	8612	565.42383
17	8613	239.03369
18	8613	119.50000
17	8614	4.81787
18	8614	465.49316
18	8615	218.12793
17	8616	12.24219
18	8616	212.22363
17	8617	50.18555
18	8617	4.31934
19	8617	10.56396
17	8618	52.77002
18	8618	45.11328
18	8619	459.44678
19	8619	77.40674
18	8620	584.56738
17	8621	4.32031
18	8621	517.17969
17	8622	2.50342
18	8622	283.29053
17	8623	5.40039
18	8639	3.95996
19	8644	499.04590
18	8645	10.67578
19	8645	491.13623
19	8646	528.34717
19	8647	584.56689
18	8648	16.96582
19	8648	416.73486
17	8649	205.83936
18	8649	72.93799
17	8650	524.92139
18	8650	32.74268
17	8651	153.16992
17	8668	14.04785
17	8669	423.37256
17	8670	508.06836
18	8670	75.12305
17	8671	354.53418
18	8671	112.54883
17	8672	10.65234
18	8672	364.52100
18	8673	77.39844
17	8674	11.52490
18	8674	166.75537
19	8675	200.96338
17	8676	0.31641
19	8676	403.29883
18	8677	570.69092
18	8678	540.21045
17	8679	14.77686
18	8679	55.01807
19	8696	53.98535
17	8697	4.31396
18	8697	4.32129
19	8697	86.79199
19	8701	418.09033
19	8702	584.56738
18	8703	23.87354
19	8703	428.95215
19	8704	379.59912
19	8705	584.56689
17	8706	4.60254
18	8706	92.56006
19	8706	328.75830
17	8707	227.36523
18	8707	30.30664
17	8708	558.80029
18	8708	4.29443
17	8725	192.66064
18	8725	2.42236
17	8726	558.29248
17	8727	524.98926
18	8727	23.87549
17	8728	77.52686
18	8728	271.05664
17	8729	3.38184
18	8729	57.35400
17	8730	22.88037
18	8730	132.52490
17	8731	8.27930
18	8731	133.25977
19	8731	349.24561
19	8732	281.57080
18	8733	13.50195
19	8733	538.01074
18	8734	579.79688
18	8735	7.42480
19	8752	183.63379
19	8753	529.09375
19	8757	15.91699
19	8758	584.56738
17	8759	2.37354
18	8759	68.56152
19	8759	397.76709
19	8760	0.85254
19	8761	315.55957
19	8762	118.31787
17	8763	195.23975
18	8763	251.74805
19	8763	6.84717
17	8764	221.42334
17	8765	393.04932
17	8782	31.02490
17	8783	257.77441
18	8783	1.53662
17	8784	493.18115
18	8784	50.12158
17	8785	315.12646
18	8785	54.05762
17	8786	5.25684
18	8786	468.70410
17	8788	9.06592
18	8788	359.15527
19	8789	584.56689
17	8790	12.41846
18	8790	2.52051
19	8790	493.74072
18	8791	483.01318
19	8791	21.10352
18	8792	36.84375
19	8809	229.54492
19	8810	584.56738
19	8811	407.75049
19	8815	571.21143
17	8816	1.79834
18	8816	27.18896
19	8816	401.14062
19	8817	195.41699
19	8819	209.64062
18	8820	8.24902
19	8820	507.99951
17	8821	77.70996
18	8821	23.84277
17	8822	323.29785
18	8822	1.85938
17	8823	49.42480
17	8839	0.66895
17	8840	81.98633
17	8841	482.58936
18	8841	34.12012
17	8842	3.60059
18	8842	391.86621
17	8843	4.49609
18	8843	287.39258
18	8844	152.12354
18	8845	333.23193
19	8845	117.12402
19	8846	584.56738
17	8847	8.32471
18	8847	3.79590
19	8847	100.26807
17	8848	4.83545
18	8848	150.98926
19	8865	293.34912
19	8866	584.56787
19	8867	584.56738
19	8868	52.20215
19	8871	153.14990
18	8872	0.23145
19	8872	528.76807
19	8873	386.78027
17	8877	80.00195
18	8877	298.36670
19	8877	114.38281
17	8878	43.51758
17	8879	584.56738
17	8898	25.43799
17	8899	63.92285
18	8899	220.47510
17	8900	40.09473
18	8900	291.92236
17	8901	5.75977
18	8901	199.13721
18	8902	554.32910
17	8903	4.29785
18	8903	120.28809
19	8903	227.15479
17	8904	1.00586
18	8904	0.11377
19	8904	557.90918
17	8905	31.88623
18	8905	287.56543
19	8922	257.83252
19	8923	584.56689
19	8924	584.56641
19	8925	584.56738
19	8929	568.38086
18	8930	13.22998
19	8930	493.35254
18	8934	21.38379
19	8934	392.90283
17	8935	271.81885
18	8935	138.44775
17	8936	263.30762
18	8936	2.45996
17	8937	190.18604
17	8955	134.49414
17	8956	4.68066
18	8956	407.72510
17	8957	34.92920
18	8957	391.13965
17	8958	8.99902
18	8958	300.00879
17	8959	0.02930
[truncated: 1,059 more rows]
