# Supplementary material for: Spatial planning model for optimizing conservation priorities for local community utilization on Arefi Island in the Raja Ampat Marine Protected Area (MPA) Southwest Papua, Indonesia
Source: PeerJ. 2025 Apr 29;13:e19292. doi: 10.7717/peerj.19292 (PMC12047217; doi:10.7717/peerj.19292)
Supplement: Supplemental Information 3 [file peerj-13-19292-s003.zip › 30%/input/puvspr_sporder.dat]

species	pu	amount
17	1914	32.66699
17	1971	368.14258
17	1972	224.97998
17	1973	167.82666
17	2027	425.24561
17	2028	583.54443
17	2029	483.22363
17	2030	138.57861
17	2084	64.67139
17	2085	581.78320
17	2086	584.56738
17	2087	584.56689
17	2141	559.66260
17	2142	580.32178
17	2143	569.43994
17	2144	541.04297
17	2198	365.53760
17	2199	566.29883
17	2200	577.29736
17	2201	557.92773
17	2202	243.31836
17	2254	234.87891
17	2255	477.96631
17	2256	413.24316
17	2257	502.37646
17	2258	573.76807
17	2259	0.47168
17	2311	174.06836
17	2312	547.34814
17	2313	526.38916
17	2314	493.80908
17	2315	482.96094
17	2316	565.22559
17	2367	56.53613
17	2368	542.03516
17	2369	168.01465
17	2370	294.34424
17	2371	434.01953
17	2372	561.46729
17	2373	255.69922
17	2425	582.98877
17	2426	268.29785
17	2427	510.90625
17	2428	449.73291
17	2429	471.87988
17	2430	553.74854
17	2431	213.73291
17	2481	308.24902
17	2482	361.20654
17	2483	224.97070
17	2484	345.40332
17	2485	455.72119
17	2486	375.71143
17	2487	565.77832
17	2488	337.19873
17	2538	131.29053
17	2539	503.71387
17	2540	236.44043
17	2541	462.04395
17	2542	294.99561
17	2543	210.36572
17	2544	298.62891
17	2545	553.67188
17	2546	195.76416
17	2594	0.07178
17	2595	549.46338
17	2596	227.47217
17	2597	77.70557
17	2598	288.70020
17	2599	192.62744
17	2600	52.40479
17	2601	488.54248
17	2602	584.56738
17	2603	9.58203
17	2652	527.51367
17	2653	163.62354
17	2654	315.51025
17	2655	368.98535
17	2656	241.48926
17	2657	40.00244
17	2658	76.14990
17	2659	495.02295
17	2660	551.98682
17	2708	335.15332
17	2709	302.86475
17	2710	247.64941
17	2711	287.73730
17	2712	208.03369
17	2715	353.15918
17	2716	559.01074
17	2717	208.43945
17	2765	244.97998
17	2766	431.75488
17	2767	286.51953
17	2768	376.37256
17	2769	215.74072
17	2773	421.79346
17	2774	580.60742
17	2821	219.15674
17	2822	440.88281
17	2823	84.98877
17	2824	71.50049
17	2825	251.33887
17	2829	144.61719
17	2830	461.58447
17	2831	349.39795
17	2878	192.43750
17	2879	448.05371
17	2880	87.58936
17	2881	100.68848
17	2882	44.05762
17	2886	25.82031
17	2887	273.52148
17	2888	547.89404
17	2889	44.80859
17	2934	147.14990
17	2935	488.50244
17	2936	185.85205
17	2937	81.36670
17	2938	29.87744
17	2942	81.92334
17	2943	301.28711
17	2944	425.47461
17	2945	566.00830
17	2991	1.45508
17	2992	541.96924
17	2993	266.92773
17	2994	14.31982
17	2995	35.98242
17	2999	51.39893
17	3000	318.40723
17	3001	392.34619
17	3002	380.30615
17	3003	403.55762
17	3048	516.04883
17	3049	121.29102
17	3050	76.42627
17	3051	72.87891
17	3056	220.93066
17	3057	297.53125
17	3058	549.34619
17	3059	584.56787
17	3060	125.21191
17	3105	186.53711
17	3106	339.01758
17	3107	247.08398
17	3108	36.33936
17	3113	167.03809
17	3114	283.11035
17	3115	576.46875
17	3116	584.56738
17	3117	488.57959
17	3161	11.32617
17	3162	455.87207
17	3163	196.45459
17	3164	65.70410
17	3169	94.58301
17	3170	339.68945
17	3171	567.01758
17	3172	551.73730
17	3173	446.45361
17	3174	103.34619
17	3218	0.01562
17	3219	563.81982
17	3220	105.00635
17	3221	18.89893
17	3226	64.97314
17	3227	211.30469
17	3228	519.17236
17	3229	259.48779
17	3230	217.04590
17	3231	26.49121
17	3275	467.16406
17	3276	113.75830
17	3277	28.25488
17	3278	6.06201
17	3282	62.52734
17	3283	91.37207
17	3284	529.21631
17	3285	21.70508
17	3286	11.03418
17	3332	276.57568
17	3333	397.96533
17	3334	57.83887
17	3335	28.71973
17	3339	7.12012
17	3340	148.45361
17	3341	542.77148
17	3342	18.65381
17	3388	85.29395
17	3389	561.66309
17	3390	41.26074
17	3391	2.33301
17	3395	7.98096
17	3396	136.52148
17	3397	449.03271
17	3398	49.14551
17	3446	584.56738
17	3447	63.12549
17	3448	6.95459
17	3449	2.37305
17	3452	75.00439
17	3453	75.42871
17	3454	444.80469
17	3455	37.35596
17	3502	379.52100
17	3503	373.90967
17	3504	74.72998
17	3505	1.12988
17	3508	40.68164
17	3509	8.70508
17	3510	542.24609
17	3511	2.24121
17	3559	29.17578
17	3560	565.30322
17	3561	130.18652
17	3562	11.11133
17	3566	106.05811
17	3567	539.30908
17	3568	15.45850
17	3615	13.82178
17	3616	527.80029
17	3617	224.17432
17	3618	12.86719
17	3622	118.64307
17	3623	513.21777
17	3624	77.36963
17	3673	513.18311
17	3674	257.76221
17	3675	74.92578
17	3676	2.80664
17	3679	38.23682
17	3680	488.65771
17	3681	132.28418
17	3729	465.27295
17	3730	393.12598
17	3731	97.32666
17	3735	46.46191
17	3736	356.01611
17	3737	243.64941
17	3786	176.87598
17	3787	540.45557
17	3788	177.23584
17	3789	3.95996
17	3792	10.28760
17	3793	418.58350
17	3794	484.28027
17	3842	21.66895
17	3843	575.92432
17	3844	241.51416
17	3848	0.07812
17	3849	505.48242
17	3850	544.68555
17	3899	24.29248
17	3900	541.30664
17	3901	255.53564
17	3902	33.62402
17	3905	62.32617
17	3906	489.31152
17	3907	287.50146
17	3908	51.52490
17	3955	22.57129
17	3956	425.50635
17	3957	319.95166
17	3958	79.18896
17	3961	24.72607
17	3962	546.42334
17	3963	165.78906
17	3964	18.04883
17	4013	530.37598
17	4014	295.74609
17	4015	203.82129
17	4016	13.77832
17	4019	445.59326
17	4020	78.73340
17	4069	434.54688
17	4070	424.70068
17	4071	320.57227
17	4075	149.78516
17	4076	124.38721
17	4126	46.21436
17	4127	330.62012
17	4128	321.50488
17	4129	3.88770
17	4130	2.06250
17	4132	4.32129
17	4133	167.96338
17	4183	484.60107
17	4184	155.14893
17	4185	50.55420
17	4186	4.68066
17	4189	408.38818
17	4240	115.93359
17	4241	106.83838
17	4242	143.12744
17	4243	4.32227
17	4246	178.97852
17	4297	364.77295
17	4298	116.99854
17	4299	81.03613
17	4302	73.15283
17	4303	96.58252
17	4354	428.09326
17	4355	137.90820
17	4357	2.03955
17	4360	54.60498
17	4410	73.56299
17	4411	127.86816
17	4412	52.03125
17	4413	65.38184
17	4416	150.76904
17	4468	312.20947
17	4469	74.16260
17	4470	8.33643
17	4473	205.84570
17	4524	427.32031
17	4525	139.36426
17	4527	3.43750
17	4529	8.07324
17	4530	92.14307
17	4581	192.96240
17	4582	92.61182
17	4583	35.52148
17	4584	4.32031
17	4587	272.77393
17	4637	115.56104
17	4638	307.69434
17	4639	162.78418
17	4641	70.36133
17	4643	18.68994
17	4644	18.32178
17	4694	30.82666
17	4695	501.42871
17	4696	267.16309
17	4697	20.94727
17	4698	23.40430
17	4701	246.46143
17	4750	231.24463
17	4751	539.98779
17	4752	145.11426
17	4753	213.12061
17	4754	6.77393
17	4755	1.91357
17	4757	6.48047
17	4758	33.93457
17	4807	174.24170
17	4808	568.70654
17	4809	212.74707
17	4810	155.87744
17	4811	50.40625
17	4812	9.62744
17	4815	255.04688
17	4864	576.44922
17	4865	474.40820
17	4866	133.58789
17	4867	56.38770
17	4868	36.12109
17	4869	9.04736
17	4872	267.65430
17	4882	0.29785
17	4921	142.75781
17	4922	582.66309
17	4923	195.44043
17	4924	100.52002
17	4925	121.87207
17	4926	20.36816
17	4929	123.94092
17	4937	13.27979
17	4938	249.46338
17	4939	208.35156
17	4940	188.62842
17	4941	79.03174
17	4978	540.38770
17	4979	504.78369
17	4980	208.93848
17	4981	86.76270
17	4982	54.04688
17	4983	5.03906
17	4986	465.14600
17	4994	507.54590
17	4995	551.10010
17	4996	547.56396
17	4997	491.55713
17	4998	286.37109
17	5035	35.39990
17	5036	523.28320
17	5037	451.56299
17	5038	59.86084
17	5039	71.40332
17	5040	13.29004
17	5043	135.50146
17	5051	454.31494
17	5052	506.02393
17	5053	521.41211
17	5054	548.64355
17	5055	581.48486
17	5056	277.84717
17	5092	342.20703
17	5093	327.67578
17	5094	234.68213
17	5095	236.48828
17	5096	13.27246
17	5099	27.31348
17	5100	282.41162
17	5107	305.48193
17	5108	375.97168
17	5109	242.33203
17	5110	481.94043
17	5111	462.98828
17	5112	584.56689
17	5150	556.50293
17	5151	270.61182
17	5152	79.23193
17	5153	36.85400
17	5157	317.00830
17	5164	238.74707
17	5165	278.75977
17	5166	19.96045
17	5167	234.47266
17	5168	208.64600
17	5169	550.00195
17	5170	95.33057
17	5206	135.87256
17	5207	214.89990
17	5208	44.27930
17	5209	75.18408
17	5210	3.21924
17	5213	115.06641
17	5214	26.56885
17	5220	187.14648
17	5221	294.57617
17	5224	11.04248
17	5225	267.41992
17	5226	444.82910
17	5264	249.91797
17	5265	118.26660
17	5266	49.42236
17	5267	5.92188
17	5271	352.49609
17	5277	111.98926
17	5278	350.00146
17	5283	480.13184
17	5321	234.56201
17	5322	17.30859
17	5323	42.34180
17	5327	103.88428
17	5333	123.91895
17	5334	365.72900
17	5339	394.23779
17	5340	107.91943
17	5378	83.15576
17	5379	134.82275
17	5380	1.93262
17	5385	323.08447
17	5390	64.82812
17	5391	419.23975
17	5392	118.74463
17	5396	149.31982
17	5397	384.74658
17	5435	301.78564
17	5436	65.36084
17	5437	6.47949
17	5438	8.41406
17	5441	147.97070
17	5446	23.01221
17	5447	414.35742
17	5448	64.96729
17	5453	502.62061
17	5492	4.33252
17	5493	155.82373
17	5494	26.08447
17	5495	3.46582
17	5499	297.28076
17	5503	7.70166
17	5504	404.27051
17	5505	36.05225
17	5509	33.34912
17	5510	514.20898
17	5511	0.29590
17	5549	189.30811
17	5550	139.04102
17	5551	67.51074
17	5552	8.64160
17	5555	56.44141
17	5556	163.54834
17	5559	16.82275
17	5560	388.31152
17	5561	5.40186
17	5566	255.75439
17	5567	50.82959
17	5607	281.90479
17	5608	33.08203
17	5609	12.18018
17	5613	73.42480
17	5616	1.04834
17	5617	405.96436
17	5618	10.84766
17	5623	123.70068
17	5624	265.02002
17	5663	6.23486
17	5664	79.36475
17	5665	9.29395
17	5666	6.46533
17	5669	20.06348
17	5670	168.74219
17	5672	17.43701
17	5673	425.39160
17	5674	3.74365
17	5680	518.92090
17	5721	181.36426
17	5722	23.45361
17	5723	23.70801
17	5728	197.71582
17	5729	208.96094
17	5730	443.05029
17	5731	66.82666
17	5737	409.41455
17	5777	3.64551
17	5778	72.56152
17	5779	5.04004
17	5783	12.23926
17	5784	18.00293
17	5785	195.04102
17	5786	369.17676
17	5787	40.32324
17	5793	0.20850
17	5794	148.53809
17	5835	94.13379
17	5836	52.56494
17	5837	4.32129
17	5841	3.95996
17	5842	11.15820
17	5843	20.30811
17	5844	0.60400
17	5850	0.64062
17	5851	472.64160
17	5892	381.79346
17	5893	1.10156
17	5894	2.50000
17	5896	6.73828
17	5906	16.35791
17	5907	292.97266
17	5949	0.75293
17	5950	91.61230
17	5951	31.79785
17	5953	271.83301
17	5954	6.12012
17	5964	483.54395
17	5965	90.07178
17	6006	371.16064
17	6007	13.15381
17	6008	16.12988
17	6009	22.05029
17	6010	85.70752
17	6020	128.73779
17	6021	192.58447
17	6063	61.86230
17	6064	111.11279
17	6065	14.03809
17	6067	259.67383
17	6078	271.63965
17	6120	440.88086
17	6121	14.87598
17	6122	3.96973
17	6134	382.87256
17	6177	47.99023
17	6178	95.61328
17	6179	7.90918
17	6181	8.83691
17	6191	176.44043
17	6234	450.25830
17	6235	10.28320
17	6248	32.85449
17	6291	244.13135
17	6292	27.06152
17	6293	19.80371
17	6305	171.56738
17	6347	2.71631
17	6348	190.63379
17	6349	4.09766
17	6361	149.42334
17	6405	409.27734
17	6406	38.06494
17	6407	20.88086
17	6419	78.95947
17	6461	37.68408
17	6462	152.77197
17	6463	16.38477
17	6475	260.74414
17	6519	368.15820
17	6520	16.71094
17	6533	38.63184
17	6575	20.17041
17	6576	86.75586
17	6577	8.64062
17	6589	206.06250
17	6633	326.56055
17	6634	35.10205
17	6647	183.05518
17	6689	3.80273
17	6690	158.40869
17	6691	44.85449
17	6703	4.03076
17	6704	6.88330
17	6747	483.87842
17	6748	0.75098
17	6761	179.35400
17	6803	133.19873
17	6804	134.53955
17	6805	33.45166
17	6817	0.28076
17	6818	299.75684
17	6860	7.50439
17	6861	353.44873
17	6862	8.90479
17	6875	69.75098
17	6876	122.53662
17	6917	151.32813
17	6918	64.79639
17	6932	38.63916
17	6933	123.80469
17	6934	0.00049
17	6973	11.77295
17	6974	325.49023
17	6975	21.78809
17	6976	24.32324
17	6989	0.69775
17	6990	62.18359
17	6991	251.25098
17	7029	5.93994
17	7030	331.94141
17	7031	63.42529
17	7046	9.72266
17	7047	53.79688
17	7048	265.28809
17	7087	370.52441
17	7088	22.17578
17	7104	12.23828
17	7105	73.96875
17	7106	22.62549
17	7143	332.25439
17	7144	16.60303
17	7145	3.93555
17	7146	3.95996
17	7160	9.65918
17	7161	109.45215
17	7162	244.50635
17	7201	269.72656
17	7202	53.14062
17	7203	11.51660
17	7217	1.78320
17	7219	21.43896
17	7220	386.40967
17	7257	350.39258
17	7258	126.12012
17	7259	11.84424
17	7274	0.07910
17	7275	42.89404
17	7276	3.39990
17	7277	371.01709
17	7278	132.11084
17	7280	64.87500
17	7281	60.31348
17	7314	8.94873
17	7315	123.14404
17	7316	56.57275
17	7333	146.67041
17	7334	86.67334
17	7335	364.03271
17	7336	203.17822
17	7337	191.48291
17	7338	527.68408
17	7371	350.58984
17	7372	48.14746
17	7373	2.09570
17	7390	84.25000
17	7391	64.04492
17	7392	363.27100
17	7393	481.04785
17	7394	505.39160
17	7395	425.91309
17	7428	53.38135
17	7429	78.91895
17	7448	59.62549
17	7449	4.32031
17	7450	374.24609
17	7451	402.96240
17	7452	561.52930
17	7485	316.85889
17	7486	42.18652
17	7487	1.50391
17	7504	27.26025
17	7506	96.22900
17	7507	299.04785
17	7508	456.20801
17	7509	224.55176
17	7535	5.45508
17	7542	222.04297
17	7543	14.54785
17	7564	256.26172
17	7565	158.87354
17	7566	542.47803
17	7592	76.93896
17	7598	2.92285
17	7599	305.47510
17	7600	5.86621
17	7621	133.16260
17	7622	454.81543
17	7623	17.68506
17	7649	166.28516
17	7656	472.97656
17	7657	175.43701
17	7678	5.03906
17	7679	180.41455
17	7680	317.77979
17	7706	447.86523
17	7712	249.75293
17	7713	139.93652
17	7714	5.97754
17	7735	32.42969
17	7736	482.26758
17	7763	405.88086
17	7764	261.03369
17	7769	14.64062
17	7770	232.86719
17	7771	1.52930
17	7772	3.02344
17	7793	450.50537
17	7794	7.05469
17	7819	131.25293
17	7820	427.16553
17	7821	21.89697
17	7826	533.84033
17	7827	45.64941
17	7828	53.99316
17	7849	71.39014
17	7850	202.35352
17	7876	6.06396
17	7877	339.22998
17	7878	297.58008
17	7879	26.84326
17	7883	135.07812
17	7884	25.76221
17	7885	1.30078
17	7906	0.00781
17	7907	479.29395
17	7932	1.85645
17	7933	254.88818
17	7934	377.95410
17	7935	308.49023
17	7936	4.32031
17	7940	266.05762
17	7942	11.89062
17	7963	104.85400
17	7964	80.40332
17	7989	3.56982
17	7990	280.69678
17	7991	58.19824
17	7992	44.65332
17	7993	323.49902
17	7997	280.22559
17	7998	73.53711
17	7999	9.85352
17	8021	182.20215
17	8045	2.69434
17	8046	326.78125
17	8047	26.32422
17	8048	35.72461
17	8050	237.41992
17	8052	3.95801
17	8053	24.81348
17	8054	172.95508
17	8055	1.41309
17	8077	19.18652
17	8078	322.35254
17	8102	22.15381
17	8103	214.25879
17	8104	23.40234
17	8105	6.20459
17	8106	43.59766
17	8107	51.36572
17	8108	203.63184
17	8111	455.28857
17	8112	7.46240
17	8135	8.69678
17	8136	18.46143
17	8158	16.05225
17	8159	190.64893
17	8160	13.16455
17	8161	16.69922
17	8162	28.63672
17	8163	81.98145
17	8164	140.34814
17	8165	240.74512
17	8167	287.00439
17	8168	255.89453
17	8169	25.66650
17	8192	331.17236
17	8216	198.86328
17	8217	2.58105
17	8218	10.02734
17	8219	31.32178
17	8220	100.79639
17	8221	93.49805
17	8222	55.84473
17	8223	185.28516
17	8224	173.24854
17	8225	275.88281
17	8226	103.21631
17	8249	6.48145
17	8272	323.98682
17	8273	13.23486
17	8275	56.37988
17	8276	70.16895
17	8277	34.23438
17	8278	39.62402
17	8279	195.36816
17	8280	289.22559
17	8281	377.09033
17	8282	5.04492
17	8283	0.08887
17	8306	190.67822
17	8328	27.45605
17	8329	281.27100
17	8330	34.85205
17	8332	27.59473
17	8333	20.62598
17	8334	47.36719
17	8335	4.89990
17	8336	38.05078
17	8337	73.54590
17	8338	268.43945
17	8339	143.56689
17	8340	4.32129
17	8363	5.44678
17	8364	211.47510
17	8384	13.16162
17	8385	362.97852
17	8386	70.52295
17	8389	3.33398
17	8391	7.55762
17	8392	49.21729
17	8393	0.29004
17	8394	15.67578
17	8395	36.11865
17	8396	5.75977
17	8420	9.67578
17	8421	67.80029
17	8442	479.63232
17	8443	243.88184
17	8446	3.77246
17	8447	22.71289
17	8449	4.66797
17	8450	16.71729
17	8451	5.47949
17	8453	15.05664
17	8478	195.78369
17	8479	1.29688
17	8498	390.55225
17	8499	214.25049
17	8503	68.49902
17	8507	68.36475
17	8509	4.67773
17	8510	12.79297
17	8535	348.83203
17	8536	50.86084
17	8555	68.66016
17	8556	508.90576
17	8557	65.16016
17	8559	3.59863
17	8560	39.17920
17	8561	74.19141
17	8562	66.65527
17	8565	2.47705
17	8567	6.70898
17	8592	72.79150
17	8593	444.80176
17	8594	363.36035
17	8612	565.42383
17	8613	239.03369
17	8614	4.81787
17	8616	12.24219
17	8617	50.18555
17	8618	52.77002
17	8621	4.32031
17	8622	2.50342
17	8623	5.40039
17	8649	205.83936
17	8650	524.92139
17	8651	153.16992
17	8668	14.04785
17	8669	423.37256
17	8670	508.06836
17	8671	354.53418
17	8672	10.65234
17	8674	11.52490
17	8676	0.31641
17	8679	14.77686
17	8697	4.31396
17	8706	4.60254
17	8707	227.36523
17	8708	558.80029
17	8725	192.66064
17	8726	558.29248
17	8727	524.98926
17	8728	77.52686
17	8729	3.38184
17	8730	22.88037
17	8731	8.27930
17	8759	2.37354
17	8763	195.23975
17	8764	221.42334
17	8765	393.04932
17	8782	31.02490
17	8783	257.77441
17	8784	493.18115
17	8785	315.12646
17	8786	5.25684
17	8788	9.06592
17	8790	12.41846
17	8816	1.79834
17	8821	77.70996
17	8822	323.29785
17	8823	49.42480
17	8839	0.66895
17	8840	81.98633
17	8841	482.58936
17	8842	3.60059
17	8843	4.49609
17	8847	8.32471
17	8848	4.83545
17	8877	80.00195
17	8878	43.51758
17	8879	584.56738
17	8898	25.43799
17	8899	63.92285
17	8900	40.09473
17	8901	5.75977
17	8903	4.29785
17	8904	1.00586
17	8905	31.88623
17	8935	271.81885
17	8936	263.30762
17	8937	190.18604
17	8955	134.49414
17	8956	4.68066
17	8957	34.92920
17	8958	8.99902
17	8959	0.02930
17	8992	69.15820
17	8993	584.56738
17	9013	364.17383
17	9014	0.03760
17	9015	15.12012
17	9016	17.64160
17	9017	0.35254
17	9019	6.47949
17	9049	162.45508
17	9050	430.11475
17	9051	56.70654
17	9070	106.87939
17	9071	15.48047
17	9072	6.48145
17	9074	4.31934
17	9094	5.40039
17	9095	7.91992
17	9105	28.63135
17	9106	297.68896
17	9107	262.46777
17	9127	214.79346
17	9128	153.67090
17	9129	2.59912
17	9130	22.57471
17	9152	43.46094
17	9153	6.48145
17	9163	299.67627
17	9164	364.21484
17	9184	383.50488
17	9185	288.57227
17	9186	104.42676
17	9187	21.65381
17	9188	3.60059
17	9206	10.08105
17	9207	1.27979
17	9208	91.31738
17	9209	207.35986
17	9219	240.02051
17	9220	499.34668
17	9242	97.81641
17	9243	293.37158
17	9244	140.47559
17	9245	63.41455
17	9246	9.72168
17	9248	5.40039
17	9259	24.54834
17	9260	3.95996
17	9261	3.32080
17	9262	0.42090
17	9264	4.60156
17	9265	27.96875
17	9266	225.02051
17	9267	172.16455
17	9276	71.48047
17	9277	300.18164
17	9278	6.62451
17	9299	6.73584
17	9300	190.00439
17	9301	116.63086
17	9302	65.66260
17	9315	81.14746
17	9316	102.93115
17	9317	14.75879
17	9318	8.55811
17	9319	26.49219
17	9320	37.14551
17	9321	39.18701
17	9322	45.76758
17	9323	244.04932
17	9324	53.39941
17	9326	8.41748
17	9332	2.03320
17	9333	409.39453
17	9334	274.67480
17	9358	124.61670
17	9359	89.40332
17	9372	46.41113
17	9373	38.79150
17	9374	43.86133
17	9376	12.68262
17	9377	41.89795
17	9378	49.79102
17	9379	11.10596
17	9380	51.42480
17	9381	191.78418
17	9382	73.93604
17	9383	183.99072
17	9389	11.93604
17	9390	249.10010
17	9391	419.54395
17	9415	146.43457
17	9416	49.56787
17	9417	6.11914
17	9428	10.25635
17	9429	75.52881
17	9430	97.57031
17	9431	42.60498
17	9432	2.61816
17	9433	7.02637
17	9434	81.91748
17	9435	11.09131
17	9436	4.03955
17	9437	69.12646
17	9438	156.06299
17	9439	237.35986
17	9440	170.25146
17	9441	22.36328
17	9442	3.31494
17	9446	7.99268
17	9447	121.65576
17	9448	222.28174
17	9473	211.64746
17	9474	41.75928
17	9485	15.88086
17	9486	62.08545
17	9487	279.00488
17	9488	1.55371
17	9490	77.68750
17	9491	21.10938
17	9492	87.13770
17	9493	22.06104
17	9494	18.09570
17	9495	17.50391
17	9496	72.59277
17	9497	96.36035
17	9498	147.08398
17	9499	194.09668
17	9500	47.92627
17	9504	253.27393
17	9505	465.75928
17	9530	65.94678
17	9533	2.35254
17	9534	0.03271
17	9542	163.14697
17	9543	188.55957
17	9546	33.12939
17	9547	204.52783
17	9548	22.83984
17	9549	90.01318
17	9550	26.21582
17	9552	2.37793
17	9554	44.47217
17	9555	206.08301
17	9556	393.70850
17	9560	203.52979
17	9561	96.09082
17	9562	215.02441
17	9587	9.68652
17	9588	4.62012
17	9589	6.38330
17	9591	24.80322
17	9599	56.31152
17	9600	117.85352
17	9601	0.84668
17	9604	209.22559
17	9606	16.86035
17	9607	85.46826
17	9608	4.32031
17	9611	5.76074
17	9612	4.50391
17	9613	123.82520
17	9614	99.20654
17	9617	16.66309
17	9618	66.92773
17	9619	499.78809
17	9644	256.83057
17	9645	40.79736
17	9646	2.58154
17	9647	1.60547
17	9648	15.12207
17	9654	20.13184
17	9656	414.20654
17	9663	7.14355
17	9664	177.60791
17	9665	13.32227
17	9666	2.32129
17	9667	20.73975
17	9668	47.46631
17	9669	2.00781
17	9670	35.65527
17	9671	15.33301
17	9674	127.07471
17	9675	45.77637
17	9676	188.88086
17	9702	336.32715
17	9703	31.17871
17	9706	7.20117
17	9712	25.37207
17	9713	234.68408
17	9718	7.19922
17	9721	7.56641
17	9722	207.98047
17	9723	50.03857
17	9724	48.83154
17	9725	176.46924
17	9726	37.35010
17	9727	15.30615
17	9728	5.39941
17	9731	171.26855
17	9732	15.19971
17	9733	558.12939
17	9758	54.30518
17	9759	240.26611
17	9760	38.52051
17	9762	6.11914
17	9763	10.79785
17	9768	8.82422
17	9770	176.25586
17	9775	1.01221
17	9778	26.44434
17	9779	182.65186
17	9780	86.74023
17	9781	107.57813
17	9782	260.90967
17	9783	110.29248
17	9784	9.71875
17	9787	12.03564
17	9788	199.65771
17	9789	307.62012
17	9790	63.69287
17	9816	55.33496
17	9817	12.64697
17	9818	19.08008
17	9820	5.90332
17	9826	28.76270
17	9827	546.91260
17	9832	4.74658
17	9833	3.59961
17	9836	106.69141
17	9837	27.50146
17	9838	51.82227
17	9839	190.01318
17	9840	200.51514
17	9841	178.01562
17	9842	41.37939
17	9843	1.18848
17	9845	355.68115
17	9846	422.84912
17	9847	457.75146
17	9873	285.84521
17	9875	3.95898
17	9876	12.90820
17	9877	24.48145
17	9883	404.76465
17	9884	11.09033
17	9893	235.63916
17	9895	109.16846
17	9896	155.52734
17	9897	205.02979
17	9898	53.10254
17	9899	86.69141
17	9900	101.60449
17	9901	293.09619
17	9902	450.08057
17	9903	565.46289
17	9904	13.97705
17	9931	162.44385
17	9932	20.21631
17	9933	15.01465
17	9935	7.15771
17	9940	175.18604
17	9941	192.84766
17	9950	4.48730
17	9951	244.66455
17	9952	39.00146
17	9953	120.45752
17	9954	225.85010
17	9955	197.41699
17	9956	231.53809
17	9957	324.58691
17	9958	259.16113
17	9959	226.32275
17	9960	234.27734
17	9961	525.80566
17	9987	93.68848
17	9988	169.64893
17	9989	115.97607
17	9990	9.62793
17	9991	9.57666
17	9996	0.03223
17	9997	136.29395
17	10007	51.20361
17	10008	33.96631
17	10009	36.80176
17	10010	85.58594
17	10011	323.59521
17	10012	200.89014
17	10013	368.06787
17	10014	190.53320
17	10015	0.66016
17	10017	316.41064
17	10018	0.47510
17	10045	363.51904
17	10046	43.66260
17	10047	108.76758
17	10048	9.40479
17	10049	19.97803
17	10054	396.10889
17	10064	6.85107
17	10065	429.29102
17	10066	6.77051
17	10067	44.67773
17	10068	120.88086
17	10069	142.56689
17	10070	0.95703
17	10071	208.76367
17	10075	129.11328
17	10102	314.59961
17	10103	60.13428
17	10104	19.24023
17	10105	36.93213
17	10106	20.93311
17	10110	40.26953
17	10111	7.02881
17	10121	5.03076
17	10122	93.20605
17	10124	40.69971
17	10125	173.21973
17	10159	4.20410
17	10160	306.61377
17	10162	82.06689
17	10163	11.43750
17	10168	364.13379
17	10179	265.89014
17	10180	12.89648
17	10181	52.68896
17	10182	331.56104
17	10216	7.91943
17	10217	182.25928
17	10219	205.39307
17	10220	0.33887
17	10225	31.31689
17	10236	155.30225
17	10237	8.63867
17	10238	406.31104
17	10273	4.07617
17	10274	12.12793
17	10275	11.18896
17	10277	256.81738
17	10279	7.91992
17	10282	392.75928
17	10293	434.42285
17	10294	120.92139
17	10295	231.54541
17	10296	13.72607
17	10330	3.59961
17	10331	262.23682
17	10333	20.14746
17	10334	106.85352
17	10339	44.20605
17	10349	163.06885
17	10350	423.19482
17	10351	244.61182
17	10352	273.67627
17	10389	40.74170
17	10391	185.56787
17	10392	16.60596
17	10396	428.66016
17	10407	504.82861
17	10408	476.32080
17	10409	528.20215
17	10445	145.68408
17	10448	196.55615
17	10452	22.66162
17	10453	59.56055
17	10463	8.08301
17	10464	317.43066
17	10465	392.74561
17	10466	153.22412
17	10503	128.63135
17	10505	5.04004
17	10506	6.53076
17	10508	12.95996
17	10510	454.16455
17	10521	12.40771
17	10522	16.81104
17	10523	513.73291
17	10559	330.38184
17	10560	48.29199
17	10562	1.31152
17	10564	6.43945
17	10565	6.28516
17	10566	21.85449
17	10567	99.54834
17	10580	22.82666
17	10616	77.02441
17	10617	68.40967
17	10620	6.83789
17	10622	9.00098
17	10624	474.60400
17	10637	14.49414
17	10673	440.26318
17	10674	114.93945
17	10677	3.95996
17	10678	20.20020
17	10679	5.23340
17	10680	116.21240
17	10681	184.16699
17	10730	58.34521
17	10731	17.27734
17	10732	32.40137
17	10735	10.91064
17	10736	7.20117
17	10737	21.65430
17	10738	510.64844
17	10787	273.65723
17	10788	38.18311
17	10789	5.40039
17	10791	14.03906
17	10792	3.51221
17	10793	15.86670
17	10794	385.49512
17	10845	145.63623
17	10846	3.53564
17	10849	22.29785
17	10850	4.31934
17	10851	186.46875
17	10852	242.99854
17	10901	16.74854
17	10902	63.01367
17	10903	7.20117
17	10906	17.91895
17	10907	276.38672
17	10908	398.35986
17	10959	246.46387
17	10960	20.79932
17	10961	1.00293
17	10964	249.75830
17	10965	305.15186
17	11016	315.17969
17	11017	157.52295
17	11018	133.66211
17	11019	14.28857
17	11020	93.75391
17	11021	468.08447
17	11074	332.85596
17	11075	403.42969
17	11076	237.91162
17	11077	196.40771
17	11078	506.98730
17	11130	23.15039
17	11131	166.42285
17	11132	162.58789
17	11133	273.87744
17	11134	306.48535
17	11135	136.47119
17	11188	0.18164
17	11189	0.73145
17	11190	5.08496
17	11191	10.58594
17	11192	159.02002
18	2085	2.78418
18	2141	15.48145
18	2142	4.24512
18	2143	15.12744
18	2199	18.26953
18	2200	7.26904
18	2255	52.02734
18	2256	120.43604
18	2257	72.69092
18	2258	7.19922
18	2312	24.91260
18	2313	3.59961
18	2314	16.78418
18	2315	40.32031
18	2368	42.53223
18	2369	35.34229
18	2370	164.71387
18	2371	5.03906
18	2425	1.56445
18	2426	116.13672
18	2427	47.91455
18	2428	46.36621
18	2429	39.98242
18	2430	14.03906
18	2482	220.44287
18	2483	147.91797
18	2484	205.35645
18	2485	38.13770
18	2486	63.16406
18	2487	18.78564
18	2539	64.07471
18	2540	296.28271
18	2541	48.70898
18	2542	102.31836
18	2543	209.44189
18	2544	217.04248
18	2545	30.89502
18	2595	35.10449
18	2596	307.12354
18	2597	56.25391
18	2598	61.26367
18	2599	259.25293
18	2600	90.11230
18	2601	72.11133
18	2603	3.59961
18	2652	6.11914
18	2653	403.89258
18	2654	38.79443
18	2655	52.83984
18	2656	166.84424
18	2657	112.46045
18	2658	69.26172
18	2659	6.82715
18	2709	275.65771
18	2710	170.32959
18	2711	28.98633
18	2712	102.88428
18	2713	74.16309
18	2715	83.31152
18	2766	152.81152
18	2767	229.13525
18	2768	204.28809
18	2769	57.69336
18	2773	77.27441
18	2774	3.95996
18	2822	143.68506
18	2823	483.41406
18	2824	494.16357
18	2825	138.46338
18	2829	1.76221
18	2830	19.76758
18	2879	125.80713
18	2880	496.97705
18	2881	463.46631
18	2882	201.80029
18	2886	4.71875
18	2887	103.38623
18	2888	11.55273
18	2935	92.39502
18	2936	398.71631
18	2937	494.26221
18	2938	54.10352
18	2942	2.30566
18	2943	79.02295
18	2944	17.54785
18	2992	35.00928
18	2993	317.63965
18	2994	570.24756
18	2995	7.59863
18	2999	7.87842
18	3000	218.96143
18	3001	175.19678
18	3048	3.96094
18	3049	463.27588
18	3050	508.13965
18	3051	51.08740
18	3056	342.38867
18	3057	95.57910
18	3106	245.54980
18	3107	327.09180
18	3108	94.05078
18	3113	155.23926
18	3114	176.92334
18	3115	3.60059
18	3162	128.69385
18	3163	313.70410
18	3164	248.38965
18	3169	78.68213
18	3170	237.14111
18	3219	0.86230
18	3220	469.05029
18	3221	565.66895
18	3226	31.65137
18	3227	314.92041
18	3276	434.30127
18	3277	549.22363
18	3278	51.17383
18	3282	144.99170
18	3283	453.84277
18	3284	26.48145
18	3333	171.20410
18	3334	431.48828
18	3335	494.70801
18	3339	121.20557
18	3340	435.93262
18	3341	36.80713
18	3389	22.65479
18	3390	509.25586
18	3391	582.23340
18	3395	148.39551
18	3396	438.58105
18	3397	4.44434
18	3447	187.86963
18	3448	576.81152
18	3449	57.27881
18	3452	41.39551
18	3453	502.14893
18	3503	63.45508
18	3504	457.38916
18	3505	174.51367
18	3508	14.14014
18	3509	575.86279
18	3510	6.62256
18	3560	4.66602
18	3561	302.17920
18	3562	427.57666
18	3566	478.51025
18	3567	43.63477
18	3617	297.90625
18	3618	560.37891
18	3619	2.49316
18	3621	2.72461
18	3622	392.11035
18	3623	71.34863
18	3674	297.56152
18	3675	503.73486
18	3676	28.32666
18	3679	447.41357
18	3680	95.90869
18	3730	144.36230
18	3731	453.20020
18	3732	195.07227
18	3735	278.07812
18	3736	118.37793
18	3788	295.99170
18	3789	422.11182
18	3792	76.18604
18	3793	61.44434
18	3843	8.64258
18	3844	176.68164
18	3845	584.56738
18	3848	44.40625
18	3849	56.02832
18	3900	8.53027
18	3901	162.56592
18	3902	546.57715
18	3903	28.24707
18	3905	103.22754
18	3906	56.77588
18	3956	12.37695
18	3957	181.65381
18	3958	505.37988
18	3959	259.91455
18	3961	10.28467
18	3962	37.19092
18	4013	20.51953
18	4014	220.42627
18	4015	375.34521
18	4016	501.54785
18	4019	138.97363
18	4070	126.07471
18	4071	263.99561
18	4072	584.56738
18	4075	131.45264
18	4127	253.94580
18	4128	170.97656
18	4129	580.68018
18	4130	73.96240
18	4132	13.35742
18	4183	98.24268
18	4184	364.78711
18	4185	534.01221
18	4186	227.50439
18	4189	122.05811
18	4241	452.22803
18	4242	433.38525
18	4243	387.24951
18	4246	232.57227
18	4297	219.79395
18	4298	418.85840
18	4299	468.84961
18	4302	120.53027
18	4354	18.99854
18	4355	385.58643
18	4356	584.56738
18	4359	82.63574
18	4411	441.57910
18	4412	519.33203
18	4413	122.87646
18	4416	35.66064
18	4468	267.95850
18	4469	378.55957
18	4470	505.85547
18	4473	293.63574
18	4524	23.18115
18	4525	434.99121
18	4526	584.56689
18	4527	60.51953
18	4529	30.95117
18	4582	480.92725
18	4583	458.47314
18	4584	503.58496
18	4587	263.20215
18	4638	270.03369
18	4639	232.74268
18	4640	584.56738
18	4641	94.49072
18	4643	156.04590
18	4695	72.28320
18	4696	136.48389
18	4697	426.46973
18	4698	408.06641
18	4701	249.94434
18	4751	8.65967
18	4752	105.80176
18	4753	158.05713
18	4754	552.15576
18	4755	17.34473
18	4757	159.04004
18	4809	61.23047
18	4810	97.35400
18	4811	399.36084
18	4812	353.41553
18	4815	327.09570
18	4865	8.95703
18	4866	58.56250
18	4867	225.81934
18	4868	427.93457
18	4869	30.04443
18	4871	229.38086
18	4922	1.90332
18	4923	49.19287
18	4924	62.98096
18	4925	400.65430
18	4926	259.00684
18	4929	460.62646
18	4979	73.38428
18	4980	76.74707
18	4981	375.39941
18	4982	481.57129
18	4983	47.46729
18	4985	438.80322
18	4986	6.10303
18	5036	37.44043
18	5037	78.41309
18	5039	486.81934
18	5040	288.90625
18	5042	41.55371
18	5043	449.06543
18	5052	78.54395
18	5053	63.15576
18	5054	27.19824
18	5093	110.26514
18	5094	23.59326
18	5095	144.39014
18	5096	558.02734
18	5097	0.35059
18	5099	427.71338
18	5108	193.53613
18	5109	342.23438
18	5110	49.61035
18	5150	18.50049
18	5151	54.12646
18	5152	0.00342
18	5153	490.57129
18	5154	259.88574
18	5156	1.54102
18	5157	267.45898
18	5165	305.15967
18	5166	234.56201
18	5167	142.50977
18	5168	91.02832
18	5169	4.31934
18	5207	337.61230
18	5208	44.10791
18	5209	353.89893
18	5210	554.91748
18	5213	301.14551
18	5221	289.99121
18	5222	41.31299
18	5223	62.89160
18	5224	48.34619
18	5225	124.18408
18	5264	83.70996
18	5265	222.99854
18	5266	63.81836
18	5267	578.64502
18	5268	124.50781
18	5271	85.78662
18	5278	234.56641
18	5279	226.24268
18	5282	10.50684
18	5321	302.02930
18	5322	77.38281
18	5323	399.64453
18	5324	535.01416
18	5327	230.56787
18	5334	218.83887
18	5335	306.63428
18	5339	178.16113
18	5379	363.11279
18	5380	555.88037
18	5381	548.03564
18	5382	0.08154
18	5384	0.73828
18	5385	87.30176
18	5391	165.32715
18	5392	287.71338
18	5396	106.83984
18	5435	240.41113
18	5436	332.95410
18	5437	530.40332
18	5438	353.11914
18	5441	205.69092
18	5447	170.20947
18	5448	394.29932
18	5452	74.93848
18	5453	3.10791
18	5492	0.02344
18	5493	418.61377
18	5494	508.73975
18	5495	581.10059
18	5498	12.69434
18	5499	211.10547
18	5504	149.94189
18	5505	279.62354
18	5509	7.34521
18	5510	70.35889
18	5549	64.68311
18	5550	406.96436
18	5551	497.15967
18	5552	77.16211
18	5555	218.40723
18	5560	149.41748
18	5561	377.37500
18	5562	38.60645
18	5566	185.65625
18	5607	244.95166
18	5608	542.84814
18	5609	511.87109
18	5613	490.03125
18	5617	94.49854
18	5618	208.60596
18	5619	7.12256
18	5623	221.55762
18	5664	438.37256
18	5665	569.24854
18	5669	232.80176
18	5670	284.22852
18	5673	99.04297
18	5674	196.30518
18	5679	27.12598
18	5720	3.59863
18	5721	121.59863
18	5722	526.06445
18	5723	465.91846
18	5727	528.53223
18	5728	157.50537
18	5729	0.80859
18	5730	36.53809
18	5731	345.61426
18	5737	130.70947
18	5778	371.03857
18	5779	550.36816
18	5780	4.32715
18	5783	231.17871
18	5784	427.01807
18	5785	270.47070
18	5786	205.99561
18	5787	543.41650
18	5793	23.74365
18	5835	0.11182
18	5836	34.18408
18	5837	485.24707
18	5840	172.86963
18	5841	41.08252
18	5842	358.24023
18	5843	552.44434
18	5844	449.09863
18	5845	18.67773
18	5851	53.20605
18	5892	19.31787
18	5893	307.30273
18	5894	20.67578
18	5896	108.41357
18	5897	9.82129
18	5898	41.79395
18	5899	213.73584
18	5900	323.14014
18	5901	131.29688
18	5906	81.51074
18	5907	18.69434
18	5950	299.23633
18	5951	525.91504
18	5953	51.25977
18	5954	56.95898
18	5957	40.41748
18	5963	1.62891
18	5964	32.75732
18	6006	91.81738
18	6007	556.46338
18	6008	25.97559
18	6009	0.05811
18	6010	53.11084
18	6020	368.94580
18	6064	432.77246
18	6065	504.29834
18	6067	11.22168
18	6077	179.44629
18	6120	135.81152
18	6121	569.69141
18	6122	12.50146
18	6133	7.60059
18	6134	115.52002
18	6178	382.69922
18	6179	474.89844
18	6191	365.78564
18	6234	73.55420
18	6235	281.85645
18	6236	2.21631
18	6247	321.80811
18	6291	21.83398
18	6292	43.20605
18	6293	330.64990
18	6304	54.22021
18	6305	39.68408
18	6347	0.07373
18	6348	204.62354
18	6349	576.61475
18	6361	430.89111
18	6405	81.32227
18	6406	51.75977
18	6407	101.11865
18	6418	199.60693
18	6461	1.35889
18	6462	208.07910
18	6463	308.58154
18	6475	227.53613
18	6519	149.94775
18	6520	235.42432
18	6521	32.72266
18	6532	66.47705
18	6576	47.54492
18	6577	454.60010
18	6589	260.96191
18	6633	19.37793
18	6634	466.54102
18	6646	9.44385
18	6647	0.07764
18	6690	228.31152
18	6691	283.46143
18	6703	109.73096
18	6747	60.37451
18	6748	583.81592
18	6760	3.22119
18	6761	242.67383
18	6803	2.48193
18	6804	80.41064
18	6805	121.29883
18	6817	45.90283
18	6818	175.14941
18	6861	19.20947
18	6862	348.19092
18	6874	0.13672
18	6875	345.18262
18	6876	17.83252
18	6917	133.80078
18	6918	222.42090
18	6931	10.20068
18	6932	482.62842
18	6933	0.74365
18	6974	81.91113
18	6975	252.52441
18	6976	76.48096
18	6989	47.06104
18	6990	522.38428
18	6991	20.63867
18	7030	102.78027
18	7031	335.48682
18	7032	444.76855
18	7044	89.99023
18	7046	153.40674
18	7047	530.77051
18	7087	176.46045
18	7088	539.03369
18	7089	512.93945
18	7090	0.93311
18	7101	4.67969
18	7104	209.05908
18	7105	510.59814
18	7143	2.93750
18	7144	566.75244
18	7145	367.77979
18	7146	230.64990
18	7148	4.31934
18	7158	7.93262
18	7160	312.74951
18	7161	240.87500
18	7162	274.72266
18	7201	196.78760
18	7202	200.37402
18	7203	489.01855
18	7206	0.73682
18	7217	23.46533
18	7219	563.12891
18	7220	16.76074
18	7257	37.89648
18	7258	393.10596
18	7259	223.17822
18	7262	81.34619
18	7275	103.99707
18	7276	581.16699
18	7277	0.37988
18	7315	231.62891
18	7316	273.75195
18	7317	53.58740
18	7333	310.87744
18	7334	497.89453
18	7335	89.35840
18	7371	110.82520
18	7372	382.54590
18	7373	306.44922
18	7390	389.44873
18	7391	520.52295
18	7392	221.29590
18	7393	1.71484
18	7428	6.22266
18	7429	54.17822
18	7430	574.36816
18	7448	492.52832
18	7449	580.24707
18	7450	194.29004
18	7451	5.94092
18	7485	89.69043
18	7486	374.65625
18	7487	26.95166
18	7504	9.95264
18	7505	255.59277
18	7506	488.33594
18	7507	46.41113
18	7542	20.15918
18	7543	175.53662
18	7544	327.55273
18	7563	173.31641
18	7564	321.92285
18	7565	11.83984
18	7599	139.29541
18	7600	578.70068
18	7620	230.20020
18	7621	152.12500
18	7622	17.81738
18	7656	41.96094
18	7657	298.23438
18	7658	83.17188
18	7678	216.27979
18	7679	132.32080
18	7712	4.67969
18	7713	75.30371
18	7714	524.92139
18	7735	167.31348
18	7763	9.00000
18	7764	3.01416
18	7770	334.38330
18	7771	438.53809
18	7772	8.76562
18	7793	80.22754
18	7819	1.90430
18	7820	150.92041
18	7826	37.40332
[truncated: 1,059 more rows]
