# Supplementary material for: Spatial planning model for optimizing conservation priorities for local community utilization on Arefi Island in the Raja Ampat Marine Protected Area (MPA) Southwest Papua, Indonesia
Source: PeerJ. 2025 Apr 29;13:e19292. doi: 10.7717/peerj.19292 (PMC12047217; doi:10.7717/peerj.19292)
Supplement: Supplemental Information 3 [file peerj-13-19292-s003.zip › 30%/input/topo_error_log_2024-01-28.txt]

There should never be more than 2 overlapping line segments. 
Below are listed cases where more than 2 have been identified. 
These should all be corrected before using the boundary file
-------
Line segments defined as 689127.0|9913035.0|689128.0|9913035.0 may be topologically invalid.
Area ids 6335,6335,6449 appear to overlap.
--
Line segments defined as 689248.0|9913450.0|689248.0|9913451.0 may be topologically invalid.
Area ids 4514,4571,4571 appear to overlap.
--
Line segments defined as 689848.0|9914334.0|689848.0|9914334.0 may be topologically invalid.
Area ids 651,651,651,709,765 appear to overlap.
--
Line segments defined as 690846.0|9911697.0|690846.0|9911697.0 may be topologically invalid.
Area ids 12245,12245,12301,12359,12359,12359 appear to overlap.
--
Line segments defined as 690913.0|9911736.0|690913.0|9911736.0 may be topologically invalid.
Area ids 12075,12132,12189,12189,12189 appear to overlap.
--
Line segments defined as 691067.0|9913079.0|691071.0|9913074.0 may be topologically invalid.
Area ids 6208,6208,6264 appear to overlap.
--
Line segments defined as 691155.0|9912025.0|691161.0|9912035.0 may be topologically invalid.
Area ids 10826,10884,10884 appear to overlap.
--
