# Supplementary material for: Spatial planning model for optimizing conservation priorities for local community utilization on Arefi Island in the Raja Ampat Marine Protected Area (MPA) Southwest Papua, Indonesia
Source: PeerJ. 2025 Apr 29;13:e19292. doi: 10.7717/peerj.19292 (PMC12047217; doi:10.7717/peerj.19292)
Supplement: Supplemental Information 3 [file peerj-13-19292-s003.zip › 30%/MarOptTotalAreas.csv]

spname	spindex	totalarea	reservedarea	excludedarea	targetarea	totalocc	reservedocc	excludedocc	targetocc
17	0	235464	0	40312.3	0	1400	0	350	0
18	1	294174	0	76097.1	0	1271	0	422	0
19	2	118075	0	83122.5	0	387	0	316	0
