# Supplementary material for: Spatial planning model for optimizing conservation priorities for local community utilization on Arefi Island in the Raja Ampat Marine Protected Area (MPA) Southwest Papua, Indonesia
Source: PeerJ. 2025 Apr 29;13:e19292. doi: 10.7717/peerj.19292 (PMC12047217; doi:10.7717/peerj.19292)
Supplement: Supplemental Information 3 [file peerj-13-19292-s003.zip › 30%/output/output_best.txt]

planning_unit	solution
33	0
34	0
35	0
36	0
37	0
38	0
89	0
90	0
91	0
92	0
93	0
94	0
95	0
96	0
145	0
146	0
147	0
148	0
149	0
150	0
151	0
152	0
153	0
154	0
155	0
201	0
202	0
203	0
204	0
205	0
206	0
207	0
208	0
209	0
210	0
211	0
212	0
258	0
259	0
260	0
261	0
262	0
263	0
264	0
265	0
266	0
267	0
268	0
269	0
270	0
314	0
315	0
316	0
317	0
318	0
319	0
320	0
321	0
322	0
323	0
324	0
325	0
326	0
327	0
370	0
371	0
372	0
373	0
374	0
375	0
376	0
377	0
378	0
379	0
380	0
381	0
382	0
383	0
384	0
385	0
426	0
427	0
428	0
429	0
430	0
431	0
432	0
433	0
434	0
435	0
436	0
437	0
438	0
439	0
440	0
441	0
442	0
483	0
484	0
485	0
486	0
487	0
488	0
489	0
490	0
491	0
492	0
493	0
494	0
495	0
496	0
497	0
498	0
499	0
500	0
539	0
540	0
541	0
542	0
543	0
544	0
545	0
546	0
547	0
548	0
549	0
550	0
551	0
552	0
553	0
554	0
555	0
556	0
557	0
596	0
597	0
598	0
599	0
600	0
601	0
602	0
603	0
604	0
605	0
606	0
607	0
608	0
609	0
610	0
611	0
612	0
613	0
614	0
615	0
651	0
652	0
653	0
654	0
655	0
656	0
657	0
658	0
659	0
660	0
661	0
662	0
663	0
664	0
665	0
666	0
667	0
668	0
669	0
670	0
671	0
708	0
709	0
710	0
711	0
712	0
713	0
714	0
715	0
716	0
717	0
718	0
719	0
720	0
721	0
722	0
723	0
724	0
725	0
726	0
727	0
728	0
729	0
764	0
765	0
766	0
767	0
768	0
769	0
770	0
771	0
772	0
773	0
774	0
775	0
776	0
777	0
778	0
779	0
780	0
781	0
782	0
783	0
784	0
785	0
786	0
821	0
822	0
823	0
824	0
825	0
826	0
827	0
828	0
829	0
830	0
831	0
832	0
833	0
834	0
835	0
836	0
837	0
838	0
839	0
840	0
841	0
842	0
843	0
844	0
877	0
878	0
879	0
880	0
881	0
882	0
883	0
884	0
885	0
886	0
887	0
888	0
889	0
890	0
891	0
892	0
893	0
894	0
895	0
896	0
897	0
898	0
899	0
900	0
901	0
934	0
935	0
936	0
937	0
938	0
939	0
940	0
941	0
942	0
943	0
944	0
945	0
946	0
947	0
948	0
949	0
950	0
951	0
952	0
953	0
954	0
955	0
956	0
957	0
958	0
991	0
992	0
993	0
994	0
995	0
996	0
997	0
998	0
999	0
1000	0
1001	0
1002	0
1003	0
1004	0
1005	0
1006	0
1007	0
1008	0
1009	0
1010	0
1011	0
1012	0
1013	0
1014	0
1015	0
1048	0
1049	0
1050	0
1051	0
1052	0
1053	0
1054	0
1055	0
1056	0
1057	0
1058	0
1059	0
1060	0
1061	0
1062	0
1063	0
1064	0
1065	0
1066	0
1067	0
1068	0
1069	0
1070	0
1071	0
1072	0
1073	0
1104	0
1105	0
1106	0
1107	0
1108	0
1109	0
1110	0
1111	0
1112	0
1113	0
1114	0
1115	0
1116	0
1117	0
1118	0
1119	0
1120	0
1121	0
1122	0
1123	0
1124	0
1125	0
1126	0
1127	0
1128	0
1129	0
1161	0
1162	0
1163	0
1164	0
1165	0
1166	0
1167	0
1168	0
1169	0
1170	0
1171	0
1172	0
1173	0
1174	0
1175	0
1176	0
1177	0
1178	0
1179	0
1180	0
1181	0
1182	0
1183	0
1184	0
1185	0
1186	0
1187	0
1217	0
1218	0
1219	0
1220	0
1221	0
1222	0
1223	0
1224	0
1225	0
1226	0
1227	0
1228	0
1229	0
1230	0
1231	0
1232	0
1233	0
1234	0
1235	0
1236	0
1237	0
1238	0
1239	0
1240	0
1241	0
1242	0
1243	0
1244	0
1274	0
1275	0
1276	0
1277	0
1278	0
1279	0
1280	0
1281	0
1282	0
1283	0
1284	0
1285	0
1286	0
1287	0
1288	0
1289	0
1290	0
1291	0
1292	0
1293	0
1294	0
1295	0
1296	0
1297	0
1298	0
1299	0
1300	0
1301	0
1302	0
1331	0
1332	0
1333	0
1334	0
1335	0
1336	0
1337	0
1338	0
1339	0
1340	0
1341	0
1342	0
1343	0
1344	0
1345	0
1346	0
1347	0
1348	0
1349	0
1350	0
1351	0
1352	0
1353	0
1354	0
1355	0
1356	0
1357	0
1358	0
1388	0
1389	0
1390	0
1391	0
1392	0
1393	0
1394	0
1395	0
1396	0
1397	0
1398	0
1399	0
1400	0
1401	0
1402	0
1403	0
1404	0
1405	0
1406	0
1407	0
1408	0
1409	0
1410	0
1411	0
1412	0
1413	0
1414	0
1415	0
1416	0
1444	0
1445	0
1446	0
1447	0
1448	0
1449	0
1450	0
1451	0
1452	0
1453	0
1454	0
1455	0
1456	0
1457	0
1458	0
1459	0
1460	0
1461	0
1462	0
1463	0
1464	0
1465	0
1466	0
1467	0
1468	0
1469	0
1470	0
1471	0
1472	0
1473	0
1502	0
1503	0
1504	0
1505	0
1506	0
1507	0
1508	0
1509	0
1510	0
1511	0
1512	0
1513	0
1514	0
1515	0
1516	0
1517	0
1518	0
1519	0
1520	0
1521	0
1522	0
1523	0
1524	0
1525	0
1526	0
1527	0
1528	0
1529	0
1530	0
1558	0
1559	0
1560	0
1561	0
1562	0
1563	0
1564	0
1565	0
1566	0
1567	0
1568	0
1569	0
1570	0
1571	0
1572	0
1573	0
1574	0
1575	0
1576	0
1577	0
1578	0
1579	0
1580	0
1581	0
1582	0
1583	0
1584	0
1585	0
1586	0
1587	0
1615	0
1616	0
1617	0
1618	0
1619	0
1620	0
1621	0
1622	0
1623	0
1624	0
1625	0
1626	0
1627	0
1628	0
1629	0
1630	0
1631	0
1632	0
1633	0
1634	0
1635	0
1636	0
1637	0
1638	0
1639	0
1640	0
1641	0
1642	0
1643	0
1644	0
1645	0
1671	0
1672	0
1673	0
1674	0
1675	0
1676	0
1677	0
1678	0
1679	0
1680	0
1681	0
1682	0
1683	0
1684	0
1685	0
1686	0
1687	0
1688	0
1689	0
1690	0
1691	0
1692	0
1693	0
1694	0
1695	0
1696	0
1697	0
1698	0
1699	0
1700	0
1701	0
1729	0
1730	0
1731	0
1732	0
1733	0
1734	0
1735	0
1736	0
1737	0
1738	0
1739	0
1740	0
1741	0
1742	0
1743	0
1744	0
1745	0
1746	0
1747	0
1748	0
1749	0
1750	0
1751	0
1752	0
1753	0
1754	0
1755	0
1756	0
1757	0
1758	0
1759	0
1785	0
1786	0
1787	0
1788	0
1789	0
1790	0
1791	0
1792	0
1793	0
1794	0
1795	0
1796	0
1797	0
1798	0
1799	0
1800	0
1801	0
1802	0
1803	0
1804	0
1805	0
1806	0
1807	0
1808	0
1809	0
1810	0
1811	0
1812	0
1813	0
1814	0
1815	0
1842	0
1843	0
1844	0
1845	0
1846	0
1847	0
1848	0
1849	0
1850	0
1851	0
1852	0
1853	0
1854	0
1855	0
1856	0
1857	0
1858	0
1859	0
1860	0
1861	0
1862	0
1863	0
1864	0
1865	0
1866	0
1867	0
1868	0
1869	0
1870	0
1871	0
1872	0
1873	0
1899	0
1900	0
1901	0
1902	0
1903	0
1904	0
1905	0
1906	0
1907	0
1908	0
1909	0
1910	0
1911	0
1912	0
1913	0
1914	1
1915	0
1916	0
1917	0
1918	0
1919	0
1920	0
1921	0
1922	0
1923	0
1924	0
1925	0
1926	0
1927	0
1928	0
1929	0
1930	0
1956	0
1957	0
1958	0
1959	0
1960	0
1961	0
1962	0
1963	0
1964	0
1965	0
1966	0
1967	0
1968	0
1969	0
1970	0
1971	1
1972	1
1973	1
1974	0
1975	0
1976	0
1977	0
1978	0
1979	0
1980	0
1981	0
1982	0
1983	0
1984	0
1985	0
1986	0
1987	0
2012	0
2013	0
2014	0
2015	0
2016	0
2017	0
2018	0
2019	0
2020	0
2021	0
2022	0
2023	0
2024	0
2025	0
2026	0
2027	1
2028	1
2029	1
2030	1
2031	0
2032	0
2033	0
2034	0
2035	0
2036	0
2037	0
2038	0
2039	0
2040	0
2041	0
2042	0
2043	0
2044	0
2070	0
2071	0
2072	0
2073	0
2074	0
2075	0
2076	0
2077	0
2078	0
2079	0
2080	0
2081	0
2082	0
2083	0
2084	1
2085	1
2086	1
2087	1
2088	0
2089	0
2090	0
2091	0
2092	0
2093	0
2094	0
2095	0
2096	0
2097	0
2098	0
2099	0
2100	0
2101	0
2126	0
2127	0
2128	0
2129	0
2130	0
2131	0
2132	0
2133	0
2134	0
2135	0
2136	0
2137	0
2138	0
2139	0
2140	0
2141	1
2142	1
2143	1
2144	1
2145	0
2146	0
2147	0
2148	0
2149	0
2150	0
2151	0
2152	0
2153	0
2154	0
2155	0
2156	0
2157	0
2158	0
2183	0
2184	0
2185	0
2186	0
2187	0
2188	0
2189	0
2190	0
2191	0
2192	0
2193	0
2194	0
2195	0
2196	0
2197	0
2198	1
2199	1
2200	1
2201	1
2202	1
2203	0
2204	0
2205	0
2206	0
2207	0
2208	0
2209	0
2210	0
2211	0
2212	0
2213	0
2214	0
2215	0
2216	0
2240	0
2241	0
2242	0
2243	0
2244	0
2245	0
2246	0
2247	0
2248	0
2249	0
2250	0
2251	0
2252	0
2253	0
2254	1
2255	1
2256	1
2257	1
2258	1
2259	0
2260	0
2261	0
2262	0
2263	0
2264	0
2265	0
2266	0
2267	0
2268	0
2269	0
2270	0
2271	0
2272	0
2297	0
2298	0
2299	0
2300	0
2301	0
2302	0
2303	0
2304	0
2305	0
2306	0
2307	0
2308	0
2309	0
2310	0
2311	1
2312	1
2313	1
2314	1
2315	1
2316	1
2317	0
2318	0
2319	0
2320	0
2321	0
2322	0
2323	0
2324	0
2325	0
2326	0
2327	0
2328	0
2329	0
2330	0
2353	0
2354	0
2355	0
2356	0
2357	0
2358	0
2359	0
2360	0
2361	0
2362	0
2363	0
2364	0
2365	0
2366	0
2367	1
2368	1
2369	1
2370	1
2371	1
2372	1
2373	1
2374	0
2375	0
2376	0
2377	0
2378	0
2379	0
2380	0
2381	0
2382	0
2383	0
2384	0
2385	0
2386	0
2410	0
2411	0
2412	0
2413	0
2414	0
2415	0
2416	0
2417	0
2418	0
2419	0
2420	0
2421	0
2422	0
2423	0
2424	0
2425	1
2426	1
2427	1
2428	1
2429	1
2430	1
2431	1
2432	0
2433	0
2434	0
2435	0
2436	0
2437	0
2438	0
2439	0
2440	0
2441	0
2442	0
2443	0
2444	0
2466	0
2467	0
2468	0
2469	0
2470	0
2471	0
2472	0
2473	0
2474	0
2475	0
2476	0
2477	0
2478	0
2479	0
2480	0
2481	1
2482	1
2483	1
2484	1
2485	1
2486	1
2487	1
2488	0
2489	0
2490	0
2491	0
2492	0
2493	0
2494	0
2495	0
2496	0
2497	0
2498	0
2499	0
2500	0
2524	0
2525	0
2526	0
2527	0
2528	0
2529	0
2530	0
2531	0
2532	0
2533	0
2534	0
2535	0
2536	0
2537	0
2538	1
2539	1
2540	1
2541	1
2542	1
2543	1
2544	1
2545	1
2546	0
2547	0
2548	0
2549	0
2550	0
2551	0
2552	0
2553	0
2554	0
2555	0
2556	0
2557	0
2558	0
2580	0
2581	0
2582	0
2583	0
2584	0
2585	0
2586	0
2587	0
2588	0
2589	0
2590	0
2591	0
2592	0
2593	0
2594	0
2595	1
2596	1
2597	1
2598	1
2599	1
2600	0
2601	1
2602	0
2603	0
2604	0
2605	0
2606	0
2607	0
2608	0
2609	0
2610	0
2611	0
2612	0
2613	0
2614	0
2615	0
2637	0
2638	0
2639	0
2640	0
2641	0
2642	0
2643	0
2644	0
2645	0
2646	0
2647	0
2648	0
2649	0
2650	0
2651	0
2652	1
2653	1
2654	1
2655	1
2656	1
2657	0
2658	0
2659	0
2660	0
2661	0
2662	0
2663	0
2664	0
2665	0
2666	0
2667	0
2668	0
2669	0
2670	0
2671	0
2672	0
2693	0
2694	0
2695	0
2696	0
2697	0
2698	0
2699	0
2700	0
2701	0
2702	0
2703	0
2704	0
2705	0
2706	0
2707	0
2708	1
2709	1
2710	1
2711	1
2712	1
2713	0
2714	0
2715	0
2716	0
2717	0
2718	0
2719	0
2720	0
2721	0
2722	0
2723	0
2724	0
2725	0
2726	0
2727	0
2728	0
2729	0
2751	0
2752	0
2753	0
2754	0
2755	0
2756	0
2757	0
2758	0
2759	0
2760	0
2761	0
2762	0
2763	0
2764	0
2765	1
2766	1
2767	1
2768	1
2769	1
2770	0
2771	0
2772	0
2773	0
2774	0
2775	0
2776	0
2777	0
2778	0
2779	0
2780	0
2781	0
2782	0
2783	0
2784	0
2785	0
2786	0
2807	0
2808	0
2809	0
2810	0
2811	0
2812	0
2813	0
2814	0
2815	0
2816	0
2817	0
2818	0
2819	0
2820	0
2821	1
2822	1
2823	1
2824	1
2825	1
2826	0
2827	0
2828	0
2829	0
2830	0
2831	0
2832	0
2833	0
2834	0
2835	0
2836	0
2837	0
2838	0
2839	0
2840	0
2841	0
2842	0
2843	0
2864	0
2865	0
2866	0
2867	0
2868	0
2869	0
2870	0
2871	0
2872	0
2873	0
2874	0
2875	0
2876	0
2877	0
2878	1
2879	1
2880	1
2881	1
2882	0
2883	0
2884	0
2885	0
2886	0
2887	0
2888	0
2889	0
2890	0
2891	0
2892	0
2893	0
2894	0
2895	0
2896	0
2897	0
2898	0
2899	0
2900	0
2921	0
2922	0
2923	0
2924	0
2925	0
2926	0
2927	0
2928	0
2929	0
2930	0
2931	0
2932	0
2933	0
2934	0
2935	1
2936	1
2937	1
2938	0
2939	0
2940	0
2941	0
2942	0
2943	0
2944	0
2945	0
2946	0
2947	0
2948	0
2949	0
2950	0
2951	0
2952	0
2953	0
2954	0
2955	0
2956	0
2957	0
2978	0
2979	0
2980	0
2981	0
2982	0
2983	0
2984	0
2985	0
2986	0
2987	0
2988	0
2989	0
2990	0
2991	0
2992	1
2993	1
2994	1
2995	0
2996	0
2997	0
2998	0
2999	0
3000	0
3001	0
3002	0
3003	0
3004	0
3005	0
3006	0
3007	0
3008	0
3009	0
3010	0
3011	0
3012	0
3013	0
3014	0
3034	0
3035	0
3036	0
3037	0
3038	0
3039	0
3040	0
3041	0
3042	0
3043	0
3044	0
3045	0
3046	0
3047	0
3048	1
3049	1
3050	1
3051	0
3052	0
3053	0
3054	0
3055	0
3056	0
3057	0
3058	0
3059	0
3060	0
3061	0
3062	0
3063	0
3064	0
3065	0
3066	0
3067	0
3068	0
3069	0
3070	0
3071	0
3092	0
3093	0
3094	0
3095	0
3096	0
3097	0
3098	0
3099	0
3100	0
3101	0
3102	0
3103	0
3104	0
3105	1
3106	1
3107	1
3108	0
3109	0
3110	0
3111	0
3112	0
3113	0
3114	0
3115	0
3116	0
3117	0
3118	0
3119	0
3120	0
3121	0
3122	0
3123	0
3124	0
3125	0
3126	0
3127	0
3128	0
3148	0
3149	0
3150	0
3151	0
3152	0
3153	0
3154	0
3155	0
3156	0
3157	0
3158	0
3159	0
3160	0
3161	0
3162	1
3163	1
3164	0
3165	0
3166	0
3167	0
3168	0
3169	0
3170	0
3171	0
3172	0
3173	0
3174	0
3175	0
3176	0
3177	0
3178	0
3179	0
3180	0
3181	0
3182	0
3183	0
3184	0
3205	0
3206	0
3207	0
3208	0
3209	0
3210	0
3211	0
3212	0
3213	0
3214	0
3215	0
3216	0
3217	0
3218	0
3219	1
3220	1
3221	1
3222	0
3223	0
3224	0
3225	0
3226	0
3227	0
3228	0
3229	0
3230	0
3231	0
3232	0
3233	0
3234	0
3235	0
3236	0
3237	0
3238	0
3239	0
3240	0
3241	0
3242	0
3262	0
3263	0
3264	0
3265	0
3266	0
3267	0
3268	0
3269	0
3270	0
3271	0
3272	0
3273	0
3274	0
3275	1
3276	1
3277	1
3278	0
3279	0
3280	0
3281	0
3282	0
3283	0
3284	0
3285	0
3286	0
3287	0
3288	0
3289	0
3290	0
3291	0
3292	0
3293	0
3294	0
3295	0
3296	0
3297	0
3298	0
3319	0
3320	0
3321	0
3322	0
3323	0
3324	0
3325	0
3326	0
3327	0
3328	0
3329	0
3330	0
3331	0
3332	1
3333	1
3334	1
3335	1
3336	0
3337	0
3338	0
3339	0
3340	0
3341	0
3342	0
3343	0
3344	0
3345	0
3346	0
3347	0
3348	0
3349	0
3350	0
3351	0
3352	0
3353	0
3354	0
3355	0
3356	0
3375	0
3376	0
3377	0
3378	0
3379	0
3380	0
3381	0
3382	0
3383	0
3384	0
3385	0
3386	0
3387	0
3388	1
3389	1
3390	1
3391	1
3392	0
3393	0
3394	0
3395	0
3396	0
3397	0
3398	0
3399	0
3400	0
3401	0
3402	0
3403	0
3404	0
3405	0
3406	0
3407	0
3408	0
3409	0
3410	0
3411	0
3412	0
3433	0
3434	0
3435	0
3436	0
3437	0
3438	0
3439	0
3440	0
3441	0
3442	0
3443	0
3444	0
3445	0
3446	1
3447	1
3448	1
3449	0
3450	0
3451	0
3452	0
3453	0
3454	0
3455	0
3456	0
3457	0
3458	0
3459	0
3460	0
3461	0
3462	0
3463	0
3464	0
3465	0
3466	0
3467	0
3468	0
3469	0
3470	0
3489	0
3490	0
3491	0
3492	0
3493	0
3494	0
3495	0
3496	0
3497	0
3498	0
3499	0
3500	0
3501	0
3502	1
3503	1
3504	1
3505	0
3506	0
3507	0
3508	0
3509	0
3510	0
3511	0
3512	0
3513	0
3514	0
3515	0
3516	0
3517	0
3518	0
3519	0
3520	0
3521	0
3522	0
3523	0
3524	0
3525	0
3526	0
3546	0
3547	0
3548	0
3549	0
3550	0
3551	0
3552	0
3553	0
3554	0
3555	0
3556	0
3557	0
3558	0
3559	0
3560	1
3561	1
3562	1
3563	0
3564	0
3565	0
3566	0
3567	0
3568	0
3569	0
3570	0
3571	0
3572	0
3573	0
3574	0
3575	0
3576	0
3577	0
3578	0
3579	0
3580	0
3581	0
3582	0
3583	0
3584	0
3603	0
3604	0
3605	0
3606	0
3607	0
3608	0
3609	0
3610	0
3611	0
3612	0
3613	0
3614	0
3615	0
3616	1
3617	1
3618	1
3619	0
3620	0
3621	0
3622	0
3623	0
3624	0
3625	0
3626	0
3627	0
3628	0
3629	0
3630	0
3631	0
3632	0
3633	0
3634	0
3635	0
3636	0
3637	0
3638	0
3639	0
3640	0
3660	0
3661	0
3662	0
3663	0
3664	0
3665	0
3666	0
3667	0
3668	0
3669	0
3670	0
3671	0
3672	0
3673	1
3674	1
3675	1
3676	0
3677	0
3678	0
3679	0
3680	0
3681	0
3682	0
3683	0
3684	0
3685	0
3686	0
3687	0
3688	0
3689	0
3690	0
3691	0
3692	0
3693	0
3694	0
3695	0
3696	0
3697	0
3717	0
3718	0
3719	0
3720	0
3721	0
3722	0
3723	0
3724	0
3725	0
3726	0
3727	0
3728	0
3729	1
3730	1
3731	1
3732	0
3733	0
3734	0
3735	0
3736	0
3737	0
3738	0
3739	0
3740	0
3741	0
3742	0
3743	0
3744	0
3745	0
3746	0
3747	0
3748	0
3749	0
3750	0
3751	0
3752	0
3753	0
3754	0
3774	0
3775	0
3776	0
3777	0
3778	0
3779	0
3780	0
3781	0
3782	0
3783	0
3784	0
3785	0
3786	1
3787	1
3788	1
3789	1
3790	0
3791	0
3792	0
3793	0
3794	0
3795	0
3796	0
3797	0
3798	0
3799	0
3800	0
3801	0
3802	0
3803	0
3804	0
3805	0
3806	0
3807	0
3808	0
3809	0
3810	0
3811	0
3831	0
3832	0
3833	0
3834	0
3835	0
3836	0
3837	0
3838	0
3839	0
3840	0
3841	0
3842	1
3843	1
3844	1
3845	1
3846	0
3847	0
[truncated: 7,532 more rows]
