# Supplementary material for: Spatial planning model for optimizing conservation priorities for local community utilization on Arefi Island in the Raja Ampat Marine Protected Area (MPA) Southwest Papua, Indonesia
Source: PeerJ. 2025 Apr 29;13:e19292. doi: 10.7717/peerj.19292 (PMC12047217; doi:10.7717/peerj.19292)
Supplement: Supplemental Information 3 [file peerj-13-19292-s003.zip › 30%/output/output_log.dat]

        Marxan v 4.0.6 

   Spatial Prioritization via Annealing

   Coded by Ian Ball, modified by Matthew Watts
   Written by Ian Ball and Hugh Possingham

   Marxan website

https://marxansolutions.org/


Entering in the data files 
   There are 9531 Planning units.
  9531 Planning Unit names read in 
  3 species read in 
  28574 connections entered 
3058 conservation values counted, 28593 big matrix size, 10.6949% density of matrix 
input.dat option: MATRIXSPORDERNAME is no longer needed, however the supplied file will still be read and processed. Please refer to the version 4 feature changelog.md.0 conservation values counted, 28593 big matrix size, 0% density of matrix 
Time passed so far is 0 secs 

Pre-processing Section. 
1 species cannot meet target .
Running multithreaded over number of threads: 8
Runs will be printed as they complete, and may not be in order due to parallelisation.

Run 6: Using Calculated Tinit = 185.431 Tcool = 0.998953
Run 6 Init: Value 186399 Cost 3964 PUs 3964 Connection 179090 Missing 1 Shortfall 18097.1 Penalty 3345.25 MPM 0.489108
Run 6 ThermalAnnealing: Value 9100.86 Cost 464 PUs 464 Connection 8550 Missing 0 Shortfall 469.889 Penalty 86.859 MPM 0.986735
Run 6 Iterative Improvement: Value 9100.86 Cost 464 PUs 464 Connection 8550 Missing 0 Shortfall 469.889 Penalty 86.859 MPM 0.986735

Run 7: Using Calculated Tinit = 197.057 Tcool = 0.998966
Run 7 Init: Value 185417 Cost 3899 PUs 3899 Connection 177754 Missing 1 Shortfall 20363.4 Penalty 3764.17 MPM 0.425129
Run 7 ThermalAnnealing: Value 7896.86 Cost 460 PUs 460 Connection 7350 Missing 0 Shortfall 469.889 Penalty 86.859 MPM 0.986735
Run 7 Iterative Improvement: Value 7896.86 Cost 460 PUs 460 Connection 7350 Missing 0 Shortfall 469.889 Penalty 86.859 MPM 0.986735

Run 4: Using Calculated Tinit = 185.272 Tcool = 0.998868
Run 4 Init: Value 183394 Cost 3927 PUs 3927 Connection 176617 Missing 1 Shortfall 15416.8 Penalty 2849.79 MPM 0.564775
Run 4 ThermalAnnealing: Value 8436.86 Cost 460 PUs 460 Connection 7890 Missing 0 Shortfall 469.889 Penalty 86.859 MPM 0.986735
Run 4 Iterative Improvement: Value 8436.86 Cost 460 PUs 460 Connection 7890 Missing 0 Shortfall 469.889 Penalty 86.859 MPM 0.986735

Run 5: Using Calculated Tinit = 186.428 Tcool = 0.99908
Run 5 Init: Value 185749 Cost 3904 PUs 3904 Connection 178747 Missing 1 Shortfall 16762.1 Penalty 3098.47 MPM 0.526797
Run 5 ThermalAnnealing: Value 8636.86 Cost 450 PUs 450 Connection 8100 Missing 0 Shortfall 469.889 Penalty 86.859 MPM 0.986735
Run 5 Iterative Improvement: Value 8636.86 Cost 450 PUs 450 Connection 8100 Missing 0 Shortfall 469.889 Penalty 86.859 MPM 0.986735

Run 8: Using Calculated Tinit = 189.378 Tcool = 0.998962
Run 8 Init: Value 184167 Cost 3961 PUs 3961 Connection 177896 Missing 1 Shortfall 12494 Penalty 2309.51 MPM 0.647288
Run 8 ThermalAnnealing: Value 9183.36 Cost 496 PUs 496 Connection 8580 Missing 0 Shortfall 588.655 Penalty 107.361 MPM 0.986735
Run 8 Iterative Improvement: Value 9183.36 Cost 496 PUs 496 Connection 8580 Missing 0 Shortfall 588.655 Penalty 107.361 MPM 0.986735

Run 2: Using Calculated Tinit = 186.569 Tcool = 0.998867
Run 2 Init: Value 187588 Cost 3867 PUs 3867 Connection 180147 Missing 1 Shortfall 19332.1 Penalty 3573.54 MPM 0.454243
Run 2 ThermalAnnealing: Value 8927.79 Cost 579 PUs 579 Connection 8250 Missing 0 Shortfall 534.426 Penalty 98.7871 MPM 0.984916
Run 2 Iterative Improvement: Value 8927.79 Cost 579 PUs 579 Connection 8250 Missing 0 Shortfall 534.426 Penalty 98.7871 MPM 0.984916

Run 1: Using Calculated Tinit = 186.16 Tcool = 0.999021
Run 1 Init: Value 185163 Cost 3927 PUs 3927 Connection 177976 Missing 1 Shortfall 17634.3 Penalty 3259.71 MPM 0.502172
Run 1 ThermalAnnealing: Value 9356.86 Cost 480 PUs 480 Connection 8790 Missing 0 Shortfall 469.889 Penalty 86.859 MPM 0.986735
Run 1 Iterative Improvement: Value 9356.86 Cost 480 PUs 480 Connection 8790 Missing 0 Shortfall 469.889 Penalty 86.859 MPM 0.986735

Run 3: Using Calculated Tinit = 197.057 Tcool = 0.998936
Run 3 Init: Value 184743 Cost 3980 PUs 3980 Connection 177542 Missing 1 Shortfall 17425.7 Penalty 3221.14 MPM 0.508062
Run 3 ThermalAnnealing: Value 9195.21 Cost 468 PUs 468 Connection 8640 Missing 0 Shortfall 471.901 Penalty 87.2063 MPM 0.986735
Run 3 Iterative Improvement: Value 9195.21 Cost 468 PUs 468 Connection 8640 Missing 0 Shortfall 471.901 Penalty 87.2063 MPM 0.986735
Run 6 is finished (out of 1000). Time passed so far is 0 secs 
Run 7 is finished (out of 1000). Time passed so far is 0 secs 
Run 4 is finished (out of 1000). Time passed so far is 0 secs 
Run 5 is finished (out of 1000). Time passed so far is 0 secs 
Run 8 is finished (out of 1000). Time passed so far is 1 secs 
Run 2 is finished (out of 1000). Time passed so far is 1 secs 
Run 1 is finished (out of 1000). Time passed so far is 1 secs 
Run 3 is finished (out of 1000). Time passed so far is 1 secs 

Run 9: Using Calculated Tinit = 186.096 Tcool = 0.99888
Run 9 Init: Value 183386 Cost 3988 PUs 3988 Connection 176801 Missing 1 Shortfall 14049 Penalty 2596.95 MPM 0.603389
Run 9 ThermalAnnealing: Value 8599.86 Cost 443 PUs 443 Connection 8070 Missing 0 Shortfall 469.889 Penalty 86.859 MPM 0.986735
Run 9 Iterative Improvement: Value 8599.86 Cost 443 PUs 443 Connection 8070 Missing 0 Shortfall 469.889 Penalty 86.859 MPM 0.986735

Run 10: Using Calculated Tinit = 189.493 Tcool = 0.998951
Run 10 Init: Value 185165 Cost 3905 PUs 3905 Connection 178683 Missing 1 Shortfall 13941.8 Penalty 2577.14 MPM 0.606414
Run 10 ThermalAnnealing: Value 9027.86 Cost 511 PUs 511 Connection 8430 Missing 0 Shortfall 469.889 Penalty 86.859 MPM 0.986735
Run 10 Iterative Improvement: Value 9027.86 Cost 511 PUs 511 Connection 8430 Missing 0 Shortfall 469.889 Penalty 86.859 MPM 0.986735
Run 9 is finished (out of 1000). Time passed so far is 1 secs 
Run 10 is finished (out of 1000). Time passed so far is 1 secs 

Run 12: Using Calculated Tinit = 186.371 Tcool = 0.998963
Run 12 Init: Value 186201 Cost 3968 PUs 3968 Connection 179288 Missing 1 Shortfall 15931 Penalty 2944.85 MPM 0.550258
Run 12 ThermalAnnealing: Value 8611.48 Cost 454 PUs 454 Connection 8070 Missing 0 Shortfall 473.49 Penalty 87.4807 MPM 0.986735
Run 12 Iterative Improvement: Value 8611.48 Cost 454 PUs 454 Connection 8070 Missing 0 Shortfall 473.49 Penalty 87.4807 MPM 0.986735

Run 13: Using Calculated Tinit = 197.057 Tcool = 0.998947
Run 13 Init: Value 185371 Cost 3965 PUs 3965 Connection 178698 Missing 1 Shortfall 14647.9 Penalty 2707.67 MPM 0.58648
Run 13 ThermalAnnealing: Value 10234.9 Cost 506 PUs 506 Connection 9630 Missing 0 Shortfall 534.885 Penalty 98.8624 MPM 0.984916
Run 13 Iterative Improvement: Value 10234.9 Cost 506 PUs 506 Connection 9630 Missing 0 Shortfall 534.885 Penalty 98.8624 MPM 0.984916

Run 16: Using Calculated Tinit = 189.391 Tcool = 0.998951
Run 16 Init: Value 184254 Cost 3857 PUs 3857 Connection 177022 Missing 1 Shortfall 18257.8 Penalty 3374.96 MPM 0.484571
Run 16 ThermalAnnealing: Value 9079.1 Cost 493 PUs 493 Connection 8490 Missing 0 Shortfall 523.45 Penalty 96.1049 MPM 0.986735
Run 16 Iterative Improvement: Value 9079.1 Cost 493 PUs 493 Connection 8490 Missing 0 Shortfall 523.45 Penalty 96.1049 MPM 0.986735

Run 11: Using Calculated Tinit = 187.077 Tcool = 0.998963
Run 11 Init: Value 185923 Cost 3902 PUs 3902 Connection 178603 Missing 1 Shortfall 18488.2 Penalty 3417.54 MPM 0.478068
Run 11 ThermalAnnealing: Value 8820.96 Cost 454 PUs 454 Connection 8280 Missing 0 Shortfall 470.481 Penalty 86.9612 MPM 0.986735
Run 11 Iterative Improvement: Value 8820.96 Cost 454 PUs 454 Connection 8280 Missing 0 Shortfall 470.481 Penalty 86.9612 MPM 0.986735

Run 14: Using Calculated Tinit = 186.082 Tcool = 0.998961
Run 14 Init: Value 185266 Cost 3912 PUs 3912 Connection 178204 Missing 1 Shortfall 17038.5 Penalty 3149.56 MPM 0.518994
Run 14 ThermalAnnealing: Value 9051.38 Cost 474 PUs 474 Connection 8490 Missing 0 Shortfall 472.935 Penalty 87.3847 MPM 0.986735
Run 14 Iterative Improvement: Value 9051.38 Cost 474 PUs 474 Connection 8490 Missing 0 Shortfall 472.935 Penalty 87.3847 MPM 0.986735

Run 15: Using Calculated Tinit = 186.569 Tcool = 0.998963
Run 15 Init: Value 184680 Cost 3964 PUs 3964 Connection 177474 Missing 1 Shortfall 17536.5 Penalty 3241.62 MPM 0.504935
Run 15 ThermalAnnealing: Value 8554.8 Cost 451 PUs 451 Connection 8010 Missing 0 Shortfall 510.097 Penalty 93.7999 MPM 0.986735
Run 15 Iterative Improvement: Value 8554.8 Cost 451 PUs 451 Connection 8010 Missing 0 Shortfall 510.097 Penalty 93.7999 MPM 0.986735
Run 12 is finished (out of 1000). Time passed so far is 1 secs 
Run 13 is finished (out of 1000). 
Run 18: Using Calculated Tinit = 185.959 Tcool = 0.998964
Run 18 Init: Value 185662 Cost 4016 PUs 4016 Connection 178151 Missing 1 Shortfall 18909.5 Penalty 3495.42 MPM 0.466174
Run 18 ThermalAnnealing: Value 7908.7 Cost 471 PUs 471 Connection 7350 Missing 0 Shortfall 474.787 Penalty 87.7045 MPM 0.986735
Run 18 Iterative Improvement: Value 7908.7 Cost 471 PUs 471 Connection 7350 Missing 0 Shortfall 474.787 Penalty 87.7045 MPM 0.986735

Run 17: Using Calculated Tinit = 186.706 Tcool = 0.998963
Run 17 Init: Value 185322 Cost 3918 PUs 3918 Connection 177488 Missing 1 Shortfall 21184.5 Penalty 3915.95 MPM 0.40195
Run 17 ThermalAnnealing: Value 8143.86 Cost 437 PUs 437 Connection 7620 Missing 0 Shortfall 469.889 Penalty 86.859 MPM 0.986735
Run 17 Iterative Improvement: Value 8143.86 Cost 437 PUs 437 Connection 7620 Missing 0 Shortfall 469.889 Penalty 86.859 MPM 0.986735
Time passed so far is 1 secs 
Run 16 is finished (out of 1000). Time passed so far is 1 secs 
Run 11 is finished (out of 1000). Time passed so far is 1 secs 
Run 14 is finished (out of 1000). Time passed so far is 1 secs 
Run 15 is finished (out of 1000). Time passed so far is 1 secs 
Run 18 is finished (out of 1000). Time passed so far is 1 secs 
Run 17 is finished (out of 1000). Time passed so far is 1 secs 

Run 19: Using Calculated Tinit = 185.497 Tcool = 0.998881
Run 19 Init: Value 186022 Cost 4010 PUs 4010 Connection 178157 Missing 1 Shortfall 20852.3 Penalty 3854.54 MPM 0.411327
Run 19 ThermalAnnealing: Value 9639.51 Cost 488 PUs 488 Connection 9060 Missing 0 Shortfall 495.515 Penalty 91.5107 MPM 0.986139
Run 19 Iterative Improvement: Value 9636.51 Cost 485 PUs 485 Connection 9060 Missing 0 Shortfall 495.515 Penalty 91.5107 MPM 0.986139
Run 19 is finished (out of 1000). Time passed so far is 2 secs 

Run 20: Using Calculated Tinit = 186.497 Tcool = 0.998941
Run 20 Init: Value 184846 Cost 3945 PUs 3945 Connection 177386 Missing 1 Shortfall 19014 Penalty 3514.75 MPM 0.463222
Run 20 ThermalAnnealing: Value 8227.22 Cost 490 PUs 490 Connection 7650 Missing 0 Shortfall 472.004 Penalty 87.224 MPM 0.986735
Run 20 Iterative Improvement: Value 8227.22 Cost 490 PUs 490 Connection 7650 Missing 0 Shortfall 472.004 Penalty 87.224 MPM 0.986735

Run 22: Using Calculated Tinit = 190.693 Tcool = 0.998878
Run 22 Init: Value 186706 Cost 3991 PUs 3991 Connection 179889 Missing 1 Shortfall 15286.7 Penalty 2825.75 MPM 0.568447
Run 22 ThermalAnnealing: Value 9407.86 Cost 531 PUs 531 Connection 8790 Missing 0 Shortfall 469.889 Penalty 86.859 MPM 0.986735
Run 22 Iterative Improvement: Value 9407.86 Cost 531 PUs 531 Connection 8790 Missing 0 Shortfall 469.889 Penalty 86.859 MPM 0.986735

Run 23: Using Calculated Tinit = 186.284 Tcool = 0.998953
Run 23 Init: Value 184660 Cost 3970 PUs 3970 Connection 177653 Missing 1 Shortfall 16428.4 Penalty 3036.79 MPM 0.536216
Run 23 ThermalAnnealing: Value 9127.86 Cost 491 PUs 491 Connection 8550 Missing 0 Shortfall 469.889 Penalty 86.859 MPM 0.986735
Run 23 Iterative Improvement: Value 9127.86 Cost 491 PUs 491 Connection 8550 Missing 0 Shortfall 469.889 Penalty 86.859 MPM 0.986735

Run 25: Using Calculated Tinit = 187.794 Tcool = 0.99902
Run 25 Init: Value 183707 Cost 3936 PUs 3936 Connection 176221 Missing 1 Shortfall 19203.1 Penalty 3549.7 MPM 0.457884
Run 25 ThermalAnnealing: Value 9645.52 Cost 480 PUs 480 Connection 9060 Missing 0 Shortfall 577.993 Penalty 105.52 MPM 0.986735
Run 25 Iterative Improvement: Value 9645.52 Cost 480 PUs 480 Connection 9060 Missing 0 Shortfall 577.993 Penalty 105.52 MPM 0.986735

Run 26: Using Calculated Tinit = 189.81 Tcool = 0.998976
Run 26 Init: Value 180938 Cost 3844 PUs 3844 Connection 174504 Missing 1 Shortfall 14011.7 Penalty 2590.07 MPM 0.604441
Run 26 ThermalAnnealing: Value 8181.22 Cost 455 PUs 455 Connection 7620 Missing 0 Shortfall 582.027 Penalty 106.217 MPM 0.986735
Run 26 Iterative Improvement: Value 8181.22 Cost 455 PUs 455 Connection 7620 Missing 0 Shortfall 582.027 Penalty 106.217 MPM 0.986735

Run 24: Using Calculated Tinit = 184.403 Tcool = 0.999081
Run 24 Init: Value 184502 Cost 3908 PUs 3908 Connection 176968 Missing 1 Shortfall 19615.7 Penalty 3625.97 MPM 0.446236
Run 24 ThermalAnnealing: Value 9215.46 Cost 518 PUs 518 Connection 8610 Missing 0 Shortfall 473.391 Penalty 87.4636 MPM 0.986735
Run 24 Iterative Improvement: Value 9215.46 Cost 518 PUs 518 Connection 8610 Missing 0 Shortfall 473.391 Penalty 87.4636 MPM 0.986735

Run 21: Using Calculated Tinit = 170.47 Tcool = 0.998987
Run 21 Init: Value 186289 Cost 3915 PUs 3915 Connection 178669 Missing 1 Shortfall 20045.1 Penalty 3705.34 MPM 0.434114
Run 21 ThermalAnnealing: Value 8028.86 Cost 442 PUs 442 Connection 7500 Missing 0 Shortfall 469.889 Penalty 86.859 MPM 0.986735
Run 21 Iterative Improvement: Value 8028.86 Cost 442 PUs 442 Connection 7500 Missing 0 Shortfall 469.889 Penalty 86.859 MPM 0.986735
Run 20 is finished (out of 1000). Time passed so far is 2 secs 
Run 22 is finished (out of 1000). Time passed so far is 2 secs 

Run 27: Using Calculated Tinit = 188.231 Tcool = 0.998879
Run 27 Init: Value 186506 Cost 3882 PUs 3882 Connection 179606 Missing 1 Shortfall 16326.5 Penalty 3017.95 MPM 0.539093
Run 27 ThermalAnnealing: Value 8476.86 Cost 470 PUs 470 Connection 7920 Missing 0 Shortfall 469.889 Penalty 86.859 MPM 0.986735
Run 27 Iterative Improvement: Value 8443.86 Cost 467 PUs 467 Connection 7890 Missing 0 Shortfall 469.889 Penalty 86.859 MPM 0.986735
Run 23 is finished (out of 1000). Time passed so far is 2 secs 
Run 25 is finished (out of 1000). Time passed so far is 2 secs 
Run 26 is finished (out of 1000). Time passed so far is 2 secs 
Run 24 is finished (out of 1000). Time passed so far is 2 secs 
Run 21 is finished (out of 1000). Time passed so far is 2 secs 
Run 27 is finished (out of 1000). Time passed so far is 2 secs 

Run 28: Using Calculated Tinit = 189.91 Tcool = 0.99903
Run 28 Init: Value 185003 Cost 3891 PUs 3891 Connection 177213 Missing 1 Shortfall 21091.6 Penalty 3898.79 MPM 0.40457
Run 28 ThermalAnnealing: Value 9033.87 Cost 487 PUs 487 Connection 8460 Missing 0 Shortfall 469.966 Penalty 86.8723 MPM 0.986735
Run 28 Iterative Improvement: Value 9033.87 Cost 487 PUs 487 Connection 8460 Missing 0 Shortfall 469.966 Penalty 86.8723 MPM 0.986735

Run 29: Using Calculated Tinit = 186.046 Tcool = 0.998978
Run 29 Init: Value 184956 Cost 4041 PUs 4041 Connection 177493 Missing 1 Shortfall 18513.9 Penalty 3422.3 MPM 0.477341
Run 29 ThermalAnnealing: Value 9268.04 Cost 477 PUs 477 Connection 8700 Missing 0 Shortfall 494.088 Penalty 91.0362 MPM 0.986735
Run 29 Iterative Improvement: Value 9268.04 Cost 477 PUs 477 Connection 8700 Missing 0 Shortfall 494.088 Penalty 91.0362 MPM 0.986735
Run 28 is finished (out of 1000). 
Run 30: Using Calculated Tinit = 185.374 Tcool = 0.998966
Run 30 Init: Value 187228 Cost 3952 PUs 3952 Connection 179432 Missing 1 Shortfall 20795.6 Penalty 3844.06 MPM 0.412929
Run 30 ThermalAnnealing: Value 7758.76 Cost 441 PUs 441 Connection 7230 Missing 0 Shortfall 475.105 Penalty 87.7593 MPM 0.986735
Run 30 Iterative Improvement: Value 7758.76 Cost 441 PUs 441 Connection 7230 Missing 0 Shortfall 475.105 Penalty 87.7593 MPM 0.986735

Run 31: Using Calculated Tinit = 190.693 Tcool = 0.999091
Run 31 Init: Value 187273 Cost 3881 PUs 3881 Connection 180018 Missing 1 Shortfall 18254.8 Penalty 3374.39 MPM 0.484657
Run 31 ThermalAnnealing: Value 9044.71 Cost 499 PUs 499 Connection 8430 Missing 0 Shortfall 636.994 Penalty 115.705 MPM 0.986735
Run 31 Iterative Improvement: Value 9038.95 Cost 502 PUs 502 Connection 8430 Missing 0 Shortfall 586.288 Penalty 106.952 MPM 0.986735

Run 32: Using Calculated Tinit = 176.602 Tcool = 0.998984
Run 32 Init: Value 185346 Cost 3964 PUs 3964 Connection 177831 Missing 1 Shortfall 19209.4 Penalty 3550.86 MPM 0.457706
Run 32 ThermalAnnealing: Value 7782.86 Cost 496 PUs 496 Connection 7200 Missing 0 Shortfall 469.889 Penalty 86.859 MPM 0.986735
Run 32 Iterative Improvement: Value 7782.86 Cost 496 PUs 496 Connection 7200 Missing 0 Shortfall 469.889 Penalty 86.859 MPM 0.986735

Run 33: Using Calculated Tinit = 179.254 Tcool = 0.998967
Run 33 Init: Value 185978 Cost 3999 PUs 3999 Connection 178693 Missing 1 Shortfall 17778.8 Penalty 3286.41 MPM 0.498093
Run 33 ThermalAnnealing: Value 9638.86 Cost 492 PUs 492 Connection 9060 Missing 0 Shortfall 469.889 Penalty 86.859 MPM 0.986735
Run 33 Iterative Improvement: Value 9638.86 Cost 492 PUs 492 Connection 9060 Missing 0 Shortfall 469.889 Penalty 86.859 MPM 0.986735

Run 35: Using Calculated Tinit = 186.046 Tcool = 0.998978
Run 35 Init: Value 184681 Cost 3943 PUs 3943 Connection 177776 Missing 1 Shortfall 16023.1 Penalty 2961.87 MPM 0.547659
Run 35 ThermalAnnealing: Value 8499.29 Cost 480 PUs 480 Connection 7920 Missing 0 Shortfall 537.336 Penalty 99.2894 MPM 0.984916
Run 35 Iterative Improvement: Value 8499.29 Cost 480 PUs 480 Connection 7920 Missing 0 Shortfall 537.336 Penalty 99.2894 MPM 0.984916

Run 34: Using Calculated Tinit = 181.754 Tcool = 0.998966
Run 34 Init: Value 187094 Cost 3994 PUs 3994 Connection 180244 Missing 1 Shortfall 15447.7 Penalty 2855.5 MPM 0.563903
Run 34 ThermalAnnealing: Value 8963.86 Cost 447 PUs 447 Connection 8430 Missing 0 Shortfall 469.889 Penalty 86.859 MPM 0.986735
Run 34 Iterative Improvement: Value 8963.86 Cost 447 PUs 447 Connection 8430 Missing 0 Shortfall 469.889 Penalty 86.859 MPM 0.986735
Time passed so far is 3 secs 
Run 29 is finished (out of 1000). Time passed so far is 3 secs 
Run 30 is finished (out of 1000). Time passed so far is 3 secs 
Run 31 is finished (out of 1000). Time passed so far is 3 secs 
Run 32 is finished (out of 1000). Time passed so far is 3 secs 
Run 33 is finished (out of 1000). Time passed so far is 3 secs 
Run 35 is finished (out of 1000). Time passed so far is 3 secs 
Run 34 is finished (out of 1000). Time passed so far is 3 secs 

Run 36: Using Calculated Tinit = 186.571 Tcool = 0.99899
Run 36 Init: Value 187100 Cost 3924 PUs 3924 Connection 179152 Missing 1 Shortfall 21769.5 Penalty 4024.09 MPM 0.385434
Run 36 ThermalAnnealing: Value 8587.86 Cost 461 PUs 461 Connection 8040 Missing 0 Shortfall 469.889 Penalty 86.859 MPM 0.986735
Run 36 Iterative Improvement: Value 8587.86 Cost 461 PUs 461 Connection 8040 Missing 0 Shortfall 469.889 Penalty 86.859 MPM 0.986735

Run 37: Using Calculated Tinit = 189.882 Tcool = 0.998878
Run 37 Init: Value 186091 Cost 3931 PUs 3931 Connection 179693 Missing 1 Shortfall 13343.9 Penalty 2466.62 MPM 0.623294
Run 37 ThermalAnnealing: Value 8737.86 Cost 551 PUs 551 Connection 8100 Missing 0 Shortfall 469.889 Penalty 86.859 MPM 0.986735
Run 37 Iterative Improvement: Value 8737.86 Cost 551 PUs 551 Connection 8100 Missing 0 Shortfall 469.889 Penalty 86.859 MPM 0.986735

Run 39: Using Calculated Tinit = 188.806 Tcool = 0.998866
Run 39 Init: Value 183260 Cost 3888 PUs 3888 Connection 175483 Missing 1 Shortfall 21036.9 Penalty 3888.67 MPM 0.406116
Run 39 ThermalAnnealing: Value 8374.9 Cost 458 PUs 458 Connection 7830 Missing 0 Shortfall 470.143 Penalty 86.9028 MPM 0.986735
Run 39 Iterative Improvement: Value 8374.9 Cost 458 PUs 458 Connection 7830 Missing 0 Shortfall 470.143 Penalty 86.9028 MPM 0.986735

Run 38: Using Calculated Tinit = 187.172 Tcool = 0.999037
Run 38 Init: Value 184819 Cost 3940 PUs 3940 Connection 177689 Missing 1 Shortfall 17256.4 Penalty 3189.85 MPM 0.512841
Run 38 ThermalAnnealing: Value 9163.24 Cost 496 PUs 496 Connection 8580 Missing 0 Shortfall 472.07 Penalty 87.2354 MPM 0.986735
Run 38 Iterative Improvement: Value 9163.24 Cost 496 PUs 496 Connection 8580 Missing 0 Shortfall 472.07 Penalty 87.2354 MPM 0.986735

Run 41: Using Calculated Tinit = 188.785 Tcool = 0.999036
Run 41 Init: Value 186335 Cost 3847 PUs 3847 Connection 179588 Missing 1 Shortfall 15689.4 Penalty 2900.19 MPM 0.557078
Run 41 ThermalAnnealing: Value 8645.86 Cost 459 PUs 459 Connection 8100 Missing 0 Shortfall 469.889 Penalty 86.859 MPM 0.986735
Run 41 Iterative Improvement: Value 8645.86 Cost 459 PUs 459 Connection 8100 Missing 0 Shortfall 469.889 Penalty 86.859 MPM 0.986735

Run 40: Using Calculated Tinit = 188.457 Tcool = 0.999094
Run 40 Init: Value 184788 Cost 3891 PUs 3891 Connection 178152 Missing 1 Shortfall 14851.5 Penalty 2745.29 MPM 0.580734
Run 40 ThermalAnnealing: Value 8470.1 Cost 463 PUs 463 Connection 7920 Missing 0 Shortfall 471.289 Penalty 87.1006 MPM 0.986735
Run 40 Iterative Improvement: Value 8470.1 Cost 463 PUs 463 Connection 7920 Missing 0 Shortfall 471.289 Penalty 87.1006 MPM 0.986735

Run 42: Using Calculated Tinit = 189.91 Tcool = 0.999019
Run 42 Init: Value 185016 Cost 3955 PUs 3955 Connection 178394 Missing 1 Shortfall 14430.1 Penalty 2667.41 MPM 0.592629
Run 42 ThermalAnnealing: Value 8565.97 Cost 469 PUs 469 Connection 8010 Missing 0 Shortfall 470.529 Penalty 86.9694 MPM 0.986735
Run 42 Iterative Improvement: Value 8565.97 Cost 469 PUs 469 Connection 8010 Missing 0 Shortfall 470.529 Penalty 86.9694 MPM 0.986735
Run 36 is finished (out of 1000). 
Run 43: Using Calculated Tinit = 189.11 Tcool = 0.998879
Run 43 Init: Value 184482 Cost 3969 PUs 3969 Connection 177524 Missing 1 Shortfall 16169.9 Penalty 2989.01 MPM 0.543513
Run 43 ThermalAnnealing: Value 8655.86 Cost 439 PUs 439 Connection 8130 Missing 0 Shortfall 469.889 Penalty 86.859 MPM 0.986735
Run 43 Iterative Improvement: Value 8655.86 Cost 439 PUs 439 Connection 8130 Missing 0 Shortfall 469.889 Penalty 86.859 MPM 0.986735
Time passed so far is 4 secs 
Run 37 is finished (out of 1000). Time passed so far is 4 secs 
Run 39 is finished (out of 1000). Time passed so far is 4 secs 
Run 38 is finished (out of 1000). Time passed so far is 4 secs 
Run 41 is finished (out of 1000). Time passed so far is 4 secs 
Run 40 is finished (out of 1000). Time passed so far is 4 secs 
Run 42 is finished (out of 1000). Time passed so far is 4 secs 
Run 43 is finished (out of 1000). Time passed so far is 4 secs 

Run 44: Using Calculated Tinit = 186.046 Tcool = 0.999032
Run 44 Init: Value 187131 Cost 3969 PUs 3969 Connection 180371 Missing 1 Shortfall 15099.1 Penalty 2791.06 MPM 0.573744
Run 44 ThermalAnnealing: Value 8722.46 Cost 475 PUs 475 Connection 8160 Missing 0 Shortfall 473.394 Penalty 87.4641 MPM 0.986735
Run 44 Iterative Improvement: Value 8722.46 Cost 475 PUs 475 Connection 8160 Missing 0 Shortfall 473.394 Penalty 87.4641 MPM 0.986735

Run 45: Using Calculated Tinit = 184.831 Tcool = 0.998953
Run 45 Init: Value 186498 Cost 3930 PUs 3930 Connection 179374 Missing 1 Shortfall 17280.3 Penalty 3194.27 MPM 0.512166
Run 45 ThermalAnnealing: Value 8351.86 Cost 465 PUs 465 Connection 7800 Missing 0 Shortfall 469.889 Penalty 86.859 MPM 0.986735
Run 45 Iterative Improvement: Value 8351.86 Cost 465 PUs 465 Connection 7800 Missing 0 Shortfall 469.889 Penalty 86.859 MPM 0.986735

Run 46: Using Calculated Tinit = 184.995 Tcool = 0.998942
Run 46 Init: Value 183182 Cost 3917 PUs 3917 Connection 175703 Missing 1 Shortfall 19270.9 Penalty 3562.23 MPM 0.45597
Run 46 ThermalAnnealing: Value 8233.13 Cost 466 PUs 466 Connection 7680 Missing 0 Shortfall 471.443 Penalty 87.1271 MPM 0.986735
Run 46 Iterative Improvement: Value 8233.13 Cost 466 PUs 466 Connection 7680 Missing 0 Shortfall 471.443 Penalty 87.1271 MPM 0.986735

Run 47: Using Calculated Tinit = 158.224 Tcool = 0.998883
Run 47 Init: Value 184134 Cost 3915 PUs 3915 Connection 176956 Missing 1 Shortfall 17654.8 Penalty 3263.49 MPM 0.501595
Run 47 ThermalAnnealing: Value 9242.25 Cost 485 PUs 485 Connection 8670 Missing 0 Shortfall 472.143 Penalty 87.2481 MPM 0.986735
Run 47 Iterative Improvement: Value 9242.25 Cost 485 PUs 485 Connection 8670 Missing 0 Shortfall 472.143 Penalty 87.2481 MPM 0.986735

Run 48: Using Calculated Tinit = 188.817 Tcool = 0.998962
Run 48 Init: Value 185345 Cost 3841 PUs 3841 Connection 178231 Missing 1 Shortfall 17708.2 Penalty 3273.36 MPM 0.500087
Run 48 ThermalAnnealing: Value 9950.86 Cost 474 PUs 474 Connection 9390 Missing 0 Shortfall 469.889 Penalty 86.859 MPM 0.986735
Run 48 Iterative Improvement: Value 9950.86 Cost 474 PUs 474 Connection 9390 Missing 0 Shortfall 469.889 Penalty 86.859 MPM 0.986735

Run 49: Using Calculated Tinit = 187.781 Tcool = 0.998866
Run 49 Init: Value 185798 Cost 3907 PUs 3907 Connection 178847 Missing 1 Shortfall 16470 Penalty 3044.47 MPM 0.535043
Run 49 ThermalAnnealing: Value 8556.43 Cost 457 PUs 457 Connection 8010 Missing 0 Shortfall 484.793 Penalty 89.4318 MPM 0.986735
Run 49 Iterative Improvement: Value 8556.43 Cost 457 PUs 457 Connection 8010 Missing 0 Shortfall 484.793 Penalty 89.4318 MPM 0.986735

Run 50: Using Calculated Tinit = 186.046 Tcool = 0.998978
Run 50 Init: Value 186348 Cost 3987 PUs 3987 Connection 179573 Missing 1 Shortfall 15082.6 Penalty 2788.02 MPM 0.574209
Run 50 ThermalAnnealing: Value 8401.76 Cost 481 PUs 481 Connection 7830 Missing 0 Shortfall 490.993 Penalty 90.76 MPM 0.986139
Run 50 Iterative Improvement: Value 8401.76 Cost 481 PUs 481 Connection 7830 Missing 0 Shortfall 490.993 Penalty 90.76 MPM 0.986139

Run 51: Using Calculated Tinit = 197.057 Tcool = 0.998947
Run 51 Init: Value 186611 Cost 3871 PUs 3871 Connection 179126 Missing 1 Shortfall 19551.7 Penalty 3614.14 MPM 0.448042
Run 51 ThermalAnnealing: Value 8116.86 Cost 440 PUs 440 Connection 7590 Missing 0 Shortfall 469.889 Penalty 86.859 MPM 0.986735
Run 51 Iterative Improvement: Value 8116.86 Cost 440 PUs 440 Connection 7590 Missing 0 Shortfall 469.889 Penalty 86.859 MPM 0.986735
Run 44 is finished (out of 1000). Time passed so far is 5 secs 
Run 45 is finished (out of 1000). Time passed so far is 5 secs 
Run 46 is finished (out of 1000). Time passed so far is 5 secs 
Run 47 is finished (out of 1000). Time passed so far is 5 secs 
Run 48 is finished (out of 1000). Time passed so far is 5 secs 
Run 49 is finished (out of 1000). Time passed so far is 5 secs 
Run 50 is finished (out of 1000). Time passed so far is 5 secs 
Run 51 is finished (out of 1000). Time passed so far is 5 secs 

Run 52: Using Calculated Tinit = 197.057 Tcool = 0.998875
Run 52 Init: Value 185512 Cost 3906 PUs 3906 Connection 178593 Missing 1 Shortfall 16302.4 Penalty 3013.5 MPM 0.539774
Run 52 ThermalAnnealing: Value 8858.01 Cost 689 PUs 689 Connection 8082 Missing 0 Shortfall 470.744 Penalty 87.0066 MPM 0.986735
Run 52 Iterative Improvement: Value 8858.01 Cost 689 PUs 689 Connection 8082 Missing 0 Shortfall 470.744 Penalty 87.0066 MPM 0.986735

Run 53: Using Calculated Tinit = 186.847 Tcool = 0.99899
Run 53 Init: Value 184653 Cost 3928 PUs 3928 Connection 177287 Missing 1 Shortfall 18600.5 Penalty 3438.3 MPM 0.474897
Run 53 ThermalAnnealing: Value 8585.52 Cost 458 PUs 458 Connection 8040 Missing 0 Shortfall 473.731 Penalty 87.5221 MPM 0.986735
Run 53 Iterative Improvement: Value 8585.52 Cost 458 PUs 458 Connection 8040 Missing 0 Shortfall 473.731 Penalty 87.5221 MPM 0.986735

Run 54: Using Calculated Tinit = 189.378 Tcool = 0.998977
Run 54 Init: Value 186447 Cost 3898 PUs 3898 Connection 178878 Missing 1 Shortfall 19860.2 Penalty 3671.15 MPM 0.439336
Run 54 ThermalAnnealing: Value 10044.8 Cost 466 PUs 466 Connection 9480 Missing 0 Shortfall 534.297 Penalty 98.7647 MPM 0.984916
Run 54 Iterative Improvement: Value 10044.8 Cost 466 PUs 466 Connection 9480 Missing 0 Shortfall 534.297 Penalty 98.7647 MPM 0.984916

Run 55: Using Calculated Tinit = 186.068 Tcool = 0.998867
Run 55 Init: Value 183996 Cost 3919 PUs 3919 Connection 176295 Missing 1 Shortfall 20460.2 Penalty 3782.06 MPM 0.422397
Run 55 ThermalAnnealing: Value 10392.9 Cost 526 PUs 526 Connection 9780 Missing 0 Shortfall 469.889 Penalty 86.859 MPM 0.986735
Run 55 Iterative Improvement: Value 10392.9 Cost 526 PUs 526 Connection 9780 Missing 0 Shortfall 469.889 Penalty 86.859 MPM 0.986735

Run 56: Using Calculated Tinit = 178.081 Tcool = 0.998872
Run 56 Init: Value 186327 Cost 3941 PUs 3941 Connection 178612 Missing 1 Shortfall 20418.5 Penalty 3774.36 MPM 0.423573
Run 56 ThermalAnnealing: Value 9214.86 Cost 518 PUs 518 Connection 8610 Missing 0 Shortfall 469.889 Penalty 86.859 MPM 0.986735
Run 56 Iterative Improvement: Value 9214.86 Cost 518 PUs 518 Connection 8610 Missing 0 Shortfall 469.889 Penalty 86.859 MPM 0.986735

Run 57: Using Calculated Tinit = 186.16 Tcool = 0.999045
Run 57 Init: Value 184574 Cost 3909 PUs 3909 Connection 176353 Missing 1 Shortfall 23327.2 Penalty 4312.03 MPM 0.341459
Run 57 ThermalAnnealing: Value 7834.4 Cost 453 PUs 453 Connection 7290 Missing 0 Shortfall 496.189 Penalty 91.399 MPM 0.986735
Run 57 Iterative Improvement: Value 7834.4 Cost 453 PUs 453 Connection 7290 Missing 0 Shortfall 496.189 Penalty 91.399 MPM 0.986735

Run 58: Using Calculated Tinit = 188.96 Tcool = 0.999044
Run 58 Init: Value 185745 Cost 3883 PUs 3883 Connection 178666 Missing 1 Shortfall 17287.7 Penalty 3195.63 MPM 0.511958
Run 58 ThermalAnnealing: Value 8371.86 Cost 455 PUs 455 Connection 7830 Missing 0 Shortfall 469.889 Penalty 86.859 MPM 0.986735
Run 58 Iterative Improvement: Value 8371.86 Cost 455 PUs 455 Connection 7830 Missing 0 Shortfall 469.889 Penalty 86.859 MPM 0.986735
Run 52 is finished (out of 1000). 
Run 59: Using Calculated Tinit = 186.228 Tcool = 0.99888
Run 59 Init: Value 185211 Cost 3901 PUs 3901 Connection 178374 Missing 1 Shortfall 15883.7 Penalty 2936.1 MPM 0.551594
Run 59 ThermalAnnealing: Value 9189.38 Cost 492 PUs 492 Connection 8610 Missing 0 Shortfall 472.893 Penalty 87.3775 MPM 0.986735
Run 59 Iterative Improvement: Value 9189.38 Cost 492 PUs 492 Connection 8610 Missing 0 Shortfall 472.893 Penalty 87.3775 MPM 0.986735
Time passed so far is 5 secs 
Run 53 is finished (out of 1000). Time passed so far is 5 secs 
Run 54 is finished (out of 1000). Time passed so far is 5 secs 
Run 55 is finished (out of 1000). Time passed so far is 5 secs 
Run 56 is finished (out of 1000). Time passed so far is 5 secs 
Run 57 is finished (out of 1000). Time passed so far is 5 secs 
Run 58 is finished (out of 1000). Time passed so far is 5 secs 
Run 59 is finished (out of 1000). Time passed so far is 6 secs 

Run 60: Using Calculated Tinit = 189.897 Tcool = 0.998939
Run 60 Init: Value 186327 Cost 3897 PUs 3897 Connection 179418 Missing 1 Shortfall 16296.9 Penalty 3012.48 MPM 0.539929
Run 60 ThermalAnnealing: Value 9031.89 Cost 457 PUs 457 Connection 8460 Missing 0 Shortfall 632.275 Penalty 114.891 MPM 0.986735
Run 60 Iterative Improvement: Value 9031.89 Cost 457 PUs 457 Connection 8460 Missing 0 Shortfall 632.275 Penalty 114.891 MPM 0.986735

Run 61: Using Calculated Tinit = 188.457 Tcool = 0.999109
Run 61 Init: Value 185361 Cost 3911 PUs 3911 Connection 178414 Missing 1 Shortfall 16425 Penalty 3036.17 MPM 0.536312
Run 61 ThermalAnnealing: Value 8183.86 Cost 477 PUs 477 Connection 7620 Missing 0 Shortfall 469.889 Penalty 86.859 MPM 0.986735
Run 61 Iterative Improvement: Value 8183.86 Cost 477 PUs 477 Connection 7620 Missing 0 Shortfall 469.889 Penalty 86.859 MPM 0.986735

Run 64: Using Calculated Tinit = 187.81 Tcool = 0.998866
Run 64 Init: Value 187081 Cost 3906 PUs 3906 Connection 179651 Missing 1 Shortfall 19061.9 Penalty 3523.6 MPM 0.46187
Run 64 ThermalAnnealing: Value 8769.76 Cost 451 PUs 451 Connection 8220 Missing 0 Shortfall 534.297 Penalty 98.7647 MPM 0.984916
Run 64 Iterative Improvement: Value 8769.76 Cost 451 PUs 451 Connection 8220 Missing 0 Shortfall 534.297 Penalty 98.7647 MPM 0.984916

Run 63: Using Calculated Tinit = 197.057 Tcool = 0.999087
Run 63 Init: Value 184449 Cost 3898 PUs 3898 Connection 177226 Missing 1 Shortfall 17989 Penalty 3325.26 MPM 0.49216
Run 63 ThermalAnnealing: Value 8056.86 Cost 470 PUs 470 Connection 7500 Missing 0 Shortfall 469.889 Penalty 86.859 MPM 0.986735
Run 63 Iterative Improvement: Value 8056.86 Cost 470 PUs 470 Connection 7500 Missing 0 Shortfall 469.889 Penalty 86.859 MPM 0.986735

Run 62: Using Calculated Tinit = 185.56 Tcool = 0.998991
Run 62 Init: Value 184588 Cost 3925 PUs 3925 Connection 177588 Missing 1 Shortfall 16634 Penalty 3074.8 MPM 0.530411
Run 62 ThermalAnnealing: Value 8604.76 Cost 526 PUs 526 Connection 7980 Missing 0 Shortfall 534.297 Penalty 98.7647 MPM 0.984916
Run 62 Iterative Improvement: Value 8604.76 Cost 526 PUs 526 Connection 7980 Missing 0 Shortfall 534.297 Penalty 98.7647 MPM 0.984916

Run 66: Using Calculated Tinit = 181.754 Tcool = 0.99887
Run 66 Init: Value 186504 Cost 3906 PUs 3906 Connection 179630 Missing 1 Shortfall 16058.2 Penalty 2968.36 MPM 0.546668
Run 66 ThermalAnnealing: Value 9207.76 Cost 439 PUs 439 Connection 8670 Missing 0 Shortfall 534.297 Penalty 98.7647 MPM 0.984916
Run 66 Iterative Improvement: Value 9207.76 Cost 439 PUs 439 Connection 8670 Missing 0 Shortfall 534.297 Penalty 98.7647 MPM 0.984916

Run 65: Using Calculated Tinit = 187.138 Tcool = 0.998963
Run 65 Init: Value 185293 Cost 3873 PUs 3873 Connection 178419 Missing 1 Shortfall 16235.6 Penalty 3001.15 MPM 0.541659
Run 65 ThermalAnnealing: Value 8319.76 Cost 451 PUs 451 Connection 7770 Missing 0 Shortfall 534.297 Penalty 98.7647 MPM 0.984916
Run 65 Iterative Improvement: Value 8319.76 Cost 451 PUs 451 Connection 7770 Missing 0 Shortfall 534.297 Penalty 98.7647 MPM 0.984916
Run 60 is finished (out of 1000). 
Run 67: Using Calculated Tinit = 191.735 Tcool = 0.99896
Run 67 Init: Value 185690 Cost 3952 PUs 3952 Connection 178294 Missing 1 Shortfall 18630.8 Penalty 3443.91 MPM 0.47404
Run 67 ThermalAnnealing: Value 8031.86 Cost 445 PUs 445 Connection 7500 Missing 0 Shortfall 469.889 Penalty 86.859 MPM 0.986735
Run 67 Iterative Improvement: Value 8031.86 Cost 445 PUs 445 Connection 7500 Missing 0 Shortfall 469.889 Penalty 86.859 MPM 0.986735
Time passed so far is 6 secs 
Run 61 is finished (out of 1000). Time passed so far is 6 secs 
Run 64 is finished (out of 1000). Time passed so far is 6 secs 
Run 63 is finished (out of 1000). Time passed so far is 6 secs 
Run 62 is finished (out of 1000). Time passed so far is 6 secs 
Run 66 is finished (out of 1000). Time passed so far is 6 secs 
Run 65 is finished (out of 1000). Time passed so far is 6 secs 
Run 67 is finished (out of 1000). Time passed so far is 6 secs 

Run 71: Using Calculated Tinit = 189.734 Tcool = 0.99903
Run 71 Init: Value 185703 Cost 3950 PUs 3950 Connection 177879 Missing 1 Shortfall 20956.9 Penalty 3873.87 MPM 0.408375
Run 71 ThermalAnnealing: Value 8225.86 Cost 459 PUs 459 Connection 7680 Missing 0 Shortfall 469.889 Penalty 86.859 MPM 0.986735
Run 71 Iterative Improvement: Value 8225.86 Cost 459 PUs 459 Connection 7680 Missing 0 Shortfall 469.889 Penalty 86.859 MPM 0.986735

Run 69: Using Calculated Tinit = 189.892 Tcool = 0.998878
Run 69 Init: Value 186419 Cost 3943 PUs 3943 Connection 178984 Missing 1 Shortfall 18892.2 Penalty 3492.21 MPM 0.466663
Run 69 ThermalAnnealing: Value 9155.93 Cost 459 PUs 459 Connection 8610 Missing 0 Shortfall 470.278 Penalty 86.926 MPM 0.986735
Run 69 Iterative Improvement: Value 9155.93 Cost 459 PUs 459 Connection 8610 Missing 0 Shortfall 470.278 Penalty 86.926 MPM 0.986735

Run 70: Using Calculated Tinit = 186.063 Tcool = 0.999078
Run 70 Init: Value 183866 Cost 3936 PUs 3936 Connection 177170 Missing 1 Shortfall 14931.8 Penalty 2760.14 MPM 0.578467
Run 70 ThermalAnnealing: Value 7921.76 Cost 473 PUs 473 Connection 7350 Missing 0 Shortfall 534.297 Penalty 98.7647 MPM 0.984916
Run 70 Iterative Improvement: Value 7921.76 Cost 473 PUs 473 Connection 7350 Missing 0 Shortfall 534.297 Penalty 98.7647 MPM 0.984916

Run 73: Using Calculated Tinit = 189.884 Tcool = 0.998951
Run 73 Init: Value 183354 Cost 3922 PUs 3922 Connection 176487 Missing 1 Shortfall 15933.2 Penalty 2945.26 MPM 0.550195
Run 73 ThermalAnnealing: Value 7926.1 Cost 459 PUs 459 Connection 7380 Missing 0 Shortfall 471.262 Penalty 87.0961 MPM 0.986735
Run 73 Iterative Improvement: Value 7926.1 Cost 459 PUs 459 Connection 7380 Missing 0 Shortfall 471.262 Penalty 87.0961 MPM 0.986735

Run 68: Using Calculated Tinit = 190.693 Tcool = 0.999018
Run 68 Init: Value 186161 Cost 3935 PUs 3935 Connection 179219 Missing 1 Shortfall 16266.3 Penalty 3006.82 MPM 0.540794
Run 68 ThermalAnnealing: Value 8507.86 Cost 471 PUs 471 Connection 7950 Missing 0 Shortfall 469.889 Penalty 86.859 MPM 0.986735
Run 68 Iterative Improvement: Value 8507.86 Cost 471 PUs 471 Connection 7950 Missing 0 Shortfall 469.889 Penalty 86.859 MPM 0.986735

Run 72: Using Calculated Tinit = 197.057 Tcool = 0.999007
Run 72 Init: Value 186678 Cost 3939 PUs 3939 Connection 178779 Missing 1 Shortfall 21421.3 Penalty 3959.72 MPM 0.395265
Run 72 ThermalAnnealing: Value 8770.86 Cost 464 PUs 464 Connection 8220 Missing 0 Shortfall 469.889 Penalty 86.859 MPM 0.986735
Run 72 Iterative Improvement: Value 8770.86 Cost 464 PUs 464 Connection 8220 Missing 0 Shortfall 469.889 Penalty 86.859 MPM 0.986735

Run 74: Using Calculated Tinit = 177.793 Tcool = 0.998983
Run 74 Init: Value 185555 Cost 3877 PUs 3877 Connection 178184 Missing 1 Shortfall 18900.6 Penalty 3493.78 MPM 0.466424
Run 74 ThermalAnnealing: Value 8456.43 Cost 467 PUs 467 Connection 7890 Missing 0 Shortfall 538.141 Penalty 99.4284 MPM 0.984916
Run 74 Iterative Improvement: Value 8456.43 Cost 467 PUs 467 Connection 7890 Missing 0 Shortfall 538.141 Penalty 99.4284 MPM 0.984916

Run 75: Using Calculated Tinit = 186.046 Tcool = 0.998964
Run 75 Init: Value 185367 Cost 3960 PUs 3960 Connection 178139 Missing 1 Shortfall 17681.7 Penalty 3268.45 MPM 0.500836
Run 75 ThermalAnnealing: Value 9219.86 Cost 463 PUs 463 Connection 8670 Missing 0 Shortfall 469.889 Penalty 86.859 MPM 0.986735
Run 75 Iterative Improvement: Value 9219.86 Cost 463 PUs 463 Connection 8670 Missing 0 Shortfall 469.889 Penalty 86.859 MPM 0.986735
Run 71 is finished (out of 1000). Time passed so far is 7 secs 
Run 69 is finished (out of 1000). Time passed so far is 7 secs 
Run 70 is finished (out of 1000). Time passed so far is 7 secs 
Run 73 is finished (out of 1000). Time passed so far is 7 secs 
Run 68 is finished (out of 1000). Time passed so far is 7 secs 
Run 72 is finished (out of 1000). Time passed so far is 7 secs 
Run 74 is finished (out of 1000). Time passed so far is 7 secs 
Run 75 is finished (out of 1000). Time passed so far is 7 secs 

Run 77: Using Calculated Tinit = 197.057 Tcool = 0.998973
Run 77 Init: Value 186418 Cost 3875 PUs 3875 Connection 179264 Missing 1 Shortfall 17740.1 Penalty 3279.25 MPM 0.499187
Run 77 ThermalAnnealing: Value 8305.02 Cost 448 PUs 448 Connection 7770 Missing 0 Shortfall 470.85 Penalty 87.0248 MPM 0.986735
Run 77 Iterative Improvement: Value 8305.02 Cost 448 PUs 448 Connection 7770 Missing 0 Shortfall 470.85 Penalty 87.0248 MPM 0.986735

Run 76: Using Calculated Tinit = 182.851 Tcool = 0.998943
Run 76 Init: Value 186497 Cost 3979 PUs 3979 Connection 179280 Missing 1 Shortfall 17516.8 Penalty 3237.98 MPM 0.50549
Run 76 ThermalAnnealing: Value 7879.76 Cost 431 PUs 431 Connection 7350 Missing 0 Shortfall 534.297 Penalty 98.7647 MPM 0.984916
Run 76 Iterative Improvement: Value 7879.76 Cost 431 PUs 431 Connection 7350 Missing 0 Shortfall 534.297 Penalty 98.7647 MPM 0.984916

Run 79: Using Calculated Tinit = 197.057 Tcool = 0.998875
Run 79 Init: Value 185184 Cost 3977 PUs 3977 Connection 178008 Missing 1 Shortfall 17308.6 Penalty 3199.5 MPM 0.511367
Run 79 ThermalAnnealing: Value 8027.86 Cost 441 PUs 441 Connection 7500 Missing 0 Shortfall 469.889 Penalty 86.859 MPM 0.986735
Run 79 Iterative Improvement: Value 8027.86 Cost 441 PUs 441 Connection 7500 Missing 0 Shortfall 469.889 Penalty 86.859 MPM 0.986735

Run 80: Using Calculated Tinit = 189.678 Tcool = 0.998962
Run 80 Init: Value 186027 Cost 3969 PUs 3969 Connection 178734 Missing 1 Shortfall 17980.6 Penalty 3323.71 MPM 0.492398
Run 80 ThermalAnnealing: Value 8509.86 Cost 443 PUs 443 Connection 7980 Missing 0 Shortfall 469.889 Penalty 86.859 MPM 0.986735
Run 80 Iterative Improvement: Value 8509.86 Cost 443 PUs 443 Connection 7980 Missing 0 Shortfall 469.889 Penalty 86.859 MPM 0.986735

Run 78: Using Calculated Tinit = 159.954 Tcool = 0.998968
Run 78 Init: Value 184569 Cost 3883 PUs 3883 Connection 176847 Missing 1 Shortfall 20767.3 Penalty 3838.84 MPM 0.413726
Run 78 ThermalAnnealing: Value 7672.86 Cost 446 PUs 446 Connection 7140 Missing 0 Shortfall 469.889 Penalty 86.859 MPM 0.986735
Run 78 Iterative Improvement: Value 7672.86 Cost 446 PUs 446 Connection 7140 Missing 0 Shortfall 469.889 Penalty 86.859 MPM 0.986735

Run 81: Using Calculated Tinit = 188.594 Tcool = 0.999043
Run 81 Init: Value 185785 Cost 3926 PUs 3926 Connection 178989 Missing 1 Shortfall 15526.1 Penalty 2870 MPM 0.561689
Run 81 ThermalAnnealing: Value 9633.76 Cost 535 PUs 535 Connection 9000 Missing 0 Shortfall 534.297 Penalty 98.7647 MPM 0.984916
Run 81 Iterative Improvement: Value 9633.76 Cost 535 PUs 535 Connection 9000 Missing 0 Shortfall 534.297 Penalty 98.7647 MPM 0.984916

Run 82: Using Calculated Tinit = 197.057 Tcool = 0.998936
Run 82 Init: Value 186222 Cost 3960 PUs 3960 Connection 178934 Missing 1 Shortfall 18002.9 Penalty 3327.84 MPM 0.491767
Run 82 ThermalAnnealing: Value 9511.71 Cost 484 PUs 484 Connection 8940 Missing 0 Shortfall 474.808 Penalty 87.7081 MPM 0.986735
Run 82 Iterative Improvement: Value 9511.71 Cost 484 PUs 484 Connection 8940 Missing 0 Shortfall 474.808 Penalty 87.7081 MPM 0.986735

Run 83: Using Calculated Tinit = 167.057 Tcool = 0.999088
Run 83 Init: Value 185502 Cost 3890 PUs 3890 Connection 179000 Missing 1 Shortfall 14129.1 Penalty 2611.76 MPM 0.601127
Run 83 ThermalAnnealing: Value 7858.86 Cost 452 PUs 452 Connection 7320 Missing 0 Shortfall 469.889 Penalty 86.859 MPM 0.986735
Run 83 Iterative Improvement: Value 7858.86 Cost 452 PUs 452 Connection 7320 Missing 0 Shortfall 469.889 Penalty 86.859 MPM 0.986735
Run 77 is finished (out of 1000). Time passed so far is 8 secs 
Run 76 is finished (out of 1000). Time passed so far is 8 secs 
Run 79 is finished (out of 1000). Time passed so far is 8 secs 
Run 80 is finished (out of 1000). Time passed so far is 8 secs 
Run 78 is finished (out of 1000). Time passed so far is 8 secs 
Run 81 is finished (out of 1000). Time passed so far is 8 secs 
Run 82 is finished (out of 1000). Time passed so far is 8 secs 
Run 83 is finished (out of 1000). Time passed so far is 8 secs 

Run 84: Using Calculated Tinit = 189.629 Tcool = 0.998865
Run 84 Init: Value 184983 Cost 3919 PUs 3919 Connection 177491 Missing 1 Shortfall 19327 Penalty 3572.59 MPM 0.454388
Run 84 ThermalAnnealing: Value 7580.3 Cost 457 PUs 457 Connection 7020 Missing 0 Shortfall 565.11 Penalty 103.296 MPM 0.986735
Run 84 Iterative Improvement: Value 7580.3 Cost 457 PUs 457 Connection 7020 Missing 0 Shortfall 565.11 Penalty 103.296 MPM 0.986735

Run 85: Using Calculated Tinit = 189.91 Tcool = 0.998878
Run 85 Init: Value 185076 Cost 3922 PUs 3922 Connection 177716 Missing 1 Shortfall 18599.6 Penalty 3438.14 MPM 0.474921
Run 85 ThermalAnnealing: Value 9642.86 Cost 556 PUs 556 Connection 9000 Missing 0 Shortfall 469.889 Penalty 86.859 MPM 0.986735
Run 85 Iterative Improvement: Value 9642.86 Cost 556 PUs 556 Connection 9000 Missing 0 Shortfall 469.889 Penalty 86.859 MPM 0.986735

Run 86: Using Calculated Tinit = 187.635 Tcool = 0.998978
Run 86 Init: Value 187443 Cost 3963 PUs 3963 Connection 180349 Missing 1 Shortfall 16938.3 Penalty 3131.04 MPM 0.521823
Run 86 ThermalAnnealing: Value 9313.15 Cost 462 PUs 462 Connection 8760 Missing 0 Shortfall 493.24 Penalty 91.148 MPM 0.986139
Run 86 Iterative Improvement: Value 9313.15 Cost 462 PUs 462 Connection 8760 Missing 0 Shortfall 493.24 Penalty 91.148 MPM 0.986139

Run 87: Using Calculated Tinit = 186.046 Tcool = 0.999019
Run 87 Init: Value 185293 Cost 3931 PUs 3931 Connection 178169 Missing 1 Shortfall 17275.5 Penalty 3193.38 MPM 0.512301
Run 87 ThermalAnnealing: Value 8204.86 Cost 438 PUs 438 Connection 7680 Missing 0 Shortfall 469.889 Penalty 86.859 MPM 0.986735
Run 87 Iterative Improvement: Value 8204.86 Cost 438 PUs 438 Connection 7680 Missing 0 Shortfall 469.889 Penalty 86.859 MPM 0.986735

Run 88: Using Calculated Tinit = 189.241 Tcool = 0.998964
Run 88 Init: Value 186887 Cost 3886 PUs 3886 Connection 180061 Missing 1 Shortfall 15902.9 Penalty 2939.65 MPM 0.551051
Run 88 ThermalAnnealing: Value 8272.31 Cost 445 PUs 445 Connection 7740 Missing 0 Shortfall 472.523 Penalty 87.3136 MPM 0.986735
Run 88 Iterative Improvement: Value 8272.31 Cost 445 PUs 445 Connection 7740 Missing 0 Shortfall 472.523 Penalty 87.3136 MPM 0.986735

Run 89: Using Calculated Tinit = 183.243 Tcool = 0.998882
Run 89 Init: Value 184058 Cost 3899 PUs 3899 Connection 176232 Missing 1 Shortfall 21244.3 Penalty 3927.01 MPM 0.400261
Run 89 ThermalAnnealing: Value 8502.07 Cost 423 PUs 423 Connection 7980 Missing 0 Shortfall 536.074 Penalty 99.0716 MPM 0.984916
Run 89 Iterative Improvement: Value 8502.07 Cost 423 PUs 423 Connection 7980 Missing 0 Shortfall 536.074 Penalty 99.0716 MPM 0.984916
Run 84 is finished (out of 1000). Time passed so far is 9 secs 

Run 90: Using Calculated Tinit = 189.91 Tcool = 0.998865
Run 90 Init: Value 184801 Cost 3987 PUs 3987 Connection 177748 Missing 1 Shortfall 16586.8 Penalty 3066.08 MPM 0.531744
Run 90 ThermalAnnealing: Value 8616.75 Cost 470 PUs 470 Connection 8040 Missing 0 Shortfall 585.092 Penalty 106.746 MPM 0.986735
Run 90 Iterative Improvement: Value 8616.75 Cost 470 PUs 470 Connection 8040 Missing 0 Shortfall 585.092 Penalty 106.746 MPM 0.986735

Run 91: Using Calculated Tinit = 189.91 Tcool = 0.998865
Run 91 Init: Value 184566 Cost 3942 PUs 3942 Connection 177346 Missing 1 Shortfall 17733.7 Penalty 3278.07 MPM 0.499368
Run 91 ThermalAnnealing: Value 8159.6 Cost 452 PUs 452 Connection 7620 Missing 0 Shortfall 474.168 Penalty 87.5976 MPM 0.986735
Run 91 Iterative Improvement: Value 8159.6 Cost 452 PUs 452 Connection 7620 Missing 0 Shortfall 474.168 Penalty 87.5976 MPM 0.986735
Run 85 is finished (out of 1000). Time passed so far is 9 secs 
Run 86 is finished (out of 1000). Time passed so far is 9 secs 
Run 87 is finished (out of 1000). Time passed so far is 9 secs 
Run 88 is finished (out of 1000). Time passed so far is 9 secs 
Run 89 is finished (out of 1000). Time passed so far is 9 secs 
Run 90 is finished (out of 1000). Time passed so far is 9 secs 
Run 91 is finished (out of 1000). Time passed so far is 9 secs 

Run 92: Using Calculated Tinit = 187.885 Tcool = 0.999029
Run 92 Init: Value 184473 Cost 3910 PUs 3910 Connection 177010 Missing 1 Shortfall 19219.6 Penalty 3552.75 MPM 0.457419
Run 92 ThermalAnnealing: Value 8317.76 Cost 479 PUs 479 Connection 7740 Missing 0 Shortfall 534.297 Penalty 98.7647 MPM 0.984916
Run 92 Iterative Improvement: Value 8317.76 Cost 479 PUs 479 Connection 7740 Missing 0 Shortfall 534.297 Penalty 98.7647 MPM 0.984916
Run 92 is finished (out of 1000). Time passed so far is 9 secs 

Run 93: Using Calculated Tinit = 183.109 Tcool = 0.999022
Run 93 Init: Value 183664 Cost 3873 PUs 3873 Connection 177276 Missing 1 Shortfall 13604.5 Penalty 2514.79 MPM 0.615937
Run 93 ThermalAnnealing: Value 9194.53 Cost 467 PUs 467 Connection 8640 Missing 0 Shortfall 473.756 Penalty 87.5264 MPM 0.986735
Run 93 Iterative Improvement: Value 9191.53 Cost 464 PUs 464 Connection 8640 Missing 0 Shortfall 473.756 Penalty 87.5264 MPM 0.986735

Run 94: Using Calculated Tinit = 189.884 Tcool = 0.998939
Run 94 Init: Value 185690 Cost 3926 PUs 3926 Connection 177658 Missing 1 Shortfall 22210.4 Penalty 4105.6 MPM 0.372986
Run 94 ThermalAnnealing: Value 8445.05 Cost 438 PUs 438 Connection 7920 Missing 0 Shortfall 470.984 Penalty 87.0479 MPM 0.986735
Run 94 Iterative Improvement: Value 8445.05 Cost 438 PUs 438 Connection 7920 Missing 0 Shortfall 470.984 Penalty 87.0479 MPM 0.986735

Run 96: Using Calculated Tinit = 186.847 Tcool = 0.998867
Run 96 Init: Value 187806 Cost 3894 PUs 3894 Connection 180367 Missing 1 Shortfall 19175.5 Penalty 3544.59 MPM 0.458665
Run 96 ThermalAnnealing: Value 10425.4 Cost 540 PUs 540 Connection 9780 Missing 0 Shortfall 577.13 Penalty 105.371 MPM 0.986735
Run 96 Iterative Improvement: Value 10425.4 Cost 540 PUs 540 Connection 9780 Missing 0 Shortfall 577.13 Penalty 105.371 MPM 0.986735

Run 95: Using Calculated Tinit = 189.882 Tcool = 0.999035
Run 95 Init: Value 186242 Cost 3895 PUs 3895 Connection 179329 Missing 1 Shortfall 16327.5 Penalty 3018.13 MPM 0.539065
Run 95 ThermalAnnealing: Value 8227.76 Cost 479 PUs 479 Connection 7650 Missing 0 Shortfall 534.297 Penalty 98.7647 MPM 0.984916
Run 95 Iterative Improvement: Value 8227.76 Cost 479 PUs 479 Connection 7650 Missing 0 Shortfall 534.297 Penalty 98.7647 MPM 0.984916

Run 98: Using Calculated Tinit = 189.734 Tcool = 0.998878
Run 98 Init: Value 184757 Cost 3986 PUs 3986 Connection 177591 Missing 1 Shortfall 17205.7 Penalty 3180.47 MPM 0.514273
Run 98 ThermalAnnealing: Value 9438.86 Cost 472 PUs 472 Connection 8880 Missing 0 Shortfall 469.889 Penalty 86.859 MPM 0.986735
Run 98 Iterative Improvement: Value 9438.86 Cost 472 PUs 472 Connection 8880 Missing 0 Shortfall 469.889 Penalty 86.859 MPM 0.986735

Run 97: Using Calculated Tinit = 188.96 Tcool = 0.999096
Run 97 Init: Value 183556 Cost 3904 PUs 3904 Connection 176880 Missing 1 Shortfall 14994.4 Penalty 2771.71 MPM 0.5767
Run 97 ThermalAnnealing: Value 8304.57 Cost 497 PUs 497 Connection 7710 Missing 0 Shortfall 531.939 Penalty 97.5702 MPM 0.986735
Run 97 Iterative Improvement: Value 8304.57 Cost 497 PUs 497 Connection 7710 Missing 0 Shortfall 531.939 Penalty 97.5702 MPM 0.986735
Run 93 is finished (out of 1000). 
Run 99: Using Calculated Tinit = 186.625 Tcool = 0.99888
Run 99 Init: Value 185766 Cost 3934 PUs 3934 Connection 178208 Missing 1 Shortfall 19603.3 Penalty 3623.68 MPM 0.446586
Run 99 ThermalAnnealing: Value 9014.86 Cost 468 PUs 468 Connection 8460 Missing 0 Shortfall 469.889 Penalty 86.859 MPM 0.986735
Run 99 Iterative Improvement: Value 9014.86 Cost 468 PUs 468 Connection 8460 Missing 0 Shortfall 469.889 Penalty 86.859 MPM 0.986735

Run 100: Using Calculated Tinit = 186.415 Tcool = 0.998963
Run 100 Init: Value 185310 Cost 3943 PUs 3943 Connection 177943 Missing 1 Shortfall 18522.7 Penalty 3423.92 MPM 0.477093
Run 100 ThermalAnnealing: Value 7444.04 Cost 427 PUs 427 Connection 6930 Missing 0 Shortfall 470.928 Penalty 87.0384 MPM 0.986735
Run 100 Iterative Improvement: Value 7444.04 Cost 427 PUs 427 Connection 6930 Missing 0 Shortfall 470.928 Penalty 87.0384 MPM 0.986735
Time passed so far is 9 secs 
Run 94 is finished (out of 1000). Time passed so far is 10 secs 
Run 96 is finished (out of 1000). Time passed so far is 10 secs 
Run 95 is finished (out of 1000). Time passed so far is 10 secs 
Run 98 is finished (out of 1000). Time passed so far is 10 secs 
Run 97 is finished (out of 1000). Time passed so far is 10 secs 
Run 99 is finished (out of 1000). Time passed so far is 10 secs 
Run 100 is finished (out of 1000). Time passed so far is 10 secs 

Run 101: Using Calculated Tinit = 186.046 Tcool = 0.998972
Run 101 Init: Value 184962 Cost 3858 PUs 3858 Connection 178203 Missing 1 Shortfall 15692.5 Penalty 2900.76 MPM 0.556991
Run 101 ThermalAnnealing: Value 7611.86 Cost 445 PUs 445 Connection 7080 Missing 0 Shortfall 469.889 Penalty 86.859 MPM 0.986735
Run 101 Iterative Improvement: Value 7611.86 Cost 445 PUs 445 Connection 7080 Missing 0 Shortfall 469.889 Penalty 86.859 MPM 0.986735

Run 104: Using Calculated Tinit = 189.391 Tcool = 0.99894
Run 104 Init: Value 186049 Cost 3875 PUs 3875 Connection 179310 Missing 1 Shortfall 15496.2 Penalty 2864.46 MPM 0.562534
Run 104 ThermalAnnealing: Value 8871.76 Cost 553 PUs 553 Connection 8220 Missing 0 Shortfall 534.297 Penalty 98.7647 MPM 0.984916
Run 104 Iterative Improvement: Value 8871.76 Cost 553 PUs 553 Connection 8220 Missing 0 Shortfall 534.297 Penalty 98.7647 MPM 0.984916

Run 102: Using Calculated Tinit = 189.79 Tcool = 0.998988
Run 102 Init: Value 183356 Cost 3938 PUs 3938 Connection 176469 Missing 1 Shortfall 15956.1 Penalty 2949.48 MPM 0.549551
Run 102 ThermalAnnealing: Value 9444 Cost 537 PUs 537 Connection 8820 Missing 0 Shortfall 470.687 Penalty 86.9968 MPM 0.986735
Run 102 Iterative Improvement: Value 9444 Cost 537 PUs 537 Connection 8820 Missing 0 Shortfall 470.687 Penalty 86.9968 MPM 0.986735

Run 103: Using Calculated Tinit = 186.046 Tcool = 0.999081
Run 103 Init: Value 184408 Cost 3854 PUs 3854 Connection 176785 Missing 1 Shortfall 20392 Penalty 3769.45 MPM 0.424323
Run 103 ThermalAnnealing: Value 8039.59 Cost 452 PUs 452 Connection 7500 Missing 0 Shortfall 474.119 Penalty 87.5892 MPM 0.986735
Run 103 Iterative Improvement: Value 8039.59 Cost 452 PUs 452 Connection 7500 Missing 0 Shortfall 474.119 Penalty 87.5892 MPM 0.986735

Run 108: Using Calculated Tinit = 182.618 Tcool = 0.99898
Run 108 Init: Value 184844 Cost 3908 PUs 3908 Connection 177810 Missing 1 Shortfall 16910.9 Penalty 3125.98 MPM 0.522595
Run 108 ThermalAnnealing: Value 9555.98 Cost 649 PUs 649 Connection 8820 Missing 0 Shortfall 470.595 Penalty 86.9808 MPM 0.986735
Run 108 Iterative Improvement: Value 9546.98 Cost 640 PUs 640 Connection 8820 Missing 0 Shortfall 470.595 Penalty 86.9808 MPM 0.986735

Run 106: Using Calculated Tinit = 197.057 Tcool = 0.998875
Run 106 Init: Value 186380 Cost 3837 PUs 3837 Connection 178816 Missing 1 Shortfall 20160.8 Penalty 3726.72 MPM 0.430849
Run 106 ThermalAnnealing: Value 8625.2 Cost 558 PUs 558 Connection 7980 Missing 0 Shortfall 471.866 Penalty 87.2003 MPM 0.986735
Run 106 Iterative Improvement: Value 8625.2 Cost 558 PUs 558 Connection 7980 Missing 0 Shortfall 471.866 Penalty 87.2003 MPM 0.986735

Run 105: Using Calculated Tinit = 187.275 Tcool = 0.998897
Run 105 Init: Value 184760 Cost 3877 PUs 3877 Connection 177839 Missing 1 Shortfall 16469.5 Penalty 3044.38 MPM 0.535056
Run 105 ThermalAnnealing: Value 8888.15 Cost 461 PUs 461 Connection 8340 Missing 0 Shortfall 471.6 Penalty 87.1543 MPM 0.986735
Run 105 Iterative Improvement: Value 8888.15 Cost 461 PUs 461 Connection 8340 Missing 0 Shortfall 471.6 Penalty 87.1543 MPM 0.986735

Run 107: Using Calculated Tinit = 188.9 Tcool = 0.998964
Run 107 Init: Value 183987 Cost 3952 PUs 3952 Connection 176923 Missing 1 Shortfall 16834.7 Penalty 3111.89 MPM 0.524748
Run 107 ThermalAnnealing: Value 9730.97 Cost 584 PUs 584 Connection 9060 Missing 0 Shortfall 470.524 Penalty 86.9685 MPM 0.986735
Run 107 Iterative Improvement: Value 9730.97 Cost 584 PUs 584 Connection 9060 Missing 0 Shortfall 470.524 Penalty 86.9685 MPM 0.986735
Run 101 is finished (out of 1000). Time passed so far is 10 secs 
Run 104 is finished (out of 1000). Time passed so far is 10 secs 
Run 102 is finished (out of 1000). Time passed so far is 10 secs 
Run 103 is finished (out of 1000). Time passed so far is 10 secs 
Run 108 is finished (out of 1000). Time passed so far is 10 secs 
Run 106 is finished (out of 1000). Time passed so far is 10 secs 
Run 105 is finished (out of 1000). Time passed so far is 10 secs 
Run 107 is finished (out of 1000). Time passed so far is 11 secs 

Run 109: Using Calculated Tinit = 189.734 Tcool = 0.998977
Run 109 Init: Value 185809 Cost 3919 PUs 3919 Connection 178306 Missing 1 Shortfall 19386.6 Penalty 3583.62 MPM 0.452704
Run 109 ThermalAnnealing: Value 7977.36 Cost 438 PUs 438 Connection 7440 Missing 0 Shortfall 537.724 Penalty 99.3563 MPM 0.984916
Run 109 Iterative Improvement: Value 7977.36 Cost 438 PUs 438 Connection 7440 Missing 0 Shortfall 537.724 Penalty 99.3563 MPM 0.984916

Run 113: Using Calculated Tinit = 185.954 Tcool = 0.999037
Run 113 Init: Value 184468 Cost 3854 PUs 3854 Connection 177505 Missing 1 Shortfall 16820.2 Penalty 3109.21 MPM 0.525157
Run 113 ThermalAnnealing: Value 7817.86 Cost 441 PUs 441 Connection 7290 Missing 0 Shortfall 469.889 Penalty 86.859 MPM 0.986735
Run 113 Iterative Improvement: Value 7817.86 Cost 441 PUs 441 Connection 7290 Missing 0 Shortfall 469.889 Penalty 86.859 MPM 0.986735

Run 112: Using Calculated Tinit = 186.415 Tcool = 0.999066
Run 112 Init: Value 187392 Cost 3940 PUs 3940 Connection 180044 Missing 1 Shortfall 18438.1 Penalty 3408.27 MPM 0.479483
Run 112 ThermalAnnealing: Value 8172.81 Cost 455 PUs 455 Connection 7620 Missing 0 Shortfall 533.305 Penalty 97.8061 MPM 0.986735
Run 112 Iterative Improvement: Value 8172.76 Cost 456 PUs 456 Connection 7620 Missing 0 Shortfall 527.241 Penalty 96.7593 MPM 0.986735

Run 110: Using Calculated Tinit = 186.228 Tcool = 0.998963
Run 110 Init: Value 185675 Cost 3868 PUs 3868 Connection 178364 Missing 1 Shortfall 18625.4 Penalty 3442.9 MPM 0.474195
Run 110 ThermalAnnealing: Value 8734.86 Cost 675 PUs 675 Connection 7973 Missing 0 Shortfall 469.889 Penalty 86.859 MPM 0.986735
Run 110 Iterative Improvement: Value 8734.86 Cost 675 PUs 675 Connection 7973 Missing 0 Shortfall 469.889 Penalty 86.859 MPM 0.986735

Run 111: Using Calculated Tinit = 189.391 Tcool = 0.998962
Run 111 Init: Value 186998 Cost 3855 PUs 3855 Connection 179814 Missing 1 Shortfall 18007.9 Penalty 3328.76 MPM 0.491627
Run 111 ThermalAnnealing: Value 8551.03 Cost 454 PUs 454 Connection 8010 Missing 0 Shortfall 470.877 Penalty 87.0296 MPM 0.986735
Run 111 Iterative Improvement: Value 8551.03 Cost 454 PUs 454 Connection 8010 Missing 0 Shortfall 470.877 Penalty 87.0296 MPM 0.986735

Run 114: Using Calculated Tinit = 190.947 Tcool = 0.998939
Run 114 Init: Value 185239 Cost 3889 PUs 3889 Connection 178377 Missing 1 Shortfall 16084.8 Penalty 2973.27 MPM 0.545917
Run 114 ThermalAnnealing: Value 9052.61 Cost 565 PUs 565 Connection 8400 Missing 0 Shortfall 474.224 Penalty 87.6074 MPM 0.986735
Run 114 Iterative Improvement: Value 9052.61 Cost 565 PUs 565 Connection 8400 Missing 0 Shortfall 474.224 Penalty 87.6074 MPM 0.986735

Run 115: Using Calculated Tinit = 196.113 Tcool = 0.998936
Run 115 Init: Value 184546 Cost 3932 PUs 3932 Connection 176874 Missing 1 Shortfall 20231 Penalty 3739.7 MPM 0.428867
Run 115 ThermalAnnealing: Value 8593.58 Cost 447 PUs 447 Connection 8040 Missing 0 Shortfall 584.159 Penalty 106.585 MPM 0.986735
Run 115 Iterative Improvement: Value 8593.58 Cost 447 PUs 447 Connection 8040 Missing 0 Shortfall 584.159 Penalty 106.585 MPM 0.986735

Run 116: Using Calculated Tinit = 197.057 Tcool = 0.998861
Run 116 Init: Value 185328 Cost 3959 PUs 3959 Connection 178120 Missing 1 Shortfall 17578.6 Penalty 3249.41 MPM 0.503744
Run 116 ThermalAnnealing: Value 8306.86 Cost 450 PUs 450 Connection 7770 Missing 0 Shortfall 469.889 Penalty 86.859 MPM 0.986735
Run 116 Iterative Improvement: Value 8306.86 Cost 450 PUs 450 Connection 7770 Missing 0 Shortfall 469.889 Penalty 86.859 MPM 0.986735
Run 109 is finished (out of 1000). Time passed so far is 11 secs 
Run 113 is finished (out of 1000). Time passed so far is 11 secs 
Run 112 is finished (out of 1000). Time passed so far is 11 secs 
Run 110 is finished (out of 1000). Time passed so far is 11 secs 
Run 111 is finished (out of 1000). Time passed so far is 11 secs 
Run 114 is finished (out of 1000). Time passed so far is 11 secs 
Run 115 is finished (out of 1000). Time passed so far is 11 secs 
Run 116 is finished (out of 1000). Time passed so far is 11 secs 

Run 117: Using Calculated Tinit = 183.742 Tcool = 0.998905
Run 117 Init: Value 187935 Cost 4016 PUs 4016 Connection 180484 Missing 1 Shortfall 18583.6 Penalty 3435.18 MPM 0.475374
Run 117 ThermalAnnealing: Value 8379.76 Cost 429 PUs 429 Connection 7860 Missing 0 Shortfall 490.993 Penalty 90.76 MPM 0.986139
Run 117 Iterative Improvement: Value 8379.76 Cost 429 PUs 429 Connection 7860 Missing 0 Shortfall 490.993 Penalty 90.76 MPM 0.986139

Run 118: Using Calculated Tinit = 183.931 Tcool = 0.998868
Run 118 Init: Value 185861 Cost 3978 PUs 3978 Connection 178441 Missing 1 Shortfall 18620.4 Penalty 3441.98 MPM 0.474334
Run 118 ThermalAnnealing: Value 8134.51 Cost 427 PUs 427 Connection 7620 Missing 0 Shortfall 473.651 Penalty 87.5084 MPM 0.986735
Run 118 Iterative Improvement: Value 8134.51 Cost 427 PUs 427 Connection 7620 Missing 0 Shortfall 473.651 Penalty 87.5084 MPM 0.986735

Run 119: Using Calculated Tinit = 197.057 Tcool = 0.998973
Run 119 Init: Value 185675 Cost 3859 PUs 3859 Connection 178588 Missing 1 Shortfall 17462 Penalty 3227.85 MPM 0.507038
Run 119 ThermalAnnealing: Value 8492.47 Cost 451 PUs 451 Connection 7950 Missing 0 Shortfall 495.102 Penalty 91.4693 MPM 0.986139
Run 119 Iterative Improvement: Value 8492.47 Cost 451 PUs 451 Connection 7950 Missing 0 Shortfall 495.102 Penalty 91.4693 MPM 0.986139

Run 121: Using Calculated Tinit = 186.847 Tcool = 0.998952
Run 121 Init: Value 182301 Cost 3964 PUs 3964 Connection 175954 Missing 1 Shortfall 12892 Penalty 2383.09 MPM 0.636051
Run 121 ThermalAnnealing: Value 8889.87 Cost 463 PUs 463 Connection 8340 Missing 0 Shortfall 469.924 Penalty 86.865 MPM 0.986735
Run 121 Iterative Improvement: Value 8889.87 Cost 463 PUs 463 Connection 8340 Missing 0 Shortfall 469.924 Penalty 86.865 MPM 0.986735

Run 120: Using Calculated Tinit = 186.048 Tcool = 0.998978
Run 120 Init: Value 185258 Cost 3959 PUs 3959 Connection 177771 Missing 1 Shortfall 19085.2 Penalty 3527.9 MPM 0.461214
Run 120 ThermalAnnealing: Value 9218.86 Cost 462 PUs 462 Connection 8670 Missing 0 Shortfall 469.889 Penalty 86.859 MPM 0.986735
Run 120 Iterative Improvement: Value 9218.86 Cost 462 PUs 462 Connection 8670 Missing 0 Shortfall 469.889 Penalty 86.859 MPM 0.986735

Run 122: Using Calculated Tinit = 185.312 Tcool = 0.998942
Run 122 Init: Value 183072 Cost 3856 PUs 3856 Connection 176119 Missing 1 Shortfall 16755.3 Penalty 3097.21 MPM 0.526989
Run 122 ThermalAnnealing: Value 9439.86 Cost 533 PUs 533 Connection 8820 Missing 0 Shortfall 469.889 Penalty 86.859 MPM 0.986735
Run 122 Iterative Improvement: Value 9439.86 Cost 533 PUs 533 Connection 8820 Missing 0 Shortfall 469.889 Penalty 86.859 MPM 0.986735
Run 117 is finished (out of 1000). Time passed so far is 12 secs 
Run 118 is finished (out of 1000). 
Run 124: Using Calculated Tinit = 189.91 Tcool = 0.998988
Run 124 Init: Value 185218 Cost 3906 PUs 3906 Connection 178148 Missing 1 Shortfall 17116 Penalty 3163.9 MPM 0.516804
Run 124 ThermalAnnealing: Value 8682.76 Cost 454 PUs 454 Connection 8130 Missing 0 Shortfall 534.297 Penalty 98.7647 MPM 0.984916
Run 124 Iterative Improvement: Value 8682.76 Cost 454 PUs 454 Connection 8130 Missing 0 Shortfall 534.297 Penalty 98.7647 MPM 0.984916

Run 123: Using Calculated Tinit = 185.56 Tcool = 0.999038
Run 123 Init: Value 186139 Cost 3955 PUs 3955 Connection 177736 Missing 1 Shortfall 24062.5 Penalty 4447.95 MPM 0.320702
Run 123 ThermalAnnealing: Value 8229.98 Cost 451 PUs 451 Connection 7680 Missing 0 Shortfall 535.533 Penalty 98.9782 MPM 0.984916
Run 123 Iterative Improvement: Value 8229.98 Cost 451 PUs 451 Connection 7680 Missing 0 Shortfall 535.533 Penalty 98.9782 MPM 0.984916
Time passed so far is 12 secs 
Run 119 is finished (out of 1000). Time passed so far is 12 secs 
Run 121 is finished (out of 1000). Time passed so far is 12 secs 
Run 120 is finished (out of 1000). Time passed so far is 12 secs 
Run 122 is finished (out of 1000). Time passed so far is 12 secs 
Run 124 is finished (out of 1000). Time passed so far is 12 secs 
Run 123 is finished (out of 1000). Time passed so far is 12 secs 

Run 125: Using Calculated Tinit = 186.173 Tcool = 0.998978
Run 125 Init: Value 184290 Cost 3875 PUs 3875 Connection 177201 Missing 1 Shortfall 17387 Penalty 3213.98 MPM 0.509156
Run 125 ThermalAnnealing: Value 9226.73 Cost 469 PUs 469 Connection 8670 Missing 0 Shortfall 474.907 Penalty 87.7253 MPM 0.986735
Run 125 Iterative Improvement: Value 9226.73 Cost 469 PUs 469 Connection 8670 Missing 0 Shortfall 474.907 Penalty 87.7253 MPM 0.986735
Run 125 is finished (out of 1000). Time passed so far is 12 secs 

Run 126: Using Calculated Tinit = 197.057 Tcool = 0.998861
Run 126 Init: Value 185267 Cost 3919 PUs 3919 Connection 178540 Missing 1 Shortfall 15189.4 Penalty 2807.76 MPM 0.571194
Run 126 ThermalAnnealing: Value 8766.92 Cost 467 PUs 467 Connection 8190 Missing 0 Shortfall 594.623 Penalty 109.916 MPM 0.983213
Run 126 Iterative Improvement: Value 8766.92 Cost 467 PUs 467 Connection 8190 Missing 0 Shortfall 594.623 Penalty 109.916 MPM 0.983213

Run 128: Using Calculated Tinit = 187.379 Tcool = 0.999018
Run 128 Init: Value 185193 Cost 3928 PUs 3928 Connection 178670 Missing 1 Shortfall 14036.8 Penalty 2594.71 MPM 0.603732
Run 128 ThermalAnnealing: Value 8306.86 Cost 450 PUs 450 Connection 7770 Missing 0 Shortfall 469.889 Penalty 86.859 MPM 0.986735
Run 128 Iterative Improvement: Value 8306.86 Cost 450 PUs 450 Connection 7770 Missing 0 Shortfall 469.889 Penalty 86.859 MPM 0.986735

Run 129: Using Calculated Tinit = 197.053 Tcool = 0.998973
Run 129 Init: Value 186589 Cost 3885 PUs 3885 Connection 178927 Missing 1 Shortfall 20432 Penalty 3776.86 MPM 0.423191
Run 129 ThermalAnnealing: Value 8927.86 Cost 441 PUs 441 Connection 8400 Missing 0 Shortfall 469.889 Penalty 86.859 MPM 0.986735
Run 129 Iterative Improvement: Value 8927.86 Cost 441 PUs 441 Connection 8400 Missing 0 Shortfall 469.889 Penalty 86.859 MPM 0.986735

Run 127: Using Calculated Tinit = 186.944 Tcool = 0.998867
Run 127 Init: Value 184331 Cost 3878 PUs 3878 Connection 178367 Missing 1 Shortfall 11285.6 Penalty 2086.15 MPM 0.6814
Run 127 ThermalAnnealing: Value 9245.15 Cost 488 PUs 488 Connection 8670 Missing 0 Shortfall 471.549 Penalty 87.1455 MPM 0.986735
Run 127 Iterative Improvement: Value 9245.15 Cost 488 PUs 488 Connection 8670 Missing 0 Shortfall 471.549 Penalty 87.1455 MPM 0.986735

Run 130: Using Calculated Tinit = 186.606 Tcool = 0.999044
Run 130 Init: Value 187854 Cost 3965 PUs 3965 Connection 179728 Missing 1 Shortfall 22509.9 Penalty 4160.95 MPM 0.364532
Run 130 ThermalAnnealing: Value 8123.76 Cost 465 PUs 465 Connection 7560 Missing 0 Shortfall 534.297 Penalty 98.7647 MPM 0.984916
Run 130 Iterative Improvement: Value 8123.76 Cost 465 PUs 465 Connection 7560 Missing 0 Shortfall 534.297 Penalty 98.7647 MPM 0.984916

Run 131: Using Calculated Tinit = 197.057 Tcool = 0.998958
Run 131 Init: Value 182135 Cost 3864 PUs 3864 Connection 175063 Missing 1 Shortfall 17353.2 Penalty 3207.74 MPM 0.510108
Run 131 ThermalAnnealing: Value 8405.86 Cost 459 PUs 459 Connection 7860 Missing 0 Shortfall 469.889 Penalty 86.859 MPM 0.986735
Run 131 Iterative Improvement: Value 8405.86 Cost 459 PUs 459 Connection 7860 Missing 0 Shortfall 469.889 Penalty 86.859 MPM 0.986735

Run 132: Using Calculated Tinit = 187.275 Tcool = 0.999076
Run 132 Init: Value 184742 Cost 3925 PUs 3925 Connection 177167 Missing 1 Shortfall 19745 Penalty 3649.86 MPM 0.442587
Run 132 ThermalAnnealing: Value 9862.1 Cost 565 PUs 565 Connection 9210 Missing 0 Shortfall 471.289 Penalty 87.1006 MPM 0.986735
Run 132 Iterative Improvement: Value 9862.1 Cost 565 PUs 565 Connection 9210 Missing 0 Shortfall 471.289 Penalty 87.1006 MPM 0.986735
Run 126 is finished (out of 1000). 
Run 133: Using Calculated Tinit = 186.084 Tcool = 0.99913
Run 133 Init: Value 186514 Cost 3868 PUs 3868 Connection 179248 Missing 1 Shortfall 18384.2 Penalty 3398.33 MPM 0.481002
Run 133 ThermalAnnealing: Value 8770.86 Cost 494 PUs 494 Connection 8190 Missing 0 Shortfall 469.889 Penalty 86.859 MPM 0.986735
Run 133 Iterative Improvement: Value 8770.86 Cost 494 PUs 494 Connection 8190 Missing 0 Shortfall 469.889 Penalty 86.859 MPM 0.986735
Time passed so far is 13 secs 
Run 128 is finished (out of 1000). Time passed so far is 13 secs 
Run 129 is finished (out of 1000). Time passed so far is 13 secs 
Run 127 is finished (out of 1000). Time passed so far is 13 secs 
Run 130 is finished (out of 1000). Time passed so far is 13 secs 
Run 131 is finished (out of 1000). Time passed so far is 13 secs 
Run 132 is finished (out of 1000). Time passed so far is 13 secs 
Run 133 is finished (out of 1000). Time passed so far is 13 secs 

Run 134: Using Calculated Tinit = 189.629 Tcool = 0.999076
Run 134 Init: Value 184966 Cost 3941 PUs 3941 Connection 178090 Missing 1 Shortfall 15875.2 Penalty 2934.52 MPM 0.551835
Run 134 ThermalAnnealing: Value 8141.45 Cost 464 PUs 464 Connection 7590 Missing 0 Shortfall 473.288 Penalty 87.4458 MPM 0.986735
Run 134 Iterative Improvement: Value 8141.45 Cost 464 PUs 464 Connection 7590 Missing 0 Shortfall 473.288 Penalty 87.4458 MPM 0.986735

Run 135: Using Calculated Tinit = 197.057 Tcool = 0.999048
Run 135 Init: Value 186573 Cost 3905 PUs 3905 Connection 179510 Missing 1 Shortfall 17085.4 Penalty 3158.24 MPM 0.517668
Run 135 ThermalAnnealing: Value 9235.76 Cost 467 PUs 467 Connection 8670 Missing 0 Shortfall 534.297 Penalty 98.7647 MPM 0.984916
Run 135 Iterative Improvement: Value 9235.76 Cost 467 PUs 467 Connection 8670 Missing 0 Shortfall 534.297 Penalty 98.7647 MPM 0.984916

Run 137: Using Calculated Tinit = 197.057 Tcool = 0.999039
Run 137 Init: Value 183132 Cost 3926 PUs 3926 Connection 176611 Missing 1 Shortfall 14038.8 Penalty 2595.07 MPM 0.603677
Run 137 ThermalAnnealing: Value 9111.02 Cost 474 PUs 474 Connection 8550 Missing 0 Shortfall 470.833 Penalty 87.022 MPM 0.986735
Run 137 Iterative Improvement: Value 9111.02 Cost 474 PUs 474 Connection 8550 Missing 0 Shortfall 470.833 Penalty 87.022 MPM 0.986735

Run 136: Using Calculated Tinit = 186.706 Tcool = 0.999
Run 136 Init: Value 187158 Cost 3963 PUs 3963 Connection 180115 Missing 1 Shortfall 16661.9 Penalty 3079.96 MPM 0.529624
Run 136 ThermalAnnealing: Value 9499.86 Cost 503 PUs 503 Connection 8910 Missing 0 Shortfall 469.889 Penalty 86.859 MPM 0.986735
Run 136 Iterative Improvement: Value 9499.86 Cost 503 PUs 503 Connection 8910 Missing 0 Shortfall 469.889 Penalty 86.859 MPM 0.986735

Run 138: Using Calculated Tinit = 188.464 Tcool = 0.999129
Run 138 Init: Value 184232 Cost 3940 PUs 3940 Connection 177641 Missing 1 Shortfall 14341.9 Penalty 2651.09 MPM 0.59512
Run 138 ThermalAnnealing: Value 8808.06 Cost 471 PUs 471 Connection 8250 Missing 0 Shortfall 471.065 Penalty 87.062 MPM 0.986735
Run 138 Iterative Improvement: Value 8808.06 Cost 471 PUs 471 Connection 8250 Missing 0 Shortfall 471.065 Penalty 87.062 MPM 0.986735

Run 139: Using Calculated Tinit = 186.38 Tcool = 0.998963
Run 139 Init: Value 185438 Cost 3898 PUs 3898 Connection 178337 Missing 1 Shortfall 17328.2 Penalty 3203.12 MPM 0.510814
Run 139 ThermalAnnealing: Value 9357.86 Cost 451 PUs 451 Connection 8820 Missing 0 Shortfall 469.889 Penalty 86.859 MPM 0.986735
Run 139 Iterative Improvement: Value 9357.86 Cost 451 PUs 451 Connection 8820 Missing 0 Shortfall 469.889 Penalty 86.859 MPM 0.986735

Run 140: Using Calculated Tinit = 187.363 Tcool = 0.999077
Run 140 Init: Value 187262 Cost 3968 PUs 3968 Connection 180270 Missing 1 Shortfall 16361.1 Penalty 3024.35 MPM 0.538117
Run 140 ThermalAnnealing: Value 8396.95 Cost 450 PUs 450 Connection 7860 Missing 0 Shortfall 470.414 Penalty 86.9496 MPM 0.986735
Run 140 Iterative Improvement: Value 8396.95 Cost 450 PUs 450 Connection 7860 Missing 0 Shortfall 470.414 Penalty 86.9496 MPM 0.986735

Run 141: Using Calculated Tinit = 183.437 Tcool = 0.998943
Run 141 Init: Value 184605 Cost 3910 PUs 3910 Connection 176988 Missing 1 Shortfall 20052.5 Penalty 3706.71 MPM 0.433905
Run 141 ThermalAnnealing: Value 8956.09 Cost 469 PUs 469 Connection 8400 Missing 0 Shortfall 471.254 Penalty 87.0946 MPM 0.986735
Run 141 Iterative Improvement: Value 8956.09 Cost 469 PUs 469 Connection 8400 Missing 0 Shortfall 471.254 Penalty 87.0946 MPM 0.986735
Run 134 is finished (out of 1000). Time passed so far is 14 secs 
Run 135 is finished (out of 1000). Time passed so far is 14 secs 
Run 137 is finished (out of 1000). Time passed so far is 14 secs 
Run 136 is finished (out of 1000). Time passed so far is 14 secs 
Run 138 is finished (out of 1000). Time passed so far is 14 secs 
Run 139 is finished (out of 1000). Time passed so far is 14 secs 
Run 140 is finished (out of 1000). Time passed so far is 14 secs 
Run 141 is finished (out of 1000). Time passed so far is 14 secs 

Run 142: Using Calculated Tinit = 197.055 Tcool = 0.998936
Run 142 Init: Value 186512 Cost 3821 PUs 3821 Connection 178683 Missing 1 Shortfall 21681.3 Penalty 4007.78 MPM 0.387925
Run 142 ThermalAnnealing: Value 8072.94 Cost 426 PUs 426 Connection 7560 Missing 0 Shortfall 470.381 Penalty 86.9439 MPM 0.986735
Run 142 Iterative Improvement: Value 8072.94 Cost 426 PUs 426 Connection 7560 Missing 0 Shortfall 470.381 Penalty 86.9439 MPM 0.986735

Run 143: Using Calculated Tinit = 183.026 Tcool = 0.998882
Run 143 Init: Value 184053 Cost 3902 PUs 3902 Connection 176924 Missing 1 Shortfall 17455.6 Penalty 3226.66 MPM 0.507219
Run 143 ThermalAnnealing: Value 9750.68 Cost 576 PUs 576 Connection 9060 Missing 0 Shortfall 631.055 Penalty 114.68 MPM 0.986735
Run 143 Iterative Improvement: Value 9750.68 Cost 576 PUs 576 Connection 9060 Missing 0 Shortfall 631.055 Penalty 114.68 MPM 0.986735

Run 144: Using Calculated Tinit = 186.503 Tcool = 0.998867
Run 144 Init: Value 184035 Cost 3895 PUs 3895 Connection 177488 Missing 1 Shortfall 14345.5 Penalty 2651.76 MPM 0.595019
Run 144 ThermalAnnealing: Value 8770.76 Cost 482 PUs 482 Connection 8190 Missing 0 Shortfall 534.297 Penalty 98.7647 MPM 0.984916
Run 144 Iterative Improvement: Value 8770.76 Cost 482 PUs 482 Connection 8190 Missing 0 Shortfall 534.297 Penalty 98.7647 MPM 0.984916

Run 145: Using Calculated Tinit = 185.547 Tcool = 0.999013
Run 145 Init: Value 185707 Cost 3911 PUs 3911 Connection 178649 Missing 1 Shortfall 17022.9 Penalty 3146.68 MPM 0.519433
Run 145 ThermalAnnealing: Value 8471.86 Cost 465 PUs 465 Connection 7920 Missing 0 Shortfall 469.889 Penalty 86.859 MPM 0.986735
Run 145 Iterative Improvement: Value 8471.86 Cost 465 PUs 465 Connection 7920 Missing 0 Shortfall 469.889 Penalty 86.859 MPM 0.986735

Run 146: Using Calculated Tinit = 186.944 Tcool = 0.999066
Run 146 Init: Value 185276 Cost 4017 PUs 4017 Connection 178121 Missing 1 Shortfall 16973.5 Penalty 3137.56 MPM 0.520827
Run 146 ThermalAnnealing: Value 9756.44 Cost 531 PUs 531 Connection 9120 Missing 0 Shortfall 577.52 Penalty 105.439 MPM 0.986735
Run 146 Iterative Improvement: Value 9756.44 Cost 531 PUs 531 Connection 9120 Missing 0 Shortfall 577.52 Penalty 105.439 MPM 0.986735

Run 147: Using Calculated Tinit = 189.717 Tcool = 0.998977
Run 147 Init: Value 183498 Cost 3856 PUs 3856 Connection 175984 Missing 1 Shortfall 19787.7 Penalty 3657.75 MPM 0.441382
Run 147 ThermalAnnealing: Value 8920.76 Cost 422 PUs 422 Connection 8400 Missing 0 Shortfall 534.297 Penalty 98.7647 MPM 0.984916
Run 147 Iterative Improvement: Value 8920.76 Cost 422 PUs 422 Connection 8400 Missing 0 Shortfall 534.297 Penalty 98.7647 MPM 0.984916

Run 148: Using Calculated Tinit = 187.621 Tcool = 0.998866
Run 148 Init: Value 186165 Cost 3905 PUs 3905 Connection 178182 Missing 1 Shortfall 22061.4 Penalty 4078.05 MPM 0.377194
Run 148 ThermalAnnealing: Value 9497.01 Cost 578 PUs 578 Connection 8820 Missing 0 Shortfall 535.746 Penalty 99.0149 MPM 0.984916
Run 148 Iterative Improvement: Value 9495.01 Cost 576 PUs 576 Connection 8820 Missing 0 Shortfall 535.746 Penalty 99.0149 MPM 0.984916
Run 142 is finished (out of 1000). 
Run 149: Using Calculated Tinit = 186.046 Tcool = 0.998953
Run 149 Init: Value 185295 Cost 3902 PUs 3902 Connection 177641 Missing 1 Shortfall 20298.1 Penalty 3752.1 MPM 0.426973
Run 149 ThermalAnnealing: Value 8862.91 Cost 466 PUs 466 Connection 8310 Missing 0 Shortfall 470.183 Penalty 86.9098 MPM 0.986735
Run 149 Iterative Improvement: Value 8862.91 Cost 466 PUs 466 Connection 8310 Missing 0 Shortfall 470.183 Penalty 86.9098 MPM 0.986735
Time passed so far is 15 secs 
Run 143 is finished (out of 1000). Time passed so far is 15 secs 
Run 144 is finished (out of 1000). Time passed so far is 15 secs 
Run 145 is finished (out of 1000). Time passed so far is 15 secs 
Run 146 is finished (out of 1000). Time passed so far is 15 secs 
Run 147 is finished (out of 1000). Time passed so far is 15 secs 
Run 148 is finished (out of 1000). Time passed so far is 15 secs 
Run 149 is finished (out of 1000). Time passed so far is 15 secs 

Run 150: Using Calculated Tinit = 186.747 Tcool = 0.998884
Run 150 Init: Value 186071 Cost 3912 PUs 3912 Connection 178395 Missing 1 Shortfall 20362 Penalty 3763.91 MPM 0.425169
Run 150 ThermalAnnealing: Value 8629.3 Cost 442 PUs 442 Connection 8100 Missing 0 Shortfall 472.441 Penalty 87.2995 MPM 0.986735
Run 150 Iterative Improvement: Value 8629.3 Cost 442 PUs 442 Connection 8100 Missing 0 Shortfall 472.441 Penalty 87.2995 MPM 0.986735

Run 151: Using Calculated Tinit = 186.085 Tcool = 0.999008
Run 151 Init: Value 185198 Cost 3874 PUs 3874 Connection 177786 Missing 1 Shortfall 19139.1 Penalty 3537.86 MPM 0.459691
Run 151 ThermalAnnealing: Value 8151.06 Cost 474 PUs 474 Connection 7590 Missing 0 Shortfall 471.027 Penalty 87.0554 MPM 0.986735
Run 151 Iterative Improvement: Value 8151.06 Cost 474 PUs 474 Connection 7590 Missing 0 Shortfall 471.027 Penalty 87.0554 MPM 0.986735

Run 152: Using Calculated Tinit = 188.509 Tcool = 0.999011
Run 152 Init: Value 185926 Cost 3937 PUs 3937 Connection 177962 Missing 1 Shortfall 21786.2 Penalty 4027.17 MPM 0.384963
Run 152 ThermalAnnealing: Value 9689.39 Cost 554 PUs 554 Connection 9030 Missing 0 Shortfall 575.767 Penalty 105.394 MPM 0.986139
Run 152 Iterative Improvement: Value 9689.39 Cost 554 PUs 554 Connection 9030 Missing 0 Shortfall 575.767 Penalty 105.394 MPM 0.986139

Run 153: Using Calculated Tinit = 186.847 Tcool = 0.999077
Run 153 Init: Value 184855 Cost 3880 PUs 3880 Connection 177491 Missing 1 Shortfall 18849.9 Penalty 3484.4 MPM 0.467857
Run 153 ThermalAnnealing: Value 8892.86 Cost 466 PUs 466 Connection 8340 Missing 0 Shortfall 469.889 Penalty 86.859 MPM 0.986735
Run 153 Iterative Improvement: Value 8892.86 Cost 466 PUs 466 Connection 8340 Missing 0 Shortfall 469.889 Penalty 86.859 MPM 0.986735

Run 154: Using Calculated Tinit = 189.734 Tcool = 0.99894
Run 154 Init: Value 185209 Cost 3937 PUs 3937 Connection 177528 Missing 1 Shortfall 20253.6 Penalty 3743.87 MPM 0.42823
Run 154 ThermalAnnealing: Value 9059.59 Cost 452 PUs 452 Connection 8520 Missing 0 Shortfall 474.098 Penalty 87.5856 MPM 0.986735
Run 154 Iterative Improvement: Value 9059.59 Cost 452 PUs 452 Connection 8520 Missing 0 Shortfall 474.098 Penalty 87.5856 MPM 0.986735

Run 155: Using Calculated Tinit = 186.571 Tcool = 0.998867
Run 155 Init: Value 183979 Cost 3910 PUs 3910 Connection 176567 Missing 1 Shortfall 18946 Penalty 3502.17 MPM 0.465143
Run 155 ThermalAnnealing: Value 8073.86 Cost 427 PUs 427 Connection 7560 Missing 0 Shortfall 469.889 Penalty 86.859 MPM 0.986735
Run 155 Iterative Improvement: Value 8073.86 Cost 427 PUs 427 Connection 7560 Missing 0 Shortfall 469.889 Penalty 86.859 MPM 0.986735
Run 150 is finished (out of 1000). Time passed so far is 15 secs 

Run 156: Using Calculated Tinit = 189.853 Tcool = 0.998951
Run 156 Init: Value 184474 Cost 3878 PUs 3878 Connection 177287 Missing 1 Shortfall 17899.6 Penalty 3308.73 MPM 0.494685
Run 156 ThermalAnnealing: Value 8066.86 Cost 480 PUs 480 Connection 7500 Missing 0 Shortfall 469.889 Penalty 86.859 MPM 0.986735
Run 156 Iterative Improvement: Value 8066.86 Cost 480 PUs 480 Connection 7500 Missing 0 Shortfall 469.889 Penalty 86.859 MPM 0.986735

Run 157: Using Calculated Tinit = 188.447 Tcool = 0.998977
Run 157 Init: Value 184369 Cost 3980 PUs 3980 Connection 176813 Missing 1 Shortfall 19344.6 Penalty 3575.84 MPM 0.453892
Run 157 ThermalAnnealing: Value 8461.86 Cost 455 PUs 455 Connection 7920 Missing 0 Shortfall 469.889 Penalty 86.859 MPM 0.986735
Run 157 Iterative Improvement: Value 8461.86 Cost 455 PUs 455 Connection 7920 Missing 0 Shortfall 469.889 Penalty 86.859 MPM 0.986735
Run 151 is finished (out of 1000). Time passed so far is 16 secs 
Run 152 is finished (out of 1000). Time passed so far is 16 secs 
Run 153 is finished (out of 1000). Time passed so far is 16 secs 
Run 154 is finished (out of 1000). Time passed so far is 16 secs 
Run 155 is finished (out of 1000). Time passed so far is 16 secs 
Run 156 is finished (out of 1000). Time passed so far is 16 secs 
Run 157 is finished (out of 1000). Time passed so far is 16 secs 

Run 158: Using Calculated Tinit = 185.547 Tcool = 0.998885
Run 158 Init: Value 184202 Cost 3888 PUs 3888 Connection 176795 Missing 1 Shortfall 19035.3 Penalty 3518.68 MPM 0.462622
Run 158 ThermalAnnealing: Value 8178.31 Cost 441 PUs 441 Connection 7650 Missing 0 Shortfall 472.53 Penalty 87.3149 MPM 0.986735
Run 158 Iterative Improvement: Value 8178.31 Cost 441 PUs 441 Connection 7650 Missing 0 Shortfall 472.53 Penalty 87.3149 MPM 0.986735
Run 158 is finished (out of 1000). Time passed so far is 16 secs 

Run 159: Using Calculated Tinit = 185.275 Tcool = 0.998972
Run 159 Init: Value 185262 Cost 3902 PUs 3902 Connection 178534 Missing 1 Shortfall 15286.8 Penalty 2825.77 MPM 0.568444
Run 159 ThermalAnnealing: Value 8099.86 Cost 453 PUs 453 Connection 7560 Missing 0 Shortfall 469.889 Penalty 86.859 MPM 0.986735
Run 159 Iterative Improvement: Value 8099.86 Cost 453 PUs 453 Connection 7560 Missing 0 Shortfall 469.889 Penalty 86.859 MPM 0.986735

Run 160: Using Calculated Tinit = 186.619 Tcool = 0.998867
Run 160 Init: Value 186222 Cost 3852 PUs 3852 Connection 178438 Missing 1 Shortfall 21273.5 Penalty 3932.4 MPM 0.399437
Run 160 ThermalAnnealing: Value 8954.12 Cost 485 PUs 485 Connection 8370 Missing 0 Shortfall 536.37 Penalty 99.1227 MPM 0.984916
Run 160 Iterative Improvement: Value 8954.12 Cost 485 PUs 485 Connection 8370 Missing 0 Shortfall 536.37 Penalty 99.1227 MPM 0.984916

Run 161: Using Calculated Tinit = 185.038 Tcool = 0.998868
Run 161 Init: Value 185361 Cost 3899 PUs 3899 Connection 178381 Missing 1 Shortfall 16668 Penalty 3081.09 MPM 0.529451
Run 161 ThermalAnnealing: Value 8322.66 Cost 435 PUs 435 Connection 7800 Missing 0 Shortfall 474.557 Penalty 87.6648 MPM 0.986735
Run 161 Iterative Improvement: Value 8322.66 Cost 435 PUs 435 Connection 7800 Missing 0 Shortfall 474.557 Penalty 87.6648 MPM 0.986735

Run 162: Using Calculated Tinit = 185.354 Tcool = 0.999066
Run 162 Init: Value 185351 Cost 3928 PUs 3928 Connection 177809 Missing 1 Shortfall 19549.8 Penalty 3613.78 MPM 0.448098
Run 162 ThermalAnnealing: Value 9041.86 Cost 465 PUs 465 Connection 8490 Missing 0 Shortfall 469.889 Penalty 86.859 MPM 0.986735
Run 162 Iterative Improvement: Value 9041.86 Cost 465 PUs 465 Connection 8490 Missing 0 Shortfall 469.889 Penalty 86.859 MPM 0.986735
Run 159 is finished (out of 1000). 
Run 163: Using Calculated Tinit = 189.493 Tcool = 0.998896
Run 163 Init: Value 186928 Cost 3891 PUs 3891 Connection 179726 Missing 1 Shortfall 17909.2 Penalty 3310.52 MPM 0.494412
Run 163 ThermalAnnealing: Value 9387.06 Cost 450 PUs 450 Connection 8850 Missing 0 Shortfall 471.063 Penalty 87.0617 MPM 0.986735
Run 163 Iterative Improvement: Value 9387.06 Cost 450 PUs 450 Connection 8850 Missing 0 Shortfall 471.063 Penalty 87.0617 MPM 0.986735

Run 165: Using Calculated Tinit = 185.56 Tcool = 0.998979
Run 165 Init: Value 186231 Cost 3910 PUs 3910 Connection 179532 Missing 1 Shortfall 15088 Penalty 2789.01 MPM 0.574058
Run 165 ThermalAnnealing: Value 8515.58 Cost 533 PUs 533 Connection 7890 Missing 0 Shortfall 503.028 Penalty 92.5795 MPM 0.986735
Run 165 Iterative Improvement: Value 8515.58 Cost 533 PUs 533 Connection 7890 Missing 0 Shortfall 503.028 Penalty 92.5795 MPM 0.986735

Run 164: Using Calculated Tinit = 189.91 Tcool = 0.999075
Run 164 Init: Value 186230 Cost 3928 PUs 3928 Connection 179092 Missing 1 Shortfall 17363.5 Penalty 3209.64 MPM 0.509819
Run 164 ThermalAnnealing: Value 8020.93 Cost 452 PUs 452 Connection 7470 Missing 0 Shortfall 535.236 Penalty 98.9269 MPM 0.984916
Run 164 Iterative Improvement: Value 8020.93 Cost 452 PUs 452 Connection 7470 Missing 0 Shortfall 535.236 Penalty 98.9269 MPM 0.984916

Run 166: Using Calculated Tinit = 189.629 Tcool = 0.998977
Run 166 Init: Value 186647 Cost 4020 PUs 4020 Connection 179333 Missing 1 Shortfall 17822.3 Penalty 3294.45 MPM 0.496866
Run 166 ThermalAnnealing: Value 7590.86 Cost 454 PUs 454 Connection 7050 Missing 0 Shortfall 469.889 Penalty 86.859 MPM 0.986735
Run 166 Iterative Improvement: Value 7590.86 Cost 454 PUs 454 Connection 7050 Missing 0 Shortfall 469.889 Penalty 86.859 MPM 0.986735
Time passed so far is 16 secs 
Run 160 is finished (out of 1000). Time passed so far is 16 secs 
Run 161 is finished (out of 1000). Time passed so far is 16 secs 
Run 162 is finished (out of 1000). Time passed so far is 16 secs 
Run 163 is finished (out of 1000). Time passed so far is 16 secs 
Run 165 is finished (out of 1000). Time passed so far is 16 secs 
Run 164 is finished (out of 1000). Time passed so far is 16 secs 
Run 166 is finished (out of 1000). Time passed so far is 16 secs 

Run 167: Using Calculated Tinit = 188.137 Tcool = 0.998897
Run 167 Init: Value 181938 Cost 3912 PUs 3912 Connection 174700 Missing 1 Shortfall 17993.6 Penalty 3326.11 MPM 0.492031
Run 167 ThermalAnnealing: Value 8924.76 Cost 540 PUs 540 Connection 8280 Missing 0 Shortfall 573.584 Penalty 104.759 MPM 0.986735
Run 167 Iterative Improvement: Value 8766.76 Cost 532 PUs 532 Connection 8130 Missing 0 Shortfall 573.584 Penalty 104.759 MPM 0.986735

Run 169: Using Calculated Tinit = 189.91 Tcool = 0.998988
Run 169 Init: Value 183951 Cost 3965 PUs 3965 Connection 176766 Missing 1 Shortfall 17419.3 Penalty 3219.95 MPM 0.508244
Run 169 ThermalAnnealing: Value 8389.76 Cost 461 PUs 461 Connection 7830 Missing 0 Shortfall 534.297 Penalty 98.7647 MPM 0.984916
Run 169 Iterative Improvement: Value 8389.76 Cost 461 PUs 461 Connection 7830 Missing 0 Shortfall 534.297 Penalty 98.7647 MPM 0.984916

Run 168: Using Calculated Tinit = 179.254 Tcool = 0.998884
Run 168 Init: Value 187905 Cost 3933 PUs 3933 Connection 180924 Missing 1 Shortfall 16487 Penalty 3047.62 MPM 0.534563
Run 168 ThermalAnnealing: Value 8186.86 Cost 450 PUs 450 Connection 7650 Missing 0 Shortfall 469.889 Penalty 86.859 MPM 0.986735
Run 168 Iterative Improvement: Value 8186.86 Cost 450 PUs 450 Connection 7650 Missing 0 Shortfall 469.889 Penalty 86.859 MPM 0.986735

Run 170: Using Calculated Tinit = 184.403 Tcool = 0.998881
Run 170 Init: Value 186127 Cost 3895 PUs 3895 Connection 178388 Missing 1 Shortfall 20796.4 Penalty 3844.2 MPM 0.412907
Run 170 ThermalAnnealing: Value 8108.11 Cost 495 PUs 495 Connection 7500 Missing 0 Shortfall 621.96 Penalty 113.11 MPM 0.986735
Run 170 Iterative Improvement: Value 8108.11 Cost 495 PUs 495 Connection 7500 Missing 0 Shortfall 621.96 Penalty 113.11 MPM 0.986735

Run 172: Using Calculated Tinit = 189.897 Tcool = 0.998878
Run 172 Init: Value 184563 Cost 3853 PUs 3853 Connection 177921 Missing 1 Shortfall 15086.7 Penalty 2788.78 MPM 0.574092
Run 172 ThermalAnnealing: Value 9385.34 Cost 474 PUs 474 Connection 8820 Missing 0 Shortfall 494.326 Penalty 91.3354 MPM 0.986139
Run 172 Iterative Improvement: Value 9385.34 Cost 474 PUs 474 Connection 8820 Missing 0 Shortfall 494.326 Penalty 91.3354 MPM 0.986139

Run 171: Using Calculated Tinit = 182.286 Tcool = 0.998882
Run 171 Init: Value 185420 Cost 3897 PUs 3897 Connection 177968 Missing 1 Shortfall 19231.8 Penalty 3555 MPM 0.457074
Run 171 ThermalAnnealing: Value 8747.2 Cost 470 PUs 470 Connection 8190 Missing 0 Shortfall 471.881 Penalty 87.2028 MPM 0.986735
Run 171 Iterative Improvement: Value 8747.2 Cost 470 PUs 470 Connection 8190 Missing 0 Shortfall 471.881 Penalty 87.2028 MPM 0.986735

Run 173: Using Calculated Tinit = 189.884 Tcool = 0.998896
Run 173 Init: Value 187063 Cost 3909 PUs 3909 Connection 179344 Missing 1 Shortfall 20611.3 Penalty 3810 MPM 0.41813
Run 173 ThermalAnnealing: Value 8461.45 Cost 454 PUs 454 Connection 7920 Missing 0 Shortfall 473.31 Penalty 87.4496 MPM 0.986735
Run 173 Iterative Improvement: Value 8461.45 Cost 454 PUs 454 Connection 7920 Missing 0 Shortfall 473.31 Penalty 87.4496 MPM 0.986735

Run 174: Using Calculated Tinit = 197.057 Tcool = 0.998947
Run 174 Init: Value 183946 Cost 3969 PUs 3969 Connection 177456 Missing 1 Shortfall 13640.4 Penalty 2521.43 MPM 0.614923
Run 174 ThermalAnnealing: Value 9597.88 Cost 451 PUs 451 Connection 9060 Missing 0 Shortfall 470.007 Penalty 86.8793 MPM 0.986735
Run 174 Iterative Improvement: Value 9597.88 Cost 451 PUs 451 Connection 9060 Missing 0 Shortfall 470.007 Penalty 86.8793 MPM 0.986735
Run 167 is finished (out of 1000). Time passed so far is 17 secs 
Run 169 is finished (out of 1000). Time passed so far is 17 secs 
Run 168 is finished (out of 1000). Time passed so far is 17 secs 
Run 170 is finished (out of 1000). Time passed so far is 17 secs 
Run 172 is finished (out of 1000). Time passed so far is 17 secs 
Run 171 is finished (out of 1000). Time passed so far is 17 secs 
Run 173 is finished (out of 1000). Time passed so far is 17 secs 
Run 174 is finished (out of 1000). Time passed so far is 17 secs 

Run 175: Using Calculated Tinit = 193.274 Tcool = 0.998863
Run 175 Init: Value 185974 Cost 3907 PUs 3907 Connection 178568 Missing 1 Shortfall 18929.6 Penalty 3499.13 MPM 0.465607
Run 175 ThermalAnnealing: Value 8583.86 Cost 487 PUs 487 Connection 8010 Missing 0 Shortfall 469.889 Penalty 86.859 MPM 0.986735
Run 175 Iterative Improvement: Value 8583.86 Cost 487 PUs 487 Connection 8010 Missing 0 Shortfall 469.889 Penalty 86.859 MPM 0.986735

Run 176: Using Calculated Tinit = 197.057 Tcool = 0.999049
Run 176 Init: Value 186556 Cost 3917 PUs 3917 Connection 179721 Missing 1 Shortfall 15783.5 Penalty 2917.59 MPM 0.554421
Run 176 ThermalAnnealing: Value 9634.76 Cost 596 PUs 596 Connection 8940 Missing 0 Shortfall 534.297 Penalty 98.7647 MPM 0.984916
Run 176 Iterative Improvement: Value 9634.76 Cost 596 PUs 596 Connection 8940 Missing 0 Shortfall 534.297 Penalty 98.7647 MPM 0.984916

Run 177: Using Calculated Tinit = 189.897 Tcool = 0.998939
Run 177 Init: Value 185557 Cost 3918 PUs 3918 Connection 178712 Missing 1 Shortfall 15834.2 Penalty 2926.94 MPM 0.552992
Run 177 ThermalAnnealing: Value 8326.86 Cost 440 PUs 440 Connection 7800 Missing 0 Shortfall 469.889 Penalty 86.859 MPM 0.986735
Run 177 Iterative Improvement: Value 8326.86 Cost 440 PUs 440 Connection 7800 Missing 0 Shortfall 469.889 Penalty 86.859 MPM 0.986735

Run 178: Using Calculated Tinit = 186.415 Tcool = 0.999037
Run 178 Init: Value 186224 Cost 3840 PUs 3840 Connection 178773 Missing 1 Shortfall 19535.6 Penalty 3611.16 MPM 0.448497
Run 178 ThermalAnnealing: Value 7959.76 Cost 421 PUs 421 Connection 7440 Missing 0 Shortfall 534.297 Penalty 98.7647 MPM 0.984916
Run 178 Iterative Improvement: Value 7959.76 Cost 421 PUs 421 Connection 7440 Missing 0 Shortfall 534.297 Penalty 98.7647 MPM 0.984916

Run 179: Using Calculated Tinit = 186.864 Tcool = 0.998851
Run 179 Init: Value 186433 Cost 3883 PUs 3883 Connection 178957 Missing 1 Shortfall 19439.5 Penalty 3593.4 MPM 0.45121
Run 179 ThermalAnnealing: Value 7867.86 Cost 431 PUs 431 Connection 7350 Missing 0 Shortfall 469.889 Penalty 86.859 MPM 0.986735
Run 179 Iterative Improvement: Value 7867.86 Cost 431 PUs 431 Connection 7350 Missing 0 Shortfall 469.889 Penalty 86.859 MPM 0.986735
Run 175 is finished (out of 1000). 
Run 180: Using Calculated Tinit = 187.885 Tcool = 0.998879
Run 180 Init: Value 182744 Cost 3908 PUs 3908 Connection 176149 Missing 1 Shortfall 14536.1 Penalty 2686.99 MPM 0.589638
Run 180 ThermalAnnealing: Value 8722.17 Cost 475 PUs 475 Connection 8160 Missing 0 Shortfall 471.711 Penalty 87.1734 MPM 0.986735
Run 180 Iterative Improvement: Value 8722.17 Cost 475 PUs 475 Connection 8160 Missing 0 Shortfall 471.711 Penalty 87.1734 MPM 0.986735

Run 182: Using Calculated Tinit = 189.241 Tcool = 0.998998
Run 182 Init: Value 187937 Cost 3989 PUs 3989 Connection 180558 Missing 1 Shortfall 18338.5 Penalty 3389.87 MPM 0.482293
Run 182 ThermalAnnealing: Value 9717.15 Cost 570 PUs 570 Connection 9060 Missing 0 Shortfall 471.602 Penalty 87.1546 MPM 0.986735
Run 182 Iterative Improvement: Value 9717.15 Cost 570 PUs 570 Connection 9060 Missing 0 Shortfall 471.602 Penalty 87.1546 MPM 0.986735

Run 181: Using Calculated Tinit = 189.91 Tcool = 0.999064
Run 181 Init: Value 183611 Cost 3944 PUs 3944 Connection 176250 Missing 1 Shortfall 18485.6 Penalty 3417.07 MPM 0.478139
Run 181 ThermalAnnealing: Value 8403.81 Cost 456 PUs 456 Connection 7830 Missing 0 Shortfall 647.687 Penalty 117.809 MPM 0.986139
Run 181 Iterative Improvement: Value 8403.81 Cost 456 PUs 456 Connection 7830 Missing 0 Shortfall 647.687 Penalty 117.809 MPM 0.986139
Time passed so far is 18 secs 
Run 176 is finished (out of 1000). Time passed so far is 18 secs 
Run 177 is finished (out of 1000). Time passed so far is 18 secs 
Run 178 is finished (out of 1000). Time passed so far is 18 secs 
Run 179 is finished (out of 1000). Time passed so far is 18 secs 
Run 180 is finished (out of 1000). Time passed so far is 18 secs 
Run 182 is finished (out of 1000). Time passed so far is 18 secs 
Run 181 is finished (out of 1000). Time passed so far is 18 secs 

Run 183: Using Calculated Tinit = 182.77 Tcool = 0.998882
Run 183 Init: Value 184836 Cost 3959 PUs 3959 Connection 177723 Missing 1 Shortfall 17061 Penalty 3153.73 MPM 0.518357
Run 183 ThermalAnnealing: Value 8945.97 Cost 459 PUs 459 Connection 8400 Missing 0 Shortfall 470.558 Penalty 86.9745 MPM 0.986735
Run 183 Iterative Improvement: Value 8945.97 Cost 459 PUs 459 Connection 8400 Missing 0 Shortfall 470.558 Penalty 86.9745 MPM 0.986735

Run 185: Using Calculated Tinit = 188.806 Tcool = 0.998962
Run 185 Init: Value 185931 Cost 3900 PUs 3900 Connection 178685 Missing 1 Shortfall 18101.8 Penalty 3346.11 MPM 0.488977
Run 185 ThermalAnnealing: Value 9260.86 Cost 474 PUs 474 Connection 8700 Missing 0 Shortfall 469.889 Penalty 86.859 MPM 0.986735
Run 185 Iterative Improvement: Value 9260.86 Cost 474 PUs 474 Connection 8700 Missing 0 Shortfall 469.889 Penalty 86.859 MPM 0.986735

Run 184: Using Calculated Tinit = 189.882 Tcool = 0.999051
Run 184 Init: Value 184654 Cost 3948 PUs 3948 Connection 176157 Missing 1 Shortfall 24609.3 Penalty 4549.03 MPM 0.305264
Run 184 ThermalAnnealing: Value 8885.76 Cost 507 PUs 507 Connection 8280 Missing 0 Shortfall 534.297 Penalty 98.7647 MPM 0.984916
Run 184 Iterative Improvement: Value 8885.76 Cost 507 PUs 507 Connection 8280 Missing 0 Shortfall 534.297 Penalty 98.7647 MPM 0.984916

Run 186: Using Calculated Tinit = 196.113 Tcool = 0.998862
Run 186 Init: Value 185689 Cost 3950 PUs 3950 Connection 178633 Missing 1 Shortfall 16802.4 Penalty 3105.92 MPM 0.525658
Run 186 ThermalAnnealing: Value 7913.1 Cost 446 PUs 446 Connection 7380 Missing 0 Shortfall 471.289 Penalty 87.1007 MPM 0.986735
Run 186 Iterative Improvement: Value 7913.1 Cost 446 PUs 446 Connection 7380 Missing 0 Shortfall 471.289 Penalty 87.1007 MPM 0.986735

Run 187: Using Calculated Tinit = 189.81 Tcool = 0.998951
Run 187 Init: Value 183738 Cost 3909 PUs 3909 Connection 177425 Missing 1 Shortfall 13003.9 Penalty 2403.77 MPM 0.632893
Run 187 ThermalAnnealing: Value 9137.44 Cost 622 PUs 622 Connection 8400 Missing 0 Shortfall 635.441 Penalty 115.437 MPM 0.986735
Run 187 Iterative Improvement: Value 9137.44 Cost 622 PUs 622 Connection 8400 Missing 0 Shortfall 635.441 Penalty 115.437 MPM 0.986735

Run 188: Using Calculated Tinit = 187.635 Tcool = 0.998866
Run 188 Init: Value 186237 Cost 4015 PUs 4015 Connection 178416 Missing 1 Shortfall 20592.1 Penalty 3806.45 MPM 0.418673
Run 188 ThermalAnnealing: Value 9110.02 Cost 473 PUs 473 Connection 8550 Missing 0 Shortfall 470.825 Penalty 87.0205 MPM 0.986735
Run 188 Iterative Improvement: Value 9110.02 Cost 473 PUs 473 Connection 8550 Missing 0 Shortfall 470.825 Penalty 87.0205 MPM 0.986735

Run 189: Using Calculated Tinit = 189.884 Tcool = 0.998878
Run 189 Init: Value 185690 Cost 3922 PUs 3922 Connection 178494 Missing 1 Shortfall 17713.9 Penalty 3274.41 MPM 0.499927
Run 189 ThermalAnnealing: Value 7436.86 Cost 450 PUs 450 Connection 6900 Missing 0 Shortfall 469.889 Penalty 86.859 MPM 0.986735
Run 189 Iterative Improvement: Value 7436.86 Cost 450 PUs 450 Connection 6900 Missing 0 Shortfall 469.889 Penalty 86.859 MPM 0.986735

Run 190: Using Calculated Tinit = 189.378 Tcool = 0.998927
Run 190 Init: Value 187134 Cost 3935 PUs 3935 Connection 179267 Missing 1 Shortfall 21272.3 Penalty 3932.19 MPM 0.39947
Run 190 ThermalAnnealing: Value 8611.08 Cost 514 PUs 514 Connection 8010 Missing 0 Shortfall 471.176 Penalty 87.0811 MPM 0.986735
Run 190 Iterative Improvement: Value 8611.08 Cost 514 PUs 514 Connection 8010 Missing 0 Shortfall 471.176 Penalty 87.0811 MPM 0.986735
Run 183 is finished (out of 1000). Time passed so far is 19 secs 
Run 185 is finished (out of 1000). Time passed so far is 19 secs 
Run 184 is finished (out of 1000). Time passed so far is 19 secs 
Run 186 is finished (out of 1000). Time passed so far is 19 secs 
Run 187 is finished (out of 1000). Time passed so far is 19 secs 
Run 188 is finished (out of 1000). Time passed so far is 19 secs 
Run 189 is finished (out of 1000). Time passed so far is 19 secs 
Run 190 is finished (out of 1000). Time passed so far is 19 secs 

Run 191: Using Calculated Tinit = 184.386 Tcool = 0.998991
Run 191 Init: Value 185469 Cost 3884 PUs 3884 Connection 178616 Missing 1 Shortfall 16059.6 Penalty 2968.62 MPM 0.546627
Run 191 ThermalAnnealing: Value 9145.86 Cost 509 PUs 509 Connection 8550 Missing 0 Shortfall 469.889 Penalty 86.859 MPM 0.986735
Run 191 Iterative Improvement: Value 9145.86 Cost 509 PUs 509 Connection 8550 Missing 0 Shortfall 469.889 Penalty 86.859 MPM 0.986735

Run 192: Using Calculated Tinit = 189.784 Tcool = 0.999035
Run 192 Init: Value 184105 Cost 3919 PUs 3919 Connection 177620 Missing 1 Shortfall 13883 Penalty 2566.27 MPM 0.608075
Run 192 ThermalAnnealing: Value 8733.62 Cost 456 PUs 456 Connection 8190 Missing 0 Shortfall 474.272 Penalty 87.6155 MPM 0.986735
Run 192 Iterative Improvement: Value 8733.62 Cost 456 PUs 456 Connection 8190 Missing 0 Shortfall 474.272 Penalty 87.6155 MPM 0.986735

Run 193: Using Calculated Tinit = 189.91 Tcool = 0.998878
Run 193 Init: Value 186490 Cost 3971 PUs 3971 Connection 179399 Missing 1 Shortfall 16877.4 Penalty 3119.78 MPM 0.523541
Run 193 ThermalAnnealing: Value 7986.92 Cost 471 PUs 471 Connection 7410 Missing 0 Shortfall 580.304 Penalty 105.919 MPM 0.986735
Run 193 Iterative Improvement: Value 7986.92 Cost 471 PUs 471 Connection 7410 Missing 0 Shortfall 580.304 Penalty 105.919 MPM 0.986735

Run 194: Using Calculated Tinit = 186.09 Tcool = 0.998963
Run 194 Init: Value 186012 Cost 3946 PUs 3946 Connection 178787 Missing 1 Shortfall 17736.4 Penalty 3278.58 MPM 0.49929
Run 194 ThermalAnnealing: Value 8636.86 Cost 480 PUs 480 Connection 8070 Missing 0 Shortfall 469.889 Penalty 86.859 MPM 0.986735
Run 194 Iterative Improvement: Value 8636.86 Cost 480 PUs 480 Connection 8070 Missing 0 Shortfall 469.889 Penalty 86.859 MPM 0.986735

Run 195: Using Calculated Tinit = 181.617 Tcool = 0.99904
Run 195 Init: Value 184348 Cost 3930 PUs 3930 Connection 177496 Missing 1 Shortfall 15806.5 Penalty 2921.83 MPM 0.553773
Run 195 ThermalAnnealing: Value 8349.76 Cost 451 PUs 451 Connection 7800 Missing 0 Shortfall 534.297 Penalty 98.7647 MPM 0.984916
Run 195 Iterative Improvement: Value 8349.76 Cost 451 PUs 451 Connection 7800 Missing 0 Shortfall 534.297 Penalty 98.7647 MPM 0.984916

Run 196: Using Calculated Tinit = 197.057 Tcool = 0.998958
Run 196 Init: Value 183667 Cost 3963 PUs 3963 Connection 176362 Missing 1 Shortfall 18079.3 Penalty 3341.96 MPM 0.48961
Run 196 ThermalAnnealing: Value 8891.86 Cost 435 PUs 435 Connection 8370 Missing 0 Shortfall 469.889 Penalty 86.859 MPM 0.986735
Run 196 Iterative Improvement: Value 8891.86 Cost 435 PUs 435 Connection 8370 Missing 0 Shortfall 469.889 Penalty 86.859 MPM 0.986735

Run 197: Using Calculated Tinit = 167.057 Tcool = 0.998862
Run 197 Init: Value 187801 Cost 3880 PUs 3880 Connection 181066 Missing 1 Shortfall 15442.9 Penalty 2854.62 MPM 0.564038
Run 197 ThermalAnnealing: Value 8868.27 Cost 441 PUs 441 Connection 8340 Missing 0 Shortfall 472.25 Penalty 87.2665 MPM 0.986735
Run 197 Iterative Improvement: Value 8868.27 Cost 441 PUs 441 Connection 8340 Missing 0 Shortfall 472.25 Penalty 87.2665 MPM 0.986735

Run 198: Using Calculated Tinit = 184.752 Tcool = 0.999046
Run 198 Init: Value 187312 Cost 3984 PUs 3984 Connection 179763 Missing 1 Shortfall 19286.5 Penalty 3565.11 MPM 0.455531
Run 198 ThermalAnnealing: Value 9664.86 Cost 578 PUs 578 Connection 9000 Missing 0 Shortfall 469.889 Penalty 86.859 MPM 0.986735
Run 198 Iterative Improvement: Value 9664.86 Cost 578 PUs 578 Connection 9000 Missing 0 Shortfall 469.889 Penalty 86.859 MPM 0.986735
Run 191 is finished (out of 1000). Time passed so far is 20 secs 
Run 192 is finished (out of 1000). Time passed so far is 20 secs 
Run 193 is finished (out of 1000). Time passed so far is 20 secs 
Run 194 is finished (out of 1000). Time passed so far is 20 secs 
Run 195 is finished (out of 1000). Time passed so far is 20 secs 
Run 196 is finished (out of 1000). Time passed so far is 20 secs 
Run 197 is finished (out of 1000). Time passed so far is 20 secs 
Run 198 is finished (out of 1000). Time passed so far is 20 secs 

Run 200: Using Calculated Tinit = 185.017 Tcool = 0.999054
Run 200 Init: Value 185003 Cost 3964 PUs 3964 Connection 177621 Missing 1 Shortfall 18490.6 Penalty 3417.99 MPM 0.477999
Run 200 ThermalAnnealing: Value 8301.86 Cost 445 PUs 445 Connection 7770 Missing 0 Shortfall 469.889 Penalty 86.859 MPM 0.986735
Run 200 Iterative Improvement: Value 8301.86 Cost 445 PUs 445 Connection 7770 Missing 0 Shortfall 469.889 Penalty 86.859 MPM 0.986735

Run 199: Using Calculated Tinit = 186.469 Tcool = 0.999108
Run 199 Init: Value 185955 Cost 3960 PUs 3960 Connection 178397 Missing 1 Shortfall 19467 Penalty 3598.48 MPM 0.450434
Run 199 ThermalAnnealing: Value 8778.86 Cost 472 PUs 472 Connection 8220 Missing 0 Shortfall 469.889 Penalty 86.859 MPM 0.986735
Run 199 Iterative Improvement: Value 8778.86 Cost 472 PUs 472 Connection 8220 Missing 0 Shortfall 469.889 Penalty 86.859 MPM 0.986735

Run 201: Using Calculated Tinit = 185.566 Tcool = 0.998881
Run 201 Init: Value 186828 Cost 3892 PUs 3892 Connection 179056 Missing 1 Shortfall 20988.1 Penalty 3879.65 MPM 0.407493
Run 201 ThermalAnnealing: Value 9053.35 Cost 506 PUs 506 Connection 8460 Missing 0 Shortfall 472.723 Penalty 87.3483 MPM 0.986735
Run 201 Iterative Improvement: Value 9053.35 Cost 506 PUs 506 Connection 8460 Missing 0 Shortfall 472.723 Penalty 87.3483 MPM 0.986735

Run 202: Using Calculated Tinit = 184.403 Tcool = 0.998979
Run 202 Init: Value 185217 Cost 3875 PUs 3875 Connection 178429 Missing 1 Shortfall 15756.9 Penalty 2912.67 MPM 0.555172
Run 202 ThermalAnnealing: Value 8424.88 Cost 478 PUs 478 Connection 7860 Missing 0 Shortfall 469.999 Penalty 86.8773 MPM 0.986735
Run 202 Iterative Improvement: Value 8424.88 Cost 478 PUs 478 Connection 7860 Missing 0 Shortfall 469.999 Penalty 86.8773 MPM 0.986735

Run 203: Using Calculated Tinit = 186.865 Tcool = 0.998978
Run 203 Init: Value 184728 Cost 3935 PUs 3935 Connection 177071 Missing 1 Shortfall 20137.5 Penalty 3722.41 MPM 0.431507
Run 203 ThermalAnnealing: Value 8886.51 Cost 461 PUs 461 Connection 8310 Missing 0 Shortfall 635.856 Penalty 115.509 MPM 0.986735
Run 203 Iterative Improvement: Value 8886.51 Cost 461 PUs 461 Connection 8310 Missing 0 Shortfall 635.856 Penalty 115.509 MPM 0.986735

Run 204: Using Calculated Tinit = 189.629 Tcool = 0.998865
Run 204 Init: Value 186638 Cost 3907 PUs 3907 Connection 178210 Missing 1 Shortfall 24458.6 Penalty 4521.17 MPM 0.309519
Run 204 ThermalAnnealing: Value 8522.55 Cost 455 PUs 455 Connection 7980 Missing 0 Shortfall 473.868 Penalty 87.5459 MPM 0.986735
Run 204 Iterative Improvement: Value 8522.55 Cost 455 PUs 455 Connection 7980 Missing 0 Shortfall 473.868 Penalty 87.5459 MPM 0.986735

Run 205: Using Calculated Tinit = 189.734 Tcool = 0.998988
Run 205 Init: Value 185267 Cost 4013 PUs 4013 Connection 178047 Missing 1 Shortfall 17350.7 Penalty 3207.28 MPM 0.510179
Run 205 ThermalAnnealing: Value 7925.28 Cost 458 PUs 458 Connection 7380 Missing 0 Shortfall 472.323 Penalty 87.2791 MPM 0.986735
Run 205 Iterative Improvement: Value 7925.28 Cost 458 PUs 458 Connection 7380 Missing 0 Shortfall 472.323 Penalty 87.2791 MPM 0.986735
Run 200 is finished (out of 1000). Time passed so far is 21 secs 
Run 199 is finished (out of 1000). 
Run 206: Using Calculated Tinit = 189.91 Tcool = 0.999051
Run 206 Init: Value 184920 Cost 3862 PUs 3862 Connection 177993 Missing 1 Shortfall 16579.8 Penalty 3064.78 MPM 0.531942
Run 206 ThermalAnnealing: Value 8908.19 Cost 481 PUs 481 Connection 8340 Missing 0 Shortfall 471.805 Penalty 87.1897 MPM 0.986735
Run 206 Iterative Improvement: Value 8908.19 Cost 481 PUs 481 Connection 8340 Missing 0 Shortfall 471.805 Penalty 87.1897 MPM 0.986735
Time passed so far is 21 secs 
Run 201 is finished (out of 1000). Time passed so far is 21 secs 
Run 202 is finished (out of 1000). Time passed so far is 21 secs 
Run 203 is finished (out of 1000). Time passed so far is 21 secs 
Run 204 is finished (out of 1000). Time passed so far is 21 secs 
Run 205 is finished (out of 1000). Time passed so far is 21 secs 
Run 206 is finished (out of 1000). Time passed so far is 21 secs 

Run 207: Using Calculated Tinit = 186.921 Tcool = 0.998963
Run 207 Init: Value 186770 Cost 3918 PUs 3918 Connection 179117 Missing 1 Shortfall 20206.4 Penalty 3735.16 MPM 0.42956
Run 207 ThermalAnnealing: Value 9544.9 Cost 469 PUs 469 Connection 8970 Missing 0 Shortfall 580.18 Penalty 105.898 MPM 0.986735
Run 207 Iterative Improvement: Value 9544.9 Cost 469 PUs 469 Connection 8970 Missing 0 Shortfall 580.18 Penalty 105.898 MPM 0.986735
Run 207 is finished (out of 1000). 
Run 208: Using Calculated Tinit = 189.892 Tcool = 0.999043
Run 208 Init: Value 186553 Cost 3933 PUs 3933 Connection 178735 Missing 1 Shortfall 21016.8 Penalty 3884.96 MPM 0.406683
Run 208 ThermalAnnealing: Value 8799.03 Cost 455 PUs 455 Connection 8250 Missing 0 Shortfall 511.454 Penalty 94.0341 MPM 0.986735
Run 208 Iterative Improvement: Value 8799.03 Cost 455 PUs 455 Connection 8250 Missing 0 Shortfall 511.454 Penalty 94.0341 MPM 0.986735
Time passed so far is 21 secs 

Run 210: Using Calculated Tinit = 189.79 Tcool = 0.998988
Run 210 Init: Value 187267 Cost 4005 PUs 4005 Connection 180101 Missing 1 Shortfall 17101.5 Penalty 3161.21 MPM 0.517215
Run 210 ThermalAnnealing: Value 8523.22 Cost 456 PUs 456 Connection 7980 Missing 0 Shortfall 471.985 Penalty 87.2208 MPM 0.986735
Run 210 Iterative Improvement: Value 8523.22 Cost 456 PUs 456 Connection 7980 Missing 0 Shortfall 471.985 Penalty 87.2208 MPM 0.986735

Run 211: Using Calculated Tinit = 189.91 Tcool = 0.998976
Run 211 Init: Value 185137 Cost 3961 PUs 3961 Connection 178755 Missing 1 Shortfall 13095 Penalty 2420.6 MPM 0.630321
Run 211 ThermalAnnealing: Value 8231.76 Cost 431 PUs 431 Connection 7710 Missing 0 Shortfall 490.993 Penalty 90.76 MPM 0.986139
Run 211 Iterative Improvement: Value 8231.76 Cost 431 PUs 431 Connection 7710 Missing 0 Shortfall 490.993 Penalty 90.76 MPM 0.986139

Run 213: Using Calculated Tinit = 186.284 Tcool = 0.998953
Run 213 Init: Value 186068 Cost 3916 PUs 3916 Connection 178299 Missing 1 Shortfall 20841.5 Penalty 3852.55 MPM 0.411633
Run 213 ThermalAnnealing: Value 8877.76 Cost 469 PUs 469 Connection 8310 Missing 0 Shortfall 534.297 Penalty 98.7647 MPM 0.984916
Run 213 Iterative Improvement: Value 8877.76 Cost 469 PUs 469 Connection 8310 Missing 0 Shortfall 534.297 Penalty 98.7647 MPM 0.984916

Run 209: Using Calculated Tinit = 184.381 Tcool = 0.999038
Run 209 Init: Value 187361 Cost 3980 PUs 3980 Connection 179883 Missing 1 Shortfall 18924 Penalty 3498.09 MPM 0.465766
Run 209 ThermalAnnealing: Value 9305.2 Cost 498 PUs 498 Connection 8700 Missing 0 Shortfall 587.718 Penalty 107.199 MPM 0.986735
Run 209 Iterative Improvement: Value 9305.2 Cost 498 PUs 498 Connection 8700 Missing 0 Shortfall 587.718 Penalty 107.199 MPM 0.986735
Run 208 is finished (out of 1000). 
Run 212: Using Calculated Tinit = 184.878 Tcool = 0.998942
Run 212 Init: Value 183914 Cost 3875 PUs 3875 Connection 176861 Missing 1 Shortfall 17191.8 Penalty 3177.89 MPM 0.514667
Run 212 ThermalAnnealing: Value 8864.86 Cost 498 PUs 498 Connection 8280 Missing 0 Shortfall 469.889 Penalty 86.859 MPM 0.986735
Run 212 Iterative Improvement: Value 8864.86 Cost 498 PUs 498 Connection 8280 Missing 0 Shortfall 469.889 Penalty 86.859 MPM 0.986735

Run 214: Using Calculated Tinit = 189.91 Tcool = 0.998961
Run 214 Init: Value 187145 Cost 3920 PUs 3920 Connection 179543 Missing 1 Shortfall 19916.7 Penalty 3681.61 MPM 0.437739
Run 214 ThermalAnnealing: Value 8270.48 Cost 461 PUs 461 Connection 7710 Missing 0 Shortfall 538.467 Penalty 99.4846 MPM 0.984916
Run 214 Iterative Improvement: Value 8270.48 Cost 461 PUs 461 Connection 7710 Missing 0 Shortfall 538.467 Penalty 99.4846 MPM 0.984916

Run 215: Using Calculated Tinit = 188.231 Tcool = 0.99894
Run 215 Init: Value 183934 Cost 3936 PUs 3936 Connection 176885 Missing 1 Shortfall 16842.8 Penalty 3113.38 MPM 0.524519
Run 215 ThermalAnnealing: Value 9172.25 Cost 475 PUs 475 Connection 8610 Missing 0 Shortfall 472.156 Penalty 87.2503 MPM 0.986735
Run 215 Iterative Improvement: Value 9172.25 Cost 475 PUs 475 Connection 8610 Missing 0 Shortfall 472.156 Penalty 87.2503 MPM 0.986735
Time passed so far is 21 secs 
Run 210 is finished (out of 1000). Time passed so far is 22 secs 
Run 211 is finished (out of 1000). Time passed so far is 22 secs 
Run 213 is finished (out of 1000). Time passed so far is 22 secs 
Run 209 is finished (out of 1000). Time passed so far is 22 secs 
Run 212 is finished (out of 1000). Time passed so far is 22 secs 
Run 214 is finished (out of 1000). Time passed so far is 22 secs 
Run 215 is finished (out of 1000). Time passed so far is 22 secs 

Run 216: Using Calculated Tinit = 186.046 Tcool = 0.999008
Run 216 Init: Value 185766 Cost 3958 PUs 3958 Connection 179623 Missing 1 Shortfall 11818.1 Penalty 2184.58 MPM 0.666368
Run 216 ThermalAnnealing: Value 7957.89 Cost 419 PUs 419 Connection 7440 Missing 0 Shortfall 534.994 Penalty 98.8852 MPM 0.984916
Run 216 Iterative Improvement: Value 7957.89 Cost 419 PUs 419 Connection 7440 Missing 0 Shortfall 534.994 Penalty 98.8852 MPM 0.984916

Run 217: Using Calculated Tinit = 186.415 Tcool = 0.998867
Run 217 Init: Value 183425 Cost 3984 PUs 3984 Connection 176503 Missing 1 Shortfall 15895.8 Penalty 2938.34 MPM 0.551252
Run 217 ThermalAnnealing: Value 9618.13 Cost 469 PUs 469 Connection 9060 Missing 0 Shortfall 483.021 Penalty 89.1259 MPM 0.986735
Run 217 Iterative Improvement: Value 9618.13 Cost 469 PUs 469 Connection 9060 Missing 0 Shortfall 483.021 Penalty 89.1259 MPM 0.986735

Run 219: Using Calculated Tinit = 189.91 Tcool = 0.998939
Run 219 Init: Value 186296 Cost 3852 PUs 3852 Connection 178923 Missing 1 Shortfall 19045.2 Penalty 3520.51 MPM 0.462341
Run 219 ThermalAnnealing: Value 9389.63 Cost 542 PUs 542 Connection 8760 Missing 0 Shortfall 474.327 Penalty 87.6251 MPM 0.986735
Run 219 Iterative Improvement: Value 9389.63 Cost 542 PUs 542 Connection 8760 Missing 0 Shortfall 474.327 Penalty 87.6251 MPM 0.986735

Run 218: Using Calculated Tinit = 186.078 Tcool = 0.998941
Run 218 Init: Value 186280 Cost 3943 PUs 3943 Connection 179465 Missing 1 Shortfall 15539.3 Penalty 2872.44 MPM 0.561317
Run 218 ThermalAnnealing: Value 8800.76 Cost 490 PUs 490 Connection 8220 Missing 0 Shortfall 490.993 Penalty 90.76 MPM 0.986139
Run 218 Iterative Improvement: Value 8800.76 Cost 490 PUs 490 Connection 8220 Missing 0 Shortfall 490.993 Penalty 90.76 MPM 0.986139

Run 220: Using Calculated Tinit = 188.963 Tcool = 0.99894
Run 220 Init: Value 185695 Cost 3938 PUs 3938 Connection 178147 Missing 1 Shortfall 19529.5 Penalty 3610.03 MPM 0.448671
Run 220 ThermalAnnealing: Value 7977.86 Cost 451 PUs 451 Connection 7440 Missing 0 Shortfall 469.889 Penalty 86.859 MPM 0.986735
Run 220 Iterative Improvement: Value 7977.86 Cost 451 PUs 451 Connection 7440 Missing 0 Shortfall 469.889 Penalty 86.859 MPM 0.986735

Run 221: Using Calculated Tinit = 189.81 Tcool = 0.998951
Run 221 Init: Value 187156 Cost 3880 PUs 3880 Connection 179341 Missing 1 Shortfall 21287.3 Penalty 3934.96 MPM 0.399046
Run 221 ThermalAnnealing: Value 9378.17 Cost 471 PUs 471 Connection 8820 Missing 0 Shortfall 471.716 Penalty 87.1744 MPM 0.986735
Run 221 Iterative Improvement: Value 9378.17 Cost 471 PUs 471 Connection 8820 Missing 0 Shortfall 471.716 Penalty 87.1744 MPM 0.986735
Run 216 is finished (out of 1000). Time passed so far is 22 secs 
Run 217 is finished (out of 1000). 
Run 223: Using Calculated Tinit = 186.272 Tcool = 0.999077
Run 223 Init: Value 185239 Cost 3968 PUs 3968 Connection 177806 Missing 1 Shortfall 18743.8 Penalty 3464.78 MPM 0.470852
Run 223 ThermalAnnealing: Value 8370.47 Cost 453 PUs 453 Connection 7830 Missing 0 Shortfall 473.452 Penalty 87.474 MPM 0.986735
Run 223 Iterative Improvement: Value 8370.47 Cost 453 PUs 453 Connection 7830 Missing 0 Shortfall 473.452 Penalty 87.474 MPM 0.986735

Run 222: Using Calculated Tinit = 186.606 Tcool = 0.99888
Run 222 Init: Value 184745 Cost 3987 PUs 3987 Connection 177268 Missing 1 Shortfall 18881.7 Penalty 3490.28 MPM 0.466959
Run 222 ThermalAnnealing: Value 8636.86 Cost 450 PUs 450 Connection 8100 Missing 0 Shortfall 469.889 Penalty 86.859 MPM 0.986735
Run 222 Iterative Improvement: Value 8636.86 Cost 450 PUs 450 Connection 8100 Missing 0 Shortfall 469.889 Penalty 86.859 MPM 0.986735
Time passed so far is 22 secs 
Run 219 is finished (out of 1000). Time passed so far is 22 secs 
Run 218 is finished (out of 1000). Time passed so far is 22 secs 
Run 220 is finished (out of 1000). Time passed so far is 22 secs 
Run 221 is finished (out of 1000). Time passed so far is 22 secs 
Run 223 is finished (out of 1000). Time passed so far is 22 secs 
Run 222 is finished (out of 1000). Time passed so far is 23 secs 

Run 224: Using Calculated Tinit = 197.057 Tcool = 0.998936
Run 224 Init: Value 186287 Cost 3920 PUs 3920 Connection 179608 Missing 1 Shortfall 14924.6 Penalty 2758.82 MPM 0.578669
Run 224 ThermalAnnealing: Value 8339.59 Cost 452 PUs 452 Connection 7800 Missing 0 Shortfall 474.131 Penalty 87.5912 MPM 0.986735
Run 224 Iterative Improvement: Value 8339.59 Cost 452 PUs 452 Connection 7800 Missing 0 Shortfall 474.131 Penalty 87.5912 MPM 0.986735
Run 224 is finished (out of 1000). Time passed so far is 23 secs 

Run 225: Using Calculated Tinit = 184.386 Tcool = 0.998954
Run 225 Init: Value 185730 Cost 3910 PUs 3910 Connection 178981 Missing 1 Shortfall 15356.4 Penalty 2838.63 MPM 0.566479
Run 225 ThermalAnnealing: Value 8847.86 Cost 481 PUs 481 Connection 8280 Missing 0 Shortfall 469.889 Penalty 86.859 MPM 0.986735
Run 225 Iterative Improvement: Value 8847.86 Cost 481 PUs 481 Connection 8280 Missing 0 Shortfall 469.889 Penalty 86.859 MPM 0.986735

Run 227: Using Calculated Tinit = 188.181 Tcool = 0.998962
Run 227 Init: Value 188309 Cost 3918 PUs 3918 Connection 181175 Missing 1 Shortfall 17395.7 Penalty 3215.59 MPM 0.50891
Run 227 ThermalAnnealing: Value 8362.2 Cost 474 PUs 474 Connection 7800 Missing 0 Shortfall 477.666 Penalty 88.2014 MPM 0.986735
Run 227 Iterative Improvement: Value 8362.2 Cost 474 PUs 474 Connection 7800 Missing 0 Shortfall 477.666 Penalty 88.2014 MPM 0.986735

Run 229: Using Calculated Tinit = 189.91 Tcool = 0.998878
Run 229 Init: Value 183291 Cost 3934 PUs 3934 Connection 175664 Missing 1 Shortfall 19976.4 Penalty 3692.63 MPM 0.436055
Run 229 ThermalAnnealing: Value 8302.86 Cost 476 PUs 476 Connection 7740 Missing 0 Shortfall 469.889 Penalty 86.859 MPM 0.986735
Run 229 Iterative Improvement: Value 8302.86 Cost 476 PUs 476 Connection 7740 Missing 0 Shortfall 469.889 Penalty 86.859 MPM 0.986735

Run 226: Using Calculated Tinit = 185.56 Tcool = 0.998881
Run 226 Init: Value 186085 Cost 3970 PUs 3970 Connection 178292 Missing 1 Shortfall 20681.9 Penalty 3823.04 MPM 0.416138
Run 226 ThermalAnnealing: Value 8596.86 Cost 470 PUs 470 Connection 8040 Missing 0 Shortfall 469.889 Penalty 86.859 MPM 0.986735
Run 226 Iterative Improvement: Value 8596.86 Cost 470 PUs 470 Connection 8040 Missing 0 Shortfall 469.889 Penalty 86.859 MPM 0.986735

Run 228: Using Calculated Tinit = 189.785 Tcool = 0.998939
Run 228 Init: Value 184253 Cost 4003 PUs 4003 Connection 177641 Missing 1 Shortfall 14112.6 Penalty 2608.72 MPM 0.601592
Run 228 ThermalAnnealing: Value 8270.98 Cost 432 PUs 432 Connection 7740 Missing 0 Shortfall 535.522 Penalty 98.9763 MPM 0.984916
Run 228 Iterative Improvement: Value 8270.98 Cost 432 PUs 432 Connection 7740 Missing 0 Shortfall 535.522 Penalty 98.9763 MPM 0.984916

Run 231: Using Calculated Tinit = 189.734 Tcool = 0.998988
Run 231 Init: Value 186168 Cost 3829 PUs 3829 Connection 178819 Missing 1 Shortfall 19041 Penalty 3519.74 MPM 0.46246
Run 231 ThermalAnnealing: Value 7822.86 Cost 446 PUs 446 Connection 7290 Missing 0 Shortfall 469.889 Penalty 86.859 MPM 0.986735
Run 231 Iterative Improvement: Value 7822.86 Cost 446 PUs 446 Connection 7290 Missing 0 Shortfall 469.889 Penalty 86.859 MPM 0.986735

Run 230: Using Calculated Tinit = 187.314 Tcool = 0.998963
Run 230 Init: Value 185677 Cost 3935 PUs 3935 Connection 177599 Missing 1 Shortfall 22410.2 Penalty 4142.53 MPM 0.367346
Run 230 ThermalAnnealing: Value 8581.27 Cost 454 PUs 454 Connection 8040 Missing 0 Shortfall 472.284 Penalty 87.2724 MPM 0.986735
Run 230 Iterative Improvement: Value 8581.27 Cost 454 PUs 454 Connection 8040 Missing 0 Shortfall 472.284 Penalty 87.2724 MPM 0.986735
Run 225 is finished (out of 1000). Time passed so far is 23 secs 
Run 227 is finished (out of 1000). 
Run 232: Using Calculated Tinit = 189.678 Tcool = 0.998878
Run 232 Init: Value 184694 Cost 3895 PUs 3895 Connection 177469 Missing 1 Shortfall 18015.8 Penalty 3330.22 MPM 0.491403
Run 232 ThermalAnnealing: Value 8388.86 Cost 442 PUs 442 Connection 7860 Missing 0 Shortfall 469.889 Penalty 86.859 MPM 0.986735
Run 232 Iterative Improvement: Value 8388.86 Cost 442 PUs 442 Connection 7860 Missing 0 Shortfall 469.889 Penalty 86.859 MPM 0.986735
Time passed so far is 23 secs 
Run 229 is finished (out of 1000). Time passed so far is 23 secs 
Run 226 is finished (out of 1000). Time passed so far is 23 secs 
Run 228 is finished (out of 1000). Time passed so far is 23 secs 
Run 231 is finished (out of 1000). Time passed so far is 23 secs 
Run 230 is finished (out of 1000). Time passed so far is 23 secs 
Run 232 is finished (out of 1000). Time passed so far is 23 secs 

Run 233: Using Calculated Tinit = 184.381 Tcool = 0.998881
Run 233 Init: Value 183185 Cost 3883 PUs 3883 Connection 176698 Missing 1 Shortfall 14085.8 Penalty 2603.76 MPM 0.60235
Run 233 ThermalAnnealing: Value 8223.86 Cost 427 PUs 427 Connection 7710 Missing 0 Shortfall 469.889 Penalty 86.859 MPM 0.986735
Run 233 Iterative Improvement: Value 8223.86 Cost 427 PUs 427 Connection 7710 Missing 0 Shortfall 469.889 Penalty 86.859 MPM 0.986735
Run 233 is finished (out of 1000). Time passed so far is 24 secs 

Run 236: Using Calculated Tinit = 189.629 Tcool = 0.998865
Run 236 Init: Value 185641 Cost 3963 PUs 3963 Connection 178314 Missing 1 Shortfall 18198 Penalty 3363.91 MPM 0.486259
Run 236 ThermalAnnealing: Value 10321.4 Cost 745 PUs 745 Connection 9482 Missing 0 Shortfall 512.364 Penalty 94.4492 MPM 0.986139
Run 236 Iterative Improvement: Value 10321.4 Cost 745 PUs 745 Connection 9482 Missing 0 Shortfall 512.364 Penalty 94.4492 MPM 0.986139

Run 234: Using Calculated Tinit = 197.057 Tcool = 0.99896
Run 234 Init: Value 188838 Cost 3907 PUs 3907 Connection 181191 Missing 1 Shortfall 20233.6 Penalty 3740.18 MPM 0.428793
Run 234 ThermalAnnealing: Value 8665.12 Cost 448 PUs 448 Connection 8130 Missing 0 Shortfall 471.381 Penalty 87.1165 MPM 0.986735
Run 234 Iterative Improvement: Value 8665.12 Cost 448 PUs 448 Connection 8130 Missing 0 Shortfall 471.381 Penalty 87.1165 MPM 0.986735

Run 235: Using Calculated Tinit = 186.046 Tcool = 0.998867
Run 235 Init: Value 185579 Cost 3966 PUs 3966 Connection 178351 Missing 1 Shortfall 17648.1 Penalty 3262.24 MPM 0.501785
Run 235 ThermalAnnealing: Value 8245.86 Cost 449 PUs 449 Connection 7710 Missing 0 Shortfall 469.889 Penalty 86.859 MPM 0.986735
Run 235 Iterative Improvement: Value 8245.86 Cost 449 PUs 449 Connection 7710 Missing 0 Shortfall 469.889 Penalty 86.859 MPM 0.986735

Run 237: Using Calculated Tinit = 162.084 Tcool = 0.998881
Run 237 Init: Value 185542 Cost 3883 PUs 3883 Connection 178057 Missing 1 Shortfall 19487.8 Penalty 3602.33 MPM 0.449847
Run 237 ThermalAnnealing: Value 8559.86 Cost 463 PUs 463 Connection 8010 Missing 0 Shortfall 469.889 Penalty 86.859 MPM 0.986735
Run 237 Iterative Improvement: Value 8559.86 Cost 463 PUs 463 Connection 8010 Missing 0 Shortfall 469.889 Penalty 86.859 MPM 0.986735

Run 238: Using Calculated Tinit = 187.794 Tcool = 0.999007
Run 238 Init: Value 184160 Cost 3963 PUs 3963 Connection 176930 Missing 1 Shortfall 17673.8 Penalty 3267.01 MPM 0.501057
Run 238 ThermalAnnealing: Value 8836.86 Cost 440 PUs 440 Connection 8310 Missing 0 Shortfall 469.889 Penalty 86.859 MPM 0.986735
Run 238 Iterative Improvement: Value 8836.86 Cost 440 PUs 440 Connection 8310 Missing 0 Shortfall 469.889 Penalty 86.859 MPM 0.986735

Run 240: Using Calculated Tinit = 189.79 Tcool = 0.998865
Run 240 Init: Value 184206 Cost 3929 PUs 3929 Connection 177456 Missing 1 Shortfall 15261.8 Penalty 2821.14 MPM 0.56915
Run 240 ThermalAnnealing: Value 8460.7 Cost 483 PUs 483 Connection 7890 Missing 0 Shortfall 474.744 Penalty 87.6971 MPM 0.986735
Run 240 Iterative Improvement: Value 8460.7 Cost 483 PUs 483 Connection 7890 Missing 0 Shortfall 474.744 Penalty 87.6971 MPM 0.986735

Run 239: Using Calculated Tinit = 197.057 Tcool = 0.998973
Run 239 Init: Value 186190 Cost 3880 PUs 3880 Connection 178795 Missing 1 Shortfall 19013 Penalty 3514.56 MPM 0.463251
Run 239 ThermalAnnealing: Value 8185.85 Cost 445 PUs 445 Connection 7650 Missing 0 Shortfall 491.524 Penalty 90.8516 MPM 0.986139
Run 239 Iterative Improvement: Value 8185.85 Cost 445 PUs 445 Connection 7650 Missing 0 Shortfall 491.524 Penalty 90.8516 MPM 0.986139
Run 236 is finished (out of 1000). Time passed so far is 24 secs 
Run 234 is finished (out of 1000). 
Run 241: Using Calculated Tinit = 176.243 Tcool = 0.998873
Run 241 Init: Value 185734 Cost 3947 PUs 3947 Connection 177734 Missing 1 Shortfall 21924.6 Penalty 4052.75 MPM 0.381057
Run 241 ThermalAnnealing: Value 10803.3 Cost 543 PUs 543 Connection 10170 Missing 0 Shortfall 489.98 Penalty 90.3271 MPM 0.986735
Run 241 Iterative Improvement: Value 10803.3 Cost 543 PUs 543 Connection 10170 Missing 0 Shortfall 489.98 Penalty 90.3271 MPM 0.986735
Time passed so far is 24 secs 
Run 235 is finished (out of 1000). Time passed so far is 24 secs 
Run 237 is finished (out of 1000). Time passed so far is 24 secs 
Run 238 is finished (out of 1000). Time passed so far is 24 secs 
Run 240 is finished (out of 1000). Time passed so far is 24 secs 
Run 239 is finished (out of 1000). Time passed so far is 24 secs 
Run 241 is finished (out of 1000). Time passed so far is 24 secs 

Run 242: Using Calculated Tinit = 186.284 Tcool = 0.998978
Run 242 Init: Value 185975 Cost 3928 PUs 3928 Connection 178618 Missing 1 Shortfall 18548 Penalty 3428.59 MPM 0.47638
Run 242 ThermalAnnealing: Value 10477.4 Cost 541 PUs 541 Connection 9840 Missing 0 Shortfall 525.083 Penalty 96.3868 MPM 0.986735
Run 242 Iterative Improvement: Value 10477.4 Cost 541 PUs 541 Connection 9840 Missing 0 Shortfall 525.083 Penalty 96.3868 MPM 0.986735
Run 242 is finished (out of 1000). 
Run 243: Using Calculated Tinit = 196.46 Tcool = 0.998947
Run 243 Init: Value 186703 Cost 3914 PUs 3914 Connection 179381 Missing 1 Shortfall 18437.2 Penalty 3408.12 MPM 0.479506
Run 243 ThermalAnnealing: Value 9305.66 Cost 506 PUs 506 Connection 8700 Missing 0 Shortfall 539.454 Penalty 99.6551 MPM 0.984916
Run 243 Iterative Improvement: Value 9305.66 Cost 506 PUs 506 Connection 8700 Missing 0 Shortfall 539.454 Penalty 99.6551 MPM 0.984916

Run 245: Using Calculated Tinit = 188.231 Tcool = 0.998866
Run 245 Init: Value 185502 Cost 3905 PUs 3905 Connection 178213 Missing 1 Shortfall 18307.4 Penalty 3384.12 MPM 0.483172
Run 245 ThermalAnnealing: Value 10138.1 Cost 481 PUs 481 Connection 9570 Missing 0 Shortfall 471.165 Penalty 87.0793 MPM 0.986735
Run 245 Iterative Improvement: Value 10138.1 Cost 481 PUs 481 Connection 9570 Missing 0 Shortfall 471.165 Penalty 87.0793 MPM 0.986735
Time passed so far is 25 secs 

Run 246: Using Calculated Tinit = 188.509 Tcool = 0.998879
Run 246 Init: Value 184118 Cost 3920 PUs 3920 Connection 177233 Missing 1 Shortfall 16039.2 Penalty 2964.85 MPM 0.547203
Run 246 ThermalAnnealing: Value 8847.76 Cost 439 PUs 439 Connection 8310 Missing 0 Shortfall 534.297 Penalty 98.7647 MPM 0.984916
Run 246 Iterative Improvement: Value 8847.76 Cost 439 PUs 439 Connection 8310 Missing 0 Shortfall 534.297 Penalty 98.7647 MPM 0.984916

Run 247: Using Calculated Tinit = 188.224 Tcool = 0.999079
Run 247 Init: Value 187473 Cost 3975 PUs 3975 Connection 180254 Missing 1 Shortfall 17548.5 Penalty 3243.83 MPM 0.504597
Run 247 ThermalAnnealing: Value 7967.96 Cost 471 PUs 471 Connection 7410 Missing 0 Shortfall 470.51 Penalty 86.962 MPM 0.986735
Run 247 Iterative Improvement: Value 7967.96 Cost 471 PUs 471 Connection 7410 Missing 0 Shortfall 470.51 Penalty 86.962 MPM 0.986735

Run 248: Using Calculated Tinit = 189.91 Tcool = 0.999097
Run 248 Init: Value 187677 Cost 3946 PUs 3946 Connection 179975 Missing 1 Shortfall 20317.5 Penalty 3755.7 MPM 0.426424
Run 248 ThermalAnnealing: Value 8384.98 Cost 498 PUs 498 Connection 7800 Missing 0 Shortfall 470.598 Penalty 86.9813 MPM 0.986735
Run 248 Iterative Improvement: Value 8384.98 Cost 498 PUs 498 Connection 7800 Missing 0 Shortfall 470.598 Penalty 86.9813 MPM 0.986735

Run 249: Using Calculated Tinit = 182.895 Tcool = 0.999034
Run 249 Init: Value 184793 Cost 3904 PUs 3904 Connection 177520 Missing 1 Shortfall 18223.7 Penalty 3368.64 MPM 0.485535
Run 249 ThermalAnnealing: Value 9551.09 Cost 516 PUs 516 Connection 8940 Missing 0 Shortfall 517.596 Penalty 95.0943 MPM 0.986735
Run 249 Iterative Improvement: Value 9551.09 Cost 516 PUs 516 Connection 8940 Missing 0 Shortfall 517.596 Penalty 95.0943 MPM 0.986735

Run 244: Using Calculated Tinit = 189.11 Tcool = 0.999043
Run 244 Init: Value 185828 Cost 3914 PUs 3914 Connection 179217 Missing 1 Shortfall 14587.8 Penalty 2696.55 MPM 0.588178
Run 244 ThermalAnnealing: Value 9100.38 Cost 489 PUs 489 Connection 8520 Missing 0 Shortfall 494.604 Penalty 91.3833 MPM 0.986139
Run 244 Iterative Improvement: Value 9100.38 Cost 489 PUs 489 Connection 8520 Missing 0 Shortfall 494.604 Penalty 91.3833 MPM 0.986139
Run 243 is finished (out of 1000). Time passed so far is 25 secs 
Run 245 is finished (out of 1000). Time passed so far is 25 secs 

Run 250: Using Calculated Tinit = 186.322 Tcool = 0.998867
Run 250 Init: Value 184672 Cost 3888 PUs 3888 Connection 177417 Missing 1 Shortfall 18214.7 Penalty 3366.98 MPM 0.485789
Run 250 ThermalAnnealing: Value 8547.86 Cost 451 PUs 451 Connection 8010 Missing 0 Shortfall 469.889 Penalty 86.859 MPM 0.986735
Run 250 Iterative Improvement: Value 8547.86 Cost 451 PUs 451 Connection 8010 Missing 0 Shortfall 469.889 Penalty 86.859 MPM 0.986735
Run 246 is finished (out of 1000). Time passed so far is 25 secs 
Run 247 is finished (out of 1000). Time passed so far is 25 secs 
Run 248 is finished (out of 1000). Time passed so far is 25 secs 
Run 249 is finished (out of 1000). Time passed so far is 25 secs 
Run 244 is finished (out of 1000). Time passed so far is 25 secs 
Run 250 is finished (out of 1000). Time passed so far is 25 secs 

Run 251: Using Calculated Tinit = 196.515 Tcool = 0.998892
Run 251 Init: Value 184369 Cost 3880 PUs 3880 Connection 177735 Missing 1 Shortfall 14896.7 Penalty 2753.65 MPM 0.579458
Run 251 ThermalAnnealing: Value 9010.27 Cost 463 PUs 463 Connection 8460 Missing 0 Shortfall 472.274 Penalty 87.2706 MPM 0.986735
Run 251 Iterative Improvement: Value 9010.27 Cost 463 PUs 463 Connection 8460 Missing 0 Shortfall 472.274 Penalty 87.2706 MPM 0.986735

Run 252: Using Calculated Tinit = 186.149 Tcool = 0.99888
Run 252 Init: Value 185169 Cost 3951 PUs 3951 Connection 177931 Missing 1 Shortfall 17781.6 Penalty 3286.92 MPM 0.498016
Run 252 ThermalAnnealing: Value 8454.44 Cost 447 PUs 447 Connection 7920 Missing 0 Shortfall 473.274 Penalty 87.4432 MPM 0.986735
Run 252 Iterative Improvement: Value 8454.44 Cost 447 PUs 447 Connection 7920 Missing 0 Shortfall 473.274 Penalty 87.4432 MPM 0.986735

Run 254: Using Calculated Tinit = 189.882 Tcool = 0.998878
Run 254 Init: Value 185127 Cost 3974 PUs 3974 Connection 177998 Missing 1 Shortfall 17068.9 Penalty 3155.18 MPM 0.518136
Run 254 ThermalAnnealing: Value 8310.24 Cost 483 PUs 483 Connection 7740 Missing 0 Shortfall 472.107 Penalty 87.2418 MPM 0.986735
Run 254 Iterative Improvement: Value 8310.24 Cost 483 PUs 483 Connection 7740 Missing 0 Shortfall 472.107 Penalty 87.2418 MPM 0.986735

Run 253: Using Calculated Tinit = 188.137 Tcool = 0.998952
Run 253 Init: Value 186242 Cost 3954 PUs 3954 Connection 179504 Missing 1 Shortfall 15060.5 Penalty 2783.93 MPM 0.574834
Run 253 ThermalAnnealing: Value 8075.86 Cost 429 PUs 429 Connection 7560 Missing 0 Shortfall 469.889 Penalty 86.859 MPM 0.986735
Run 253 Iterative Improvement: Value 8075.86 Cost 429 PUs 429 Connection 7560 Missing 0 Shortfall 469.889 Penalty 86.859 MPM 0.986735
Run 251 is finished (out of 1000). 
Run 255: Using Calculated Tinit = 181.32 Tcool = 0.998883
Run 255 Init: Value 186779 Cost 3988 PUs 3988 Connection 179806 Missing 1 Shortfall 16145.8 Penalty 2984.56 MPM 0.544194
Run 255 ThermalAnnealing: Value 8705.33 Cost 477 PUs 477 Connection 8100 Missing 0 Shortfall 705.569 Penalty 128.33 MPM 0.984916
Run 255 Iterative Improvement: Value 8705.33 Cost 477 PUs 477 Connection 8100 Missing 0 Shortfall 705.569 Penalty 128.33 MPM 0.984916

Run 256: Using Calculated Tinit = 186.284 Tcool = 0.998867
Run 256 Init: Value 185111 Cost 3957 PUs 3957 Connection 178447 Missing 1 Shortfall 14642.9 Penalty 2706.74 MPM 0.586622
Run 256 ThermalAnnealing: Value 9533.28 Cost 506 PUs 506 Connection 8940 Missing 0 Shortfall 472.324 Penalty 87.2793 MPM 0.986735
Run 256 Iterative Improvement: Value 9533.28 Cost 506 PUs 506 Connection 8940 Missing 0 Shortfall 472.324 Penalty 87.2793 MPM 0.986735

Run 257: Using Calculated Tinit = 187.125 Tcool = 0.99888
Run 257 Init: Value 187005 Cost 3999 PUs 3999 Connection 179345 Missing 1 Shortfall 19803.2 Penalty 3660.61 MPM 0.440945
Run 257 ThermalAnnealing: Value 7994.86 Cost 438 PUs 438 Connection 7470 Missing 0 Shortfall 469.889 Penalty 86.859 MPM 0.986735
Run 257 Iterative Improvement: Value 7994.86 Cost 438 PUs 438 Connection 7470 Missing 0 Shortfall 469.889 Penalty 86.859 MPM 0.986735

Run 258: Using Calculated Tinit = 186.061 Tcool = 0.998941
Run 258 Init: Value 185661 Cost 3916 PUs 3916 Connection 178442 Missing 1 Shortfall 17868.1 Penalty 3302.93 MPM 0.495571
Run 258 ThermalAnnealing: Value 10474.8 Cost 547 PUs 547 Connection 9840 Missing 0 Shortfall 475.301 Penalty 87.7931 MPM 0.986735
Run 258 Iterative Improvement: Value 10474.8 Cost 547 PUs 547 Connection 9840 Missing 0 Shortfall 475.301 Penalty 87.7931 MPM 0.986735
Time passed so far is 26 secs 
Run 252 is finished (out of 1000). Time passed so far is 26 secs 
Run 254 is finished (out of 1000). Time passed so far is 26 secs 
Run 253 is finished (out of 1000). Time passed so far is 26 secs 
Run 255 is finished (out of 1000). Time passed so far is 26 secs 
Run 256 is finished (out of 1000). Time passed so far is 26 secs 
Run 257 is finished (out of 1000). Time passed so far is 26 secs 
Run 258 is finished (out of 1000). Time passed so far is 26 secs 

Run 259: Using Calculated Tinit = 188.743 Tcool = 0.998866
Run 259 Init: Value 185216 Cost 3925 PUs 3925 Connection 178320 Missing 1 Shortfall 16072.7 Penalty 2971.03 MPM 0.546259
Run 259 ThermalAnnealing: Value 9369.8 Cost 475 PUs 475 Connection 8790 Missing 0 Shortfall 573.82 Penalty 104.8 MPM 0.986735
Run 259 Iterative Improvement: Value 9369.8 Cost 475 PUs 475 Connection 8790 Missing 0 Shortfall 573.82 Penalty 104.8 MPM 0.986735

Run 260: Using Calculated Tinit = 186.161 Tcool = 0.99888
Run 260 Init: Value 186530 Cost 3895 PUs 3895 Connection 180165 Missing 1 Shortfall 13361.3 Penalty 2469.83 MPM 0.622803
Run 260 ThermalAnnealing: Value 10057.1 Cost 580 PUs 580 Connection 9390 Missing 0 Shortfall 471.155 Penalty 87.0776 MPM 0.986735
Run 260 Iterative Improvement: Value 10057.1 Cost 580 PUs 580 Connection 9390 Missing 0 Shortfall 471.155 Penalty 87.0776 MPM 0.986735

Run 262: Using Calculated Tinit = 187.621 Tcool = 0.998897
Run 262 Init: Value 187115 Cost 3955 PUs 3955 Connection 179923 Missing 1 Shortfall 17513.2 Penalty 3237.31 MPM 0.505593
Run 262 ThermalAnnealing: Value 10259.9 Cost 578 PUs 578 Connection 9570 Missing 0 Shortfall 614.898 Penalty 111.891 MPM 0.986735
Run 262 Iterative Improvement: Value 10259.9 Cost 578 PUs 578 Connection 9570 Missing 0 Shortfall 614.898 Penalty 111.891 MPM 0.986735

Run 261: Using Calculated Tinit = 186.084 Tcool = 0.998953
Run 261 Init: Value 184939 Cost 3873 PUs 3873 Connection 177706 Missing 1 Shortfall 18175.2 Penalty 3359.68 MPM 0.486905
Run 261 ThermalAnnealing: Value 8681.71 Cost 524 PUs 524 Connection 8070 Missing 0 Shortfall 474.805 Penalty 87.7077 MPM 0.986735
Run 261 Iterative Improvement: Value 8681.71 Cost 524 PUs 524 Connection 8070 Missing 0 Shortfall 474.805 Penalty 87.7077 MPM 0.986735

Run 263: Using Calculated Tinit = 197.057 Tcool = 0.998973
Run 263 Init: Value 185644 Cost 3911 PUs 3911 Connection 178747 Missing 1 Shortfall 16156.2 Penalty 2986.48 MPM 0.5439
Run 263 ThermalAnnealing: Value 9334.14 Cost 475 PUs 475 Connection 8760 Missing 0 Shortfall 536.482 Penalty 99.1419 MPM 0.984916
Run 263 Iterative Improvement: Value 9334.14 Cost 475 PUs 475 Connection 8760 Missing 0 Shortfall 536.482 Penalty 99.1419 MPM 0.984916

Run 264: Using Calculated Tinit = 186.428 Tcool = 0.99888
Run 264 Init: Value 186630 Cost 3893 PUs 3893 Connection 179591 Missing 1 Shortfall 17021.2 Penalty 3146.37 MPM 0.519481
Run 264 ThermalAnnealing: Value 9625.68 Cost 538 PUs 538 Connection 9000 Missing 0 Shortfall 474.648 Penalty 87.6804 MPM 0.986735
Run 264 Iterative Improvement: Value 9625.68 Cost 538 PUs 538 Connection 9000 Missing 0 Shortfall 474.648 Penalty 87.6804 MPM 0.986735
Run 259 is finished (out of 1000). Time passed so far is 27 secs 
Run 260 is finished (out of 1000). 
Run 265: Using Calculated Tinit = 181.569 Tcool = 0.998966
Run 265 Init: Value 186813 Cost 3886 PUs 3886 Connection 178986 Missing 1 Shortfall 21320.7 Penalty 3941.13 MPM 0.398104
Run 265 ThermalAnnealing: Value 8760.39 Cost 453 PUs 453 Connection 8220 Missing 0 Shortfall 472.987 Penalty 87.3938 MPM 0.986735
Run 265 Iterative Improvement: Value 8760.39 Cost 453 PUs 453 Connection 8220 Missing 0 Shortfall 472.987 Penalty 87.3938 MPM 0.986735

Run 266: Using Calculated Tinit = 188.9 Tcool = 0.998951
Run 266 Init: Value 185155 Cost 3918 PUs 3918 Connection 178492 Missing 1 Shortfall 14848.5 Penalty 2744.75 MPM 0.580817
Run 266 ThermalAnnealing: Value 9558.86 Cost 442 PUs 442 Connection 9030 Missing 0 Shortfall 469.889 Penalty 86.859 MPM 0.986735
Run 266 Iterative Improvement: Value 9558.86 Cost 442 PUs 442 Connection 9030 Missing 0 Shortfall 469.889 Penalty 86.859 MPM 0.986735
Time passed so far is 27 secs 
Run 262 is finished (out of 1000). Time passed so far is 27 secs 
Run 261 is finished (out of 1000). Time passed so far is 27 secs 
Run 263 is finished (out of 1000). Time passed so far is 27 secs 
Run 264 is finished (out of 1000). Time passed so far is 27 secs 
Run 265 is finished (out of 1000). Time passed so far is 27 secs 
Run 266 is finished (out of 1000). Time passed so far is 27 secs 

Run 267: Using Calculated Tinit = 197.057 Tcool = 0.998875
Run 267 Init: Value 185706 Cost 3917 PUs 3917 Connection 178333 Missing 1 Shortfall 18698.3 Penalty 3456.39 MPM 0.472135
Run 267 ThermalAnnealing: Value 8950.86 Cost 464 PUs 464 Connection 8400 Missing 0 Shortfall 469.889 Penalty 86.859 MPM 0.986735
Run 267 Iterative Improvement: Value 8950.86 Cost 464 PUs 464 Connection 8400 Missing 0 Shortfall 469.889 Penalty 86.859 MPM 0.986735
Run 267 is finished (out of 1000). Time passed so far is 27 secs 

Run 269: Using Calculated Tinit = 184.827 Tcool = 0.998964
Run 269 Init: Value 185723 Cost 3928 PUs 3928 Connection 178515 Missing 1 Shortfall 17743.4 Penalty 3279.88 MPM 0.499092
Run 269 ThermalAnnealing: Value 8464.89 Cost 458 PUs 458 Connection 7920 Missing 0 Shortfall 470.091 Penalty 86.8938 MPM 0.986735
Run 269 Iterative Improvement: Value 8464.89 Cost 458 PUs 458 Connection 7920 Missing 0 Shortfall 470.091 Penalty 86.8938 MPM 0.986735

Run 268: Using Calculated Tinit = 186.706 Tcool = 0.998867
Run 268 Init: Value 183036 Cost 3997 PUs 3997 Connection 176359 Missing 1 Shortfall 14497.1 Penalty 2679.79 MPM 0.590737
Run 268 ThermalAnnealing: Value 8857.57 Cost 460 PUs 460 Connection 8310 Missing 0 Shortfall 474.002 Penalty 87.569 MPM 0.986735
Run 268 Iterative Improvement: Value 8857.57 Cost 460 PUs 460 Connection 8310 Missing 0 Shortfall 474.002 Penalty 87.569 MPM 0.986735

Run 270: Using Calculated Tinit = 189.892 Tcool = 0.998865
Run 270 Init: Value 186985 Cost 3876 PUs 3876 Connection 179704 Missing 1 Shortfall 18422.5 Penalty 3405.4 MPM 0.479921
Run 270 ThermalAnnealing: Value 8505.42 Cost 468 PUs 468 Connection 7950 Missing 0 Shortfall 473.26 Penalty 87.4187 MPM 0.986735
Run 270 Iterative Improvement: Value 8505.42 Cost 468 PUs 468 Connection 7950 Missing 0 Shortfall 473.26 Penalty 87.4187 MPM 0.986735

Run 271: Using Calculated Tinit = 187.125 Tcool = 0.99888
Run 271 Init: Value 185060 Cost 3861 PUs 3861 Connection 178155 Missing 1 Shortfall 16466.4 Penalty 3043.81 MPM 0.535145
Run 271 ThermalAnnealing: Value 8471.86 Cost 465 PUs 465 Connection 7920 Missing 0 Shortfall 469.889 Penalty 86.859 MPM 0.986735
Run 271 Iterative Improvement: Value 8471.86 Cost 465 PUs 465 Connection 7920 Missing 0 Shortfall 469.889 Penalty 86.859 MPM 0.986735

Run 272: Using Calculated Tinit = 197.057 Tcool = 0.999015
Run 272 Init: Value 185083 Cost 3929 PUs 3929 Connection 178064 Missing 1 Shortfall 16716.9 Penalty 3090.11 MPM 0.528073
Run 272 ThermalAnnealing: Value 8885.8 Cost 477 PUs 477 Connection 8310 Missing 0 Shortfall 534.51 Penalty 98.8015 MPM 0.984916
Run 272 Iterative Improvement: Value 8885.8 Cost 477 PUs 477 Connection 8310 Missing 0 Shortfall 534.51 Penalty 98.8015 MPM 0.984916

Run 274: Using Calculated Tinit = 162.322 Tcool = 0.999014
Run 274 Init: Value 184192 Cost 3880 PUs 3880 Connection 176243 Missing 1 Shortfall 22011.2 Penalty 4068.76 MPM 0.378612
Run 274 ThermalAnnealing: Value 9125.86 Cost 459 PUs 459 Connection 8580 Missing 0 Shortfall 469.889 Penalty 86.859 MPM 0.986735
Run 274 Iterative Improvement: Value 9125.86 Cost 459 PUs 459 Connection 8580 Missing 0 Shortfall 469.889 Penalty 86.859 MPM 0.986735

Run 273: Using Calculated Tinit = 187.379 Tcool = 0.998866
Run 273 Init: Value 186693 Cost 3958 PUs 3958 Connection 179272 Missing 1 Shortfall 18733.6 Penalty 3462.9 MPM 0.471141
Run 273 ThermalAnnealing: Value 8777.86 Cost 531 PUs 531 Connection 8160 Missing 0 Shortfall 469.889 Penalty 86.859 MPM 0.986735
Run 273 Iterative Improvement: Value 8777.86 Cost 531 PUs 531 Connection 8160 Missing 0 Shortfall 469.889 Penalty 86.859 MPM 0.986735
Run 269 is finished (out of 1000). 
Run 275: Using Calculated Tinit = 184.66 Tcool = 0.998886
Run 275 Init: Value 185415 Cost 3940 PUs 3940 Connection 178016 Missing 1 Shortfall 18714.9 Penalty 3459.45 MPM 0.471666
Run 275 ThermalAnnealing: Value 10103.9 Cost 507 PUs 507 Connection 9510 Missing 0 Shortfall 469.889 Penalty 86.859 MPM 0.986735
Run 275 Iterative Improvement: Value 10103.9 Cost 507 PUs 507 Connection 9510 Missing 0 Shortfall 469.889 Penalty 86.859 MPM 0.986735
Time passed so far is 28 secs 
Run 268 is finished (out of 1000). Time passed so far is 28 secs 
Run 270 is finished (out of 1000). Time passed so far is 28 secs 
Run 271 is finished (out of 1000). Time passed so far is 28 secs 
Run 272 is finished (out of 1000). Time passed so far is 28 secs 
Run 274 is finished (out of 1000). Time passed so far is 28 secs 
Run 273 is finished (out of 1000). Time passed so far is 28 secs 
Run 275 is finished (out of 1000). Time passed so far is 28 secs 

Run 276: Using Calculated Tinit = 186.144 Tcool = 0.999021
Run 276 Init: Value 184911 Cost 3905 PUs 3905 Connection 176943 Missing 1 Shortfall 21981.4 Penalty 4063.26 MPM 0.379452
Run 276 ThermalAnnealing: Value 8879.86 Cost 483 PUs 483 Connection 8310 Missing 0 Shortfall 469.889 Penalty 86.859 MPM 0.986735
Run 276 Iterative Improvement: Value 8879.86 Cost 483 PUs 483 Connection 8310 Missing 0 Shortfall 469.889 Penalty 86.859 MPM 0.986735

Run 277: Using Calculated Tinit = 197.057 Tcool = 0.998861
Run 277 Init: Value 186286 Cost 3928 PUs 3928 Connection 178802 Missing 1 Shortfall 19236.3 Penalty 3555.82 MPM 0.456949
Run 277 ThermalAnnealing: Value 7399.86 Cost 443 PUs 443 Connection 6870 Missing 0 Shortfall 469.889 Penalty 86.859 MPM 0.986735
Run 277 Iterative Improvement: Value 7399.86 Cost 443 PUs 443 Connection 6870 Missing 0 Shortfall 469.889 Penalty 86.859 MPM 0.986735

Run 278: Using Calculated Tinit = 186.156 Tcool = 0.998867
Run 278 Init: Value 185997 Cost 3908 PUs 3908 Connection 178243 Missing 1 Shortfall 20807.5 Penalty 3846.26 MPM 0.412592
Run 278 ThermalAnnealing: Value 8911.86 Cost 485 PUs 485 Connection 8340 Missing 0 Shortfall 469.889 Penalty 86.859 MPM 0.986735
Run 278 Iterative Improvement: Value 8911.86 Cost 485 PUs 485 Connection 8340 Missing 0 Shortfall 469.889 Penalty 86.859 MPM 0.986735

Run 279: Using Calculated Tinit = 178.081 Tcool = 0.998946
Run 279 Init: Value 185901 Cost 4006 PUs 4006 Connection 178387 Missing 1 Shortfall 18979.3 Penalty 3508.32 MPM 0.464204
Run 279 ThermalAnnealing: Value 8982.4 Cost 525 PUs 525 Connection 8370 Missing 0 Shortfall 473.05 Penalty 87.4047 MPM 0.986735
Run 279 Iterative Improvement: Value 8982.4 Cost 525 PUs 525 Connection 8370 Missing 0 Shortfall 473.05 Penalty 87.4047 MPM 0.986735

Run 280: Using Calculated Tinit = 189.717 Tcool = 0.998878
Run 280 Init: Value 184790 Cost 3845 PUs 3845 Connection 178090 Missing 1 Shortfall 15445.7 Penalty 2855.15 MPM 0.563957
Run 280 ThermalAnnealing: Value 8479.71 Cost 499 PUs 499 Connection 7890 Missing 0 Shortfall 492.188 Penalty 90.7083 MPM 0.986735
Run 280 Iterative Improvement: Value 8479.71 Cost 499 PUs 499 Connection 7890 Missing 0 Shortfall 492.188 Penalty 90.7083 MPM 0.986735

Run 281: Using Calculated Tinit = 197.057 Tcool = 0.998973
Run 281 Init: Value 186220 Cost 3839 PUs 3839 Connection 179821 Missing 1 Shortfall 13847.3 Penalty 2559.67 MPM 0.609082
Run 281 ThermalAnnealing: Value 7639.89 Cost 443 PUs 443 Connection 7110 Missing 0 Shortfall 470.067 Penalty 86.8896 MPM 0.986735
Run 281 Iterative Improvement: Value 7639.89 Cost 443 PUs 443 Connection 7110 Missing 0 Shortfall 470.067 Penalty 86.8896 MPM 0.986735

Run 282: Using Calculated Tinit = 187.044 Tcool = 0.998867
Run 282 Init: Value 185306 Cost 3885 PUs 3885 Connection 178476 Missing 1 Shortfall 15930.6 Penalty 2944.76 MPM 0.550271
Run 282 ThermalAnnealing: Value 9138.11 Cost 467 PUs 467 Connection 8580 Missing 0 Shortfall 493.016 Penalty 91.1092 MPM 0.986139
Run 282 Iterative Improvement: Value 9138.11 Cost 467 PUs 467 Connection 8580 Missing 0 Shortfall 493.016 Penalty 91.1092 MPM 0.986139
Run 276 is finished (out of 1000). 
Run 283: Using Calculated Tinit = 189.91 Tcool = 0.998951
Run 283 Init: Value 185261 Cost 3930 PUs 3930 Connection 177922 Missing 1 Shortfall 18443.1 Penalty 3409.21 MPM 0.479339
Run 283 ThermalAnnealing: Value 8264.31 Cost 467 PUs 467 Connection 7710 Missing 0 Shortfall 472.504 Penalty 87.3104 MPM 0.986735
Run 283 Iterative Improvement: Value 8264.31 Cost 467 PUs 467 Connection 7710 Missing 0 Shortfall 472.504 Penalty 87.3104 MPM 0.986735
Time passed so far is 29 secs 
Run 277 is finished (out of 1000). Time passed so far is 29 secs 
Run 278 is finished (out of 1000). Time passed so far is 29 secs 
Run 279 is finished (out of 1000). Time passed so far is 29 secs 
Run 280 is finished (out of 1000). Time passed so far is 29 secs 
Run 281 is finished (out of 1000). Time passed so far is 29 secs 
Run 282 is finished (out of 1000). Time passed so far is 29 secs 
Run 283 is finished (out of 1000). Time passed so far is 29 secs 

Run 284: Using Calculated Tinit = 189.91 Tcool = 0.998939
Run 284 Init: Value 186316 Cost 3884 PUs 3884 Connection 179134 Missing 1 Shortfall 17842.5 Penalty 3298.18 MPM 0.496296
Run 284 ThermalAnnealing: Value 8261.86 Cost 465 PUs 465 Connection 7710 Missing 0 Shortfall 469.889 Penalty 86.859 MPM 0.986735
Run 284 Iterative Improvement: Value 8261.86 Cost 465 PUs 465 Connection 7710 Missing 0 Shortfall 469.889 Penalty 86.859 MPM 0.986735

Run 285: Using Calculated Tinit = 184.386 Tcool = 0.99902
Run 285 Init: Value 185740 Cost 3918 PUs 3918 Connection 178184 Missing 1 Shortfall 19680.3 Penalty 3637.91 MPM 0.444412
Run 285 ThermalAnnealing: Value 8341.77 Cost 454 PUs 454 Connection 7800 Missing 0 Shortfall 475.152 Penalty 87.7675 MPM 0.986735
Run 285 Iterative Improvement: Value 8341.77 Cost 454 PUs 454 Connection 7800 Missing 0 Shortfall 475.152 Penalty 87.7675 MPM 0.986735

Run 287: Using Calculated Tinit = 186.046 Tcool = 0.998964
Run 287 Init: Value 183627 Cost 3868 PUs 3868 Connection 176570 Missing 1 Shortfall 17249.2 Penalty 3188.51 MPM 0.513045
Run 287 ThermalAnnealing: Value 10067.4 Cost 500 PUs 500 Connection 9480 Missing 0 Shortfall 473.003 Penalty 87.3965 MPM 0.986735
Run 287 Iterative Improvement: Value 10067.4 Cost 500 PUs 500 Connection 9480 Missing 0 Shortfall 473.003 Penalty 87.3965 MPM 0.986735

Run 286: Using Calculated Tinit = 189.81 Tcool = 0.998927
Run 286 Init: Value 184339 Cost 3889 PUs 3889 Connection 176531 Missing 1 Shortfall 21202.6 Penalty 3919.29 MPM 0.401439
Run 286 ThermalAnnealing: Value 8494.6 Cost 487 PUs 487 Connection 7920 Missing 0 Shortfall 474.206 Penalty 87.6041 MPM 0.986735
Run 286 Iterative Improvement: Value 8494.6 Cost 487 PUs 487 Connection 7920 Missing 0 Shortfall 474.206 Penalty 87.6041 MPM 0.986735

Run 288: Using Calculated Tinit = 189.91 Tcool = 0.999019
Run 288 Init: Value 182950 Cost 3837 PUs 3837 Connection 176857 Missing 1 Shortfall 12203.1 Penalty 2255.74 MPM 0.655499
Run 288 ThermalAnnealing: Value 8723.67 Cost 484 PUs 484 Connection 8130 Missing 0 Shortfall 602.04 Penalty 109.671 MPM 0.986735
Run 288 Iterative Improvement: Value 8723.67 Cost 484 PUs 484 Connection 8130 Missing 0 Shortfall 602.04 Penalty 109.671 MPM 0.986735

Run 289: Using Calculated Tinit = 186.046 Tcool = 0.999
Run 289 Init: Value 183550 Cost 3867 PUs 3867 Connection 176121 Missing 1 Shortfall 19267.6 Penalty 3561.61 MPM 0.456064
Run 289 ThermalAnnealing: Value 8317.86 Cost 461 PUs 461 Connection 7770 Missing 0 Shortfall 469.889 Penalty 86.859 MPM 0.986735
Run 289 Iterative Improvement: Value 8317.86 Cost 461 PUs 461 Connection 7770 Missing 0 Shortfall 469.889 Penalty 86.859 MPM 0.986735
Run 284 is finished (out of 1000). 
Run 290: Using Calculated Tinit = 186.706 Tcool = 0.99899
Run 290 Init: Value 186661 Cost 3940 PUs 3940 Connection 179287 Missing 1 Shortfall 18575.9 Penalty 3433.75 MPM 0.475591
Run 290 ThermalAnnealing: Value 8511.86 Cost 445 PUs 445 Connection 7980 Missing 0 Shortfall 469.889 Penalty 86.859 MPM 0.986735
Run 290 Iterative Improvement: Value 8511.86 Cost 445 PUs 445 Connection 7980 Missing 0 Shortfall 469.889 Penalty 86.859 MPM 0.986735

Run 291: Using Calculated Tinit = 187.781 Tcool = 0.998866
Run 291 Init: Value 186802 Cost 3945 PUs 3945 Connection 179528 Missing 1 Shortfall 18010.7 Penalty 3329.28 MPM 0.491547
Run 291 ThermalAnnealing: Value 8626.36 Cost 469 PUs 469 Connection 8070 Missing 0 Shortfall 472.772 Penalty 87.3566 MPM 0.986735
Run 291 Iterative Improvement: Value 8626.36 Cost 469 PUs 469 Connection 8070 Missing 0 Shortfall 472.772 Penalty 87.3566 MPM 0.986735
Time passed so far is 29 secs 
Run 285 is finished (out of 1000). Time passed so far is 29 secs 
Run 287 is finished (out of 1000). Time passed so far is 29 secs 
Run 286 is finished (out of 1000). Time passed so far is 29 secs 
Run 288 is finished (out of 1000). Time passed so far is 29 secs 
Run 289 is finished (out of 1000). Time passed so far is 29 secs 
Run 290 is finished (out of 1000). Time passed so far is 30 secs 
Run 291 is finished (out of 1000). Time passed so far is 30 secs 

Run 292: Using Calculated Tinit = 189.706 Tcool = 0.99894
Run 292 Init: Value 187218 Cost 3926 PUs 3926 Connection 179006 Missing 1 Shortfall 23185.4 Penalty 4285.82 MPM 0.345462
Run 292 ThermalAnnealing: Value 9009.49 Cost 462 PUs 462 Connection 8460 Missing 0 Shortfall 473.552 Penalty 87.4913 MPM 0.986735
Run 292 Iterative Improvement: Value 9009.49 Cost 462 PUs 462 Connection 8460 Missing 0 Shortfall 473.552 Penalty 87.4913 MPM 0.986735

Run 293: Using Calculated Tinit = 197.057 Tcool = 0.998973
Run 293 Init: Value 184873 Cost 3943 PUs 3943 Connection 178118 Missing 1 Shortfall 15212.1 Penalty 2811.96 MPM 0.570552
Run 293 ThermalAnnealing: Value 9318.65 Cost 527 PUs 527 Connection 8700 Missing 0 Shortfall 496.169 Penalty 91.6535 MPM 0.986139
Run 293 Iterative Improvement: Value 9318.65 Cost 527 PUs 527 Connection 8700 Missing 0 Shortfall 496.169 Penalty 91.6535 MPM 0.986139

Run 294: Using Calculated Tinit = 189.91 Tcool = 0.998988
Run 294 Init: Value 184512 Cost 3969 PUs 3969 Connection 177162 Missing 1 Shortfall 18292.2 Penalty 3381.31 MPM 0.4836
Run 294 ThermalAnnealing: Value 8867.86 Cost 471 PUs 471 Connection 8310 Missing 0 Shortfall 469.889 Penalty 86.859 MPM 0.986735
Run 294 Iterative Improvement: Value 8867.86 Cost 471 PUs 471 Connection 8310 Missing 0 Shortfall 469.889 Penalty 86.859 MPM 0.986735

Run 295: Using Calculated Tinit = 186.046 Tcool = 0.998953
Run 295 Init: Value 186227 Cost 3907 PUs 3907 Connection 179190 Missing 1 Shortfall 16932.3 Penalty 3129.94 MPM 0.521991
Run 295 ThermalAnnealing: Value 8319.61 Cost 458 PUs 458 Connection 7770 Missing 0 Shortfall 495.898 Penalty 91.6068 MPM 0.986139
Run 295 Iterative Improvement: Value 8319.61 Cost 458 PUs 458 Connection 7770 Missing 0 Shortfall 495.898 Penalty 91.6068 MPM 0.986139

Run 296: Using Calculated Tinit = 186.16 Tcool = 0.999111
Run 296 Init: Value 184767 Cost 3891 PUs 3891 Connection 177000 Missing 1 Shortfall 20969.1 Penalty 3876.14 MPM 0.408029
Run 296 ThermalAnnealing: Value 9063.1 Cost 501 PUs 501 Connection 8460 Missing 0 Shortfall 558.173 Penalty 102.099 MPM 0.986735
Run 296 Iterative Improvement: Value 9063.1 Cost 501 PUs 501 Connection 8460 Missing 0 Shortfall 558.173 Penalty 102.099 MPM 0.986735

Run 297: Using Calculated Tinit = 189.91 Tcool = 0.998951
Run 297 Init: Value 184711 Cost 3895 PUs 3895 Connection 176176 Missing 1 Shortfall 25099.2 Penalty 4639.59 MPM 0.291434
Run 297 ThermalAnnealing: Value 8779.86 Cost 443 PUs 443 Connection 8250 Missing 0 Shortfall 469.889 Penalty 86.859 MPM 0.986735
Run 297 Iterative Improvement: Value 8779.86 Cost 443 PUs 443 Connection 8250 Missing 0 Shortfall 469.889 Penalty 86.859 MPM 0.986735
Run 292 is finished (out of 1000). 
Run 298: Using Calculated Tinit = 186.308 Tcool = 0.999037
Run 298 Init: Value 184589 Cost 3953 PUs 3953 Connection 176788 Missing 1 Shortfall 20817.9 Penalty 3848.19 MPM 0.412298
Run 298 ThermalAnnealing: Value 8331.76 Cost 433 PUs 433 Connection 7800 Missing 0 Shortfall 534.297 Penalty 98.7647 MPM 0.984916
Run 298 Iterative Improvement: Value 8331.76 Cost 433 PUs 433 Connection 7800 Missing 0 Shortfall 534.297 Penalty 98.7647 MPM 0.984916

Run 299: Using Calculated Tinit = 189.91 Tcool = 0.998896
Run 299 Init: Value 185469 Cost 3953 PUs 3953 Connection 178491 Missing 1 Shortfall 16363 Penalty 3024.7 MPM 0.538063
Run 299 ThermalAnnealing: Value 8640.86 Cost 454 PUs 454 Connection 8100 Missing 0 Shortfall 469.889 Penalty 86.859 MPM 0.986735
Run 299 Iterative Improvement: Value 8640.86 Cost 454 PUs 454 Connection 8100 Missing 0 Shortfall 469.889 Penalty 86.859 MPM 0.986735
Time passed so far is 30 secs 
Run 293 is finished (out of 1000). Time passed so far is 30 secs 
Run 294 is finished (out of 1000). Time passed so far is 30 secs 
Run 295 is finished (out of 1000). Time passed so far is 30 secs 
Run 296 is finished (out of 1000). Time passed so far is 30 secs 
Run 297 is finished (out of 1000). Time passed so far is 30 secs 
Run 298 is finished (out of 1000). Time passed so far is 30 secs 
Run 299 is finished (out of 1000). Time passed so far is 30 secs 

Run 306: Using Calculated Tinit = 188.224 Tcool = 0.998866
Run 306 Init: Value 185602 Cost 4015 PUs 4015 Connection 178350 Missing 1 Shortfall 17513.6 Penalty 3237.38 MPM 0.505582
Run 306 ThermalAnnealing: Value 8139.86 Cost 463 PUs 463 Connection 7590 Missing 0 Shortfall 469.889 Penalty 86.859 MPM 0.986735
Run 306 Iterative Improvement: Value 8139.86 Cost 463 PUs 463 Connection 7590 Missing 0 Shortfall 469.889 Penalty 86.859 MPM 0.986735

Run 300: Using Calculated Tinit = 186.284 Tcool = 0.998978
Run 300 Init: Value 186263 Cost 3971 PUs 3971 Connection 178683 Missing 1 Shortfall 19525.6 Penalty 3609.3 MPM 0.448781
Run 300 ThermalAnnealing: Value 9330.86 Cost 514 PUs 514 Connection 8730 Missing 0 Shortfall 469.889 Penalty 86.859 MPM 0.986735
Run 300 Iterative Improvement: Value 9330.86 Cost 514 PUs 514 Connection 8730 Missing 0 Shortfall 469.889 Penalty 86.859 MPM 0.986735

Run 303: Using Calculated Tinit = 193.177 Tcool = 0.998987
Run 303 Init: Value 185691 Cost 3834 PUs 3834 Connection 178235 Missing 1 Shortfall 19596.5 Penalty 3622.42 MPM 0.446778
Run 303 ThermalAnnealing: Value 8612.86 Cost 456 PUs 456 Connection 8070 Missing 0 Shortfall 469.889 Penalty 86.859 MPM 0.986735
Run 303 Iterative Improvement: Value 8612.86 Cost 456 PUs 456 Connection 8070 Missing 0 Shortfall 469.889 Penalty 86.859 MPM 0.986735

Run 302: Using Calculated Tinit = 178.412 Tcool = 0.998871
Run 302 Init: Value 186218 Cost 3895 PUs 3895 Connection 179521 Missing 1 Shortfall 15156.3 Penalty 2801.63 MPM 0.57213
Run 302 ThermalAnnealing: Value 8744.18 Cost 437 PUs 437 Connection 8220 Missing 0 Shortfall 471.759 Penalty 87.1818 MPM 0.986735
Run 302 Iterative Improvement: Value 8744.18 Cost 437 PUs 437 Connection 8220 Missing 0 Shortfall 471.759 Penalty 87.1818 MPM 0.986735

Run 305: Using Calculated Tinit = 187.125 Tcool = 0.998978
Run 305 Init: Value 184120 Cost 3954 PUs 3954 Connection 177034 Missing 1 Shortfall 16941.7 Penalty 3131.68 MPM 0.521725
Run 305 ThermalAnnealing: Value 8989.64 Cost 468 PUs 468 Connection 8430 Missing 0 Shortfall 496.08 Penalty 91.6382 MPM 0.986139
Run 305 Iterative Improvement: Value 8989.64 Cost 468 PUs 468 Connection 8430 Missing 0 Shortfall 496.08 Penalty 91.6382 MPM 0.986139

Run 301: Using Calculated Tinit = 186.606 Tcool = 0.999095
Run 301 Init: Value 184755 Cost 3963 PUs 3963 Connection 177088 Missing 1 Shortfall 20035.9 Penalty 3703.64 MPM 0.434374
Run 301 ThermalAnnealing: Value 9131.86 Cost 465 PUs 465 Connection 8580 Missing 0 Shortfall 469.889 Penalty 86.859 MPM 0.986735
Run 301 Iterative Improvement: Value 9124.86 Cost 458 PUs 458 Connection 8580 Missing 0 Shortfall 469.889 Penalty 86.859 MPM 0.986735

Run 307: Using Calculated Tinit = 186.046 Tcool = 0.99899
Run 307 Init: Value 185516 Cost 3866 PUs 3866 Connection 178593 Missing 1 Shortfall 16539 Penalty 3057.22 MPM 0.533095
Run 307 ThermalAnnealing: Value 8147.76 Cost 467 PUs 467 Connection 7590 Missing 0 Shortfall 490.993 Penalty 90.76 MPM 0.986139
Run 307 Iterative Improvement: Value 8147.76 Cost 467 PUs 467 Connection 7590 Missing 0 Shortfall 490.993 Penalty 90.76 MPM 0.986139

Run 304: Using Calculated Tinit = 187.558 Tcool = 0.998928
Run 304 Init: Value 186414 Cost 3945 PUs 3945 Connection 179050 Missing 1 Shortfall 18493.8 Penalty 3418.58 MPM 0.477909
Run 304 ThermalAnnealing: Value 8823.76 Cost 453 PUs 453 Connection 8280 Missing 0 Shortfall 490.993 Penalty 90.76 MPM 0.986139
Run 304 Iterative Improvement: Value 8823.76 Cost 453 PUs 453 Connection 8280 Missing 0 Shortfall 490.993 Penalty 90.76 MPM 0.986139
Run 306 is finished (out of 1000). Time passed so far is 31 secs 
Run 300 is finished (out of 1000). Time passed so far is 31 secs 
Run 303 is finished (out of 1000). Time passed so far is 31 secs 
Run 302 is finished (out of 1000). Time passed so far is 31 secs 
Run 305 is finished (out of 1000). Time passed so far is 31 secs 
Run 301 is finished (out of 1000). Time passed so far is 31 secs 
Run 307 is finished (out of 1000). Time passed so far is 31 secs 
Run 304 is finished (out of 1000). Time passed so far is 31 secs 

Run 309: Using Calculated Tinit = 188.991 Tcool = 0.998962
Run 309 Init: Value 184064 Cost 3927 PUs 3927 Connection 177462 Missing 1 Shortfall 14473.6 Penalty 2675.44 MPM 0.591403
Run 309 ThermalAnnealing: Value 8462.15 Cost 455 PUs 455 Connection 7920 Missing 0 Shortfall 471.565 Penalty 87.1483 MPM 0.986735
Run 309 Iterative Improvement: Value 8462.15 Cost 455 PUs 455 Connection 7920 Missing 0 Shortfall 471.565 Penalty 87.1483 MPM 0.986735

Run 308: Using Calculated Tinit = 186.27 Tcool = 0.998953
Run 308 Init: Value 182820 Cost 3957 PUs 3957 Connection 176132 Missing 1 Shortfall 14774.3 Penalty 2731.03 MPM 0.582913
Run 308 ThermalAnnealing: Value 8823.22 Cost 481 PUs 481 Connection 8250 Missing 0 Shortfall 500.972 Penalty 92.2246 MPM 0.986735
Run 308 Iterative Improvement: Value 8757.22 Cost 475 PUs 475 Connection 8190 Missing 0 Shortfall 500.972 Penalty 92.2246 MPM 0.986735

Run 310: Using Calculated Tinit = 189.91 Tcool = 0.999093
Run 310 Init: Value 186367 Cost 3892 PUs 3892 Connection 179459 Missing 1 Shortfall 16313.6 Penalty 3015.56 MPM 0.539459
Run 310 ThermalAnnealing: Value 9652.76 Cost 494 PUs 494 Connection 9060 Missing 0 Shortfall 534.297 Penalty 98.7647 MPM 0.984916
Run 310 Iterative Improvement: Value 9652.76 Cost 494 PUs 494 Connection 9060 Missing 0 Shortfall 534.297 Penalty 98.7647 MPM 0.984916

Run 312: Using Calculated Tinit = 187.635 Tcool = 0.998903
Run 312 Init: Value 184893 Cost 3913 PUs 3913 Connection 178649 Missing 1 Shortfall 12609.7 Penalty 2330.9 MPM 0.644021
Run 312 ThermalAnnealing: Value 8327.86 Cost 471 PUs 471 Connection 7770 Missing 0 Shortfall 469.889 Penalty 86.859 MPM 0.986735
Run 312 Iterative Improvement: Value 8327.86 Cost 471 PUs 471 Connection 7770 Missing 0 Shortfall 469.889 Penalty 86.859 MPM 0.986735

Run 311: Using Calculated Tinit = 189.785 Tcool = 0.998939
Run 311 Init: Value 185356 Cost 3961 PUs 3961 Connection 178129 Missing 1 Shortfall 17670.9 Penalty 3266.47 MPM 0.501139
Run 311 ThermalAnnealing: Value 9091.86 Cost 485 PUs 485 Connection 8520 Missing 0 Shortfall 469.889 Penalty 86.859 MPM 0.986735
Run 311 Iterative Improvement: Value 9091.86 Cost 485 PUs 485 Connection 8520 Missing 0 Shortfall 469.889 Penalty 86.859 MPM 0.986735

Run 314: Using Calculated Tinit = 186.046 Tcool = 0.998964
Run 314 Init: Value 184095 Cost 3875 PUs 3875 Connection 177000 Missing 1 Shortfall 17420.1 Penalty 3220.1 MPM 0.508221
Run 314 ThermalAnnealing: Value 8172.05 Cost 465 PUs 465 Connection 7620 Missing 0 Shortfall 471.009 Penalty 87.0524 MPM 0.986735
Run 314 Iterative Improvement: Value 8172.05 Cost 465 PUs 465 Connection 7620 Missing 0 Shortfall 471.009 Penalty 87.0524 MPM 0.986735

Run 313: Using Calculated Tinit = 189.176 Tcool = 0.999043
Run 313 Init: Value 185969 Cost 3992 PUs 3992 Connection 178570 Missing 1 Shortfall 18432.2 Penalty 3407.19 MPM 0.479648
Run 313 ThermalAnnealing: Value 9710.47 Cost 517 PUs 517 Connection 9090 Missing 0 Shortfall 566.107 Penalty 103.468 MPM 0.986735
Run 313 Iterative Improvement: Value 9710.47 Cost 517 PUs 517 Connection 9090 Missing 0 Shortfall 566.107 Penalty 103.468 MPM 0.986735
Run 309 is finished (out of 1000). 
Run 315: Using Calculated Tinit = 186.046 Tcool = 0.99888
Run 315 Init: Value 185501 Cost 3902 PUs 3902 Connection 177977 Missing 1 Shortfall 19591.7 Penalty 3621.52 MPM 0.446915
Run 315 ThermalAnnealing: Value 8203.86 Cost 467 PUs 467 Connection 7650 Missing 0 Shortfall 469.889 Penalty 86.859 MPM 0.986735
Run 315 Iterative Improvement: Value 8203.86 Cost 467 PUs 467 Connection 7650 Missing 0 Shortfall 469.889 Penalty 86.859 MPM 0.986735
Time passed so far is 32 secs 
Run 308 is finished (out of 1000). Time passed so far is 32 secs 
Run 310 is finished (out of 1000). Time passed so far is 32 secs 
Run 312 is finished (out of 1000). Time passed so far is 32 secs 
Run 311 is finished (out of 1000). Time passed so far is 32 secs 
Run 314 is finished (out of 1000). Time passed so far is 32 secs 
Run 313 is finished (out of 1000). Time passed so far is 32 secs 
Run 315 is finished (out of 1000). Time passed so far is 32 secs 

Run 316: Using Calculated Tinit = 177.446 Tcool = 0.998885
Run 316 Init: Value 186265 Cost 3891 PUs 3891 Connection 179114 Missing 1 Shortfall 17636.5 Penalty 3260.11 MPM 0.502111
Run 316 ThermalAnnealing: Value 9171.22 Cost 504 PUs 504 Connection 8580 Missing 0 Shortfall 471.957 Penalty 87.2159 MPM 0.986735
Run 316 Iterative Improvement: Value 9171.22 Cost 504 PUs 504 Connection 8580 Missing 0 Shortfall 471.957 Penalty 87.2159 MPM 0.986735

Run 318: Using Calculated Tinit = 197.057 Tcool = 0.998936
Run 318 Init: Value 187337 Cost 3919 PUs 3919 Connection 180027 Missing 1 Shortfall 18342.9 Penalty 3390.69 MPM 0.482168
Run 318 ThermalAnnealing: Value 8390.97 Cost 444 PUs 444 Connection 7860 Missing 0 Shortfall 470.559 Penalty 86.9747 MPM 0.986735
Run 318 Iterative Improvement: Value 8390.97 Cost 444 PUs 444 Connection 7860 Missing 0 Shortfall 470.559 Penalty 86.9747 MPM 0.986735

Run 317: Using Calculated Tinit = 189.79 Tcool = 0.998951
Run 317 Init: Value 184506 Cost 3977 PUs 3977 Connection 176944 Missing 1 Shortfall 19394 Penalty 3584.99 MPM 0.452495
Run 317 ThermalAnnealing: Value 8030.08 Cost 473 PUs 473 Connection 7470 Missing 0 Shortfall 471.166 Penalty 87.0794 MPM 0.986735
Run 317 Iterative Improvement: Value 8030.08 Cost 473 PUs 473 Connection 7470 Missing 0 Shortfall 471.166 Penalty 87.0794 MPM 0.986735

Run 320: Using Calculated Tinit = 186.161 Tcool = 0.999077
Run 320 Init: Value 184729 Cost 3936 PUs 3936 Connection 178025 Missing 1 Shortfall 14974.3 Penalty 2768 MPM 0.577267
Run 320 ThermalAnnealing: Value 8850.42 Cost 437 PUs 437 Connection 8280 Missing 0 Shortfall 730.788 Penalty 133.421 MPM 0.983213
Run 320 Iterative Improvement: Value 8850.42 Cost 437 PUs 437 Connection 8280 Missing 0 Shortfall 730.788 Penalty 133.421 MPM 0.983213

Run 319: Using Calculated Tinit = 189.91 Tcool = 0.998976
Run 319 Init: Value 185681 Cost 3901 PUs 3901 Connection 178451 Missing 1 Shortfall 18009.3 Penalty 3329.02 MPM 0.491586
Run 319 ThermalAnnealing: Value 8273.86 Cost 447 PUs 447 Connection 7740 Missing 0 Shortfall 469.889 Penalty 86.859 MPM 0.986735
Run 319 Iterative Improvement: Value 8273.86 Cost 447 PUs 447 Connection 7740 Missing 0 Shortfall 469.889 Penalty 86.859 MPM 0.986735

Run 322: Using Calculated Tinit = 189.91 Tcool = 0.998951
Run 322 Init: Value 183987 Cost 3907 PUs 3907 Connection 176802 Missing 1 Shortfall 17732.8 Penalty 3277.9 MPM 0.499394
Run 322 ThermalAnnealing: Value 8664.86 Cost 448 PUs 448 Connection 8130 Missing 0 Shortfall 469.889 Penalty 86.859 MPM 0.986735
Run 322 Iterative Improvement: Value 8664.86 Cost 448 PUs 448 Connection 8130 Missing 0 Shortfall 469.889 Penalty 86.859 MPM 0.986735

Run 321: Using Calculated Tinit = 186.415 Tcool = 0.99888
Run 321 Init: Value 186513 Cost 3959 PUs 3959 Connection 178980 Missing 1 Shortfall 19335.3 Penalty 3574.13 MPM 0.454153
Run 321 ThermalAnnealing: Value 9683.75 Cost 476 PUs 476 Connection 9120 Missing 0 Shortfall 475.063 Penalty 87.7521 MPM 0.986735
Run 321 Iterative Improvement: Value 9681.75 Cost 474 PUs 474 Connection 9120 Missing 0 Shortfall 475.063 Penalty 87.7521 MPM 0.986735
Run 316 is finished (out of 1000). 
Run 323: Using Calculated Tinit = 186.284 Tcool = 0.998978
Run 323 Init: Value 183478 Cost 3902 PUs 3902 Connection 176433 Missing 1 Shortfall 17004.4 Penalty 3143.26 MPM 0.519956
Run 323 ThermalAnnealing: Value 7955.86 Cost 429 PUs 429 Connection 7440 Missing 0 Shortfall 469.889 Penalty 86.859 MPM 0.986735
Run 323 Iterative Improvement: Value 7955.86 Cost 429 PUs 429 Connection 7440 Missing 0 Shortfall 469.889 Penalty 86.859 MPM 0.986735
Time passed so far is 33 secs 
Run 318 is finished (out of 1000). Time passed so far is 33 secs 
Run 317 is finished (out of 1000). Time passed so far is 33 secs 
Run 320 is finished (out of 1000). Time passed so far is 33 secs 
Run 319 is finished (out of 1000). Time passed so far is 33 secs 
Run 322 is finished (out of 1000). Time passed so far is 33 secs 
Run 321 is finished (out of 1000). Time passed so far is 33 secs 
Run 323 is finished (out of 1000). Time passed so far is 33 secs 

Run 324: Using Calculated Tinit = 187.334 Tcool = 0.998963
Run 324 Init: Value 184740 Cost 3898 PUs 3898 Connection 177018 Missing 1 Shortfall 20687.9 Penalty 3824.16 MPM 0.415968
Run 324 ThermalAnnealing: Value 8449.86 Cost 473 PUs 473 Connection 7890 Missing 0 Shortfall 469.889 Penalty 86.859 MPM 0.986735
Run 324 Iterative Improvement: Value 8449.86 Cost 473 PUs 473 Connection 7890 Missing 0 Shortfall 469.889 Penalty 86.859 MPM 0.986735

Run 327: Using Calculated Tinit = 188.181 Tcool = 0.99894
Run 327 Init: Value 186723 Cost 3897 PUs 3897 Connection 180008 Missing 1 Shortfall 15247.1 Penalty 2818.43 MPM 0.569564
Run 327 ThermalAnnealing: Value 8563.76 Cost 463 PUs 463 Connection 8010 Missing 0 Shortfall 490.993 Penalty 90.76 MPM 0.986139
Run 327 Iterative Improvement: Value 8563.76 Cost 463 PUs 463 Connection 8010 Missing 0 Shortfall 490.993 Penalty 90.76 MPM 0.986139

Run 325: Using Calculated Tinit = 189.892 Tcool = 0.998865
Run 325 Init: Value 182762 Cost 3883 PUs 3883 Connection 175999 Missing 1 Shortfall 15579.9 Penalty 2879.95 MPM 0.56017
Run 325 ThermalAnnealing: Value 8749.76 Cost 439 PUs 439 Connection 8220 Missing 0 Shortfall 490.993 Penalty 90.76 MPM 0.986139
Run 325 Iterative Improvement: Value 8749.76 Cost 439 PUs 439 Connection 8220 Missing 0 Shortfall 490.993 Penalty 90.76 MPM 0.986139

Run 326: Using Calculated Tinit = 189.341 Tcool = 0.998977
Run 326 Init: Value 186740 Cost 3900 PUs 3900 Connection 179139 Missing 1 Shortfall 20021.8 Penalty 3701.03 MPM 0.434773
Run 326 ThermalAnnealing: Value 10587.9 Cost 571 PUs 571 Connection 9930 Missing 0 Shortfall 469.889 Penalty 86.859 MPM 0.986735
Run 326 Iterative Improvement: Value 10587.9 Cost 571 PUs 571 Connection 9930 Missing 0 Shortfall 469.889 Penalty 86.859 MPM 0.986735

Run 328: Using Calculated Tinit = 182.397 Tcool = 0.99898
Run 328 Init: Value 185073 Cost 3901 PUs 3901 Connection 177931 Missing 1 Shortfall 17534.4 Penalty 3241.23 MPM 0.504994
Run 328 ThermalAnnealing: Value 7934.86 Cost 438 PUs 438 Connection 7410 Missing 0 Shortfall 469.889 Penalty 86.859 MPM 0.986735
Run 328 Iterative Improvement: Value 7934.86 Cost 438 PUs 438 Connection 7410 Missing 0 Shortfall 469.889 Penalty 86.859 MPM 0.986735

Run 329: Using Calculated Tinit = 189.629 Tcool = 0.998977
Run 329 Init: Value 185992 Cost 3903 PUs 3903 Connection 179125 Missing 1 Shortfall 16034.9 Penalty 2964.06 MPM 0.547324
Run 329 ThermalAnnealing: Value 9031 Cost 454 PUs 454 Connection 8490 Missing 0 Shortfall 470.705 Penalty 86.9999 MPM 0.986735
Run 329 Iterative Improvement: Value 9031 Cost 454 PUs 454 Connection 8490 Missing 0 Shortfall 470.705 Penalty 86.9999 MPM 0.986735
Run 324 is finished (out of 1000). 
Run 330: Using Calculated Tinit = 187.044 Tcool = 0.99888
Run 330 Init: Value 185227 Cost 3984 PUs 3984 Connection 177576 Missing 1 Shortfall 19839.3 Penalty 3667.29 MPM 0.439926
Run 330 ThermalAnnealing: Value 7978.86 Cost 452 PUs 452 Connection 7440 Missing 0 Shortfall 469.889 Penalty 86.859 MPM 0.986735
Run 330 Iterative Improvement: Value 7978.86 Cost 452 PUs 452 Connection 7440 Missing 0 Shortfall 469.889 Penalty 86.859 MPM 0.986735

Run 331: Using Calculated Tinit = 184.286 Tcool = 0.998868
Run 331 Init: Value 184233 Cost 3906 PUs 3906 Connection 176413 Missing 1 Shortfall 21174.5 Penalty 3914.1 MPM 0.402232
Run 331 ThermalAnnealing: Value 10340.8 Cost 560 PUs 560 Connection 9690 Missing 0 Shortfall 490.993 Penalty 90.76 MPM 0.986139
Run 331 Iterative Improvement: Value 10340.8 Cost 560 PUs 560 Connection 9690 Missing 0 Shortfall 490.993 Penalty 90.76 MPM 0.986139
Time passed so far is 34 secs 
Run 327 is finished (out of 1000). Time passed so far is 34 secs 
Run 325 is finished (out of 1000). Time passed so far is 34 secs 
Run 326 is finished (out of 1000). Time passed so far is 34 secs 
Run 328 is finished (out of 1000). Time passed so far is 34 secs 
Run 329 is finished (out of 1000). Time passed so far is 34 secs 
Run 330 is finished (out of 1000). Time passed so far is 34 secs 
Run 331 is finished (out of 1000). Time passed so far is 34 secs 

Run 332: Using Calculated Tinit = 186.046 Tcool = 0.998978
Run 332 Init: Value 185766 Cost 3904 PUs 3904 Connection 178812 Missing 1 Shortfall 16500 Penalty 3050.03 MPM 0.534194
Run 332 ThermalAnnealing: Value 8448.97 Cost 478 PUs 478 Connection 7860 Missing 0 Shortfall 609.578 Penalty 110.973 MPM 0.986735
Run 332 Iterative Improvement: Value 8448.97 Cost 478 PUs 478 Connection 7860 Missing 0 Shortfall 609.578 Penalty 110.973 MPM 0.986735

Run 334: Using Calculated Tinit = 186.428 Tcool = 0.998851
Run 334 Init: Value 186408 Cost 3912 PUs 3912 Connection 179223 Missing 1 Shortfall 17707.9 Penalty 3273.3 MPM 0.500096
Run 334 ThermalAnnealing: Value 9026.88 Cost 438 PUs 438 Connection 8490 Missing 0 Shortfall 534.949 Penalty 98.8773 MPM 0.984916
Run 334 Iterative Improvement: Value 9026.88 Cost 438 PUs 438 Connection 8490 Missing 0 Shortfall 534.949 Penalty 98.8773 MPM 0.984916

Run 333: Using Calculated Tinit = 186.472 Tcool = 0.998965
Run 333 Init: Value 184974 Cost 3976 PUs 3976 Connection 177384 Missing 1 Shortfall 19550 Penalty 3613.81 MPM 0.448093
Run 333 ThermalAnnealing: Value 8869.86 Cost 503 PUs 503 Connection 8280 Missing 0 Shortfall 469.889 Penalty 86.859 MPM 0.986735
Run 333 Iterative Improvement: Value 8869.86 Cost 503 PUs 503 Connection 8280 Missing 0 Shortfall 469.889 Penalty 86.859 MPM 0.986735

Run 335: Using Calculated Tinit = 189.897 Tcool = 0.998865
Run 335 Init: Value 186387 Cost 4000 PUs 4000 Connection 179483 Missing 1 Shortfall 15709.5 Penalty 2903.91 MPM 0.556511
Run 335 ThermalAnnealing: Value 8648.86 Cost 492 PUs 492 Connection 8070 Missing 0 Shortfall 469.889 Penalty 86.859 MPM 0.986735
Run 335 Iterative Improvement: Value 8648.86 Cost 492 PUs 492 Connection 8070 Missing 0 Shortfall 469.889 Penalty 86.859 MPM 0.986735

Run 337: Using Calculated Tinit = 186.082 Tcool = 0.99888
Run 337 Init: Value 187509 Cost 3981 PUs 3981 Connection 180389 Missing 1 Shortfall 16982.5 Penalty 3139.22 MPM 0.520573
Run 337 ThermalAnnealing: Value 8281.94 Cost 443 PUs 443 Connection 7740 Missing 0 Shortfall 535.284 Penalty 98.9352 MPM 0.984916
Run 337 Iterative Improvement: Value 8281.94 Cost 443 PUs 443 Connection 7740 Missing 0 Shortfall 535.284 Penalty 98.9352 MPM 0.984916

Run 336: Using Calculated Tinit = 185.394 Tcool = 0.998991
Run 336 Init: Value 184616 Cost 3903 PUs 3903 Connection 177759 Missing 1 Shortfall 15980.1 Penalty 2953.92 MPM 0.548872
Run 336 ThermalAnnealing: Value 9716.26 Cost 539 PUs 539 Connection 9090 Missing 0 Shortfall 472.223 Penalty 87.2619 MPM 0.986735
Run 336 Iterative Improvement: Value 9716.26 Cost 539 PUs 539 Connection 9090 Missing 0 Shortfall 472.223 Penalty 87.2619 MPM 0.986735
Run 332 is finished (out of 1000). 
Run 338: Using Calculated Tinit = 182.566 Tcool = 0.998882
Run 338 Init: Value 186694 Cost 3943 PUs 3943 Connection 178923 Missing 1 Shortfall 20709.5 Penalty 3828.15 MPM 0.415358
Run 338 ThermalAnnealing: Value 8432.93 Cost 446 PUs 446 Connection 7890 Missing 0 Shortfall 528.206 Penalty 96.9259 MPM 0.986735
Run 338 Iterative Improvement: Value 8432.93 Cost 446 PUs 446 Connection 7890 Missing 0 Shortfall 528.206 Penalty 96.9259 MPM 0.986735

Run 339: Using Calculated Tinit = 186.401 Tcool = 0.99899
Run 339 Init: Value 184827 Cost 3927 PUs 3927 Connection 176893 Missing 1 Shortfall 21675.3 Penalty 4006.67 MPM 0.388094
Run 339 ThermalAnnealing: Value 7913.86 Cost 447 PUs 447 Connection 7380 Missing 0 Shortfall 469.889 Penalty 86.859 MPM 0.986735
Run 339 Iterative Improvement: Value 7913.86 Cost 447 PUs 447 Connection 7380 Missing 0 Shortfall 469.889 Penalty 86.859 MPM 0.986735
Time passed so far is 35 secs 
Run 334 is finished (out of 1000). Time passed so far is 35 secs 
Run 333 is finished (out of 1000). Time passed so far is 35 secs 
Run 335 is finished (out of 1000). Time passed so far is 35 secs 
Run 337 is finished (out of 1000). Time passed so far is 35 secs 
Run 336 is finished (out of 1000). Time passed so far is 35 secs 
Run 338 is finished (out of 1000). Time passed so far is 35 secs 
Run 339 is finished (out of 1000). Time passed so far is 35 secs 

Run 340: Using Calculated Tinit = 184.878 Tcool = 0.998868
Run 340 Init: Value 184413 Cost 3960 PUs 3960 Connection 177791 Missing 1 Shortfall 14398.6 Penalty 2661.58 MPM 0.59352
Run 340 ThermalAnnealing: Value 8795.7 Cost 458 PUs 458 Connection 8250 Missing 0 Shortfall 474.74 Penalty 87.6964 MPM 0.986735
Run 340 Iterative Improvement: Value 8795.7 Cost 458 PUs 458 Connection 8250 Missing 0 Shortfall 474.74 Penalty 87.6964 MPM 0.986735

Run 341: Using Calculated Tinit = 188.137 Tcool = 0.998902
Run 341 Init: Value 186864 Cost 3888 PUs 3888 Connection 179540 Missing 1 Shortfall 18586.1 Penalty 3435.64 MPM 0.475303
Run 341 ThermalAnnealing: Value 8094.86 Cost 478 PUs 478 Connection 7530 Missing 0 Shortfall 469.889 Penalty 86.859 MPM 0.986735
Run 341 Iterative Improvement: Value 8094.86 Cost 478 PUs 478 Connection 7530 Missing 0 Shortfall 469.889 Penalty 86.859 MPM 0.986735

Run 342: Using Calculated Tinit = 197.057 Tcool = 0.998936
Run 342 Init: Value 183335 Cost 3960 PUs 3960 Connection 176396 Missing 1 Shortfall 16113.6 Penalty 2978.61 MPM 0.545102
Run 342 ThermalAnnealing: Value 8656.91 Cost 440 PUs 440 Connection 8130 Missing 0 Shortfall 470.214 Penalty 86.915 MPM 0.986735
Run 342 Iterative Improvement: Value 8656.91 Cost 440 PUs 440 Connection 8130 Missing 0 Shortfall 470.214 Penalty 86.915 MPM 0.986735

Run 343: Using Calculated Tinit = 187.334 Tcool = 0.999032
Run 343 Init: Value 187598 Cost 3894 PUs 3894 Connection 180050 Missing 1 Shortfall 19766 Penalty 3653.74 MPM 0.441994
Run 343 ThermalAnnealing: Value 8855.37 Cost 511 PUs 511 Connection 8250 Missing 0 Shortfall 513.378 Penalty 94.3662 MPM 0.986735
Run 343 Iterative Improvement: Value 8855.37 Cost 511 PUs 511 Connection 8250 Missing 0 Shortfall 513.378 Penalty 94.3662 MPM 0.986735

Run 344: Using Calculated Tinit = 188.181 Tcool = 0.998962
Run 344 Init: Value 186404 Cost 3902 PUs 3902 Connection 179310 Missing 1 Shortfall 17268.4 Penalty 3192.06 MPM 0.512503
Run 344 ThermalAnnealing: Value 8365.54 Cost 460 PUs 460 Connection 7800 Missing 0 Shortfall 578.135 Penalty 105.545 MPM 0.986735
Run 344 Iterative Improvement: Value 8365.54 Cost 460 PUs 460 Connection 7800 Missing 0 Shortfall 578.135 Penalty 105.545 MPM 0.986735

Run 345: Using Calculated Tinit = 197.057 Tcool = 0.999015
Run 345 Init: Value 182375 Cost 3940 PUs 3940 Connection 175450 Missing 1 Shortfall 16149.8 Penalty 2985.29 MPM 0.544082
Run 345 ThermalAnnealing: Value 8786.86 Cost 480 PUs 480 Connection 8220 Missing 0 Shortfall 469.889 Penalty 86.859 MPM 0.986735
Run 345 Iterative Improvement: Value 8786.86 Cost 480 PUs 480 Connection 8220 Missing 0 Shortfall 469.889 Penalty 86.859 MPM 0.986735
Run 340 is finished (out of 1000). 
Run 346: Using Calculated Tinit = 183.651 Tcool = 0.998963
Run 346 Init: Value 185423 Cost 3985 PUs 3985 Connection 177796 Missing 1 Shortfall 19700.1 Penalty 3641.55 MPM 0.443856
Run 346 ThermalAnnealing: Value 8050.57 Cost 493 PUs 493 Connection 7470 Missing 0 Shortfall 474.027 Penalty 87.5733 MPM 0.986735
Run 346 Iterative Improvement: Value 8050.57 Cost 493 PUs 493 Connection 7470 Missing 0 Shortfall 474.027 Penalty 87.5733 MPM 0.986735

Run 347: Using Calculated Tinit = 187.79 Tcool = 0.998941
Run 347 Init: Value 185411 Cost 3950 PUs 3950 Connection 178247 Missing 1 Shortfall 17388 Penalty 3214.18 MPM 0.509125
Run 347 ThermalAnnealing: Value 9757.1 Cost 550 PUs 550 Connection 9120 Missing 0 Shortfall 471.259 Penalty 87.0955 MPM 0.986735
Run 347 Iterative Improvement: Value 9750.1 Cost 543 PUs 543 Connection 9120 Missing 0 Shortfall 471.259 Penalty 87.0955 MPM 0.986735
Time passed so far is 35 secs 
Run 341 is finished (out of 1000). Time passed so far is 35 secs 
Run 342 is finished (out of 1000). Time passed so far is 36 secs 
Run 343 is finished (out of 1000). Time passed so far is 36 secs 
Run 344 is finished (out of 1000). Time passed so far is 36 secs 
Run 345 is finished (out of 1000). Time passed so far is 36 secs 
Run 346 is finished (out of 1000). Time passed so far is 36 secs 
Run 347 is finished (out of 1000). Time passed so far is 36 secs 

Run 348: Using Calculated Tinit = 186.031 Tcool = 0.998979
Run 348 Init: Value 183346 Cost 3875 PUs 3875 Connection 176740 Missing 1 Shortfall 14774.6 Penalty 2731.09 MPM 0.582903
Run 348 ThermalAnnealing: Value 8538.86 Cost 502 PUs 502 Connection 7950 Missing 0 Shortfall 469.889 Penalty 86.859 MPM 0.986735
Run 348 Iterative Improvement: Value 8538.86 Cost 502 PUs 502 Connection 7950 Missing 0 Shortfall 469.889 Penalty 86.859 MPM 0.986735

Run 349: Using Calculated Tinit = 186.046 Tcool = 0.999045
Run 349 Init: Value 185378 Cost 3967 PUs 3967 Connection 178183 Missing 1 Shortfall 17462.7 Penalty 3227.98 MPM 0.507017
Run 349 ThermalAnnealing: Value 8681.86 Cost 435 PUs 435 Connection 8160 Missing 0 Shortfall 469.889 Penalty 86.859 MPM 0.986735
Run 349 Iterative Improvement: Value 8681.86 Cost 435 PUs 435 Connection 8160 Missing 0 Shortfall 469.889 Penalty 86.859 MPM 0.986735

Run 350: Using Calculated Tinit = 188.137 Tcool = 0.998884
Run 350 Init: Value 187091 Cost 3882 PUs 3882 Connection 179407 Missing 1 Shortfall 20568.6 Penalty 3802.11 MPM 0.419335
Run 350 ThermalAnnealing: Value 9581.86 Cost 525 PUs 525 Connection 8970 Missing 0 Shortfall 469.889 Penalty 86.859 MPM 0.986735
Run 350 Iterative Improvement: Value 9581.86 Cost 525 PUs 525 Connection 8970 Missing 0 Shortfall 469.889 Penalty 86.859 MPM 0.986735

Run 351: Using Calculated Tinit = 189.897 Tcool = 0.998988
Run 351 Init: Value 184300 Cost 3912 PUs 3912 Connection 177759 Missing 1 Shortfall 14221.4 Penalty 2628.83 MPM 0.59852
Run 351 ThermalAnnealing: Value 8562.31 Cost 465 PUs 465 Connection 8010 Missing 0 Shortfall 472.493 Penalty 87.3086 MPM 0.986735
Run 351 Iterative Improvement: Value 8562.31 Cost 465 PUs 465 Connection 8010 Missing 0 Shortfall 472.493 Penalty 87.3086 MPM 0.986735

Run 352: Using Calculated Tinit = 188.32 Tcool = 0.998951
Run 352 Init: Value 186256 Cost 3937 PUs 3937 Connection 179021 Missing 1 Shortfall 17840.3 Penalty 3297.77 MPM 0.496359
Run 352 ThermalAnnealing: Value 8991.86 Cost 445 PUs 445 Connection 8460 Missing 0 Shortfall 469.889 Penalty 86.859 MPM 0.986735
Run 352 Iterative Improvement: Value 8991.86 Cost 445 PUs 445 Connection 8460 Missing 0 Shortfall 469.889 Penalty 86.859 MPM 0.986735

Run 353: Using Calculated Tinit = 185.098 Tcool = 0.999054
Run 353 Init: Value 185022 Cost 3962 PUs 3962 Connection 177428 Missing 1 Shortfall 19649.9 Penalty 3632.28 MPM 0.445272
Run 353 ThermalAnnealing: Value 8418.11 Cost 483 PUs 483 Connection 7830 Missing 0 Shortfall 575.611 Penalty 105.109 MPM 0.986735
Run 353 Iterative Improvement: Value 8418.11 Cost 483 PUs 483 Connection 7830 Missing 0 Shortfall 575.611 Penalty 105.109 MPM 0.986735

Run 354: Using Calculated Tinit = 189.91 Tcool = 0.998963
Run 354 Init: Value 186100 Cost 3980 PUs 3980 Connection 178779 Missing 1 Shortfall 18074.3 Penalty 3341.03 MPM 0.489753
Run 354 ThermalAnnealing: Value 7960.07 Cost 462 PUs 462 Connection 7410 Missing 0 Shortfall 476.905 Penalty 88.0701 MPM 0.986735
Run 354 Iterative Improvement: Value 7960.07 Cost 462 PUs 462 Connection 7410 Missing 0 Shortfall 476.905 Penalty 88.0701 MPM 0.986735
Run 348 is finished (out of 1000). 
Run 355: Using Calculated Tinit = 185.933 Tcool = 0.999037
Run 355 Init: Value 184350 Cost 3869 PUs 3869 Connection 178127 Missing 1 Shortfall 12734.2 Penalty 2353.91 MPM 0.640506
Run 355 ThermalAnnealing: Value 8254.86 Cost 458 PUs 458 Connection 7710 Missing 0 Shortfall 469.889 Penalty 86.859 MPM 0.986735
Run 355 Iterative Improvement: Value 8254.86 Cost 458 PUs 458 Connection 7710 Missing 0 Shortfall 469.889 Penalty 86.859 MPM 0.986735
Time passed so far is 36 secs 
Run 349 is finished (out of 1000). Time passed so far is 36 secs 
Run 350 is finished (out of 1000). Time passed so far is 36 secs 
Run 351 is finished (out of 1000). Time passed so far is 36 secs 
Run 352 is finished (out of 1000). Time passed so far is 36 secs 
Run 353 is finished (out of 1000). Time passed so far is 36 secs 
Run 354 is finished (out of 1000). Time passed so far is 36 secs 
Run 355 is finished (out of 1000). Time passed so far is 36 secs 

Run 356: Using Calculated Tinit = 186.077 Tcool = 0.99899
Run 356 Init: Value 186839 Cost 3834 PUs 3834 Connection 179898 Missing 1 Shortfall 16806.8 Penalty 3106.73 MPM 0.525535
Run 356 ThermalAnnealing: Value 9183.76 Cost 565 PUs 565 Connection 8520 Missing 0 Shortfall 534.297 Penalty 98.7647 MPM 0.984916
Run 356 Iterative Improvement: Value 9183.76 Cost 565 PUs 565 Connection 8520 Missing 0 Shortfall 534.297 Penalty 98.7647 MPM 0.984916

Run 357: Using Calculated Tinit = 185.056 Tcool = 0.999078
Run 357 Init: Value 184558 Cost 3918 PUs 3918 Connection 177375 Missing 1 Shortfall 17662 Penalty 3264.82 MPM 0.501391
Run 357 ThermalAnnealing: Value 8143.4 Cost 454 PUs 454 Connection 7590 Missing 0 Shortfall 537.951 Penalty 99.3955 MPM 0.984916
Run 357 Iterative Improvement: Value 8143.4 Cost 454 PUs 454 Connection 7590 Missing 0 Shortfall 537.951 Penalty 99.3955 MPM 0.984916

Run 358: Using Calculated Tinit = 188.743 Tcool = 0.999065
Run 358 Init: Value 185850 Cost 3912 PUs 3912 Connection 178920 Missing 1 Shortfall 16326.8 Penalty 3018.01 MPM 0.539085
Run 358 ThermalAnnealing: Value 8877.86 Cost 451 PUs 451 Connection 8340 Missing 0 Shortfall 469.889 Penalty 86.859 MPM 0.986735
Run 358 Iterative Improvement: Value 8877.86 Cost 451 PUs 451 Connection 8340 Missing 0 Shortfall 469.889 Penalty 86.859 MPM 0.986735

Run 359: Using Calculated Tinit = 186.415 Tcool = 0.998963
Run 359 Init: Value 187939 Cost 3882 PUs 3882 Connection 180143 Missing 1 Shortfall 21171.3 Penalty 3913.51 MPM 0.402322
Run 359 ThermalAnnealing: Value 9109.25 Cost 472 PUs 472 Connection 8550 Missing 0 Shortfall 472.179 Penalty 87.2544 MPM 0.986735
Run 359 Iterative Improvement: Value 9109.25 Cost 472 PUs 472 Connection 8550 Missing 0 Shortfall 472.179 Penalty 87.2544 MPM 0.986735

Run 361: Using Calculated Tinit = 182.83 Tcool = 0.999047
Run 361 Init: Value 183849 Cost 3932 PUs 3932 Connection 176027 Missing 1 Shortfall 21042.6 Penalty 3889.73 MPM 0.405954
Run 361 ThermalAnnealing: Value 7776.32 Cost 453 PUs 453 Connection 7230 Missing 0 Shortfall 507.294 Penalty 93.316 MPM 0.986735
Run 361 Iterative Improvement: Value 7776.32 Cost 453 PUs 453 Connection 7230 Missing 0 Shortfall 507.294 Penalty 93.316 MPM 0.986735

Run 360: Using Calculated Tinit = 189.897 Tcool = 0.998976
Run 360 Init: Value 183574 Cost 3902 PUs 3902 Connection 176365 Missing 1 Shortfall 17888.3 Penalty 3306.66 MPM 0.495002
Run 360 ThermalAnnealing: Value 9135.76 Cost 487 PUs 487 Connection 8550 Missing 0 Shortfall 534.297 Penalty 98.7647 MPM 0.984916
Run 360 Iterative Improvement: Value 9135.76 Cost 487 PUs 487 Connection 8550 Missing 0 Shortfall 534.297 Penalty 98.7647 MPM 0.984916
Run 356 is finished (out of 1000). 
Run 362: Using Calculated Tinit = 186.077 Tcool = 0.998963
Run 362 Init: Value 184719 Cost 3910 PUs 3910 Connection 176996 Missing 1 Shortfall 20628.6 Penalty 3813.2 MPM 0.417642
Run 362 ThermalAnnealing: Value 8675.86 Cost 459 PUs 459 Connection 8130 Missing 0 Shortfall 469.889 Penalty 86.859 MPM 0.986735
Run 362 Iterative Improvement: Value 8643.74 Cost 456 PUs 456 Connection 8100 Missing 0 Shortfall 474.969 Penalty 87.736 MPM 0.986735

Run 363: Using Calculated Tinit = 185.211 Tcool = 0.998868
Run 363 Init: Value 185516 Cost 3979 PUs 3979 Connection 178274 Missing 1 Shortfall 17651.9 Penalty 3262.96 MPM 0.501675
Run 363 ThermalAnnealing: Value 7963.58 Cost 454 PUs 454 Connection 7410 Missing 0 Shortfall 539.011 Penalty 99.5785 MPM 0.984916
Run 363 Iterative Improvement: Value 7963.58 Cost 454 PUs 454 Connection 7410 Missing 0 Shortfall 539.011 Penalty 99.5785 MPM 0.984916
Time passed so far is 37 secs 
Run 357 is finished (out of 1000). Time passed so far is 37 secs 
Run 358 is finished (out of 1000). Time passed so far is 37 secs 
Run 359 is finished (out of 1000). Time passed so far is 37 secs 
Run 361 is finished (out of 1000). Time passed so far is 37 secs 
Run 360 is finished (out of 1000). Time passed so far is 37 secs 
Run 362 is finished (out of 1000). Time passed so far is 37 secs 
Run 363 is finished (out of 1000). Time passed so far is 37 secs 

Run 364: Using Calculated Tinit = 187.044 Tcool = 0.998867
Run 364 Init: Value 185576 Cost 3997 PUs 3997 Connection 178091 Missing 1 Shortfall 18869.9 Penalty 3488.1 MPM 0.467291
Run 364 ThermalAnnealing: Value 8606.86 Cost 450 PUs 450 Connection 8070 Missing 0 Shortfall 469.889 Penalty 86.859 MPM 0.986735
Run 364 Iterative Improvement: Value 8606.86 Cost 450 PUs 450 Connection 8070 Missing 0 Shortfall 469.889 Penalty 86.859 MPM 0.986735

Run 365: Using Calculated Tinit = 174 Tcool = 0.998985
Run 365 Init: Value 188956 Cost 3953 PUs 3953 Connection 181762 Missing 1 Shortfall 17531.6 Penalty 3240.72 MPM 0.505072
Run 365 ThermalAnnealing: Value 8286.86 Cost 490 PUs 490 Connection 7710 Missing 0 Shortfall 469.889 Penalty 86.859 MPM 0.986735
Run 365 Iterative Improvement: Value 8286.86 Cost 490 PUs 490 Connection 7710 Missing 0 Shortfall 469.889 Penalty 86.859 MPM 0.986735

Run 366: Using Calculated Tinit = 186.469 Tcool = 0.998963
Run 366 Init: Value 185477 Cost 3922 PUs 3922 Connection 178327 Missing 1 Shortfall 17464.1 Penalty 3228.25 MPM 0.506977
Run 366 ThermalAnnealing: Value 8429.86 Cost 453 PUs 453 Connection 7890 Missing 0 Shortfall 469.889 Penalty 86.859 MPM 0.986735
Run 366 Iterative Improvement: Value 8429.86 Cost 453 PUs 453 Connection 7890 Missing 0 Shortfall 469.889 Penalty 86.859 MPM 0.986735

Run 367: Using Calculated Tinit = 178.329 Tcool = 0.998871
Run 367 Init: Value 185854 Cost 3973 PUs 3973 Connection 178811 Missing 1 Shortfall 16607.4 Penalty 3069.88 MPM 0.531163
Run 367 ThermalAnnealing: Value 10516.9 Cost 500 PUs 500 Connection 9930 Missing 0 Shortfall 469.889 Penalty 86.859 MPM 0.986735
Run 367 Iterative Improvement: Value 10516.9 Cost 500 PUs 500 Connection 9930 Missing 0 Shortfall 469.889 Penalty 86.859 MPM 0.986735

Run 368: Using Calculated Tinit = 189.91 Tcool = 0.999109
Run 368 Init: Value 185248 Cost 3934 PUs 3934 Connection 177719 Missing 1 Shortfall 19448.5 Penalty 3595.06 MPM 0.450956
Run 368 ThermalAnnealing: Value 10389.9 Cost 523 PUs 523 Connection 9780 Missing 0 Shortfall 469.889 Penalty 86.859 MPM 0.986735
Run 368 Iterative Improvement: Value 10389.9 Cost 523 PUs 523 Connection 9780 Missing 0 Shortfall 469.889 Penalty 86.859 MPM 0.986735

Run 369: Using Calculated Tinit = 185.431 Tcool = 0.998942
Run 369 Init: Value 185213 Cost 3895 PUs 3895 Connection 178095 Missing 1 Shortfall 17437.2 Penalty 3223.27 MPM 0.507737
Run 369 ThermalAnnealing: Value 8667.86 Cost 451 PUs 451 Connection 8130 Missing 0 Shortfall 469.889 Penalty 86.859 MPM 0.986735
Run 369 Iterative Improvement: Value 8667.86 Cost 451 PUs 451 Connection 8130 Missing 0 Shortfall 469.889 Penalty 86.859 MPM 0.986735
Run 364 is finished (out of 1000). 
Run 370: Using Calculated Tinit = 186.063 Tcool = 0.99888
Run 370 Init: Value 185696 Cost 3911 PUs 3911 Connection 178448 Missing 1 Shortfall 18054.9 Penalty 3337.44 MPM 0.4903
Run 370 ThermalAnnealing: Value 8626.86 Cost 470 PUs 470 Connection 8070 Missing 0 Shortfall 469.889 Penalty 86.859 MPM 0.986735
Run 370 Iterative Improvement: Value 8626.86 Cost 470 PUs 470 Connection 8070 Missing 0 Shortfall 469.889 Penalty 86.859 MPM 0.986735

Run 371: Using Calculated Tinit = 188.666 Tcool = 0.999036
Run 371 Init: Value 185531 Cost 3936 PUs 3936 Connection 178881 Missing 1 Shortfall 14683 Penalty 2714.16 MPM 0.58549
Run 371 ThermalAnnealing: Value 9683.14 Cost 473 PUs 473 Connection 9120 Missing 0 Shortfall 488.883 Penalty 90.1378 MPM 0.986735
Run 371 Iterative Improvement: Value 9683.14 Cost 473 PUs 473 Connection 9120 Missing 0 Shortfall 488.883 Penalty 90.1378 MPM 0.986735
Time passed so far is 38 secs 
Run 365 is finished (out of 1000). Time passed so far is 38 secs 
Run 366 is finished (out of 1000). Time passed so far is 38 secs 
Run 367 is finished (out of 1000). Time passed so far is 38 secs 
Run 368 is finished (out of 1000). Time passed so far is 38 secs 
Run 369 is finished (out of 1000). Time passed so far is 38 secs 
Run 370 is finished (out of 1000). Time passed so far is 38 secs 
Run 371 is finished (out of 1000). Time passed so far is 38 secs 

Run 372: Using Calculated Tinit = 169.644 Tcool = 0.998971
Run 372 Init: Value 185914 Cost 3995 PUs 3995 Connection 178793 Missing 1 Shortfall 16910.7 Penalty 3125.94 MPM 0.522602
Run 372 ThermalAnnealing: Value 10710.9 Cost 574 PUs 574 Connection 10050 Missing 0 Shortfall 469.889 Penalty 86.859 MPM 0.986735
Run 372 Iterative Improvement: Value 10710.9 Cost 574 PUs 574 Connection 10050 Missing 0 Shortfall 469.889 Penalty 86.859 MPM 0.986735

Run 373: Using Calculated Tinit = 184.219 Tcool = 0.998868
Run 373 Init: Value 184497 Cost 3970 PUs 3970 Connection 177148 Missing 1 Shortfall 18281 Penalty 3379.24 MPM 0.483917
Run 373 ThermalAnnealing: Value 8647.86 Cost 461 PUs 461 Connection 8100 Missing 0 Shortfall 469.889 Penalty 86.859 MPM 0.986735
Run 373 Iterative Improvement: Value 8647.86 Cost 461 PUs 461 Connection 8100 Missing 0 Shortfall 469.889 Penalty 86.859 MPM 0.986735

Run 374: Using Calculated Tinit = 189.706 Tcool = 0.998896
Run 374 Init: Value 184644 Cost 3928 PUs 3928 Connection 177618 Missing 1 Shortfall 16759.1 Penalty 3097.92 MPM 0.526881
Run 374 ThermalAnnealing: Value 8062.1 Cost 493 PUs 493 Connection 7470 Missing 0 Shortfall 536.229 Penalty 99.0983 MPM 0.984916
Run 374 Iterative Improvement: Value 8062.1 Cost 493 PUs 493 Connection 7470 Missing 0 Shortfall 536.229 Penalty 99.0983 MPM 0.984916

Run 375: Using Calculated Tinit = 188.231 Tcool = 0.999018
Run 375 Init: Value 184461 Cost 3857 PUs 3857 Connection 177545 Missing 1 Shortfall 16549.2 Penalty 3059.13 MPM 0.532805
Run 375 ThermalAnnealing: Value 8329.86 Cost 443 PUs 443 Connection 7800 Missing 0 Shortfall 469.889 Penalty 86.859 MPM 0.986735
Run 375 Iterative Improvement: Value 8329.86 Cost 443 PUs 443 Connection 7800 Missing 0 Shortfall 469.889 Penalty 86.859 MPM 0.986735

Run 376: Using Calculated Tinit = 185.312 Tcool = 0.998942
Run 376 Init: Value 184876 Cost 3922 PUs 3922 Connection 176624 Missing 1 Shortfall 23424.5 Penalty 4330.02 MPM 0.338712
Run 376 ThermalAnnealing: Value 8450.1 Cost 460 PUs 460 Connection 7890 Missing 0 Shortfall 542.015 Penalty 100.097 MPM 0.984916
Run 376 Iterative Improvement: Value 8450.1 Cost 460 PUs 460 Connection 7890 Missing 0 Shortfall 542.015 Penalty 100.097 MPM 0.984916
Run 372 is finished (out of 1000). Time passed so far is 39 secs 

Run 379: Using Calculated Tinit = 189.91 Tcool = 0.999019
Run 379 Init: Value 183351 Cost 3902 PUs 3902 Connection 176416 Missing 1 Shortfall 16407.9 Penalty 3033 MPM 0.536795
Run 379 ThermalAnnealing: Value 9059.76 Cost 667 PUs 667 Connection 8294 Missing 0 Shortfall 534.297 Penalty 98.7647 MPM 0.984916
Run 379 Iterative Improvement: Value 9059.76 Cost 667 PUs 667 Connection 8294 Missing 0 Shortfall 534.297 Penalty 98.7647 MPM 0.984916

Run 377: Using Calculated Tinit = 186.619 Tcool = 0.998867
Run 377 Init: Value 185191 Cost 3952 PUs 3952 Connection 177646 Missing 1 Shortfall 19437 Penalty 3592.94 MPM 0.451281
Run 377 ThermalAnnealing: Value 8642.3 Cost 485 PUs 485 Connection 8070 Missing 0 Shortfall 472.429 Penalty 87.2975 MPM 0.986735
Run 377 Iterative Improvement: Value 8642.3 Cost 485 PUs 485 Connection 8070 Missing 0 Shortfall 472.429 Penalty 87.2975 MPM 0.986735

Run 378: Using Calculated Tinit = 182.717 Tcool = 0.998965
Run 378 Init: Value 184806 Cost 3956 PUs 3956 Connection 177186 Missing 1 Shortfall 19823.4 Penalty 3664.36 MPM 0.440372
Run 378 ThermalAnnealing: Value 9005.15 Cost 458 PUs 458 Connection 8460 Missing 0 Shortfall 471.578 Penalty 87.1505 MPM 0.986735
Run 378 Iterative Improvement: Value 9005.15 Cost 458 PUs 458 Connection 8460 Missing 0 Shortfall 471.578 Penalty 87.1505 MPM 0.986735
Run 373 is finished (out of 1000). Time passed so far is 39 secs 
Run 374 is finished (out of 1000). 
Run 380: Using Calculated Tinit = 173.851 Tcool = 0.998936
Run 380 Init: Value 185651 Cost 4009 PUs 4009 Connection 178507 Missing 1 Shortfall 16959.2 Penalty 3134.9 MPM 0.521233
Run 380 ThermalAnnealing: Value 8149.86 Cost 443 PUs 443 Connection 7620 Missing 0 Shortfall 469.889 Penalty 86.859 MPM 0.986735
Run 380 Iterative Improvement: Value 8149.86 Cost 443 PUs 443 Connection 7620 Missing 0 Shortfall 469.889 Penalty 86.859 MPM 0.986735
Time passed so far is 39 secs 
Run 375 is finished (out of 1000). Time passed so far is 39 secs 
Run 376 is finished (out of 1000). Time passed so far is 39 secs 
Run 379 is finished (out of 1000). Time passed so far is 39 secs 
Run 377 is finished (out of 1000). Time passed so far is 39 secs 
Run 378 is finished (out of 1000). Time passed so far is 39 secs 
Run 380 is finished (out of 1000). Time passed so far is 39 secs 

Run 381: Using Calculated Tinit = 178.74 Tcool = 0.998884
Run 381 Init: Value 185721 Cost 3966 PUs 3966 Connection 178474 Missing 1 Shortfall 17747.7 Penalty 3280.67 MPM 0.498971
Run 381 ThermalAnnealing: Value 8921.86 Cost 495 PUs 495 Connection 8340 Missing 0 Shortfall 469.889 Penalty 86.859 MPM 0.986735
Run 381 Iterative Improvement: Value 8921.86 Cost 495 PUs 495 Connection 8340 Missing 0 Shortfall 469.889 Penalty 86.859 MPM 0.986735
Run 381 is finished (out of 1000). Time passed so far is 39 secs 

Run 382: Using Calculated Tinit = 159.91 Tcool = 0.998944
Run 382 Init: Value 183754 Cost 3934 PUs 3934 Connection 176495 Missing 1 Shortfall 17986.9 Penalty 3324.87 MPM 0.49222
Run 382 ThermalAnnealing: Value 8128.75 Cost 451 PUs 451 Connection 7590 Missing 0 Shortfall 475.031 Penalty 87.7467 MPM 0.986735
Run 382 Iterative Improvement: Value 8128.75 Cost 451 PUs 451 Connection 7590 Missing 0 Shortfall 475.031 Penalty 87.7467 MPM 0.986735

Run 384: Using Calculated Tinit = 179.766 Tcool = 0.998884
Run 384 Init: Value 184960 Cost 3915 PUs 3915 Connection 178251 Missing 1 Shortfall 15113.6 Penalty 2793.74 MPM 0.573335
Run 384 ThermalAnnealing: Value 8712.24 Cost 555 PUs 555 Connection 8070 Missing 0 Shortfall 472.082 Penalty 87.2375 MPM 0.986735
Run 384 Iterative Improvement: Value 8712.24 Cost 555 PUs 555 Connection 8070 Missing 0 Shortfall 472.082 Penalty 87.2375 MPM 0.986735

Run 383: Using Calculated Tinit = 188.127 Tcool = 0.999052
Run 383 Init: Value 183680 Cost 3950 PUs 3950 Connection 176630 Missing 1 Shortfall 16773 Penalty 3100.48 MPM 0.52649
Run 383 ThermalAnnealing: Value 8166.86 Cost 430 PUs 430 Connection 7650 Missing 0 Shortfall 469.889 Penalty 86.859 MPM 0.986735
Run 383 Iterative Improvement: Value 8166.86 Cost 430 PUs 430 Connection 7650 Missing 0 Shortfall 469.889 Penalty 86.859 MPM 0.986735

Run 386: Using Calculated Tinit = 197.057 Tcool = 0.998861
Run 386 Init: Value 185623 Cost 3909 PUs 3909 Connection 177998 Missing 1 Shortfall 20102.4 Penalty 3715.93 MPM 0.432498
Run 386 ThermalAnnealing: Value 8977.86 Cost 551 PUs 551 Connection 8340 Missing 0 Shortfall 469.889 Penalty 86.859 MPM 0.986735
Run 386 Iterative Improvement: Value 8977.86 Cost 551 PUs 551 Connection 8340 Missing 0 Shortfall 469.889 Penalty 86.859 MPM 0.986735

Run 385: Using Calculated Tinit = 189.717 Tcool = 0.99894
Run 385 Init: Value 185389 Cost 3943 PUs 3943 Connection 178238 Missing 1 Shortfall 17354.2 Penalty 3207.93 MPM 0.510079
Run 385 ThermalAnnealing: Value 8770.3 Cost 463 PUs 463 Connection 8220 Missing 0 Shortfall 472.465 Penalty 87.3036 MPM 0.986735
Run 385 Iterative Improvement: Value 8770.3 Cost 463 PUs 463 Connection 8220 Missing 0 Shortfall 472.465 Penalty 87.3036 MPM 0.986735

Run 388: Using Calculated Tinit = 186.921 Tcool = 0.998867
Run 388 Init: Value 184298 Cost 3986 PUs 3986 Connection 176794 Missing 1 Shortfall 19034.2 Penalty 3518.47 MPM 0.462653
Run 388 ThermalAnnealing: Value 8194.11 Cost 457 PUs 457 Connection 7650 Missing 0 Shortfall 471.321 Penalty 87.1062 MPM 0.986735
Run 388 Iterative Improvement: Value 8194.11 Cost 457 PUs 457 Connection 7650 Missing 0 Shortfall 471.321 Penalty 87.1062 MPM 0.986735

Run 387: Using Calculated Tinit = 189.897 Tcool = 0.998878
Run 387 Init: Value 184559 Cost 3916 PUs 3916 Connection 177240 Missing 1 Shortfall 18409.9 Penalty 3403.07 MPM 0.480277
Run 387 ThermalAnnealing: Value 8077.71 Cost 430 PUs 430 Connection 7560 Missing 0 Shortfall 474.798 Penalty 87.7063 MPM 0.986735
Run 387 Iterative Improvement: Value 8077.71 Cost 430 PUs 430 Connection 7560 Missing 0 Shortfall 474.798 Penalty 87.7063 MPM 0.986735
Run 382 is finished (out of 1000). Time passed so far is 40 secs 
Run 384 is finished (out of 1000). Time passed so far is 40 secs 

Run 389: Using Calculated Tinit = 197.057 Tcool = 0.998936
Run 389 Init: Value 185439 Cost 3976 PUs 3976 Connection 178418 Missing 1 Shortfall 16471.7 Penalty 3044.79 MPM 0.534995
Run 389 ThermalAnnealing: Value 8708.76 Cost 450 PUs 450 Connection 8160 Missing 0 Shortfall 534.297 Penalty 98.7647 MPM 0.984916
Run 389 Iterative Improvement: Value 8708.76 Cost 450 PUs 450 Connection 8160 Missing 0 Shortfall 534.297 Penalty 98.7647 MPM 0.984916
Run 383 is finished (out of 1000). Time passed so far is 40 secs 
Run 386 is finished (out of 1000). Time passed so far is 40 secs 
Run 385 is finished (out of 1000). Time passed so far is 40 secs 
Run 388 is finished (out of 1000). Time passed so far is 40 secs 
Run 387 is finished (out of 1000). Time passed so far is 40 secs 
Run 389 is finished (out of 1000). Time passed so far is 40 secs 

Run 391: Using Calculated Tinit = 197.057 Tcool = 0.998875
Run 391 Init: Value 186291 Cost 3905 PUs 3905 Connection 179425 Missing 1 Shortfall 16020.5 Penalty 2961.38 MPM 0.547733
Run 391 ThermalAnnealing: Value 8863.32 Cost 466 PUs 466 Connection 8310 Missing 0 Shortfall 472.544 Penalty 87.3173 MPM 0.986735
Run 391 Iterative Improvement: Value 8863.32 Cost 466 PUs 466 Connection 8310 Missing 0 Shortfall 472.544 Penalty 87.3173 MPM 0.986735

Run 390: Using Calculated Tinit = 180.329 Tcool = 0.998883
Run 390 Init: Value 186488 Cost 3918 PUs 3918 Connection 179245 Missing 1 Shortfall 17988.6 Penalty 3325.2 MPM 0.49217
Run 390 ThermalAnnealing: Value 8563.84 Cost 455 PUs 455 Connection 8010 Missing 0 Shortfall 534.704 Penalty 98.8351 MPM 0.984916
Run 390 Iterative Improvement: Value 8563.84 Cost 455 PUs 455 Connection 8010 Missing 0 Shortfall 534.704 Penalty 98.8351 MPM 0.984916
Run 391 is finished (out of 1000). 
Run 392: Using Calculated Tinit = 189.91 Tcool = 0.998976
Run 392 Init: Value 186577 Cost 3887 PUs 3887 Connection 179218 Missing 1 Shortfall 18784.9 Penalty 3472.39 MPM 0.469691
Run 392 ThermalAnnealing: Value 8656.87 Cost 470 PUs 470 Connection 8100 Missing 0 Shortfall 469.928 Penalty 86.8657 MPM 0.986735
Run 392 Iterative Improvement: Value 8656.87 Cost 470 PUs 470 Connection 8100 Missing 0 Shortfall 469.928 Penalty 86.8657 MPM 0.986735

Run 393: Using Calculated Tinit = 189.862 Tcool = 0.998878
Run 393 Init: Value 183005 Cost 3901 PUs 3901 Connection 176543 Missing 1 Shortfall 13856.8 Penalty 2561.44 MPM 0.608813
Run 393 ThermalAnnealing: Value 8768.75 Cost 454 PUs 454 Connection 8220 Missing 0 Shortfall 515.623 Penalty 94.7537 MPM 0.986735
Run 393 Iterative Improvement: Value 8768.75 Cost 454 PUs 454 Connection 8220 Missing 0 Shortfall 515.623 Penalty 94.7537 MPM 0.986735

Run 395: Using Calculated Tinit = 197.057 Tcool = 0.998875
Run 395 Init: Value 187616 Cost 4035 PUs 4035 Connection 180475 Missing 1 Shortfall 16804.4 Penalty 3106.28 MPM 0.525603
Run 395 ThermalAnnealing: Value 8349.86 Cost 433 PUs 433 Connection 7830 Missing 0 Shortfall 469.889 Penalty 86.859 MPM 0.986735
Run 395 Iterative Improvement: Value 8349.86 Cost 433 PUs 433 Connection 7830 Missing 0 Shortfall 469.889 Penalty 86.859 MPM 0.986735

Run 394: Using Calculated Tinit = 185.056 Tcool = 0.998881
Run 394 Init: Value 185575 Cost 3859 PUs 3859 Connection 178085 Missing 1 Shortfall 19641.1 Penalty 3630.66 MPM 0.445519
Run 394 ThermalAnnealing: Value 8470.01 Cost 463 PUs 463 Connection 7920 Missing 0 Shortfall 470.781 Penalty 87.0129 MPM 0.986735
Run 394 Iterative Improvement: Value 8470.01 Cost 463 PUs 463 Connection 7920 Missing 0 Shortfall 470.781 Penalty 87.0129 MPM 0.986735

Run 396: Using Calculated Tinit = 197.057 Tcool = 0.998958
Run 396 Init: Value 185967 Cost 3910 PUs 3910 Connection 178864 Missing 1 Shortfall 17274.4 Penalty 3193.17 MPM 0.512334
Run 396 ThermalAnnealing: Value 8270.86 Cost 444 PUs 444 Connection 7740 Missing 0 Shortfall 469.889 Penalty 86.859 MPM 0.986735
Run 396 Iterative Improvement: Value 8270.86 Cost 444 PUs 444 Connection 7740 Missing 0 Shortfall 469.889 Penalty 86.859 MPM 0.986735

Run 397: Using Calculated Tinit = 188.9 Tcool = 0.998962
Run 397 Init: Value 186381 Cost 4009 PUs 4009 Connection 179657 Missing 1 Shortfall 14685.6 Penalty 2714.64 MPM 0.585416
Run 397 ThermalAnnealing: Value 9258.86 Cost 442 PUs 442 Connection 8730 Missing 0 Shortfall 469.889 Penalty 86.859 MPM 0.986735
Run 397 Iterative Improvement: Value 9258.86 Cost 442 PUs 442 Connection 8730 Missing 0 Shortfall 469.889 Penalty 86.859 MPM 0.986735
Time passed so far is 40 secs 
Run 390 is finished (out of 1000). Time passed so far is 41 secs 
Run 392 is finished (out of 1000). Time passed so far is 41 secs 
Run 393 is finished (out of 1000). Time passed so far is 41 secs 
Run 395 is finished (out of 1000). Time passed so far is 41 secs 
Run 394 is finished (out of 1000). Time passed so far is 41 secs 
Run 396 is finished (out of 1000). Time passed so far is 41 secs 
Run 397 is finished (out of 1000). Time passed so far is 41 secs 

Run 399: Using Calculated Tinit = 183.158 Tcool = 0.998973
Run 399 Init: Value 185902 Cost 3962 PUs 3962 Connection 178793 Missing 1 Shortfall 17025.4 Penalty 3147.14 MPM 0.519363
Run 399 ThermalAnnealing: Value 8550.1 Cost 510 PUs 510 Connection 7950 Missing 0 Shortfall 488.68 Penalty 90.1028 MPM 0.986735
Run 399 Iterative Improvement: Value 8550.1 Cost 510 PUs 510 Connection 7950 Missing 0 Shortfall 488.68 Penalty 90.1028 MPM 0.986735

Run 398: Using Calculated Tinit = 181.275 Tcool = 0.999086
Run 398 Init: Value 184585 Cost 3927 PUs 3927 Connection 177665 Missing 1 Shortfall 16191 Penalty 2992.91 MPM 0.542918
Run 398 ThermalAnnealing: Value 8373.86 Cost 487 PUs 487 Connection 7800 Missing 0 Shortfall 469.889 Penalty 86.859 MPM 0.986735
Run 398 Iterative Improvement: Value 8373.86 Cost 487 PUs 487 Connection 7800 Missing 0 Shortfall 469.889 Penalty 86.859 MPM 0.986735

Run 401: Using Calculated Tinit = 197.057 Tcool = 0.998861
Run 401 Init: Value 185694 Cost 3861 PUs 3861 Connection 178185 Missing 1 Shortfall 19733.4 Penalty 3647.72 MPM 0.442915
Run 401 ThermalAnnealing: Value 8842.4 Cost 471 PUs 471 Connection 8280 Missing 0 Shortfall 494.686 Penalty 91.3975 MPM 0.986139
Run 401 Iterative Improvement: Value 8842.4 Cost 471 PUs 471 Connection 8280 Missing 0 Shortfall 494.686 Penalty 91.3975 MPM 0.986139

Run 400: Using Calculated Tinit = 189.91 Tcool = 0.998951
Run 400 Init: Value 186011 Cost 3903 PUs 3903 Connection 178486 Missing 1 Shortfall 19594.3 Penalty 3622.01 MPM 0.44684
Run 400 ThermalAnnealing: Value 9801.82 Cost 472 PUs 472 Connection 9240 Missing 0 Shortfall 487.028 Penalty 89.8175 MPM 0.986735
Run 400 Iterative Improvement: Value 9801.82 Cost 472 PUs 472 Connection 9240 Missing 0 Shortfall 487.028 Penalty 89.8175 MPM 0.986735

Run 403: Using Calculated Tinit = 186.12 Tcool = 0.998867
Run 403 Init: Value 187045 Cost 3941 PUs 3941 Connection 179965 Missing 1 Shortfall 16980.4 Penalty 3138.83 MPM 0.520632
Run 403 ThermalAnnealing: Value 9168.55 Cost 497 PUs 497 Connection 8580 Missing 0 Shortfall 495.552 Penalty 91.547 MPM 0.986139
Run 403 Iterative Improvement: Value 9168.55 Cost 497 PUs 497 Connection 8580 Missing 0 Shortfall 495.552 Penalty 91.547 MPM 0.986139

Run 402: Using Calculated Tinit = 184.514 Tcool = 0.999094
Run 402 Init: Value 187053 Cost 3988 PUs 3988 Connection 179680 Missing 1 Shortfall 18310.9 Penalty 3384.76 MPM 0.483073
Run 402 ThermalAnnealing: Value 8396.42 Cost 466 PUs 466 Connection 7830 Missing 0 Shortfall 548.424 Penalty 100.416 MPM 0.986735
Run 402 Iterative Improvement: Value 8396.39 Cost 467 PUs 467 Connection 7830 Missing 0 Shortfall 542.502 Penalty 99.3937 MPM 0.986735
Run 399 is finished (out of 1000). 
Run 405: Using Calculated Tinit = 187.949 Tcool = 0.998989
Run 405 Init: Value 185120 Cost 3877 PUs 3877 Connection 177886 Missing 1 Shortfall 18160.5 Penalty 3356.97 MPM 0.487319
Run 405 ThermalAnnealing: Value 8432.53 Cost 485 PUs 485 Connection 7860 Missing 0 Shortfall 473.748 Penalty 87.5251 MPM 0.986735
Run 405 Iterative Improvement: Value 8432.53 Cost 485 PUs 485 Connection 7860 Missing 0 Shortfall 473.748 Penalty 87.5251 MPM 0.986735

Run 404: Using Calculated Tinit = 186.847 Tcool = 0.998965
Run 404 Init: Value 186824 Cost 3873 PUs 3873 Connection 178312 Missing 1 Shortfall 25098.3 Penalty 4639.43 MPM 0.291459
Run 404 ThermalAnnealing: Value 10226.6 Cost 569 PUs 569 Connection 9570 Missing 0 Shortfall 474.325 Penalty 87.6247 MPM 0.986735
Run 404 Iterative Improvement: Value 10226.6 Cost 569 PUs 569 Connection 9570 Missing 0 Shortfall 474.325 Penalty 87.6247 MPM 0.986735
Time passed so far is 42 secs 
Run 398 is finished (out of 1000). Time passed so far is 42 secs 
Run 401 is finished (out of 1000). Time passed so far is 42 secs 
Run 400 is finished (out of 1000). Time passed so far is 42 secs 
Run 403 is finished (out of 1000). Time passed so far is 42 secs 
Run 402 is finished (out of 1000). Time passed so far is 42 secs 
Run 405 is finished (out of 1000). Time passed so far is 42 secs 
Run 404 is finished (out of 1000). Time passed so far is 42 secs 

Run 406: Using Calculated Tinit = 189.892 Tcool = 0.998963
Run 406 Init: Value 185943 Cost 3879 PUs 3879 Connection 178944 Missing 1 Shortfall 16877.5 Penalty 3119.81 MPM 0.523537
Run 406 ThermalAnnealing: Value 8604.12 Cost 473 PUs 473 Connection 8040 Missing 0 Shortfall 493.088 Penalty 91.1216 MPM 0.986139
Run 406 Iterative Improvement: Value 8604.12 Cost 473 PUs 473 Connection 8040 Missing 0 Shortfall 493.088 Penalty 91.1216 MPM 0.986139

Run 408: Using Calculated Tinit = 185.377 Tcool = 0.998979
Run 408 Init: Value 187182 Cost 4001 PUs 4001 Connection 179742 Missing 1 Shortfall 18604.1 Penalty 3438.97 MPM 0.474795
Run 408 ThermalAnnealing: Value 7750.86 Cost 434 PUs 434 Connection 7230 Missing 0 Shortfall 469.889 Penalty 86.859 MPM 0.986735
Run 408 Iterative Improvement: Value 7750.86 Cost 434 PUs 434 Connection 7230 Missing 0 Shortfall 469.889 Penalty 86.859 MPM 0.986735

Run 409: Using Calculated Tinit = 188.369 Tcool = 0.998866
Run 409 Init: Value 184428 Cost 3968 PUs 3968 Connection 177477 Missing 1 Shortfall 16137.9 Penalty 2983.08 MPM 0.544418
Run 409 ThermalAnnealing: Value 9389.65 Cost 525 PUs 525 Connection 8760 Missing 0 Shortfall 572.972 Penalty 104.654 MPM 0.986735
Run 409 Iterative Improvement: Value 9389.65 Cost 525 PUs 525 Connection 8760 Missing 0 Shortfall 572.972 Penalty 104.654 MPM 0.986735

Run 407: Using Calculated Tinit = 186.046 Tcool = 0.998978
Run 407 Init: Value 184113 Cost 3969 PUs 3969 Connection 176591 Missing 1 Shortfall 19219.8 Penalty 3552.77 MPM 0.457415
Run 407 ThermalAnnealing: Value 8534.86 Cost 468 PUs 468 Connection 7980 Missing 0 Shortfall 469.889 Penalty 86.859 MPM 0.986735
Run 407 Iterative Improvement: Value 8534.86 Cost 468 PUs 468 Connection 7980 Missing 0 Shortfall 469.889 Penalty 86.859 MPM 0.986735

Run 412: Using Calculated Tinit = 184.386 Tcool = 0.998868
Run 412 Init: Value 187550 Cost 3927 PUs 3927 Connection 179913 Missing 1 Shortfall 20068.9 Penalty 3709.73 MPM 0.433444
Run 412 ThermalAnnealing: Value 8992.54 Cost 462 PUs 462 Connection 8430 Missing 0 Shortfall 549.119 Penalty 100.536 MPM 0.986735
Run 412 Iterative Improvement: Value 8983.86 Cost 467 PUs 467 Connection 8430 Missing 0 Shortfall 469.889 Penalty 86.859 MPM 0.986735

Run 410: Using Calculated Tinit = 189.91 Tcool = 0.998865
Run 410 Init: Value 185954 Cost 3927 PUs 3927 Connection 179169 Missing 1 Shortfall 15458.6 Penalty 2857.52 MPM 0.563595
Run 410 ThermalAnnealing: Value 8051.19 Cost 464 PUs 464 Connection 7500 Missing 0 Shortfall 471.791 Penalty 87.1872 MPM 0.986735
Run 410 Iterative Improvement: Value 8051.19 Cost 464 PUs 464 Connection 7500 Missing 0 Shortfall 471.791 Penalty 87.1872 MPM 0.986735

Run 411: Using Calculated Tinit = 182.284 Tcool = 0.999034
Run 411 Init: Value 184254 Cost 3889 PUs 3889 Connection 177150 Missing 1 Shortfall 17390 Penalty 3214.55 MPM 0.509069
Run 411 ThermalAnnealing: Value 8846.51 Cost 478 PUs 478 Connection 8250 Missing 0 Shortfall 648.668 Penalty 118.508 MPM 0.984916
Run 411 Iterative Improvement: Value 8846.51 Cost 478 PUs 478 Connection 8250 Missing 0 Shortfall 648.668 Penalty 118.508 MPM 0.984916

Run 413: Using Calculated Tinit = 187.885 Tcool = 0.998989
Run 413 Init: Value 183968 Cost 3912 PUs 3912 Connection 177945 Missing 1 Shortfall 11419.6 Penalty 2110.92 MPM 0.677617
Run 413 ThermalAnnealing: Value 9056.18 Cost 497 PUs 497 Connection 8460 Missing 0 Shortfall 536.722 Penalty 99.1835 MPM 0.984916
Run 413 Iterative Improvement: Value 9056.18 Cost 497 PUs 497 Connection 8460 Missing 0 Shortfall 536.722 Penalty 99.1835 MPM 0.984916
Run 406 is finished (out of 1000). Time passed so far is 43 secs 
Run 408 is finished (out of 1000). Time passed so far is 43 secs 
Run 409 is finished (out of 1000). Time passed so far is 43 secs 
Run 407 is finished (out of 1000). Time passed so far is 43 secs 
Run 412 is finished (out of 1000). Time passed so far is 43 secs 
Run 410 is finished (out of 1000). Time passed so far is 43 secs 
Run 411 is finished (out of 1000). Time passed so far is 43 secs 
Run 413 is finished (out of 1000). Time passed so far is 43 secs 

Run 414: Using Calculated Tinit = 189.91 Tcool = 0.998963
Run 414 Init: Value 187835 Cost 3934 PUs 3934 Connection 180522 Missing 1 Shortfall 18279.2 Penalty 3378.91 MPM 0.483968
Run 414 ThermalAnnealing: Value 7621.51 Cost 454 PUs 454 Connection 7080 Missing 0 Shortfall 473.652 Penalty 87.5085 MPM 0.986735
Run 414 Iterative Improvement: Value 7621.51 Cost 454 PUs 454 Connection 7080 Missing 0 Shortfall 473.652 Penalty 87.5085 MPM 0.986735

Run 415: Using Calculated Tinit = 184.848 Tcool = 0.998881
Run 415 Init: Value 186177 Cost 3865 PUs 3865 Connection 178453 Missing 1 Shortfall 20876 Penalty 3858.93 MPM 0.410658
Run 415 ThermalAnnealing: Value 8684.86 Cost 498 PUs 498 Connection 8100 Missing 0 Shortfall 469.889 Penalty 86.859 MPM 0.986735
Run 415 Iterative Improvement: Value 8684.86 Cost 498 PUs 498 Connection 8100 Missing 0 Shortfall 469.889 Penalty 86.859 MPM 0.986735

Run 417: Using Calculated Tinit = 186.944 Tcool = 0.998903
Run 417 Init: Value 185664 Cost 3912 PUs 3912 Connection 178937 Missing 1 Shortfall 15228.9 Penalty 2815.06 MPM 0.570079
Run 417 ThermalAnnealing: Value 9741.13 Cost 564 PUs 564 Connection 9090 Missing 0 Shortfall 471.468 Penalty 87.1315 MPM 0.986735
Run 417 Iterative Improvement: Value 9741.13 Cost 564 PUs 564 Connection 9090 Missing 0 Shortfall 471.468 Penalty 87.1315 MPM 0.986735

Run 416: Using Calculated Tinit = 185.923 Tcool = 0.999055
Run 416 Init: Value 184462 Cost 3850 PUs 3850 Connection 177498 Missing 1 Shortfall 16844.8 Penalty 3113.76 MPM 0.524461
Run 416 ThermalAnnealing: Value 9432.81 Cost 466 PUs 466 Connection 8850 Missing 0 Shortfall 643.417 Penalty 116.814 MPM 0.986735
Run 416 Iterative Improvement: Value 9432.81 Cost 466 PUs 466 Connection 8850 Missing 0 Shortfall 643.417 Penalty 116.814 MPM 0.986735

Run 418: Using Calculated Tinit = 176.846 Tcool = 0.998908
Run 418 Init: Value 185845 Cost 3938 PUs 3938 Connection 178805 Missing 1 Shortfall 16780.7 Penalty 3101.91 MPM 0.526271
Run 418 ThermalAnnealing: Value 9473.36 Cost 506 PUs 506 Connection 8880 Missing 0 Shortfall 472.791 Penalty 87.3599 MPM 0.986735
Run 418 Iterative Improvement: Value 9473.36 Cost 506 PUs 506 Connection 8880 Missing 0 Shortfall 472.791 Penalty 87.3599 MPM 0.986735

Run 419: Using Calculated Tinit = 187.993 Tcool = 0.998977
Run 419 Init: Value 186097 Cost 3958 PUs 3958 Connection 178308 Missing 1 Shortfall 20726.5 Penalty 3831.3 MPM 0.414878
Run 419 ThermalAnnealing: Value 9334.34 Cost 472 PUs 472 Connection 8760 Missing 0 Shortfall 559.571 Penalty 102.34 MPM 0.986735
Run 419 Iterative Improvement: Value 9334.34 Cost 472 PUs 472 Connection 8760 Missing 0 Shortfall 559.571 Penalty 102.34 MPM 0.986735
Run 414 is finished (out of 1000). Time passed so far is 43 secs 
Run 415 is finished (out of 1000). 
Run 421: Using Calculated Tinit = 189.91 Tcool = 0.998878
Run 421 Init: Value 183842 Cost 3940 PUs 3940 Connection 177290 Missing 1 Shortfall 14130.5 Penalty 2612.02 MPM 0.601088
Run 421 ThermalAnnealing: Value 8223.86 Cost 487 PUs 487 Connection 7650 Missing 0 Shortfall 469.889 Penalty 86.859 MPM 0.986735
Run 421 Iterative Improvement: Value 8223.86 Cost 487 PUs 487 Connection 7650 Missing 0 Shortfall 469.889 Penalty 86.859 MPM 0.986735

Run 420: Using Calculated Tinit = 195.089 Tcool = 0.998876
Run 420 Init: Value 186537 Cost 3952 PUs 3952 Connection 179251 Missing 1 Shortfall 18037.4 Penalty 3334.21 MPM 0.490794
Run 420 ThermalAnnealing: Value 9399.96 Cost 613 PUs 613 Connection 8700 Missing 0 Shortfall 470.48 Penalty 86.957 MPM 0.986735
Run 420 Iterative Improvement: Value 9399.96 Cost 613 PUs 613 Connection 8700 Missing 0 Shortfall 470.48 Penalty 86.957 MPM 0.986735
Time passed so far is 43 secs 
Run 417 is finished (out of 1000). Time passed so far is 43 secs 
Run 416 is finished (out of 1000). Time passed so far is 43 secs 
Run 418 is finished (out of 1000). Time passed so far is 43 secs 
Run 419 is finished (out of 1000). Time passed so far is 43 secs 
Run 421 is finished (out of 1000). Time passed so far is 43 secs 
Run 420 is finished (out of 1000). Time passed so far is 43 secs 

Run 422: Using Calculated Tinit = 197.057 Tcool = 0.999075
Run 422 Init: Value 184327 Cost 3964 PUs 3964 Connection 177690 Missing 1 Shortfall 14458.5 Penalty 2672.65 MPM 0.591829
Run 422 ThermalAnnealing: Value 9020.03 Cost 454 PUs 454 Connection 8460 Missing 0 Shortfall 580.957 Penalty 106.032 MPM 0.986735
Run 422 Iterative Improvement: Value 9020.03 Cost 454 PUs 454 Connection 8460 Missing 0 Shortfall 580.957 Penalty 106.032 MPM 0.986735
Run 422 is finished (out of 1000). Time passed so far is 44 secs 

Run 423: Using Calculated Tinit = 186.149 Tcool = 0.998978
Run 423 Init: Value 184853 Cost 3908 PUs 3908 Connection 177659 Missing 1 Shortfall 17777.2 Penalty 3286.12 MPM 0.498139
Run 423 ThermalAnnealing: Value 8563.86 Cost 437 PUs 437 Connection 8040 Missing 0 Shortfall 469.889 Penalty 86.859 MPM 0.986735
Run 423 Iterative Improvement: Value 8563.86 Cost 437 PUs 437 Connection 8040 Missing 0 Shortfall 469.889 Penalty 86.859 MPM 0.986735

Run 425: Using Calculated Tinit = 174.321 Tcool = 0.998874
Run 425 Init: Value 186108 Cost 3918 PUs 3918 Connection 179062 Missing 1 Shortfall 16921.1 Penalty 3127.86 MPM 0.522307
Run 425 ThermalAnnealing: Value 9424.42 Cost 457 PUs 457 Connection 8880 Missing 0 Shortfall 473.147 Penalty 87.4213 MPM 0.986735
Run 425 Iterative Improvement: Value 9424.42 Cost 457 PUs 457 Connection 8880 Missing 0 Shortfall 473.147 Penalty 87.4213 MPM 0.986735

Run 424: Using Calculated Tinit = 167.057 Tcool = 0.999087
Run 424 Init: Value 185599 Cost 3883 PUs 3883 Connection 177727 Missing 1 Shortfall 21579.8 Penalty 3989.02 MPM 0.39079
Run 424 ThermalAnnealing: Value 8132.31 Cost 515 PUs 515 Connection 7530 Missing 0 Shortfall 472.485 Penalty 87.3071 MPM 0.986735
Run 424 Iterative Improvement: Value 8098.31 Cost 511 PUs 511 Connection 7500 Missing 0 Shortfall 472.485 Penalty 87.3071 MPM 0.986735

Run 426: Using Calculated Tinit = 186.046 Tcool = 0.998953
Run 426 Init: Value 186406 Cost 3886 PUs 3886 Connection 178876 Missing 1 Shortfall 19714.6 Penalty 3644.25 MPM 0.443444
Run 426 ThermalAnnealing: Value 8206.86 Cost 440 PUs 440 Connection 7680 Missing 0 Shortfall 469.889 Penalty 86.859 MPM 0.986735
Run 426 Iterative Improvement: Value 8206.86 Cost 440 PUs 440 Connection 7680 Missing 0 Shortfall 469.889 Penalty 86.859 MPM 0.986735

Run 427: Using Calculated Tinit = 197.057 Tcool = 0.998861
Run 427 Init: Value 186298 Cost 3936 PUs 3936 Connection 179467 Missing 1 Shortfall 15661.1 Penalty 2894.95 MPM 0.557878
Run 427 ThermalAnnealing: Value 9385.42 Cost 598 PUs 598 Connection 8700 Missing 0 Shortfall 473.12 Penalty 87.4167 MPM 0.986735
Run 427 Iterative Improvement: Value 9385.42 Cost 598 PUs 598 Connection 8700 Missing 0 Shortfall 473.12 Penalty 87.4167 MPM 0.986735

Run 428: Using Calculated Tinit = 184.752 Tcool = 0.999038
Run 428 Init: Value 183019 Cost 3913 PUs 3913 Connection 175856 Missing 1 Shortfall 17583.4 Penalty 3250.3 MPM 0.503609
Run 428 ThermalAnnealing: Value 8951.97 Cost 479 PUs 479 Connection 8370 Missing 0 Shortfall 557.182 Penalty 102.973 MPM 0.984321
Run 428 Iterative Improvement: Value 8951.97 Cost 479 PUs 479 Connection 8370 Missing 0 Shortfall 557.182 Penalty 102.973 MPM 0.984321

Run 429: Using Calculated Tinit = 186.59 Tcool = 0.99888
Run 429 Init: Value 186393 Cost 3948 PUs 3948 Connection 178492 Missing 1 Shortfall 21382.6 Penalty 3952.58 MPM 0.396355
Run 429 ThermalAnnealing: Value 9750.16 Cost 543 PUs 543 Connection 9120 Missing 0 Shortfall 471.626 Penalty 87.1589 MPM 0.986735
Run 429 Iterative Improvement: Value 9750.16 Cost 543 PUs 543 Connection 9120 Missing 0 Shortfall 471.626 Penalty 87.1589 MPM 0.986735
Run 423 is finished (out of 1000). 
Run 430: Using Calculated Tinit = 184.251 Tcool = 0.998954
Run 430 Init: Value 183347 Cost 3872 PUs 3872 Connection 176829 Missing 1 Shortfall 14311.8 Penalty 2645.53 MPM 0.59597
Run 430 ThermalAnnealing: Value 8822.76 Cost 474 PUs 474 Connection 8250 Missing 0 Shortfall 534.297 Penalty 98.7647 MPM 0.984916
Run 430 Iterative Improvement: Value 8822.76 Cost 474 PUs 474 Connection 8250 Missing 0 Shortfall 534.297 Penalty 98.7647 MPM 0.984916
Time passed so far is 44 secs 
Run 425 is finished (out of 1000). Time passed so far is 44 secs 
Run 424 is finished (out of 1000). Time passed so far is 44 secs 
Run 426 is finished (out of 1000). Time passed so far is 44 secs 
Run 427 is finished (out of 1000). Time passed so far is 44 secs 
Run 428 is finished (out of 1000). Time passed so far is 44 secs 
Run 429 is finished (out of 1000). Time passed so far is 44 secs 
Run 430 is finished (out of 1000). Time passed so far is 44 secs 

Run 431: Using Calculated Tinit = 182.717 Tcool = 0.998965
Run 431 Init: Value 186083 Cost 3967 PUs 3967 Connection 178416 Missing 1 Shortfall 20015.2 Penalty 3699.81 MPM 0.434959
Run 431 ThermalAnnealing: Value 7793.57 Cost 446 PUs 446 Connection 7260 Missing 0 Shortfall 474.193 Penalty 87.5736 MPM 0.986735
Run 431 Iterative Improvement: Value 7793.57 Cost 446 PUs 446 Connection 7260 Missing 0 Shortfall 474.193 Penalty 87.5736 MPM 0.986735

Run 432: Using Calculated Tinit = 173.851 Tcool = 0.998874
Run 432 Init: Value 186206 Cost 3948 PUs 3948 Connection 178881 Missing 1 Shortfall 18269.7 Penalty 3377.15 MPM 0.484237
Run 432 ThermalAnnealing: Value 8680.86 Cost 464 PUs 464 Connection 8130 Missing 0 Shortfall 469.889 Penalty 86.859 MPM 0.986735
Run 432 Iterative Improvement: Value 8680.86 Cost 464 PUs 464 Connection 8130 Missing 0 Shortfall 469.889 Penalty 86.859 MPM 0.986735

Run 434: Using Calculated Tinit = 186.046 Tcool = 0.998941
Run 434 Init: Value 184259 Cost 3970 PUs 3970 Connection 177770 Missing 1 Shortfall 13627.4 Penalty 2519.03 MPM 0.615289
Run 434 ThermalAnnealing: Value 9213.11 Cost 486 PUs 486 Connection 8640 Missing 0 Shortfall 471.331 Penalty 87.1078 MPM 0.986735
Run 434 Iterative Improvement: Value 9213.11 Cost 486 PUs 486 Connection 8640 Missing 0 Shortfall 471.331 Penalty 87.1078 MPM 0.986735

Run 433: Using Calculated Tinit = 189.445 Tcool = 0.998865
Run 433 Init: Value 185162 Cost 3917 PUs 3917 Connection 177527 Missing 1 Shortfall 20111.3 Penalty 3717.57 MPM 0.432247
Run 433 ThermalAnnealing: Value 9184.26 Cost 493 PUs 493 Connection 8580 Missing 0 Shortfall 606.706 Penalty 111.264 MPM 0.984916
Run 433 Iterative Improvement: Value 9184.26 Cost 493 PUs 493 Connection 8580 Missing 0 Shortfall 606.706 Penalty 111.264 MPM 0.984916
Run 431 is finished (out of 1000). Time passed so far is 45 secs 

Run 436: Using Calculated Tinit = 189.91 Tcool = 0.998963
Run 436 Init: Value 186030 Cost 3854 PUs 3854 Connection 178476 Missing 1 Shortfall 20016.4 Penalty 3700.03 MPM 0.434925
Run 436 ThermalAnnealing: Value 8979.54 Cost 462 PUs 462 Connection 8430 Missing 0 Shortfall 473.828 Penalty 87.539 MPM 0.986735
Run 436 Iterative Improvement: Value 8979.54 Cost 462 PUs 462 Connection 8430 Missing 0 Shortfall 473.828 Penalty 87.539 MPM 0.986735

Run 437: Using Calculated Tinit = 196.47 Tcool = 0.998958
Run 437 Init: Value 184780 Cost 3870 PUs 3870 Connection 177313 Missing 1 Shortfall 19460.3 Penalty 3597.23 MPM 0.450625
Run 437 ThermalAnnealing: Value 8267.86 Cost 471 PUs 471 Connection 7710 Missing 0 Shortfall 469.889 Penalty 86.859 MPM 0.986735
Run 437 Iterative Improvement: Value 8267.86 Cost 471 PUs 471 Connection 7710 Missing 0 Shortfall 469.889 Penalty 86.859 MPM 0.986735

Run 435: Using Calculated Tinit = 189.91 Tcool = 0.998865
Run 435 Init: Value 185550 Cost 3947 PUs 3947 Connection 178826 Missing 1 Shortfall 15024.7 Penalty 2777.31 MPM 0.575845
Run 435 ThermalAnnealing: Value 8176.86 Cost 470 PUs 470 Connection 7620 Missing 0 Shortfall 469.889 Penalty 86.859 MPM 0.986735
Run 435 Iterative Improvement: Value 8176.86 Cost 470 PUs 470 Connection 7620 Missing 0 Shortfall 469.889 Penalty 86.859 MPM 0.986735

Run 438: Using Calculated Tinit = 182.546 Tcool = 0.998869
Run 438 Init: Value 184486 Cost 3922 PUs 3922 Connection 176892 Missing 1 Shortfall 19865.1 Penalty 3672.06 MPM 0.439197
Run 438 ThermalAnnealing: Value 8374.42 Cost 457 PUs 457 Connection 7830 Missing 0 Shortfall 473.147 Penalty 87.4214 MPM 0.986735
Run 438 Iterative Improvement: Value 8374.42 Cost 457 PUs 457 Connection 7830 Missing 0 Shortfall 473.147 Penalty 87.4214 MPM 0.986735
Run 432 is finished (out of 1000). 
Run 439: Using Calculated Tinit = 185.107 Tcool = 0.998868
Run 439 Init: Value 186992 Cost 3977 PUs 3977 Connection 179473 Missing 1 Shortfall 19161.8 Penalty 3542.05 MPM 0.459052
Run 439 ThermalAnnealing: Value 7897.86 Cost 491 PUs 491 Connection 7320 Missing 0 Shortfall 469.889 Penalty 86.859 MPM 0.986735
Run 439 Iterative Improvement: Value 7897.86 Cost 491 PUs 491 Connection 7320 Missing 0 Shortfall 469.889 Penalty 86.859 MPM 0.986735
Time passed so far is 45 secs 
Run 434 is finished (out of 1000). Time passed so far is 45 secs 
Run 433 is finished (out of 1000). Time passed so far is 45 secs 
Run 436 is finished (out of 1000). Time passed so far is 45 secs 
Run 437 is finished (out of 1000). Time passed so far is 45 secs 
Run 435 is finished (out of 1000). Time passed so far is 45 secs 
Run 438 is finished (out of 1000). Time passed so far is 45 secs 
Run 439 is finished (out of 1000). Time passed so far is 45 secs 

Run 440: Using Calculated Tinit = 186.503 Tcool = 0.99888
Run 440 Init: Value 186422 Cost 3965 PUs 3965 Connection 179570 Missing 1 Shortfall 15618.5 Penalty 2887.08 MPM 0.559081
Run 440 ThermalAnnealing: Value 8759.37 Cost 452 PUs 452 Connection 8220 Missing 0 Shortfall 472.876 Penalty 87.3746 MPM 0.986735
Run 440 Iterative Improvement: Value 8759.37 Cost 452 PUs 452 Connection 8220 Missing 0 Shortfall 472.876 Penalty 87.3746 MPM 0.986735

Run 441: Using Calculated Tinit = 186.046 Tcool = 0.998941
Run 441 Init: Value 184898 Cost 3967 PUs 3967 Connection 178149 Missing 1 Shortfall 15050.1 Penalty 2782 MPM 0.575128
Run 441 ThermalAnnealing: Value 8020.86 Cost 434 PUs 434 Connection 7500 Missing 0 Shortfall 469.889 Penalty 86.859 MPM 0.986735
Run 441 Iterative Improvement: Value 8020.86 Cost 434 PUs 434 Connection 7500 Missing 0 Shortfall 469.889 Penalty 86.859 MPM 0.986735

Run 442: Using Calculated Tinit = 189.378 Tcool = 0.998879
Run 442 Init: Value 186735 Cost 3997 PUs 3997 Connection 179792 Missing 1 Shortfall 15937.7 Penalty 2946.09 MPM 0.550068
Run 442 ThermalAnnealing: Value 9270.86 Cost 454 PUs 454 Connection 8730 Missing 0 Shortfall 469.889 Penalty 86.859 MPM 0.986735
Run 442 Iterative Improvement: Value 9270.86 Cost 454 PUs 454 Connection 8730 Missing 0 Shortfall 469.889 Penalty 86.859 MPM 0.986735

Run 443: Using Calculated Tinit = 197.057 Tcool = 0.998947
Run 443 Init: Value 186796 Cost 3981 PUs 3981 Connection 179229 Missing 1 Shortfall 19399.1 Penalty 3585.93 MPM 0.452351
Run 443 ThermalAnnealing: Value 8693.42 Cost 472 PUs 472 Connection 8130 Missing 0 Shortfall 494.84 Penalty 91.424 MPM 0.986139
Run 443 Iterative Improvement: Value 8693.42 Cost 472 PUs 472 Connection 8130 Missing 0 Shortfall 494.84 Penalty 91.424 MPM 0.986139

Run 444: Using Calculated Tinit = 197.057 Tcool = 0.998875
Run 444 Init: Value 184448 Cost 3933 PUs 3933 Connection 177322 Missing 1 Shortfall 17275.1 Penalty 3193.3 MPM 0.512314
Run 444 ThermalAnnealing: Value 8746.71 Cost 434 PUs 434 Connection 8220 Missing 0 Shortfall 501.557 Penalty 92.7127 MPM 0.985841
Run 444 Iterative Improvement: Value 8746.71 Cost 434 PUs 434 Connection 8220 Missing 0 Shortfall 501.557 Penalty 92.7127 MPM 0.985841

Run 445: Using Calculated Tinit = 189.91 Tcool = 0.999043
Run 445 Init: Value 186053 Cost 3909 PUs 3909 Connection 178170 Missing 1 Shortfall 21499.8 Penalty 3974.23 MPM 0.393049
Run 445 ThermalAnnealing: Value 9645.71 Cost 574 PUs 574 Connection 8970 Missing 0 Shortfall 555.899 Penalty 101.706 MPM 0.986735
Run 445 Iterative Improvement: Value 9645.71 Cost 574 PUs 574 Connection 8970 Missing 0 Shortfall 555.899 Penalty 101.706 MPM 0.986735

Run 446: Using Calculated Tinit = 189.91 Tcool = 0.998878
Run 446 Init: Value 187872 Cost 3898 PUs 3898 Connection 180679 Missing 1 Shortfall 17827 Penalty 3295.33 MPM 0.496732
Run 446 ThermalAnnealing: Value 8356.32 Cost 448 PUs 448 Connection 7800 Missing 0 Shortfall 594.217 Penalty 108.321 MPM 0.986735
Run 446 Iterative Improvement: Value 8356.32 Cost 448 PUs 448 Connection 7800 Missing 0 Shortfall 594.217 Penalty 108.321 MPM 0.986735

Run 447: Using Calculated Tinit = 184.721 Tcool = 0.998868
Run 447 Init: Value 185093 Cost 3922 PUs 3922 Connection 178039 Missing 1 Shortfall 16945.4 Penalty 3132.36 MPM 0.521621
Run 447 ThermalAnnealing: Value 9447.76 Cost 465 PUs 465 Connection 8880 Missing 0 Shortfall 555.918 Penalty 102.755 MPM 0.984321
Run 447 Iterative Improvement: Value 9447.76 Cost 465 PUs 465 Connection 8880 Missing 0 Shortfall 555.918 Penalty 102.755 MPM 0.984321
Run 440 is finished (out of 1000). Time passed so far is 46 secs 
Run 441 is finished (out of 1000). Time passed so far is 46 secs 
Run 442 is finished (out of 1000). Time passed so far is 46 secs 
Run 443 is finished (out of 1000). Time passed so far is 46 secs 
Run 444 is finished (out of 1000). Time passed so far is 46 secs 
Run 445 is finished (out of 1000). Time passed so far is 46 secs 
Run 446 is finished (out of 1000). Time passed so far is 46 secs 
Run 447 is finished (out of 1000). Time passed so far is 46 secs 

Run 448: Using Calculated Tinit = 187.949 Tcool = 0.998879
Run 448 Init: Value 186209 Cost 3897 PUs 3897 Connection 179613 Missing 1 Shortfall 14598.4 Penalty 2698.51 MPM 0.587879
Run 448 ThermalAnnealing: Value 9449 Cost 650 PUs 650 Connection 8700 Missing 0 Shortfall 535.671 Penalty 99.0019 MPM 0.984916
Run 448 Iterative Improvement: Value 9439 Cost 640 PUs 640 Connection 8700 Missing 0 Shortfall 535.671 Penalty 99.0019 MPM 0.984916

Run 449: Using Calculated Tinit = 184.386 Tcool = 0.998979
Run 449 Init: Value 185606 Cost 3933 PUs 3933 Connection 177956 Missing 1 Shortfall 20110 Penalty 3717.33 MPM 0.432284
Run 449 ThermalAnnealing: Value 9285.86 Cost 469 PUs 469 Connection 8730 Missing 0 Shortfall 469.889 Penalty 86.859 MPM 0.986735
Run 449 Iterative Improvement: Value 9285.86 Cost 469 PUs 469 Connection 8730 Missing 0 Shortfall 469.889 Penalty 86.859 MPM 0.986735

Run 450: Using Calculated Tinit = 197.057 Tcool = 0.998936
Run 450 Init: Value 185876 Cost 3955 PUs 3955 Connection 178126 Missing 1 Shortfall 20528.9 Penalty 3794.76 MPM 0.420458
Run 450 ThermalAnnealing: Value 10194.9 Cost 538 PUs 538 Connection 9570 Missing 0 Shortfall 469.889 Penalty 86.859 MPM 0.986735
Run 450 Iterative Improvement: Value 10194.9 Cost 538 PUs 538 Connection 9570 Missing 0 Shortfall 469.889 Penalty 86.859 MPM 0.986735

Run 451: Using Calculated Tinit = 172.171 Tcool = 0.998971
Run 451 Init: Value 184293 Cost 3869 PUs 3869 Connection 177283 Missing 1 Shortfall 16993 Penalty 3141.16 MPM 0.520277
Run 451 ThermalAnnealing: Value 8833.4 Cost 454 PUs 454 Connection 8280 Missing 0 Shortfall 537.986 Penalty 99.4016 MPM 0.984916
Run 451 Iterative Improvement: Value 8833.4 Cost 454 PUs 454 Connection 8280 Missing 0 Shortfall 537.986 Penalty 99.4016 MPM 0.984916

Run 452: Using Calculated Tinit = 188.127 Tcool = 0.998866
Run 452 Init: Value 187345 Cost 4019 PUs 4019 Connection 179601 Missing 1 Shortfall 20149.2 Penalty 3724.58 MPM 0.431176
Run 452 ThermalAnnealing: Value 8554.69 Cost 457 PUs 457 Connection 8010 Missing 0 Shortfall 474.727 Penalty 87.6941 MPM 0.986735
Run 452 Iterative Improvement: Value 8554.69 Cost 457 PUs 457 Connection 8010 Missing 0 Shortfall 474.727 Penalty 87.6941 MPM 0.986735

Run 453: Using Calculated Tinit = 182.645 Tcool = 0.998905
Run 453 Init: Value 184512 Cost 3890 PUs 3890 Connection 177687 Missing 1 Shortfall 15878.9 Penalty 2935.21 MPM 0.55173
Run 453 ThermalAnnealing: Value 9302.25 Cost 455 PUs 455 Connection 8730 Missing 0 Shortfall 645.921 Penalty 117.246 MPM 0.986735
Run 453 Iterative Improvement: Value 9302.25 Cost 455 PUs 455 Connection 8730 Missing 0 Shortfall 645.921 Penalty 117.246 MPM 0.986735

Run 454: Using Calculated Tinit = 189.882 Tcool = 0.998939
Run 454 Init: Value 184068 Cost 3944 PUs 3944 Connection 177550 Missing 1 Shortfall 13924.1 Penalty 2573.86 MPM 0.606916
Run 454 ThermalAnnealing: Value 8653.92 Cost 467 PUs 467 Connection 8100 Missing 0 Shortfall 470.265 Penalty 86.9239 MPM 0.986735
Run 454 Iterative Improvement: Value 8653.92 Cost 467 PUs 467 Connection 8100 Missing 0 Shortfall 470.265 Penalty 86.9239 MPM 0.986735
Run 448 is finished (out of 1000). Time passed so far is 47 secs 
Run 449 is finished (out of 1000). Time passed so far is 47 secs 

Run 455: Using Calculated Tinit = 187.653 Tcool = 0.998978
Run 455 Init: Value 186828 Cost 3948 PUs 3948 Connection 179717 Missing 1 Shortfall 17109.5 Penalty 3162.69 MPM 0.516989
Run 455 ThermalAnnealing: Value 8638.61 Cost 459 PUs 459 Connection 8070 Missing 0 Shortfall 601.674 Penalty 109.608 MPM 0.986735
Run 455 Iterative Improvement: Value 8638.61 Cost 459 PUs 459 Connection 8070 Missing 0 Shortfall 601.674 Penalty 109.608 MPM 0.986735
Run 450 is finished (out of 1000). Time passed so far is 47 secs 
Run 451 is finished (out of 1000). Time passed so far is 47 secs 
Run 452 is finished (out of 1000). Time passed so far is 47 secs 
Run 453 is finished (out of 1000). Time passed so far is 47 secs 
Run 454 is finished (out of 1000). Time passed so far is 47 secs 
Run 455 is finished (out of 1000). Time passed so far is 47 secs 

Run 456: Using Calculated Tinit = 185.547 Tcool = 0.998867
Run 456 Init: Value 185712 Cost 3909 PUs 3909 Connection 178174 Missing 1 Shortfall 19634.8 Penalty 3629.49 MPM 0.445698
Run 456 ThermalAnnealing: Value 9156.76 Cost 508 PUs 508 Connection 8550 Missing 0 Shortfall 534.297 Penalty 98.7647 MPM 0.984916
Run 456 Iterative Improvement: Value 9156.76 Cost 508 PUs 508 Connection 8550 Missing 0 Shortfall 534.297 Penalty 98.7647 MPM 0.984916

Run 457: Using Calculated Tinit = 187.79 Tcool = 0.999044
Run 457 Init: Value 184925 Cost 3950 PUs 3950 Connection 177651 Missing 1 Shortfall 17980.6 Penalty 3323.72 MPM 0.492396
Run 457 ThermalAnnealing: Value 9894.92 Cost 575 PUs 575 Connection 9210 Missing 0 Shortfall 594.623 Penalty 109.916 MPM 0.983213
Run 457 Iterative Improvement: Value 9894.92 Cost 575 PUs 575 Connection 9210 Missing 0 Shortfall 594.623 Penalty 109.916 MPM 0.983213
Run 456 is finished (out of 1000). 
Run 458: Using Calculated Tinit = 189.91 Tcool = 0.998878
Run 458 Init: Value 186964 Cost 4025 PUs 4025 Connection 179798 Missing 1 Shortfall 16993 Penalty 3141.16 MPM 0.520277
Run 458 ThermalAnnealing: Value 9212.01 Cost 455 PUs 455 Connection 8670 Missing 0 Shortfall 470.758 Penalty 87.0089 MPM 0.986735
Run 458 Iterative Improvement: Value 9212.01 Cost 455 PUs 455 Connection 8670 Missing 0 Shortfall 470.758 Penalty 87.0089 MPM 0.986735

Run 459: Using Calculated Tinit = 189.378 Tcool = 0.998879
Run 459 Init: Value 186207 Cost 3891 PUs 3891 Connection 179015 Missing 1 Shortfall 17858.3 Penalty 3301.1 MPM 0.495851
Run 459 ThermalAnnealing: Value 9002.98 Cost 479 PUs 479 Connection 8430 Missing 0 Shortfall 509.622 Penalty 93.9758 MPM 0.986139
Run 459 Iterative Improvement: Value 9002.98 Cost 479 PUs 479 Connection 8430 Missing 0 Shortfall 509.622 Penalty 93.9758 MPM 0.986139

Run 460: Using Calculated Tinit = 190.693 Tcool = 0.998878
Run 460 Init: Value 187379 Cost 3928 PUs 3928 Connection 179737 Missing 1 Shortfall 20093.3 Penalty 3714.25 MPM 0.432753
Run 460 ThermalAnnealing: Value 7667.91 Cost 441 PUs 441 Connection 7140 Missing 0 Shortfall 470.211 Penalty 86.9145 MPM 0.986735
Run 460 Iterative Improvement: Value 7667.91 Cost 441 PUs 441 Connection 7140 Missing 0 Shortfall 470.211 Penalty 86.9145 MPM 0.986735
Time passed so far is 47 secs 

Run 462: Using Calculated Tinit = 185.149 Tcool = 0.998942
Run 462 Init: Value 186450 Cost 3875 PUs 3875 Connection 178748 Missing 1 Shortfall 20702.8 Penalty 3826.9 MPM 0.415549
Run 462 ThermalAnnealing: Value 8928.86 Cost 442 PUs 442 Connection 8400 Missing 0 Shortfall 469.889 Penalty 86.859 MPM 0.986735
Run 462 Iterative Improvement: Value 8928.86 Cost 442 PUs 442 Connection 8400 Missing 0 Shortfall 469.889 Penalty 86.859 MPM 0.986735

Run 463: Using Calculated Tinit = 186.415 Tcool = 0.998867
Run 463 Init: Value 187334 Cost 3872 PUs 3872 Connection 179744 Missing 1 Shortfall 20112.9 Penalty 3717.86 MPM 0.432202
Run 463 ThermalAnnealing: Value 10084.6 Cost 517 PUs 517 Connection 9480 Missing 0 Shortfall 474.25 Penalty 87.6117 MPM 0.986735
Run 463 Iterative Improvement: Value 10084.6 Cost 517 PUs 517 Connection 9480 Missing 0 Shortfall 474.25 Penalty 87.6117 MPM 0.986735

Run 461: Using Calculated Tinit = 186.046 Tcool = 0.998867
Run 461 Init: Value 185343 Cost 3882 PUs 3882 Connection 178475 Missing 1 Shortfall 16154.3 Penalty 2986.13 MPM 0.543954
Run 461 ThermalAnnealing: Value 8871.86 Cost 475 PUs 475 Connection 8310 Missing 0 Shortfall 469.889 Penalty 86.859 MPM 0.986735
Run 461 Iterative Improvement: Value 8871.86 Cost 475 PUs 475 Connection 8310 Missing 0 Shortfall 469.889 Penalty 86.859 MPM 0.986735
Run 457 is finished (out of 1000). Time passed so far is 48 secs 
Run 458 is finished (out of 1000). 
Run 464: Using Calculated Tinit = 184.116 Tcool = 0.999046
Run 464 Init: Value 186899 Cost 3943 PUs 3943 Connection 179574 Missing 1 Shortfall 18293.8 Penalty 3381.6 MPM 0.483556
Run 464 ThermalAnnealing: Value 9418.96 Cost 452 PUs 452 Connection 8880 Missing 0 Shortfall 470.452 Penalty 86.9561 MPM 0.986735
Run 464 Iterative Improvement: Value 9418.96 Cost 452 PUs 452 Connection 8880 Missing 0 Shortfall 470.452 Penalty 86.9561 MPM 0.986735
Time passed so far is 48 secs 
Run 459 is finished (out of 1000). Time passed so far is 48 secs 
Run 460 is finished (out of 1000). Time passed so far is 48 secs 
Run 462 is finished (out of 1000). Time passed so far is 48 secs 
Run 463 is finished (out of 1000). Time passed so far is 48 secs 
Run 461 is finished (out of 1000). Time passed so far is 48 secs 
Run 464 is finished (out of 1000). Time passed so far is 48 secs 

Run 465: Using Calculated Tinit = 181.275 Tcool = 0.998993
Run 465 Init: Value 186633 Cost 3991 PUs 3991 Connection 179751 Missing 1 Shortfall 15639.6 Penalty 2890.97 MPM 0.558486
Run 465 ThermalAnnealing: Value 8647.07 Cost 464 PUs 464 Connection 8070 Missing 0 Shortfall 621.715 Penalty 113.068 MPM 0.986735
Run 465 Iterative Improvement: Value 8647.07 Cost 464 PUs 464 Connection 8070 Missing 0 Shortfall 621.715 Penalty 113.068 MPM 0.986735
Run 465 is finished (out of 1000). Time passed so far is 48 secs 

Run 466: Using Calculated Tinit = 183.647 Tcool = 0.99898
Run 466 Init: Value 184431 Cost 3871 PUs 3871 Connection 177211 Missing 1 Shortfall 18117.3 Penalty 3348.99 MPM 0.488537
Run 466 ThermalAnnealing: Value 8063.15 Cost 476 PUs 476 Connection 7500 Missing 0 Shortfall 471.555 Penalty 87.1466 MPM 0.986735
Run 466 Iterative Improvement: Value 8063.15 Cost 476 PUs 476 Connection 7500 Missing 0 Shortfall 471.555 Penalty 87.1466 MPM 0.986735

Run 467: Using Calculated Tinit = 186.625 Tcool = 0.998978
Run 467 Init: Value 187386 Cost 3862 PUs 3862 Connection 180205 Missing 1 Shortfall 17956.2 Penalty 3319.21 MPM 0.493085
Run 467 ThermalAnnealing: Value 9058.64 Cost 481 PUs 481 Connection 8490 Missing 0 Shortfall 474.402 Penalty 87.6379 MPM 0.986735
Run 467 Iterative Improvement: Value 9058.64 Cost 481 PUs 481 Connection 8490 Missing 0 Shortfall 474.402 Penalty 87.6379 MPM 0.986735

Run 468: Using Calculated Tinit = 187.635 Tcool = 0.998952
Run 468 Init: Value 184758 Cost 3946 PUs 3946 Connection 177595 Missing 1 Shortfall 17401.1 Penalty 3216.6 MPM 0.508756
Run 468 ThermalAnnealing: Value 8773.86 Cost 497 PUs 497 Connection 8190 Missing 0 Shortfall 469.889 Penalty 86.859 MPM 0.986735
Run 468 Iterative Improvement: Value 8773.86 Cost 497 PUs 497 Connection 8190 Missing 0 Shortfall 469.889 Penalty 86.859 MPM 0.986735

Run 469: Using Calculated Tinit = 189.91 Tcool = 0.999019
Run 469 Init: Value 183346 Cost 3973 PUs 3973 Connection 175628 Missing 1 Shortfall 20257.6 Penalty 3744.62 MPM 0.428115
Run 469 ThermalAnnealing: Value 8202.86 Cost 466 PUs 466 Connection 7650 Missing 0 Shortfall 469.889 Penalty 86.859 MPM 0.986735
Run 469 Iterative Improvement: Value 8202.86 Cost 466 PUs 466 Connection 7650 Missing 0 Shortfall 469.889 Penalty 86.859 MPM 0.986735
Run 466 is finished (out of 1000). Time passed so far is 49 secs 
Run 467 is finished (out of 1000). Time passed so far is 49 secs 

Run 471: Using Calculated Tinit = 188.509 Tcool = 0.998989
Run 471 Init: Value 185957 Cost 3976 PUs 3976 Connection 178845 Missing 1 Shortfall 16963.4 Penalty 3135.69 MPM 0.521113
Run 471 ThermalAnnealing: Value 8493.91 Cost 547 PUs 547 Connection 7860 Missing 0 Shortfall 470.179 Penalty 86.9091 MPM 0.986735
Run 471 Iterative Improvement: Value 8490.91 Cost 544 PUs 544 Connection 7860 Missing 0 Shortfall 470.179 Penalty 86.9091 MPM 0.986735

Run 472: Using Calculated Tinit = 186.228 Tcool = 0.998978
Run 472 Init: Value 187155 Cost 3873 PUs 3873 Connection 179988 Missing 1 Shortfall 17819.8 Penalty 3293.99 MPM 0.496936
Run 472 ThermalAnnealing: Value 8616.34 Cost 489 PUs 489 Connection 8040 Missing 0 Shortfall 472.684 Penalty 87.3414 MPM 0.986735
Run 472 Iterative Improvement: Value 8616.34 Cost 489 PUs 489 Connection 8040 Missing 0 Shortfall 472.684 Penalty 87.3414 MPM 0.986735

Run 473: Using Calculated Tinit = 189.91 Tcool = 0.998961
Run 473 Init: Value 186219 Cost 3898 PUs 3898 Connection 179215 Missing 1 Shortfall 16804.5 Penalty 3106.31 MPM 0.525599
Run 473 ThermalAnnealing: Value 7951.86 Cost 455 PUs 455 Connection 7410 Missing 0 Shortfall 469.916 Penalty 86.8637 MPM 0.986735
Run 473 Iterative Improvement: Value 7951.86 Cost 455 PUs 455 Connection 7410 Missing 0 Shortfall 469.916 Penalty 86.8637 MPM 0.986735

Run 470: Using Calculated Tinit = 186.046 Tcool = 0.999021
Run 470 Init: Value 183902 Cost 3956 PUs 3956 Connection 176761 Missing 1 Shortfall 17228.4 Penalty 3184.66 MPM 0.513633
Run 470 ThermalAnnealing: Value 7998.76 Cost 438 PUs 438 Connection 7470 Missing 0 Shortfall 490.993 Penalty 90.76 MPM 0.986139
Run 470 Iterative Improvement: Value 7998.76 Cost 438 PUs 438 Connection 7470 Missing 0 Shortfall 490.993 Penalty 90.76 MPM 0.986139
Run 468 is finished (out of 1000). Time passed so far is 49 secs 

Run 474: Using Calculated Tinit = 186.046 Tcool = 0.998941
Run 474 Init: Value 186015 Cost 3852 PUs 3852 Connection 178997 Missing 1 Shortfall 17129.8 Penalty 3166.44 MPM 0.516417
Run 474 ThermalAnnealing: Value 8427.86 Cost 451 PUs 451 Connection 7890 Missing 0 Shortfall 469.889 Penalty 86.859 MPM 0.986735
Run 474 Iterative Improvement: Value 8427.86 Cost 451 PUs 451 Connection 7890 Missing 0 Shortfall 469.889 Penalty 86.859 MPM 0.986735

Run 475: Using Calculated Tinit = 188.594 Tcool = 0.99894
Run 475 Init: Value 182583 Cost 3852 PUs 3852 Connection 175948 Missing 1 Shortfall 15055.8 Penalty 2783.06 MPM 0.574966
Run 475 ThermalAnnealing: Value 7985.3 Cost 458 PUs 458 Connection 7440 Missing 0 Shortfall 472.47 Penalty 87.3045 MPM 0.986735
Run 475 Iterative Improvement: Value 7985.3 Cost 458 PUs 458 Connection 7440 Missing 0 Shortfall 472.47 Penalty 87.3045 MPM 0.986735
Run 469 is finished (out of 1000). Time passed so far is 49 secs 
Run 471 is finished (out of 1000). Time passed so far is 49 secs 
Run 472 is finished (out of 1000). Time passed so far is 49 secs 
Run 473 is finished (out of 1000). Time passed so far is 49 secs 
Run 470 is finished (out of 1000). Time passed so far is 49 secs 
Run 474 is finished (out of 1000). Time passed so far is 49 secs 
Run 475 is finished (out of 1000). Time passed so far is 49 secs 

Run 476: Using Calculated Tinit = 186.149 Tcool = 0.998867
Run 476 Init: Value 184921 Cost 3921 PUs 3921 Connection 177844 Missing 1 Shortfall 17075.9 Penalty 3156.47 MPM 0.517938
Run 476 ThermalAnnealing: Value 8273.99 Cost 447 PUs 447 Connection 7740 Missing 0 Shortfall 470.642 Penalty 86.9889 MPM 0.986735
Run 476 Iterative Improvement: Value 8273.99 Cost 447 PUs 447 Connection 7740 Missing 0 Shortfall 470.642 Penalty 86.9889 MPM 0.986735
Run 476 is finished (out of 1000). Time passed so far is 49 secs 

Run 477: Using Calculated Tinit = 197.057 Tcool = 0.998875
Run 477 Init: Value 185745 Cost 3838 PUs 3838 Connection 178329 Missing 1 Shortfall 19354.5 Penalty 3577.68 MPM 0.453611
Run 477 ThermalAnnealing: Value 8546.76 Cost 468 PUs 468 Connection 7980 Missing 0 Shortfall 534.297 Penalty 98.7647 MPM 0.984916
Run 477 Iterative Improvement: Value 8546.76 Cost 468 PUs 468 Connection 7980 Missing 0 Shortfall 534.297 Penalty 98.7647 MPM 0.984916

Run 478: Using Calculated Tinit = 197.057 Tcool = 0.998875
Run 478 Init: Value 185916 Cost 3974 PUs 3974 Connection 178866 Missing 1 Shortfall 16638.9 Penalty 3075.7 MPM 0.530274
Run 478 ThermalAnnealing: Value 9366.86 Cost 490 PUs 490 Connection 8790 Missing 0 Shortfall 469.889 Penalty 86.859 MPM 0.986735
Run 478 Iterative Improvement: Value 9366.86 Cost 490 PUs 490 Connection 8790 Missing 0 Shortfall 469.889 Penalty 86.859 MPM 0.986735

Run 480: Using Calculated Tinit = 171.244 Tcool = 0.998987
Run 480 Init: Value 185885 Cost 3841 PUs 3841 Connection 178269 Missing 1 Shortfall 20421.5 Penalty 3774.91 MPM 0.42349
Run 480 ThermalAnnealing: Value 8887.24 Cost 460 PUs 460 Connection 8340 Missing 0 Shortfall 472.085 Penalty 87.2381 MPM 0.986735
Run 480 Iterative Improvement: Value 8887.24 Cost 460 PUs 460 Connection 8340 Missing 0 Shortfall 472.085 Penalty 87.2381 MPM 0.986735

Run 481: Using Calculated Tinit = 197.057 Tcool = 0.998861
Run 481 Init: Value 184130 Cost 3832 PUs 3832 Connection 176888 Missing 1 Shortfall 18445.7 Penalty 3409.7 MPM 0.479266
Run 481 ThermalAnnealing: Value 7708.2 Cost 452 PUs 452 Connection 7140 Missing 0 Shortfall 639.859 Penalty 116.2 MPM 0.986735
Run 481 Iterative Improvement: Value 7708.2 Cost 452 PUs 452 Connection 7140 Missing 0 Shortfall 639.859 Penalty 116.2 MPM 0.986735

Run 479: Using Calculated Tinit = 189.91 Tcool = 0.999043
Run 479 Init: Value 185516 Cost 3939 PUs 3939 Connection 179170 Missing 1 Shortfall 13020.5 Penalty 2406.83 MPM 0.632425
Run 479 ThermalAnnealing: Value 9377.35 Cost 557 PUs 557 Connection 8730 Missing 0 Shortfall 490.134 Penalty 90.3537 MPM 0.986735
Run 479 Iterative Improvement: Value 9377.35 Cost 557 PUs 557 Connection 8730 Missing 0 Shortfall 490.134 Penalty 90.3537 MPM 0.986735

Run 482: Using Calculated Tinit = 181.051 Tcool = 0.999056
Run 482 Init: Value 185728 Cost 3921 PUs 3921 Connection 178666 Missing 1 Shortfall 16989.8 Penalty 3140.56 MPM 0.520368
Run 482 ThermalAnnealing: Value 8282.86 Cost 456 PUs 456 Connection 7740 Missing 0 Shortfall 469.889 Penalty 86.859 MPM 0.986735
Run 482 Iterative Improvement: Value 8282.86 Cost 456 PUs 456 Connection 7740 Missing 0 Shortfall 469.889 Penalty 86.859 MPM 0.986735

Run 483: Using Calculated Tinit = 189.629 Tcool = 0.998865
Run 483 Init: Value 186345 Cost 3969 PUs 3969 Connection 179309 Missing 1 Shortfall 16589.5 Penalty 3066.56 MPM 0.53167
Run 483 ThermalAnnealing: Value 9371.86 Cost 585 PUs 585 Connection 8700 Missing 0 Shortfall 469.889 Penalty 86.859 MPM 0.986735
Run 483 Iterative Improvement: Value 9371.86 Cost 585 PUs 585 Connection 8700 Missing 0 Shortfall 469.889 Penalty 86.859 MPM 0.986735
Run 477 is finished (out of 1000). Time passed so far is 50 secs 

Run 484: Using Calculated Tinit = 185.374 Tcool = 0.998881
Run 484 Init: Value 184776 Cost 3910 PUs 3910 Connection 177789 Missing 1 Shortfall 16646.1 Penalty 3077.02 MPM 0.530072
Run 484 ThermalAnnealing: Value 9623.43 Cost 536 PUs 536 Connection 9000 Missing 0 Shortfall 473.168 Penalty 87.425 MPM 0.986735
Run 484 Iterative Improvement: Value 9623.43 Cost 536 PUs 536 Connection 9000 Missing 0 Shortfall 473.168 Penalty 87.425 MPM 0.986735
Run 478 is finished (out of 1000). Time passed so far is 50 secs 
Run 480 is finished (out of 1000). Time passed so far is 50 secs 
Run 481 is finished (out of 1000). Time passed so far is 50 secs 
Run 479 is finished (out of 1000). Time passed so far is 50 secs 
Run 482 is finished (out of 1000). Time passed so far is 50 secs 
Run 483 is finished (out of 1000). Time passed so far is 50 secs 
Run 484 is finished (out of 1000). Time passed so far is 50 secs 

Run 485: Using Calculated Tinit = 189.897 Tcool = 0.998976
Run 485 Init: Value 185388 Cost 4015 PUs 4015 Connection 178157 Missing 1 Shortfall 17396.3 Penalty 3215.71 MPM 0.508891
Run 485 ThermalAnnealing: Value 8584.5 Cost 457 PUs 457 Connection 8040 Missing 0 Shortfall 473.63 Penalty 87.5048 MPM 0.986735
Run 485 Iterative Improvement: Value 8584.5 Cost 457 PUs 457 Connection 8040 Missing 0 Shortfall 473.63 Penalty 87.5048 MPM 0.986735

Run 486: Using Calculated Tinit = 186.625 Tcool = 0.998941
Run 486 Init: Value 185783 Cost 3853 PUs 3853 Connection 178567 Missing 1 Shortfall 18194 Penalty 3363.16 MPM 0.486372
Run 486 ThermalAnnealing: Value 9033.86 Cost 487 PUs 487 Connection 8460 Missing 0 Shortfall 469.889 Penalty 86.859 MPM 0.986735
Run 486 Iterative Improvement: Value 9033.86 Cost 487 PUs 487 Connection 8460 Missing 0 Shortfall 469.889 Penalty 86.859 MPM 0.986735
Run 485 is finished (out of 1000). 
Run 487: Using Calculated Tinit = 173.851 Tcool = 0.998874
Run 487 Init: Value 184752 Cost 3951 PUs 3951 Connection 176993 Missing 1 Shortfall 20601.5 Penalty 3808.19 MPM 0.418407
Run 487 ThermalAnnealing: Value 9826.86 Cost 470 PUs 470 Connection 9270 Missing 0 Shortfall 469.889 Penalty 86.859 MPM 0.986735
Run 487 Iterative Improvement: Value 9826.86 Cost 470 PUs 470 Connection 9270 Missing 0 Shortfall 469.889 Penalty 86.859 MPM 0.986735

Run 488: Using Calculated Tinit = 189.717 Tcool = 0.998927
Run 488 Init: Value 187589 Cost 3956 PUs 3956 Connection 180702 Missing 1 Shortfall 15858.4 Penalty 2931.42 MPM 0.552309
Run 488 ThermalAnnealing: Value 9383.86 Cost 447 PUs 447 Connection 8850 Missing 0 Shortfall 469.889 Penalty 86.859 MPM 0.986735
Run 488 Iterative Improvement: Value 9383.86 Cost 447 PUs 447 Connection 8850 Missing 0 Shortfall 469.889 Penalty 86.859 MPM 0.986735

Run 489: Using Calculated Tinit = 188.666 Tcool = 0.998951
Run 489 Init: Value 188422 Cost 3950 PUs 3950 Connection 180095 Missing 1 Shortfall 23681.2 Penalty 4377.47 MPM 0.331466
Run 489 ThermalAnnealing: Value 9263.21 Cost 476 PUs 476 Connection 8700 Missing 0 Shortfall 471.929 Penalty 87.2111 MPM 0.986735
Run 489 Iterative Improvement: Value 9263.21 Cost 476 PUs 476 Connection 8700 Missing 0 Shortfall 471.929 Penalty 87.2111 MPM 0.986735

Run 490: Using Calculated Tinit = 186.308 Tcool = 0.99888
Run 490 Init: Value 185666 Cost 3962 PUs 3962 Connection 178244 Missing 1 Shortfall 18719.9 Penalty 3460.37 MPM 0.471526
Run 490 ThermalAnnealing: Value 8247.67 Cost 450 PUs 450 Connection 7710 Missing 0 Shortfall 474.562 Penalty 87.6657 MPM 0.986735
Run 490 Iterative Improvement: Value 8247.67 Cost 450 PUs 450 Connection 7710 Missing 0 Shortfall 474.562 Penalty 87.6657 MPM 0.986735
Time passed so far is 50 secs 
Run 486 is finished (out of 1000). 
Run 491: Using Calculated Tinit = 186.046 Tcool = 0.998964
Run 491 Init: Value 185587 Cost 3819 PUs 3819 Connection 178204 Missing 1 Shortfall 19279.9 Penalty 3563.89 MPM 0.455717
Run 491 ThermalAnnealing: Value 9272.28 Cost 443 PUs 443 Connection 8730 Missing 0 Shortfall 537.284 Penalty 99.2805 MPM 0.984916
Run 491 Iterative Improvement: Value 9272.28 Cost 443 PUs 443 Connection 8730 Missing 0 Shortfall 537.284 Penalty 99.2805 MPM 0.984916

Run 492: Using Calculated Tinit = 184.386 Tcool = 0.998942
Run 492 Init: Value 186240 Cost 3938 PUs 3938 Connection 178638 Missing 1 Shortfall 19820.4 Penalty 3663.81 MPM 0.440457
Run 492 ThermalAnnealing: Value 9392.86 Cost 486 PUs 486 Connection 8820 Missing 0 Shortfall 469.889 Penalty 86.859 MPM 0.986735
Run 492 Iterative Improvement: Value 9392.86 Cost 486 PUs 486 Connection 8820 Missing 0 Shortfall 469.889 Penalty 86.859 MPM 0.986735
Time passed so far is 51 secs 
Run 487 is finished (out of 1000). Time passed so far is 51 secs 
Run 488 is finished (out of 1000). Time passed so far is 51 secs 
Run 489 is finished (out of 1000). Time passed so far is 51 secs 
Run 490 is finished (out of 1000). Time passed so far is 51 secs 
Run 491 is finished (out of 1000). Time passed so far is 51 secs 
Run 492 is finished (out of 1000). Time passed so far is 51 secs 

Run 493: Using Calculated Tinit = 188.36 Tcool = 0.998896
Run 493 Init: Value 183764 Cost 3963 PUs 3963 Connection 176850 Missing 1 Shortfall 15964.7 Penalty 2951.07 MPM 0.549308
Run 493 ThermalAnnealing: Value 8592.86 Cost 526 PUs 526 Connection 7980 Missing 0 Shortfall 469.889 Penalty 86.859 MPM 0.986735
Run 493 Iterative Improvement: Value 8592.86 Cost 526 PUs 526 Connection 7980 Missing 0 Shortfall 469.889 Penalty 86.859 MPM 0.986735
Run 493 is finished (out of 1000). Time passed so far is 51 secs 

Run 495: Using Calculated Tinit = 189.91 Tcool = 0.998961
Run 495 Init: Value 184729 Cost 3951 PUs 3951 Connection 177272 Missing 1 Shortfall 18967.3 Penalty 3506.1 MPM 0.464542
Run 495 ThermalAnnealing: Value 9061.74 Cost 484 PUs 484 Connection 8490 Missing 0 Shortfall 475.011 Penalty 87.7431 MPM 0.986735
Run 495 Iterative Improvement: Value 9061.74 Cost 484 PUs 484 Connection 8490 Missing 0 Shortfall 475.011 Penalty 87.7431 MPM 0.986735

Run 494: Using Calculated Tinit = 186.228 Tcool = 0.998941
Run 494 Init: Value 185909 Cost 3886 PUs 3886 Connection 178670 Missing 1 Shortfall 18136.9 Penalty 3352.61 MPM 0.487984
Run 494 ThermalAnnealing: Value 9021.86 Cost 475 PUs 475 Connection 8460 Missing 0 Shortfall 469.889 Penalty 86.859 MPM 0.986735
Run 494 Iterative Improvement: Value 9021.86 Cost 475 PUs 475 Connection 8460 Missing 0 Shortfall 469.889 Penalty 86.859 MPM 0.986735

Run 496: Using Calculated Tinit = 177.446 Tcool = 0.999088
Run 496 Init: Value 185999 Cost 3924 PUs 3924 Connection 178845 Missing 1 Shortfall 17475.6 Penalty 3230.37 MPM 0.506652
Run 496 ThermalAnnealing: Value 9432.76 Cost 462 PUs 462 Connection 8880 Missing 0 Shortfall 490.993 Penalty 90.76 MPM 0.986139
Run 496 Iterative Improvement: Value 9432.75 Cost 461 PUs 461 Connection 8880 Missing 0 Shortfall 496.822 Penalty 91.7533 MPM 0.986139

Run 497: Using Calculated Tinit = 175.808 Tcool = 0.998969
Run 497 Init: Value 186723 Cost 3915 PUs 3915 Connection 179491 Missing 1 Shortfall 17945.5 Penalty 3317.23 MPM 0.493387
Run 497 ThermalAnnealing: Value 8930.85 Cost 503 PUs 503 Connection 8340 Missing 0 Shortfall 475.609 Penalty 87.8463 MPM 0.986735
Run 497 Iterative Improvement: Value 8930.85 Cost 503 PUs 503 Connection 8340 Missing 0 Shortfall 475.609 Penalty 87.8463 MPM 0.986735

Run 498: Using Calculated Tinit = 189.91 Tcool = 0.998878
Run 498 Init: Value 185630 Cost 3936 PUs 3936 Connection 178604 Missing 1 Shortfall 16713.8 Penalty 3089.55 MPM 0.528159
Run 498 ThermalAnnealing: Value 8440.76 Cost 482 PUs 482 Connection 7860 Missing 0 Shortfall 534.297 Penalty 98.7647 MPM 0.984916
Run 498 Iterative Improvement: Value 8440.76 Cost 482 PUs 482 Connection 7860 Missing 0 Shortfall 534.297 Penalty 98.7647 MPM 0.984916

Run 499: Using Calculated Tinit = 185.417 Tcool = 0.998881
Run 499 Init: Value 186078 Cost 3882 PUs 3882 Connection 178035 Missing 1 Shortfall 22509.5 Penalty 4160.88 MPM 0.364543
Run 499 ThermalAnnealing: Value 8821.76 Cost 503 PUs 503 Connection 8220 Missing 0 Shortfall 534.297 Penalty 98.7647 MPM 0.984916
Run 499 Iterative Improvement: Value 8821.76 Cost 503 PUs 503 Connection 8220 Missing 0 Shortfall 534.297 Penalty 98.7647 MPM 0.984916

Run 500: Using Calculated Tinit = 197.057 Tcool = 0.998875
Run 500 Init: Value 182152 Cost 3885 PUs 3885 Connection 175166 Missing 1 Shortfall 16774.5 Penalty 3100.77 MPM 0.526445
Run 500 ThermalAnnealing: Value 9284.8 Cost 524 PUs 524 Connection 8670 Missing 0 Shortfall 491.237 Penalty 90.8021 MPM 0.986139
Run 500 Iterative Improvement: Value 9284.8 Cost 524 PUs 524 Connection 8670 Missing 0 Shortfall 491.237 Penalty 90.8021 MPM 0.986139
Run 495 is finished (out of 1000). 
Run 501: Using Calculated Tinit = 185.107 Tcool = 0.998979
Run 501 Init: Value 184770 Cost 4029 PUs 4029 Connection 176800 Missing 1 Shortfall 21319.7 Penalty 3940.94 MPM 0.398133
Run 501 ThermalAnnealing: Value 8727.73 Cost 447 PUs 447 Connection 8190 Missing 0 Shortfall 492.301 Penalty 90.7279 MPM 0.986735
Run 501 Iterative Improvement: Value 8727.73 Cost 447 PUs 447 Connection 8190 Missing 0 Shortfall 492.301 Penalty 90.7279 MPM 0.986735
Time passed so far is 52 secs 
Run 494 is finished (out of 1000). Time passed so far is 52 secs 
Run 496 is finished (out of 1000). Time passed so far is 52 secs 
Run 497 is finished (out of 1000). Time passed so far is 52 secs 
Run 498 is finished (out of 1000). Time passed so far is 52 secs 
Run 499 is finished (out of 1000). Time passed so far is 52 secs 
Run 500 is finished (out of 1000). Time passed so far is 52 secs 
Run 501 is finished (out of 1000). Time passed so far is 52 secs 

Run 502: Using Calculated Tinit = 189.706 Tcool = 0.99894
Run 502 Init: Value 186004 Cost 3891 PUs 3891 Connection 179176 Missing 1 Shortfall 15886 Penalty 2936.54 MPM 0.551527
Run 502 ThermalAnnealing: Value 8575.1 Cost 543 PUs 543 Connection 7920 Missing 0 Shortfall 616.099 Penalty 112.098 MPM 0.986735
Run 502 Iterative Improvement: Value 8575.1 Cost 543 PUs 543 Connection 7920 Missing 0 Shortfall 616.099 Penalty 112.098 MPM 0.986735

Run 503: Using Calculated Tinit = 186.27 Tcool = 0.998978
Run 503 Init: Value 184427 Cost 3906 PUs 3906 Connection 177849 Missing 1 Shortfall 14453.1 Penalty 2671.65 MPM 0.591981
Run 503 ThermalAnnealing: Value 8798.86 Cost 522 PUs 522 Connection 8190 Missing 0 Shortfall 469.889 Penalty 86.859 MPM 0.986735
Run 503 Iterative Improvement: Value 8798.86 Cost 522 PUs 522 Connection 8190 Missing 0 Shortfall 469.889 Penalty 86.859 MPM 0.986735

Run 504: Using Calculated Tinit = 182.144 Tcool = 0.998882
Run 504 Init: Value 187344 Cost 3945 PUs 3945 Connection 180109 Missing 1 Shortfall 17798.4 Penalty 3290.04 MPM 0.49754
Run 504 ThermalAnnealing: Value 7767.23 Cost 450 PUs 450 Connection 7230 Missing 0 Shortfall 472.046 Penalty 87.2313 MPM 0.986735
Run 504 Iterative Improvement: Value 7767.23 Cost 450 PUs 450 Connection 7230 Missing 0 Shortfall 472.046 Penalty 87.2313 MPM 0.986735

Run 506: Using Calculated Tinit = 178.081 Tcool = 0.998957
Run 506 Init: Value 185707 Cost 3932 PUs 3932 Connection 177898 Missing 1 Shortfall 20971.7 Penalty 3876.62 MPM 0.407957
Run 506 ThermalAnnealing: Value 9297.3 Cost 510 PUs 510 Connection 8700 Missing 0 Shortfall 472.425 Penalty 87.2968 MPM 0.986735
Run 506 Iterative Improvement: Value 9297.3 Cost 510 PUs 510 Connection 8700 Missing 0 Shortfall 472.425 Penalty 87.2968 MPM 0.986735
Run 502 is finished (out of 1000). 
Run 505: Using Calculated Tinit = 174.332 Tcool = 0.998985
Run 505 Init: Value 186466 Cost 3893 PUs 3893 Connection 179287 Missing 1 Shortfall 17774.7 Penalty 3285.65 MPM 0.49821
Run 505 ThermalAnnealing: Value 8230.86 Cost 464 PUs 464 Connection 7680 Missing 0 Shortfall 469.889 Penalty 86.859 MPM 0.986735
Run 505 Iterative Improvement: Value 8230.86 Cost 464 PUs 464 Connection 7680 Missing 0 Shortfall 469.889 Penalty 86.859 MPM 0.986735

Run 507: Using Calculated Tinit = 186.072 Tcool = 0.998953
Run 507 Init: Value 184604 Cost 3954 PUs 3954 Connection 177190 Missing 1 Shortfall 18719.6 Penalty 3460.32 MPM 0.471535
Run 507 ThermalAnnealing: Value 9135.09 Cost 491 PUs 491 Connection 8550 Missing 0 Shortfall 511.75 Penalty 94.0851 MPM 0.986735
Run 507 Iterative Improvement: Value 9135.09 Cost 491 PUs 491 Connection 8550 Missing 0 Shortfall 511.75 Penalty 94.0851 MPM 0.986735

Run 508: Using Calculated Tinit = 189.341 Tcool = 0.998977
Run 508 Init: Value 184065 Cost 3944 PUs 3944 Connection 177506 Missing 1 Shortfall 14144.2 Penalty 2614.56 MPM 0.6007
Run 508 ThermalAnnealing: Value 8160.86 Cost 454 PUs 454 Connection 7620 Missing 0 Shortfall 469.889 Penalty 86.859 MPM 0.986735
Run 508 Iterative Improvement: Value 8160.86 Cost 454 PUs 454 Connection 7620 Missing 0 Shortfall 469.889 Penalty 86.859 MPM 0.986735

Run 509: Using Calculated Tinit = 190.693 Tcool = 0.999051
Run 509 Init: Value 185381 Cost 3974 PUs 3974 Connection 177868 Missing 1 Shortfall 19143.3 Penalty 3538.64 MPM 0.459573
Run 509 ThermalAnnealing: Value 8950.64 Cost 463 PUs 463 Connection 8400 Missing 0 Shortfall 474.418 Penalty 87.6407 MPM 0.986735
Run 509 Iterative Improvement: Value 8950.64 Cost 463 PUs 463 Connection 8400 Missing 0 Shortfall 474.418 Penalty 87.6407 MPM 0.986735
Time passed so far is 52 secs 
Run 503 is finished (out of 1000). Time passed so far is 53 secs 
Run 504 is finished (out of 1000). Time passed so far is 53 secs 
Run 506 is finished (out of 1000). Time passed so far is 53 secs 
Run 505 is finished (out of 1000). Time passed so far is 53 secs 
Run 507 is finished (out of 1000). Time passed so far is 53 secs 
Run 508 is finished (out of 1000). Time passed so far is 53 secs 
Run 509 is finished (out of 1000). Time passed so far is 53 secs 

Run 510: Using Calculated Tinit = 186.171 Tcool = 0.999037
Run 510 Init: Value 185498 Cost 3919 PUs 3919 Connection 178055 Missing 1 Shortfall 19065.6 Penalty 3524.27 MPM 0.461767
Run 510 ThermalAnnealing: Value 7687.44 Cost 430 PUs 430 Connection 7170 Missing 0 Shortfall 473.369 Penalty 87.4367 MPM 0.986735
Run 510 Iterative Improvement: Value 7687.44 Cost 430 PUs 430 Connection 7170 Missing 0 Shortfall 473.369 Penalty 87.4367 MPM 0.986735

Run 511: Using Calculated Tinit = 189.897 Tcool = 0.998878
Run 511 Init: Value 184534 Cost 3883 PUs 3883 Connection 177301 Missing 1 Shortfall 18121 Penalty 3349.66 MPM 0.488434
Run 511 ThermalAnnealing: Value 8649.95 Cost 466 PUs 466 Connection 8070 Missing 0 Shortfall 626.836 Penalty 113.952 MPM 0.986735
Run 511 Iterative Improvement: Value 8649.95 Cost 466 PUs 466 Connection 8070 Missing 0 Shortfall 626.836 Penalty 113.952 MPM 0.986735

Run 512: Using Calculated Tinit = 177.531 Tcool = 0.998885
Run 512 Init: Value 185977 Cost 3950 PUs 3950 Connection 178382 Missing 1 Shortfall 19721.1 Penalty 3645.45 MPM 0.44326
Run 512 ThermalAnnealing: Value 8499.49 Cost 442 PUs 442 Connection 7950 Missing 0 Shortfall 584.843 Penalty 107.49 MPM 0.984916
Run 512 Iterative Improvement: Value 8499.49 Cost 442 PUs 442 Connection 7950 Missing 0 Shortfall 584.843 Penalty 107.49 MPM 0.984916

Run 513: Using Calculated Tinit = 186.048 Tcool = 0.99899
Run 513 Init: Value 186049 Cost 3915 PUs 3915 Connection 179344 Missing 1 Shortfall 15095 Penalty 2790.3 MPM 0.57386
Run 513 ThermalAnnealing: Value 8971.74 Cost 471 PUs 471 Connection 8400 Missing 0 Shortfall 550.301 Penalty 100.74 MPM 0.986735
Run 513 Iterative Improvement: Value 8971.74 Cost 471 PUs 471 Connection 8400 Missing 0 Shortfall 550.301 Penalty 100.74 MPM 0.986735

Run 514: Using Calculated Tinit = 186.046 Tcool = 0.998941
Run 514 Init: Value 186486 Cost 3865 PUs 3865 Connection 179062 Missing 1 Shortfall 19253.4 Penalty 3558.99 MPM 0.456465
Run 514 ThermalAnnealing: Value 8886.67 Cost 444 PUs 444 Connection 8340 Missing 0 Shortfall 555.4 Penalty 102.666 MPM 0.984321
Run 514 Iterative Improvement: Value 8886.67 Cost 444 PUs 444 Connection 8340 Missing 0 Shortfall 555.4 Penalty 102.666 MPM 0.984321
Run 510 is finished (out of 1000). 
Run 515: Using Calculated Tinit = 189.784 Tcool = 0.999043
Run 515 Init: Value 186567 Cost 3931 PUs 3931 Connection 179579 Missing 1 Shortfall 16536.2 Penalty 3056.72 MPM 0.533173
Run 515 ThermalAnnealing: Value 7894.61 Cost 431 PUs 431 Connection 7350 Missing 0 Shortfall 631.034 Penalty 113.611 MPM 0.986735
Run 515 Iterative Improvement: Value 7894.61 Cost 431 PUs 431 Connection 7350 Missing 0 Shortfall 631.034 Penalty 113.611 MPM 0.986735

Run 516: Using Calculated Tinit = 186.371 Tcool = 0.998867
Run 516 Init: Value 183640 Cost 3896 PUs 3896 Connection 177017 Missing 1 Shortfall 14752.2 Penalty 2726.94 MPM 0.583537
Run 516 ThermalAnnealing: Value 8585.45 Cost 428 PUs 428 Connection 8070 Missing 0 Shortfall 473.323 Penalty 87.4517 MPM 0.986735
Run 516 Iterative Improvement: Value 8585.45 Cost 428 PUs 428 Connection 8070 Missing 0 Shortfall 473.323 Penalty 87.4517 MPM 0.986735

Run 517: Using Calculated Tinit = 188.9 Tcool = 0.998977
Run 517 Init: Value 186374 Cost 3864 PUs 3864 Connection 179093 Missing 1 Shortfall 18485 Penalty 3416.96 MPM 0.478157
Run 517 ThermalAnnealing: Value 8222.86 Cost 456 PUs 456 Connection 7680 Missing 0 Shortfall 469.889 Penalty 86.859 MPM 0.986735
Run 517 Iterative Improvement: Value 8222.86 Cost 456 PUs 456 Connection 7680 Missing 0 Shortfall 469.889 Penalty 86.859 MPM 0.986735
Time passed so far is 53 secs 
Run 511 is finished (out of 1000). Time passed so far is 54 secs 
Run 512 is finished (out of 1000). Time passed so far is 54 secs 
Run 513 is finished (out of 1000). Time passed so far is 54 secs 
Run 514 is finished (out of 1000). Time passed so far is 54 secs 
Run 515 is finished (out of 1000). Time passed so far is 54 secs 
Run 516 is finished (out of 1000). Time passed so far is 54 secs 
Run 517 is finished (out of 1000). Time passed so far is 54 secs 

Run 518: Using Calculated Tinit = 185.394 Tcool = 0.998964
Run 518 Init: Value 187264 Cost 3971 PUs 3971 Connection 179727 Missing 1 Shortfall 19291.2 Penalty 3565.98 MPM 0.455398
Run 518 ThermalAnnealing: Value 7416.86 Cost 430 PUs 430 Connection 6900 Missing 0 Shortfall 469.889 Penalty 86.859 MPM 0.986735
Run 518 Iterative Improvement: Value 7416.86 Cost 430 PUs 430 Connection 6900 Missing 0 Shortfall 469.889 Penalty 86.859 MPM 0.986735

Run 519: Using Calculated Tinit = 179.887 Tcool = 0.998884
Run 519 Init: Value 184874 Cost 3902 PUs 3902 Connection 178428 Missing 1 Shortfall 13760.4 Penalty 2543.61 MPM 0.611535
Run 519 ThermalAnnealing: Value 9813.56 Cost 504 PUs 504 Connection 9210 Missing 0 Shortfall 538.91 Penalty 99.5612 MPM 0.984916
Run 519 Iterative Improvement: Value 9813.56 Cost 504 PUs 504 Connection 9210 Missing 0 Shortfall 538.91 Penalty 99.5612 MPM 0.984916

Run 520: Using Calculated Tinit = 186.09 Tcool = 0.998953
Run 520 Init: Value 184446 Cost 3889 PUs 3889 Connection 177336 Missing 1 Shortfall 17426.2 Penalty 3221.23 MPM 0.508048
Run 520 ThermalAnnealing: Value 9100.86 Cost 494 PUs 494 Connection 8520 Missing 0 Shortfall 469.889 Penalty 86.859 MPM 0.986735
Run 520 Iterative Improvement: Value 9100.86 Cost 494 PUs 494 Connection 8520 Missing 0 Shortfall 469.889 Penalty 86.859 MPM 0.986735

Run 521: Using Calculated Tinit = 186.175 Tcool = 0.99899
Run 521 Init: Value 185071 Cost 3895 PUs 3895 Connection 178446 Missing 1 Shortfall 14769.3 Penalty 2730.11 MPM 0.583052
Run 521 ThermalAnnealing: Value 8071.86 Cost 455 PUs 455 Connection 7530 Missing 0 Shortfall 469.889 Penalty 86.859 MPM 0.986735
Run 521 Iterative Improvement: Value 8071.86 Cost 455 PUs 455 Connection 7530 Missing 0 Shortfall 469.889 Penalty 86.859 MPM 0.986735
Run 518 is finished (out of 1000). 
Run 522: Using Calculated Tinit = 185.417 Tcool = 0.998979
Run 522 Init: Value 186538 Cost 3926 PUs 3926 Connection 179079 Missing 1 Shortfall 19114.7 Penalty 3533.35 MPM 0.460381
Run 522 ThermalAnnealing: Value 8578.86 Cost 452 PUs 452 Connection 8040 Missing 0 Shortfall 469.889 Penalty 86.859 MPM 0.986735
Run 522 Iterative Improvement: Value 8578.86 Cost 452 PUs 452 Connection 8040 Missing 0 Shortfall 469.889 Penalty 86.859 MPM 0.986735

Run 523: Using Calculated Tinit = 186.046 Tcool = 0.998867
Run 523 Init: Value 183876 Cost 3929 PUs 3929 Connection 177066 Missing 1 Shortfall 15587.9 Penalty 2881.43 MPM 0.559944
Run 523 ThermalAnnealing: Value 8069.33 Cost 445 PUs 445 Connection 7530 Missing 0 Shortfall 513.166 Penalty 94.3295 MPM 0.986735
Run 523 Iterative Improvement: Value 8069.33 Cost 445 PUs 445 Connection 7530 Missing 0 Shortfall 513.166 Penalty 94.3295 MPM 0.986735

Run 524: Using Calculated Tinit = 187.794 Tcool = 0.998978
Run 524 Init: Value 185530 Cost 3975 PUs 3975 Connection 177852 Missing 1 Shortfall 20032.4 Penalty 3702.99 MPM 0.434473
Run 524 ThermalAnnealing: Value 8974.05 Cost 547 PUs 547 Connection 8340 Missing 0 Shortfall 470.993 Penalty 87.0496 MPM 0.986735
Run 524 Iterative Improvement: Value 8974.05 Cost 547 PUs 547 Connection 8340 Missing 0 Shortfall 470.993 Penalty 87.0496 MPM 0.986735

Run 525: Using Calculated Tinit = 197.057 Tcool = 0.998861
Run 525 Init: Value 184444 Cost 3894 PUs 3894 Connection 176260 Missing 1 Shortfall 23208.9 Penalty 4290.16 MPM 0.3448
Run 525 ThermalAnnealing: Value 7850.04 Cost 443 PUs 443 Connection 7320 Missing 0 Shortfall 470.91 Penalty 87.0352 MPM 0.986735
Run 525 Iterative Improvement: Value 7850.04 Cost 443 PUs 443 Connection 7320 Missing 0 Shortfall 470.91 Penalty 87.0352 MPM 0.986735
Time passed so far is 54 secs 
Run 519 is finished (out of 1000). Time passed so far is 54 secs 
Run 520 is finished (out of 1000). Time passed so far is 54 secs 
Run 521 is finished (out of 1000). Time passed so far is 54 secs 
Run 522 is finished (out of 1000). Time passed so far is 54 secs 
Run 523 is finished (out of 1000). Time passed so far is 54 secs 
Run 524 is finished (out of 1000). Time passed so far is 54 secs 
Run 525 is finished (out of 1000). Time passed so far is 54 secs 

Run 526: Using Calculated Tinit = 189.882 Tcool = 0.998865
Run 526 Init: Value 184082 Cost 3941 PUs 3941 Connection 176901 Missing 1 Shortfall 17525.4 Penalty 3239.58 MPM 0.505246
Run 526 ThermalAnnealing: Value 8735.86 Cost 459 PUs 459 Connection 8190 Missing 0 Shortfall 469.889 Penalty 86.859 MPM 0.986735
Run 526 Iterative Improvement: Value 8735.86 Cost 459 PUs 459 Connection 8190 Missing 0 Shortfall 469.889 Penalty 86.859 MPM 0.986735

Run 527: Using Calculated Tinit = 188.137 Tcool = 0.998879
Run 527 Init: Value 187098 Cost 3935 PUs 3935 Connection 180505 Missing 1 Shortfall 14380.7 Penalty 2658.27 MPM 0.594024
Run 527 ThermalAnnealing: Value 9140.76 Cost 432 PUs 432 Connection 8610 Missing 0 Shortfall 534.297 Penalty 98.7647 MPM 0.984916
Run 527 Iterative Improvement: Value 9140.76 Cost 432 PUs 432 Connection 8610 Missing 0 Shortfall 534.297 Penalty 98.7647 MPM 0.984916

Run 528: Using Calculated Tinit = 189.91 Tcool = 0.998939
Run 528 Init: Value 186262 Cost 3899 PUs 3899 Connection 179114 Missing 1 Shortfall 17577.9 Penalty 3249.27 MPM 0.503766
Run 528 ThermalAnnealing: Value 9260.56 Cost 473 PUs 473 Connection 8700 Missing 0 Shortfall 473.979 Penalty 87.565 MPM 0.986735
Run 528 Iterative Improvement: Value 9260.56 Cost 473 PUs 473 Connection 8700 Missing 0 Shortfall 473.979 Penalty 87.565 MPM 0.986735

Run 529: Using Calculated Tinit = 196.47 Tcool = 0.998947
Run 529 Init: Value 185439 Cost 3925 PUs 3925 Connection 177973 Missing 1 Shortfall 19157.8 Penalty 3541.33 MPM 0.459163
Run 529 ThermalAnnealing: Value 10240.6 Cost 487 PUs 487 Connection 9660 Missing 0 Shortfall 506.41 Penalty 93.5505 MPM 0.985841
Run 529 Iterative Improvement: Value 10240.6 Cost 487 PUs 487 Connection 9660 Missing 0 Shortfall 506.41 Penalty 93.5505 MPM 0.985841
Run 526 is finished (out of 1000). 
Run 531: Using Calculated Tinit = 186.322 Tcool = 0.998898
Run 531 Init: Value 184378 Cost 3867 PUs 3867 Connection 177252 Missing 1 Shortfall 17629.2 Penalty 3258.75 MPM 0.502318
Run 531 ThermalAnnealing: Value 8714.25 Cost 467 PUs 467 Connection 8160 Missing 0 Shortfall 472.144 Penalty 87.2483 MPM 0.986735
Run 531 Iterative Improvement: Value 8714.25 Cost 467 PUs 467 Connection 8160 Missing 0 Shortfall 472.144 Penalty 87.2483 MPM 0.986735

Run 530: Using Calculated Tinit = 187.077 Tcool = 0.99899
Run 530 Init: Value 185340 Cost 3937 PUs 3937 Connection 178298 Missing 1 Shortfall 16799.2 Penalty 3105.32 MPM 0.52575
Run 530 ThermalAnnealing: Value 8648.36 Cost 485 PUs 485 Connection 8070 Missing 0 Shortfall 507.549 Penalty 93.36 MPM 0.986735
Run 530 Iterative Improvement: Value 8648.36 Cost 485 PUs 485 Connection 8070 Missing 0 Shortfall 507.549 Penalty 93.36 MPM 0.986735

Run 532: Using Calculated Tinit = 185.56 Tcool = 0.998867
Run 532 Init: Value 185260 Cost 3818 PUs 3818 Connection 177665 Missing 1 Shortfall 20432.4 Penalty 3776.94 MPM 0.42318
Run 532 ThermalAnnealing: Value 8035.86 Cost 449 PUs 449 Connection 7500 Missing 0 Shortfall 469.889 Penalty 86.859 MPM 0.986735
Run 532 Iterative Improvement: Value 8035.86 Cost 449 PUs 449 Connection 7500 Missing 0 Shortfall 469.889 Penalty 86.859 MPM 0.986735

Run 533: Using Calculated Tinit = 186.046 Tcool = 0.998867
Run 533 Init: Value 184528 Cost 3910 PUs 3910 Connection 177102 Missing 1 Shortfall 19022.6 Penalty 3516.33 MPM 0.462981
Run 533 ThermalAnnealing: Value 8749.68 Cost 472 PUs 472 Connection 8190 Missing 0 Shortfall 474.662 Penalty 87.683 MPM 0.986735
Run 533 Iterative Improvement: Value 8749.68 Cost 472 PUs 472 Connection 8190 Missing 0 Shortfall 474.662 Penalty 87.683 MPM 0.986735
Time passed so far is 55 secs 
Run 527 is finished (out of 1000). Time passed so far is 55 secs 
Run 528 is finished (out of 1000). Time passed so far is 55 secs 
Run 529 is finished (out of 1000). Time passed so far is 55 secs 
Run 531 is finished (out of 1000). Time passed so far is 55 secs 
Run 530 is finished (out of 1000). Time passed so far is 55 secs 
Run 532 is finished (out of 1000). Time passed so far is 55 secs 
Run 533 is finished (out of 1000). Time passed so far is 55 secs 

Run 534: Using Calculated Tinit = 189.79 Tcool = 0.998951
Run 534 Init: Value 184350 Cost 3974 PUs 3974 Connection 176632 Missing 1 Shortfall 20253.6 Penalty 3743.88 MPM 0.428228
Run 534 ThermalAnnealing: Value 9486.4 Cost 609 PUs 609 Connection 8790 Missing 0 Shortfall 473.044 Penalty 87.4035 MPM 0.986735
Run 534 Iterative Improvement: Value 9486.4 Cost 609 PUs 609 Connection 8790 Missing 0 Shortfall 473.044 Penalty 87.4035 MPM 0.986735

Run 535: Using Calculated Tinit = 188.231 Tcool = 0.999002
Run 535 Init: Value 185258 Cost 3955 PUs 3955 Connection 177710 Missing 1 Shortfall 19439.7 Penalty 3593.44 MPM 0.451204
Run 535 ThermalAnnealing: Value 8267.87 Cost 441 PUs 441 Connection 7740 Missing 0 Shortfall 469.942 Penalty 86.8681 MPM 0.986735
Run 535 Iterative Improvement: Value 8267.87 Cost 441 PUs 441 Connection 7740 Missing 0 Shortfall 469.942 Penalty 86.8681 MPM 0.986735

Run 536: Using Calculated Tinit = 193.297 Tcool = 0.998863
Run 536 Init: Value 185608 Cost 4026 PUs 4026 Connection 178085 Missing 1 Shortfall 18918.8 Penalty 3497.15 MPM 0.46591
Run 536 ThermalAnnealing: Value 8924.71 Cost 467 PUs 467 Connection 8370 Missing 0 Shortfall 474.797 Penalty 87.7062 MPM 0.986735
Run 536 Iterative Improvement: Value 8924.71 Cost 467 PUs 467 Connection 8370 Missing 0 Shortfall 474.797 Penalty 87.7062 MPM 0.986735

Run 537: Using Calculated Tinit = 189.784 Tcool = 0.998939
Run 537 Init: Value 183468 Cost 3941 PUs 3941 Connection 175856 Missing 1 Shortfall 19860.7 Penalty 3671.26 MPM 0.439319
Run 537 ThermalAnnealing: Value 7973.86 Cost 447 PUs 447 Connection 7440 Missing 0 Shortfall 469.889 Penalty 86.859 MPM 0.986735
Run 537 Iterative Improvement: Value 7973.86 Cost 447 PUs 447 Connection 7440 Missing 0 Shortfall 469.889 Penalty 86.859 MPM 0.986735

Run 538: Using Calculated Tinit = 189.391 Tcool = 0.998977
Run 538 Init: Value 186112 Cost 3984 PUs 3984 Connection 178885 Missing 1 Shortfall 17544.4 Penalty 3243.08 MPM 0.504711
Run 538 ThermalAnnealing: Value 9603.94 Cost 547 PUs 547 Connection 8970 Missing 0 Shortfall 470.352 Penalty 86.9389 MPM 0.986735
Run 538 Iterative Improvement: Value 9603.94 Cost 547 PUs 547 Connection 8970 Missing 0 Shortfall 470.352 Penalty 86.9389 MPM 0.986735
Run 534 is finished (out of 1000). Time passed so far is 56 secs 

Run 541: Using Calculated Tinit = 197.057 Tcool = 0.998861
Run 541 Init: Value 184558 Cost 3886 PUs 3886 Connection 177438 Missing 1 Shortfall 17496 Penalty 3234.13 MPM 0.506077
Run 541 ThermalAnnealing: Value 8941.93 Cost 485 PUs 485 Connection 8370 Missing 0 Shortfall 470.295 Penalty 86.9291 MPM 0.986735
Run 541 Iterative Improvement: Value 8941.93 Cost 485 PUs 485 Connection 8370 Missing 0 Shortfall 470.295 Penalty 86.9291 MPM 0.986735

Run 540: Using Calculated Tinit = 186.38 Tcool = 0.998963
Run 540 Init: Value 184259 Cost 3956 PUs 3956 Connection 176869 Missing 1 Shortfall 18575 Penalty 3433.59 MPM 0.475617
Run 540 ThermalAnnealing: Value 8554.76 Cost 446 PUs 446 Connection 8010 Missing 0 Shortfall 534.297 Penalty 98.7647 MPM 0.984916
Run 540 Iterative Improvement: Value 8554.76 Cost 446 PUs 446 Connection 8010 Missing 0 Shortfall 534.297 Penalty 98.7647 MPM 0.984916

Run 539: Using Calculated Tinit = 197.057 Tcool = 0.999115
Run 539 Init: Value 184671 Cost 3960 PUs 3960 Connection 177159 Missing 1 Shortfall 19216.4 Penalty 3552.14 MPM 0.457511
Run 539 ThermalAnnealing: Value 8159.47 Cost 458 PUs 458 Connection 7590 Missing 0 Shortfall 612.447 Penalty 111.468 MPM 0.986735
Run 539 Iterative Improvement: Value 8159.47 Cost 458 PUs 458 Connection 7590 Missing 0 Shortfall 612.447 Penalty 111.468 MPM 0.986735
Run 535 is finished (out of 1000). Time passed so far is 56 secs 
Run 536 is finished (out of 1000). Time passed so far is 56 secs 

Run 542: Using Calculated Tinit = 170.831 Tcool = 0.999046
Run 542 Init: Value 183425 Cost 3879 PUs 3879 Connection 176464 Missing 1 Shortfall 16674.9 Penalty 3082.35 MPM 0.529258
Run 542 ThermalAnnealing: Value 11058.9 Cost 869 PUs 869 Connection 10103 Missing 0 Shortfall 469.889 Penalty 86.859 MPM 0.986735
Run 542 Iterative Improvement: Value 11058.9 Cost 869 PUs 869 Connection 10103 Missing 0 Shortfall 469.889 Penalty 86.859 MPM 0.986735
Run 537 is finished (out of 1000). Time passed so far is 56 secs 
Run 538 is finished (out of 1000). Time passed so far is 56 secs 
Run 541 is finished (out of 1000). Time passed so far is 56 secs 
Run 540 is finished (out of 1000). Time passed so far is 56 secs 
Run 539 is finished (out of 1000). Time passed so far is 56 secs 
Run 542 is finished (out of 1000). Time passed so far is 56 secs 

Run 543: Using Calculated Tinit = 186.569 Tcool = 0.998961
Run 543 Init: Value 186532 Cost 3993 PUs 3993 Connection 179151 Missing 1 Shortfall 18328.4 Penalty 3388 MPM 0.48258
Run 543 ThermalAnnealing: Value 8589.86 Cost 463 PUs 463 Connection 8040 Missing 0 Shortfall 469.889 Penalty 86.859 MPM 0.986735
Run 543 Iterative Improvement: Value 8589.86 Cost 463 PUs 463 Connection 8040 Missing 0 Shortfall 469.889 Penalty 86.859 MPM 0.986735

Run 544: Using Calculated Tinit = 188.369 Tcool = 0.998971
Run 544 Init: Value 185295 Cost 3858 PUs 3858 Connection 178338 Missing 1 Shortfall 16766.4 Penalty 3099.26 MPM 0.526676
Run 544 ThermalAnnealing: Value 9513.84 Cost 504 PUs 504 Connection 8910 Missing 0 Shortfall 540.504 Penalty 99.8362 MPM 0.984916
Run 544 Iterative Improvement: Value 9513.84 Cost 504 PUs 504 Connection 8910 Missing 0 Shortfall 540.504 Penalty 99.8362 MPM 0.984916
Run 543 is finished (out of 1000). 
Run 545: Using Calculated Tinit = 186.38 Tcool = 0.999078
Run 545 Init: Value 185306 Cost 3946 PUs 3946 Connection 178329 Missing 1 Shortfall 16397.6 Penalty 3031.1 MPM 0.537085
Run 545 ThermalAnnealing: Value 10290.1 Cost 490 PUs 490 Connection 9690 Missing 0 Shortfall 595.703 Penalty 110.102 MPM 0.983213
Run 545 Iterative Improvement: Value 10290.1 Cost 490 PUs 490 Connection 9690 Missing 0 Shortfall 595.703 Penalty 110.102 MPM 0.983213

Run 546: Using Calculated Tinit = 186.503 Tcool = 0.99888
Run 546 Init: Value 182808 Cost 3981 PUs 3981 Connection 175105 Missing 1 Shortfall 20133.8 Penalty 3721.73 MPM 0.431611
Run 546 ThermalAnnealing: Value 9302.39 Cost 470 PUs 470 Connection 8730 Missing 0 Shortfall 559.841 Penalty 102.387 MPM 0.986735
Run 546 Iterative Improvement: Value 9302.39 Cost 470 PUs 470 Connection 8730 Missing 0 Shortfall 559.841 Penalty 102.387 MPM 0.986735

Run 547: Using Calculated Tinit = 182.519 Tcool = 0.998943
Run 547 Init: Value 184115 Cost 3959 PUs 3959 Connection 176660 Missing 1 Shortfall 18914.5 Penalty 3496.35 MPM 0.466032
Run 547 ThermalAnnealing: Value 8538.44 Cost 479 PUs 479 Connection 7950 Missing 0 Shortfall 600.689 Penalty 109.438 MPM 0.986735
Run 547 Iterative Improvement: Value 8538.44 Cost 479 PUs 479 Connection 7950 Missing 0 Shortfall 600.689 Penalty 109.438 MPM 0.986735
Time passed so far is 57 secs 

Run 548: Using Calculated Tinit = 197.057 Tcool = 0.999032
Run 548 Init: Value 187004 Cost 3953 PUs 3953 Connection 179972 Missing 1 Shortfall 16657.2 Penalty 3079.08 MPM 0.529758
Run 548 ThermalAnnealing: Value 8197.62 Cost 448 PUs 448 Connection 7650 Missing 0 Shortfall 539.279 Penalty 99.6247 MPM 0.984916
Run 548 Iterative Improvement: Value 8197.62 Cost 448 PUs 448 Connection 7650 Missing 0 Shortfall 539.279 Penalty 99.6247 MPM 0.984916

Run 549: Using Calculated Tinit = 189.91 Tcool = 0.998976
Run 549 Init: Value 184403 Cost 3899 PUs 3899 Connection 178110 Missing 1 Shortfall 12950 Penalty 2393.81 MPM 0.634414
Run 549 ThermalAnnealing: Value 9619.09 Cost 502 PUs 502 Connection 9030 Missing 0 Shortfall 471.252 Penalty 87.0943 MPM 0.986735
Run 549 Iterative Improvement: Value 9616.09 Cost 499 PUs 499 Connection 9030 Missing 0 Shortfall 471.252 Penalty 87.0943 MPM 0.986735

Run 550: Using Calculated Tinit = 188.785 Tcool = 0.998989
Run 550 Init: Value 184014 Cost 3924 PUs 3924 Connection 176309 Missing 1 Shortfall 20456 Penalty 3781.29 MPM 0.422515
Run 550 ThermalAnnealing: Value 8731.23 Cost 454 PUs 454 Connection 8190 Missing 0 Shortfall 472.011 Penalty 87.2253 MPM 0.986735
Run 550 Iterative Improvement: Value 8731.23 Cost 454 PUs 454 Connection 8190 Missing 0 Shortfall 472.011 Penalty 87.2253 MPM 0.986735
Run 544 is finished (out of 1000). Time passed so far is 57 secs 
Run 545 is finished (out of 1000). 
Run 551: Using Calculated Tinit = 185.655 Tcool = 0.998991
Run 551 Init: Value 187369 Cost 3940 PUs 3940 Connection 180242 Missing 1 Shortfall 17242.2 Penalty 3187.22 MPM 0.513242
Run 551 ThermalAnnealing: Value 9434.86 Cost 648 PUs 648 Connection 8700 Missing 0 Shortfall 469.889 Penalty 86.859 MPM 0.986735
Run 551 Iterative Improvement: Value 9434.86 Cost 648 PUs 648 Connection 8700 Missing 0 Shortfall 469.889 Penalty 86.859 MPM 0.986735
Time passed so far is 57 secs 
Run 546 is finished (out of 1000). Time passed so far is 57 secs 
Run 547 is finished (out of 1000). Time passed so far is 57 secs 
Run 548 is finished (out of 1000). Time passed so far is 57 secs 
Run 549 is finished (out of 1000). Time passed so far is 57 secs 
Run 550 is finished (out of 1000). Time passed so far is 57 secs 
Run 551 is finished (out of 1000). Time passed so far is 57 secs 

Run 552: Using Calculated Tinit = 186.625 Tcool = 0.998941
Run 552 Init: Value 183612 Cost 3986 PUs 3986 Connection 176534 Missing 1 Shortfall 16725.8 Penalty 3091.77 MPM 0.52782
Run 552 ThermalAnnealing: Value 8615.22 Cost 506 PUs 506 Connection 8010 Missing 0 Shortfall 539.994 Penalty 99.2188 MPM 0.986139
Run 552 Iterative Improvement: Value 8615.22 Cost 506 PUs 506 Connection 8010 Missing 0 Shortfall 539.994 Penalty 99.2188 MPM 0.986139
Run 552 is finished (out of 1000). Time passed so far is 58 secs 

Run 554: Using Calculated Tinit = 189.882 Tcool = 0.998939
Run 554 Init: Value 187769 Cost 3952 PUs 3952 Connection 180577 Missing 1 Shortfall 17528.9 Penalty 3240.22 MPM 0.505148
Run 554 ThermalAnnealing: Value 8831.86 Cost 435 PUs 435 Connection 8310 Missing 0 Shortfall 469.889 Penalty 86.859 MPM 0.986735
Run 554 Iterative Improvement: Value 8831.86 Cost 435 PUs 435 Connection 8310 Missing 0 Shortfall 469.889 Penalty 86.859 MPM 0.986735

Run 553: Using Calculated Tinit = 186.625 Tcool = 0.99902
Run 553 Init: Value 186055 Cost 3738 PUs 3738 Connection 178095 Missing 1 Shortfall 22841.5 Penalty 4222.24 MPM 0.355172
Run 553 ThermalAnnealing: Value 9757.08 Cost 504 PUs 504 Connection 9150 Missing 0 Shortfall 563.83 Penalty 103.075 MPM 0.986735
Run 553 Iterative Improvement: Value 9757.08 Cost 504 PUs 504 Connection 9150 Missing 0 Shortfall 563.83 Penalty 103.075 MPM 0.986735

Run 555: Using Calculated Tinit = 183.589 Tcool = 0.998899
Run 555 Init: Value 185029 Cost 3955 PUs 3955 Connection 177291 Missing 1 Shortfall 20467.7 Penalty 3783.45 MPM 0.422186
Run 555 ThermalAnnealing: Value 9031.26 Cost 604 PUs 604 Connection 8340 Missing 0 Shortfall 472.199 Penalty 87.2577 MPM 0.986735
Run 555 Iterative Improvement: Value 9031.26 Cost 604 PUs 604 Connection 8340 Missing 0 Shortfall 472.199 Penalty 87.2577 MPM 0.986735

Run 556: Using Calculated Tinit = 189.176 Tcool = 0.999019
Run 556 Init: Value 187164 Cost 3901 PUs 3901 Connection 179978 Missing 1 Shortfall 17772.8 Penalty 3285.3 MPM 0.498263
Run 556 ThermalAnnealing: Value 7568.86 Cost 432 PUs 432 Connection 7050 Missing 0 Shortfall 469.889 Penalty 86.859 MPM 0.986735
Run 556 Iterative Improvement: Value 7568.86 Cost 432 PUs 432 Connection 7050 Missing 0 Shortfall 469.889 Penalty 86.859 MPM 0.986735

Run 557: Using Calculated Tinit = 187.558 Tcool = 0.998866
Run 557 Init: Value 186351 Cost 3965 PUs 3965 Connection 178600 Missing 1 Shortfall 20482.1 Penalty 3786.11 MPM 0.421779
Run 557 ThermalAnnealing: Value 9250.45 Cost 505 PUs 505 Connection 8640 Missing 0 Shortfall 577.606 Penalty 105.453 MPM 0.986735
Run 557 Iterative Improvement: Value 9250.45 Cost 505 PUs 505 Connection 8640 Missing 0 Shortfall 577.606 Penalty 105.453 MPM 0.986735

Run 558: Using Calculated Tinit = 188.457 Tcool = 0.998962
Run 558 Init: Value 184812 Cost 3909 PUs 3909 Connection 176510 Missing 1 Shortfall 23764 Penalty 4392.77 MPM 0.329129
Run 558 ThermalAnnealing: Value 8694.86 Cost 448 PUs 448 Connection 8160 Missing 0 Shortfall 469.889 Penalty 86.859 MPM 0.986735
Run 558 Iterative Improvement: Value 8694.86 Cost 448 PUs 448 Connection 8160 Missing 0 Shortfall 469.889 Penalty 86.859 MPM 0.986735

Run 559: Using Calculated Tinit = 186.046 Tcool = 0.998867
Run 559 Init: Value 184789 Cost 3935 PUs 3935 Connection 178253 Missing 1 Shortfall 14068.5 Penalty 2600.56 MPM 0.602838
Run 559 ThermalAnnealing: Value 9003.86 Cost 487 PUs 487 Connection 8430 Missing 0 Shortfall 469.889 Penalty 86.859 MPM 0.986735
Run 559 Iterative Improvement: Value 9003.86 Cost 487 PUs 487 Connection 8430 Missing 0 Shortfall 469.889 Penalty 86.859 MPM 0.986735
Run 554 is finished (out of 1000). Time passed so far is 58 secs 

Run 560: Using Calculated Tinit = 194.528 Tcool = 0.998876
Run 560 Init: Value 187143 Cost 3909 PUs 3909 Connection 180029 Missing 1 Shortfall 17336.1 Penalty 3204.57 MPM 0.510593
Run 560 ThermalAnnealing: Value 8538.86 Cost 502 PUs 502 Connection 7950 Missing 0 Shortfall 469.889 Penalty 86.859 MPM 0.986735
Run 560 Iterative Improvement: Value 8538.86 Cost 502 PUs 502 Connection 7950 Missing 0 Shortfall 469.889 Penalty 86.859 MPM 0.986735
Run 553 is finished (out of 1000). Time passed so far is 58 secs 
Run 555 is finished (out of 1000). Time passed so far is 58 secs 
Run 556 is finished (out of 1000). Time passed so far is 58 secs 
Run 557 is finished (out of 1000). Time passed so far is 58 secs 
Run 558 is finished (out of 1000). Time passed so far is 58 secs 
Run 559 is finished (out of 1000). Time passed so far is 58 secs 
Run 560 is finished (out of 1000). Time passed so far is 58 secs 

Run 561: Using Calculated Tinit = 182.315 Tcool = 0.998992
Run 561 Init: Value 186216 Cost 3920 PUs 3920 Connection 178973 Missing 1 Shortfall 17975.7 Penalty 3322.81 MPM 0.492534
Run 561 ThermalAnnealing: Value 9240.59 Cost 483 PUs 483 Connection 8670 Missing 0 Shortfall 474.098 Penalty 87.5856 MPM 0.986735
Run 561 Iterative Improvement: Value 9240.59 Cost 483 PUs 483 Connection 8670 Missing 0 Shortfall 474.098 Penalty 87.5856 MPM 0.986735
Run 561 is finished (out of 1000). 
Run 562: Using Calculated Tinit = 189.91 Tcool = 0.998878
Run 562 Init: Value 186359 Cost 3905 PUs 3905 Connection 179193 Missing 1 Shortfall 17639.9 Penalty 3260.74 MPM 0.502015
Run 562 ThermalAnnealing: Value 9064.86 Cost 458 PUs 458 Connection 8520 Missing 0 Shortfall 469.889 Penalty 86.859 MPM 0.986735
Run 562 Iterative Improvement: Value 9064.86 Cost 458 PUs 458 Connection 8520 Missing 0 Shortfall 469.889 Penalty 86.859 MPM 0.986735
Time passed so far is 59 secs 

Run 564: Using Calculated Tinit = 167.057 Tcool = 0.998989
Run 564 Init: Value 184215 Cost 3880 PUs 3880 Connection 177694 Missing 1 Shortfall 14286.9 Penalty 2640.92 MPM 0.596674
Run 564 ThermalAnnealing: Value 8551.49 Cost 578 PUs 578 Connection 7860 Missing 0 Shortfall 624.171 Penalty 113.492 MPM 0.986735
Run 564 Iterative Improvement: Value 8551.49 Cost 578 PUs 578 Connection 7860 Missing 0 Shortfall 624.171 Penalty 113.492 MPM 0.986735

Run 565: Using Calculated Tinit = 186.322 Tcool = 0.998978
Run 565 Init: Value 186164 Cost 3867 PUs 3867 Connection 178545 Missing 1 Shortfall 20298.8 Penalty 3752.24 MPM 0.426952
Run 565 ThermalAnnealing: Value 8572.86 Cost 476 PUs 476 Connection 8010 Missing 0 Shortfall 469.889 Penalty 86.859 MPM 0.986735
Run 565 Iterative Improvement: Value 8572.86 Cost 476 PUs 476 Connection 8010 Missing 0 Shortfall 469.889 Penalty 86.859 MPM 0.986735

Run 566: Using Calculated Tinit = 188.369 Tcool = 0.998977
Run 566 Init: Value 186151 Cost 3918 PUs 3918 Connection 178625 Missing 1 Shortfall 19519.4 Penalty 3608.17 MPM 0.448955
Run 566 ThermalAnnealing: Value 9132.52 Cost 492 PUs 492 Connection 8550 Missing 0 Shortfall 491.098 Penalty 90.5201 MPM 0.986735
Run 566 Iterative Improvement: Value 9132.52 Cost 492 PUs 492 Connection 8550 Missing 0 Shortfall 491.098 Penalty 90.5201 MPM 0.986735

Run 567: Using Calculated Tinit = 185.312 Tcool = 0.999021
Run 567 Init: Value 185414 Cost 3911 PUs 3911 Connection 177937 Missing 1 Shortfall 19293 Penalty 3566.3 MPM 0.455348
Run 567 ThermalAnnealing: Value 9302.38 Cost 485 PUs 485 Connection 8730 Missing 0 Shortfall 472.915 Penalty 87.3814 MPM 0.986735
Run 567 Iterative Improvement: Value 9302.38 Cost 485 PUs 485 Connection 8730 Missing 0 Shortfall 472.915 Penalty 87.3814 MPM 0.986735

Run 568: Using Calculated Tinit = 189.91 Tcool = 0.998951
Run 568 Init: Value 185584 Cost 3905 PUs 3905 Connection 178144 Missing 1 Shortfall 19123.5 Penalty 3534.97 MPM 0.460133
Run 568 ThermalAnnealing: Value 8960.44 Cost 469 PUs 469 Connection 8400 Missing 0 Shortfall 496.41 Penalty 91.4371 MPM 0.986735
Run 568 Iterative Improvement: Value 8960.44 Cost 469 PUs 469 Connection 8400 Missing 0 Shortfall 496.41 Penalty 91.4371 MPM 0.986735

Run 563: Using Calculated Tinit = 189.678 Tcool = 0.998977
Run 563 Init: Value 186237 Cost 3854 PUs 3854 Connection 178500 Missing 1 Shortfall 21003.7 Penalty 3882.53 MPM 0.407054
Run 563 ThermalAnnealing: Value 9980.58 Cost 623 PUs 623 Connection 9270 Missing 0 Shortfall 474.046 Penalty 87.5766 MPM 0.986735
Run 563 Iterative Improvement: Value 9980.58 Cost 623 PUs 623 Connection 9270 Missing 0 Shortfall 474.046 Penalty 87.5766 MPM 0.986735
Run 562 is finished (out of 1000). 
Run 569: Using Calculated Tinit = 189.717 Tcool = 0.999093
Run 569 Init: Value 184683 Cost 3939 PUs 3939 Connection 177952 Missing 1 Shortfall 15102.2 Penalty 2791.64 MPM 0.573657
Run 569 ThermalAnnealing: Value 8622.86 Cost 466 PUs 466 Connection 8070 Missing 0 Shortfall 469.889 Penalty 86.859 MPM 0.986735
Run 569 Iterative Improvement: Value 8622.86 Cost 466 PUs 466 Connection 8070 Missing 0 Shortfall 469.889 Penalty 86.859 MPM 0.986735
Time passed so far is 59 secs 
Run 564 is finished (out of 1000). Time passed so far is 59 secs 
Run 565 is finished (out of 1000). Time passed so far is 59 secs 
Run 566 is finished (out of 1000). Time passed so far is 59 secs 
Run 567 is finished (out of 1000). Time passed so far is 59 secs 
Run 568 is finished (out of 1000). Time passed so far is 59 secs 
Run 563 is finished (out of 1000). Time passed so far is 59 secs 
Run 569 is finished (out of 1000). Time passed so far is 59 secs 

Run 570: Using Calculated Tinit = 186.063 Tcool = 0.999045
Run 570 Init: Value 186777 Cost 3978 PUs 3978 Connection 180053 Missing 1 Shortfall 14853.9 Penalty 2745.74 MPM 0.580667
Run 570 ThermalAnnealing: Value 8256.39 Cost 459 PUs 459 Connection 7710 Missing 0 Shortfall 472.954 Penalty 87.388 MPM 0.986735
Run 570 Iterative Improvement: Value 8256.39 Cost 459 PUs 459 Connection 7710 Missing 0 Shortfall 472.954 Penalty 87.388 MPM 0.986735

Run 572: Using Calculated Tinit = 186.12 Tcool = 0.998941
Run 572 Init: Value 185718 Cost 4024 PUs 4024 Connection 178492 Missing 1 Shortfall 17320.4 Penalty 3201.67 MPM 0.511035
Run 572 ThermalAnnealing: Value 7834.86 Cost 428 PUs 428 Connection 7320 Missing 0 Shortfall 469.889 Penalty 86.859 MPM 0.986735
Run 572 Iterative Improvement: Value 7834.86 Cost 428 PUs 428 Connection 7320 Missing 0 Shortfall 469.889 Penalty 86.859 MPM 0.986735

Run 571: Using Calculated Tinit = 189.493 Tcool = 0.998865
Run 571 Init: Value 184391 Cost 3871 PUs 3871 Connection 177526 Missing 1 Shortfall 16197.6 Penalty 2994.13 MPM 0.542731
Run 571 ThermalAnnealing: Value 10289.9 Cost 513 PUs 513 Connection 9690 Missing 0 Shortfall 469.889 Penalty 86.859 MPM 0.986735
Run 571 Iterative Improvement: Value 10289.9 Cost 513 PUs 513 Connection 9690 Missing 0 Shortfall 469.889 Penalty 86.859 MPM 0.986735

Run 573: Using Calculated Tinit = 189.11 Tcool = 0.998977
Run 573 Init: Value 186144 Cost 3831 PUs 3831 Connection 178547 Missing 1 Shortfall 20372 Penalty 3765.77 MPM 0.424885
Run 573 ThermalAnnealing: Value 9197.86 Cost 561 PUs 561 Connection 8550 Missing 0 Shortfall 469.889 Penalty 86.859 MPM 0.986735
Run 573 Iterative Improvement: Value 9197.86 Cost 561 PUs 561 Connection 8550 Missing 0 Shortfall 469.889 Penalty 86.859 MPM 0.986735

Run 574: Using Calculated Tinit = 187.363 Tcool = 0.998941
Run 574 Init: Value 186478 Cost 3923 PUs 3923 Connection 178983 Missing 1 Shortfall 19323.2 Penalty 3571.9 MPM 0.454494
Run 574 ThermalAnnealing: Value 8358.86 Cost 442 PUs 442 Connection 7830 Missing 0 Shortfall 469.889 Penalty 86.859 MPM 0.986735
Run 574 Iterative Improvement: Value 8358.86 Cost 442 PUs 442 Connection 7830 Missing 0 Shortfall 469.889 Penalty 86.859 MPM 0.986735

Run 575: Using Calculated Tinit = 185.498 Tcool = 0.999021
Run 575 Init: Value 186073 Cost 3997 PUs 3997 Connection 178499 Missing 1 Shortfall 19351.8 Penalty 3577.19 MPM 0.453686
Run 575 ThermalAnnealing: Value 8683.76 Cost 455 PUs 455 Connection 8130 Missing 0 Shortfall 534.297 Penalty 98.7647 MPM 0.984916
Run 575 Iterative Improvement: Value 8683.76 Cost 455 PUs 455 Connection 8130 Missing 0 Shortfall 534.297 Penalty 98.7647 MPM 0.984916
Run 570 is finished (out of 1000). 
Run 576: Using Calculated Tinit = 189.91 Tcool = 0.999091
Run 576 Init: Value 186144 Cost 3840 PUs 3840 Connection 179722 Missing 1 Shortfall 13969.5 Penalty 2582.26 MPM 0.605633
Run 576 ThermalAnnealing: Value 8442.86 Cost 526 PUs 526 Connection 7830 Missing 0 Shortfall 469.889 Penalty 86.859 MPM 0.986735
Run 576 Iterative Improvement: Value 8442.86 Cost 526 PUs 526 Connection 7830 Missing 0 Shortfall 469.889 Penalty 86.859 MPM 0.986735

Run 577: Using Calculated Tinit = 184.297 Tcool = 0.998942
Run 577 Init: Value 186833 Cost 3900 PUs 3900 Connection 179980 Missing 1 Shortfall 15977.6 Penalty 2953.46 MPM 0.548942
Run 577 ThermalAnnealing: Value 9268.86 Cost 482 PUs 482 Connection 8700 Missing 0 Shortfall 469.889 Penalty 86.859 MPM 0.986735
Run 577 Iterative Improvement: Value 9268.86 Cost 482 PUs 482 Connection 8700 Missing 0 Shortfall 469.889 Penalty 86.859 MPM 0.986735
Time passed so far is  1 min  and 0 secs 
Run 572 is finished (out of 1000). Time passed so far is  1 min  and 0 secs 
Run 571 is finished (out of 1000). Time passed so far is  1 min  and 0 secs 
Run 573 is finished (out of 1000). Time passed so far is  1 min  and 0 secs 
Run 574 is finished (out of 1000). Time passed so far is  1 min  and 0 secs 
Run 575 is finished (out of 1000). Time passed so far is  1 min  and 0 secs 
Run 576 is finished (out of 1000). Time passed so far is  1 min  and 0 secs 
Run 577 is finished (out of 1000). Time passed so far is  1 min  and 0 secs 

Run 578: Using Calculated Tinit = 167.057 Tcool = 0.998952
Run 578 Init: Value 185943 Cost 3860 PUs 3860 Connection 178581 Missing 1 Shortfall 18944.1 Penalty 3501.82 MPM 0.465197
Run 578 ThermalAnnealing: Value 7954.86 Cost 428 PUs 428 Connection 7440 Missing 0 Shortfall 469.889 Penalty 86.859 MPM 0.986735
Run 578 Iterative Improvement: Value 7954.86 Cost 428 PUs 428 Connection 7440 Missing 0 Shortfall 469.889 Penalty 86.859 MPM 0.986735

Run 579: Using Calculated Tinit = 186.106 Tcool = 0.998953
Run 579 Init: Value 184616 Cost 3864 PUs 3864 Connection 177858 Missing 1 Shortfall 15656.4 Penalty 2894.09 MPM 0.55801
Run 579 ThermalAnnealing: Value 8787.86 Cost 511 PUs 511 Connection 8190 Missing 0 Shortfall 469.889 Penalty 86.859 MPM 0.986735
Run 579 Iterative Improvement: Value 8787.86 Cost 511 PUs 511 Connection 8190 Missing 0 Shortfall 469.889 Penalty 86.859 MPM 0.986735

Run 580: Using Calculated Tinit = 197.057 Tcool = 0.998936
Run 580 Init: Value 186807 Cost 3974 PUs 3974 Connection 179381 Missing 1 Shortfall 18674.8 Penalty 3452.05 MPM 0.472798
Run 580 ThermalAnnealing: Value 8417.86 Cost 471 PUs 471 Connection 7860 Missing 0 Shortfall 469.889 Penalty 86.859 MPM 0.986735
Run 580 Iterative Improvement: Value 8417.86 Cost 471 PUs 471 Connection 7860 Missing 0 Shortfall 469.889 Penalty 86.859 MPM 0.986735

Run 581: Using Calculated Tinit = 188.127 Tcool = 0.998977
Run 581 Init: Value 184198 Cost 3886 PUs 3886 Connection 177229 Missing 1 Shortfall 16678.1 Penalty 3082.95 MPM 0.529167
Run 581 ThermalAnnealing: Value 9216.24 Cost 507 PUs 507 Connection 8610 Missing 0 Shortfall 537.069 Penalty 99.2432 MPM 0.984916
Run 581 Iterative Improvement: Value 9216.24 Cost 507 PUs 507 Connection 8610 Missing 0 Shortfall 537.069 Penalty 99.2432 MPM 0.984916

Run 582: Using Calculated Tinit = 186.12 Tcool = 0.998963
Run 582 Init: Value 187101 Cost 3879 PUs 3879 Connection 179756 Missing 1 Shortfall 18749 Penalty 3465.75 MPM 0.470705
Run 582 ThermalAnnealing: Value 8261.24 Cost 482 PUs 482 Connection 7680 Missing 0 Shortfall 541.599 Penalty 99.2378 MPM 0.986735
Run 582 Iterative Improvement: Value 8261.24 Cost 482 PUs 482 Connection 7680 Missing 0 Shortfall 541.599 Penalty 99.2378 MPM 0.986735
Run 578 is finished (out of 1000). Time passed so far is  1 min  and 1 secs 

Run 585: Using Calculated Tinit = 186.046 Tcool = 0.998867
Run 585 Init: Value 183337 Cost 3934 PUs 3934 Connection 175309 Missing 1 Shortfall 22148.6 Penalty 4094.17 MPM 0.374731
Run 585 ThermalAnnealing: Value 8439.86 Cost 433 PUs 433 Connection 7920 Missing 0 Shortfall 469.889 Penalty 86.859 MPM 0.986735
Run 585 Iterative Improvement: Value 8439.86 Cost 433 PUs 433 Connection 7920 Missing 0 Shortfall 469.889 Penalty 86.859 MPM 0.986735

Run 583: Using Calculated Tinit = 187.408 Tcool = 0.99899
Run 583 Init: Value 186904 Cost 3954 PUs 3954 Connection 179972 Missing 1 Shortfall 16111.5 Penalty 2978.22 MPM 0.545162
Run 583 ThermalAnnealing: Value 8057.86 Cost 441 PUs 441 Connection 7530 Missing 0 Shortfall 469.889 Penalty 86.859 MPM 0.986735
Run 583 Iterative Improvement: Value 8057.86 Cost 441 PUs 441 Connection 7530 Missing 0 Shortfall 469.889 Penalty 86.859 MPM 0.986735

Run 584: Using Calculated Tinit = 188.181 Tcool = 0.999076
Run 584 Init: Value 185485 Cost 3917 PUs 3917 Connection 178119 Missing 1 Shortfall 18658.9 Penalty 3449.09 MPM 0.473249
Run 584 ThermalAnnealing: Value 9593.31 Cost 633 PUs 633 Connection 8873 Missing 0 Shortfall 472.478 Penalty 87.3058 MPM 0.986735
Run 584 Iterative Improvement: Value 9593.31 Cost 633 PUs 633 Connection 8873 Missing 0 Shortfall 472.478 Penalty 87.3058 MPM 0.986735
Run 579 is finished (out of 1000). Time passed so far is  1 min  and 1 secs 
Run 580 is finished (out of 1000). Time passed so far is  1 min  and 1 secs 

Run 586: Using Calculated Tinit = 185.312 Tcool = 0.999077
Run 586 Init: Value 187311 Cost 3913 PUs 3913 Connection 179647 Missing 1 Shortfall 20293.1 Penalty 3751.17 MPM 0.427115
Run 586 ThermalAnnealing: Value 9186.86 Cost 520 PUs 520 Connection 8580 Missing 0 Shortfall 469.889 Penalty 86.859 MPM 0.986735
Run 586 Iterative Improvement: Value 9139.77 Cost 520 PUs 520 Connection 8520 Missing 0 Shortfall 544.705 Penalty 99.774 MPM 0.986735
Run 581 is finished (out of 1000). Time passed so far is  1 min  and 1 secs 
Run 582 is finished (out of 1000). Time passed so far is  1 min  and 1 secs 
Run 585 is finished (out of 1000). Time passed so far is  1 min  and 1 secs 
Run 583 is finished (out of 1000). Time passed so far is  1 min  and 1 secs 
Run 584 is finished (out of 1000). Time passed so far is  1 min  and 1 secs 
Run 586 is finished (out of 1000). Time passed so far is  1 min  and 1 secs 

Run 587: Using Calculated Tinit = 183.323 Tcool = 0.998954
Run 587 Init: Value 185535 Cost 3896 PUs 3896 Connection 178562 Missing 1 Shortfall 16644.3 Penalty 3076.71 MPM 0.53012
Run 587 ThermalAnnealing: Value 8051.86 Cost 435 PUs 435 Connection 7530 Missing 0 Shortfall 469.889 Penalty 86.859 MPM 0.986735
Run 587 Iterative Improvement: Value 8051.86 Cost 435 PUs 435 Connection 7530 Missing 0 Shortfall 469.889 Penalty 86.859 MPM 0.986735

Run 588: Using Calculated Tinit = 186.046 Tcool = 0.998867
Run 588 Init: Value 187075 Cost 3943 PUs 3943 Connection 180317 Missing 1 Shortfall 15226 Penalty 2814.53 MPM 0.57016
Run 588 ThermalAnnealing: Value 8546.33 Cost 449 PUs 449 Connection 8010 Missing 0 Shortfall 472.639 Penalty 87.3337 MPM 0.986735
Run 588 Iterative Improvement: Value 8546.33 Cost 449 PUs 449 Connection 8010 Missing 0 Shortfall 472.639 Penalty 87.3337 MPM 0.986735
Run 587 is finished (out of 1000). 
Run 589: Using Calculated Tinit = 185.037 Tcool = 0.999054
Run 589 Init: Value 186382 Cost 3859 PUs 3859 Connection 179238 Missing 1 Shortfall 17769.5 Penalty 3284.69 MPM 0.498357
Run 589 ThermalAnnealing: Value 8368.86 Cost 452 PUs 452 Connection 7830 Missing 0 Shortfall 469.889 Penalty 86.859 MPM 0.986735
Run 589 Iterative Improvement: Value 8368.86 Cost 452 PUs 452 Connection 7830 Missing 0 Shortfall 469.889 Penalty 86.859 MPM 0.986735

Run 590: Using Calculated Tinit = 185.374 Tcool = 0.998942
Run 590 Init: Value 185704 Cost 3909 PUs 3909 Connection 178559 Missing 1 Shortfall 17505.6 Penalty 3235.9 MPM 0.505807
Run 590 ThermalAnnealing: Value 9194.86 Cost 498 PUs 498 Connection 8610 Missing 0 Shortfall 469.889 Penalty 86.859 MPM 0.986735
Run 590 Iterative Improvement: Value 9163.86 Cost 497 PUs 497 Connection 8580 Missing 0 Shortfall 469.889 Penalty 86.859 MPM 0.986735

Run 591: Using Calculated Tinit = 189.81 Tcool = 0.999043
Run 591 Init: Value 186481 Cost 3950 PUs 3950 Connection 179124 Missing 1 Shortfall 18432.2 Penalty 3407.19 MPM 0.479649
Run 591 ThermalAnnealing: Value 9541.86 Cost 545 PUs 545 Connection 8910 Missing 0 Shortfall 469.889 Penalty 86.859 MPM 0.986735
Run 591 Iterative Improvement: Value 9541.86 Cost 545 PUs 545 Connection 8910 Missing 0 Shortfall 469.889 Penalty 86.859 MPM 0.986735
Time passed so far is  1 min  and 1 secs 

Run 593: Using Calculated Tinit = 185.923 Tcool = 0.998979
Run 593 Init: Value 185413 Cost 3872 PUs 3872 Connection 178443 Missing 1 Shortfall 16760.1 Penalty 3098.1 MPM 0.526853
Run 593 ThermalAnnealing: Value 10027.9 Cost 491 PUs 491 Connection 9450 Missing 0 Shortfall 469.889 Penalty 86.859 MPM 0.986735
Run 593 Iterative Improvement: Value 10027.9 Cost 491 PUs 491 Connection 9450 Missing 0 Shortfall 469.889 Penalty 86.859 MPM 0.986735

Run 594: Using Calculated Tinit = 178.644 Tcool = 0.998994
Run 594 Init: Value 184173 Cost 3901 PUs 3901 Connection 176767 Missing 1 Shortfall 18962.1 Penalty 3505.14 MPM 0.46469
Run 594 ThermalAnnealing: Value 8112.86 Cost 436 PUs 436 Connection 7590 Missing 0 Shortfall 469.889 Penalty 86.859 MPM 0.986735
Run 594 Iterative Improvement: Value 8112.86 Cost 436 PUs 436 Connection 7590 Missing 0 Shortfall 469.889 Penalty 86.859 MPM 0.986735

Run 592: Using Calculated Tinit = 188.457 Tcool = 0.998951
Run 592 Init: Value 185639 Cost 3891 PUs 3891 Connection 178185 Missing 1 Shortfall 19275.6 Penalty 3563.09 MPM 0.455839
Run 592 ThermalAnnealing: Value 8206.86 Cost 470 PUs 470 Connection 7650 Missing 0 Shortfall 469.889 Penalty 86.859 MPM 0.986735
Run 592 Iterative Improvement: Value 8206.86 Cost 470 PUs 470 Connection 7650 Missing 0 Shortfall 469.889 Penalty 86.859 MPM 0.986735
Run 588 is finished (out of 1000). Time passed so far is  1 min  and 2 secs 
Run 589 is finished (out of 1000). Time passed so far is  1 min  and 2 secs 

Run 595: Using Calculated Tinit = 167.057 Tcool = 0.999023
Run 595 Init: Value 184045 Cost 3935 PUs 3935 Connection 176503 Missing 1 Shortfall 19513.4 Penalty 3607.06 MPM 0.449124
Run 595 ThermalAnnealing: Value 8135.86 Cost 459 PUs 459 Connection 7590 Missing 0 Shortfall 469.889 Penalty 86.859 MPM 0.986735
Run 595 Iterative Improvement: Value 8135.86 Cost 459 PUs 459 Connection 7590 Missing 0 Shortfall 469.889 Penalty 86.859 MPM 0.986735
Run 590 is finished (out of 1000). Time passed so far is  1 min  and 2 secs 
Run 591 is finished (out of 1000). Time passed so far is  1 min  and 2 secs 
Run 593 is finished (out of 1000). Time passed so far is  1 min  and 2 secs 
Run 594 is finished (out of 1000). Time passed so far is  1 min  and 2 secs 
Run 592 is finished (out of 1000). Time passed so far is  1 min  and 2 secs 
Run 595 is finished (out of 1000). Time passed so far is  1 min  and 2 secs 

Run 596: Using Calculated Tinit = 189.897 Tcool = 0.998865
Run 596 Init: Value 183603 Cost 3876 PUs 3876 Connection 176172 Missing 1 Shortfall 19231.5 Penalty 3554.93 MPM 0.457085
Run 596 ThermalAnnealing: Value 8622.69 Cost 464 PUs 464 Connection 8070 Missing 0 Shortfall 480.484 Penalty 88.6879 MPM 0.986735
Run 596 Iterative Improvement: Value 8622.69 Cost 464 PUs 464 Connection 8070 Missing 0 Shortfall 480.484 Penalty 88.6879 MPM 0.986735

Run 597: Using Calculated Tinit = 188.231 Tcool = 0.998977
Run 597 Init: Value 186194 Cost 3970 PUs 3970 Connection 178872 Missing 1 Shortfall 18132.9 Penalty 3351.87 MPM 0.488097
Run 597 ThermalAnnealing: Value 8682.98 Cost 484 PUs 484 Connection 8100 Missing 0 Shortfall 535.557 Penalty 98.9823 MPM 0.984916
Run 597 Iterative Improvement: Value 8682.98 Cost 484 PUs 484 Connection 8100 Missing 0 Shortfall 535.557 Penalty 98.9823 MPM 0.984916

Run 598: Using Calculated Tinit = 186.652 Tcool = 0.998952
Run 598 Init: Value 186444 Cost 3974 PUs 3974 Connection 178341 Missing 1 Shortfall 22336.9 Penalty 4128.98 MPM 0.369415
Run 598 ThermalAnnealing: Value 8300.2 Cost 439 PUs 439 Connection 7770 Missing 0 Shortfall 493.526 Penalty 91.1972 MPM 0.986139
Run 598 Iterative Improvement: Value 8300.2 Cost 439 PUs 439 Connection 7770 Missing 0 Shortfall 493.526 Penalty 91.1972 MPM 0.986139
Run 596 is finished (out of 1000). 
Run 599: Using Calculated Tinit = 190.693 Tcool = 0.998939
Run 599 Init: Value 185592 Cost 3948 PUs 3948 Connection 178054 Missing 1 Shortfall 19420.4 Penalty 3589.86 MPM 0.451751
Run 599 ThermalAnnealing: Value 8413.86 Cost 467 PUs 467 Connection 7860 Missing 0 Shortfall 469.889 Penalty 86.859 MPM 0.986735
Run 599 Iterative Improvement: Value 8413.86 Cost 467 PUs 467 Connection 7860 Missing 0 Shortfall 469.889 Penalty 86.859 MPM 0.986735

Run 600: Using Calculated Tinit = 189.884 Tcool = 0.99897
Run 600 Init: Value 185187 Cost 3931 PUs 3931 Connection 178032 Missing 1 Shortfall 17439.5 Penalty 3223.69 MPM 0.507672
Run 600 ThermalAnnealing: Value 8368.86 Cost 452 PUs 452 Connection 7830 Missing 0 Shortfall 469.889 Penalty 86.859 MPM 0.986735
Run 600 Iterative Improvement: Value 8368.86 Cost 452 PUs 452 Connection 7830 Missing 0 Shortfall 469.889 Penalty 86.859 MPM 0.986735

Run 601: Using Calculated Tinit = 186.192 Tcool = 0.99888
Run 601 Init: Value 184800 Cost 3956 PUs 3956 Connection 177683 Missing 1 Shortfall 17098.2 Penalty 3160.6 MPM 0.517307
Run 601 ThermalAnnealing: Value 9157.52 Cost 448 PUs 448 Connection 8610 Missing 0 Shortfall 538.749 Penalty 99.5231 MPM 0.984916
Run 601 Iterative Improvement: Value 9157.52 Cost 448 PUs 448 Connection 8610 Missing 0 Shortfall 538.749 Penalty 99.5231 MPM 0.984916

Run 602: Using Calculated Tinit = 188.509 Tcool = 0.99894
Run 602 Init: Value 186082 Cost 3988 PUs 3988 Connection 179272 Missing 1 Shortfall 15268.2 Penalty 2822.33 MPM 0.568969
Run 602 ThermalAnnealing: Value 8148.17 Cost 441 PUs 441 Connection 7620 Missing 0 Shortfall 471.701 Penalty 87.1717 MPM 0.986735
Run 602 Iterative Improvement: Value 8148.17 Cost 441 PUs 441 Connection 7620 Missing 0 Shortfall 471.701 Penalty 87.1717 MPM 0.986735

Run 603: Using Calculated Tinit = 185.431 Tcool = 0.998979
Run 603 Init: Value 184170 Cost 3919 PUs 3919 Connection 177364 Missing 1 Shortfall 15619 Penalty 2887.17 MPM 0.559067
Run 603 ThermalAnnealing: Value 8043.86 Cost 427 PUs 427 Connection 7530 Missing 0 Shortfall 469.889 Penalty 86.859 MPM 0.986735
Run 603 Iterative Improvement: Value 8043.86 Cost 427 PUs 427 Connection 7530 Missing 0 Shortfall 469.889 Penalty 86.859 MPM 0.986735
Time passed so far is  1 min  and 2 secs 
Run 597 is finished (out of 1000). Time passed so far is  1 min  and 3 secs 
Run 598 is finished (out of 1000). Time passed so far is  1 min  and 3 secs 
Run 599 is finished (out of 1000). Time passed so far is  1 min  and 3 secs 
Run 600 is finished (out of 1000). Time passed so far is  1 min  and 3 secs 
Run 601 is finished (out of 1000). Time passed so far is  1 min  and 3 secs 
Run 602 is finished (out of 1000). Time passed so far is  1 min  and 3 secs 
Run 603 is finished (out of 1000). Time passed so far is  1 min  and 3 secs 

Run 604: Using Calculated Tinit = 189.882 Tcool = 0.998927
Run 604 Init: Value 185400 Cost 3832 PUs 3832 Connection 177413 Missing 1 Shortfall 22479.3 Penalty 4155.3 MPM 0.365395
Run 604 ThermalAnnealing: Value 8676.55 Cost 459 PUs 459 Connection 8130 Missing 0 Shortfall 473.891 Penalty 87.5499 MPM 0.986735
Run 604 Iterative Improvement: Value 8676.55 Cost 459 PUs 459 Connection 8130 Missing 0 Shortfall 473.891 Penalty 87.5499 MPM 0.986735

Run 605: Using Calculated Tinit = 184.243 Tcool = 0.998881
Run 605 Init: Value 183628 Cost 3941 PUs 3941 Connection 176499 Missing 1 Shortfall 17243.9 Penalty 3187.53 MPM 0.513194
Run 605 ThermalAnnealing: Value 8724.6 Cost 456 PUs 456 Connection 8160 Missing 0 Shortfall 595.853 Penalty 108.603 MPM 0.986735
Run 605 Iterative Improvement: Value 8724.6 Cost 456 PUs 456 Connection 8160 Missing 0 Shortfall 595.853 Penalty 108.603 MPM 0.986735

Run 606: Using Calculated Tinit = 187.359 Tcool = 0.999012
Run 606 Init: Value 185609 Cost 3934 PUs 3934 Connection 179609 Missing 1 Shortfall 11174.3 Penalty 2065.56 MPM 0.684544
Run 606 ThermalAnnealing: Value 9417.86 Cost 451 PUs 451 Connection 8880 Missing 0 Shortfall 469.889 Penalty 86.859 MPM 0.986735
Run 606 Iterative Improvement: Value 9417.86 Cost 451 PUs 451 Connection 8880 Missing 0 Shortfall 469.889 Penalty 86.859 MPM 0.986735

Run 607: Using Calculated Tinit = 179.968 Tcool = 0.998884
Run 607 Init: Value 185811 Cost 3964 PUs 3964 Connection 179042 Missing 1 Shortfall 15174.2 Penalty 2804.96 MPM 0.571622
Run 607 ThermalAnnealing: Value 10236 Cost 609 PUs 609 Connection 9540 Missing 0 Shortfall 470.626 Penalty 86.9861 MPM 0.986735
Run 607 Iterative Improvement: Value 10236 Cost 609 PUs 609 Connection 9540 Missing 0 Shortfall 470.626 Penalty 86.9861 MPM 0.986735

Run 608: Using Calculated Tinit = 197.057 Tcool = 0.998892
Run 608 Init: Value 183595 Cost 3856 PUs 3856 Connection 176366 Missing 1 Shortfall 18249 Penalty 3373.33 MPM 0.48482
Run 608 ThermalAnnealing: Value 10102.1 Cost 594 PUs 594 Connection 9420 Missing 0 Shortfall 477.257 Penalty 88.1308 MPM 0.986735
Run 608 Iterative Improvement: Value 10102.1 Cost 594 PUs 594 Connection 9420 Missing 0 Shortfall 477.257 Penalty 88.1308 MPM 0.986735

Run 609: Using Calculated Tinit = 183.589 Tcool = 0.998882
Run 609 Init: Value 184297 Cost 3956 PUs 3956 Connection 176537 Missing 1 Shortfall 20578.2 Penalty 3803.88 MPM 0.419065
Run 609 ThermalAnnealing: Value 8422.03 Cost 475 PUs 475 Connection 7860 Missing 0 Shortfall 470.9 Penalty 87.0334 MPM 0.986735
Run 609 Iterative Improvement: Value 8422.03 Cost 475 PUs 475 Connection 7860 Missing 0 Shortfall 470.9 Penalty 87.0334 MPM 0.986735
Run 604 is finished (out of 1000). Time passed so far is  1 min  and 3 secs 
Run 605 is finished (out of 1000). 
Run 611: Using Calculated Tinit = 167.057 Tcool = 0.998989
Run 611 Init: Value 185232 Cost 3956 PUs 3956 Connection 177257 Missing 1 Shortfall 21740.4 Penalty 4018.71 MPM 0.386256
Run 611 ThermalAnnealing: Value 7818.24 Cost 441 PUs 441 Connection 7290 Missing 0 Shortfall 472.077 Penalty 87.2366 MPM 0.986735
Run 611 Iterative Improvement: Value 7818.24 Cost 441 PUs 441 Connection 7290 Missing 0 Shortfall 472.077 Penalty 87.2366 MPM 0.986735

Run 610: Using Calculated Tinit = 189.897 Tcool = 0.998988
Run 610 Init: Value 186723 Cost 3855 PUs 3855 Connection 179492 Missing 1 Shortfall 18265.2 Penalty 3376.33 MPM 0.484361
Run 610 ThermalAnnealing: Value 8752.86 Cost 446 PUs 446 Connection 8220 Missing 0 Shortfall 469.889 Penalty 86.859 MPM 0.986735
Run 610 Iterative Improvement: Value 8752.86 Cost 446 PUs 446 Connection 8220 Missing 0 Shortfall 469.889 Penalty 86.859 MPM 0.986735
Time passed so far is  1 min  and 4 secs 
Run 606 is finished (out of 1000). Time passed so far is  1 min  and 4 secs 
Run 607 is finished (out of 1000). Time passed so far is  1 min  and 4 secs 
Run 608 is finished (out of 1000). Time passed so far is  1 min  and 4 secs 
Run 609 is finished (out of 1000). Time passed so far is  1 min  and 4 secs 
Run 611 is finished (out of 1000). Time passed so far is  1 min  and 4 secs 
Run 610 is finished (out of 1000). Time passed so far is  1 min  and 4 secs 

Run 612: Using Calculated Tinit = 197.057 Tcool = 0.998973
Run 612 Init: Value 183497 Cost 3908 PUs 3908 Connection 176052 Missing 1 Shortfall 19135.5 Penalty 3537.2 MPM 0.459793
Run 612 ThermalAnnealing: Value 9388.45 Cost 511 PUs 511 Connection 8790 Missing 0 Shortfall 473.31 Penalty 87.4495 MPM 0.986735
Run 612 Iterative Improvement: Value 9388.45 Cost 511 PUs 511 Connection 8790 Missing 0 Shortfall 473.31 Penalty 87.4495 MPM 0.986735
Run 612 is finished (out of 1000). Time passed so far is  1 min  and 4 secs 

Run 613: Using Calculated Tinit = 186.706 Tcool = 0.999044
Run 613 Init: Value 184937 Cost 3932 PUs 3932 Connection 177972 Missing 1 Shortfall 16408 Penalty 3033.02 MPM 0.536791
Run 613 ThermalAnnealing: Value 7863.9 Cost 487 PUs 487 Connection 7290 Missing 0 Shortfall 470.123 Penalty 86.8993 MPM 0.986735
Run 613 Iterative Improvement: Value 7863.9 Cost 487 PUs 487 Connection 7290 Missing 0 Shortfall 470.123 Penalty 86.8993 MPM 0.986735

Run 614: Using Calculated Tinit = 186.498 Tcool = 0.998941
Run 614 Init: Value 186925 Cost 3925 PUs 3925 Connection 179425 Missing 1 Shortfall 19341.6 Penalty 3575.3 MPM 0.453974
Run 614 ThermalAnnealing: Value 8917.86 Cost 491 PUs 491 Connection 8340 Missing 0 Shortfall 469.889 Penalty 86.859 MPM 0.986735
Run 614 Iterative Improvement: Value 8917.86 Cost 491 PUs 491 Connection 8340 Missing 0 Shortfall 469.889 Penalty 86.859 MPM 0.986735

Run 616: Using Calculated Tinit = 189.91 Tcool = 0.998878
Run 616 Init: Value 185283 Cost 3836 PUs 3836 Connection 177692 Missing 1 Shortfall 20315.5 Penalty 3755.32 MPM 0.426481
Run 616 ThermalAnnealing: Value 8305.84 Cost 437 PUs 437 Connection 7770 Missing 0 Shortfall 534.735 Penalty 98.8403 MPM 0.984916
Run 616 Iterative Improvement: Value 8305.84 Cost 437 PUs 437 Connection 7770 Missing 0 Shortfall 534.735 Penalty 98.8403 MPM 0.984916

Run 615: Using Calculated Tinit = 192.385 Tcool = 0.998938
Run 615 Init: Value 186751 Cost 4000 PUs 4000 Connection 179583 Missing 1 Shortfall 17140.8 Penalty 3168.48 MPM 0.516105
Run 615 ThermalAnnealing: Value 8567.28 Cost 470 PUs 470 Connection 8010 Missing 0 Shortfall 472.328 Penalty 87.2801 MPM 0.986735
Run 615 Iterative Improvement: Value 8567.28 Cost 470 PUs 470 Connection 8010 Missing 0 Shortfall 472.328 Penalty 87.2801 MPM 0.986735

Run 617: Using Calculated Tinit = 187.81 Tcool = 0.998963
Run 617 Init: Value 185372 Cost 3971 PUs 3971 Connection 178802 Missing 1 Shortfall 14057.7 Penalty 2598.57 MPM 0.603143
Run 617 ThermalAnnealing: Value 8731.78 Cost 454 PUs 454 Connection 8190 Missing 0 Shortfall 475.209 Penalty 87.7773 MPM 0.986735
Run 617 Iterative Improvement: Value 8731.78 Cost 454 PUs 454 Connection 8190 Missing 0 Shortfall 475.209 Penalty 87.7773 MPM 0.986735

Run 618: Using Calculated Tinit = 186.156 Tcool = 0.998953
Run 618 Init: Value 186320 Cost 3942 PUs 3942 Connection 179099 Missing 1 Shortfall 17737.5 Penalty 3278.78 MPM 0.499259
Run 618 ThermalAnnealing: Value 8779.41 Cost 472 PUs 472 Connection 8220 Missing 0 Shortfall 473.083 Penalty 87.4103 MPM 0.986735
Run 618 Iterative Improvement: Value 8779.41 Cost 472 PUs 472 Connection 8220 Missing 0 Shortfall 473.083 Penalty 87.4103 MPM 0.986735

Run 619: Using Calculated Tinit = 186.847 Tcool = 0.99888
Run 619 Init: Value 184636 Cost 3932 PUs 3932 Connection 176926 Missing 1 Shortfall 20438.7 Penalty 3778.09 MPM 0.423004
Run 619 ThermalAnnealing: Value 8876.68 Cost 479 PUs 479 Connection 8310 Missing 0 Shortfall 474.672 Penalty 87.6846 MPM 0.986735
Run 619 Iterative Improvement: Value 8876.68 Cost 479 PUs 479 Connection 8310 Missing 0 Shortfall 474.672 Penalty 87.6846 MPM 0.986735
Run 613 is finished (out of 1000). Time passed so far is  1 min  and 4 secs 
Run 614 is finished (out of 1000). 
Run 620: Using Calculated Tinit = 183.522 Tcool = 0.998943
Run 620 Init: Value 184880 Cost 3918 PUs 3918 Connection 177142 Missing 1 Shortfall 20667.5 Penalty 3820.38 MPM 0.416544
Run 620 ThermalAnnealing: Value 8314.31 Cost 427 PUs 427 Connection 7800 Missing 0 Shortfall 472.505 Penalty 87.3106 MPM 0.986735
Run 620 Iterative Improvement: Value 8314.31 Cost 427 PUs 427 Connection 7800 Missing 0 Shortfall 472.505 Penalty 87.3106 MPM 0.986735
Time passed so far is  1 min  and 4 secs 
Run 616 is finished (out of 1000). Time passed so far is  1 min  and 5 secs 
Run 615 is finished (out of 1000). Time passed so far is  1 min  and 5 secs 
Run 617 is finished (out of 1000). Time passed so far is  1 min  and 5 secs 
Run 618 is finished (out of 1000). Time passed so far is  1 min  and 5 secs 
Run 619 is finished (out of 1000). Time passed so far is  1 min  and 5 secs 
Run 620 is finished (out of 1000). Time passed so far is  1 min  and 5 secs 

Run 621: Using Calculated Tinit = 189.91 Tcool = 0.998976
Run 621 Init: Value 184467 Cost 3874 PUs 3874 Connection 176981 Missing 1 Shortfall 19540.8 Penalty 3612.11 MPM 0.448352
Run 621 ThermalAnnealing: Value 8339.13 Cost 482 PUs 482 Connection 7770 Missing 0 Shortfall 471.443 Penalty 87.1272 MPM 0.986735
Run 621 Iterative Improvement: Value 8339.13 Cost 482 PUs 482 Connection 7770 Missing 0 Shortfall 471.443 Penalty 87.1272 MPM 0.986735
Run 621 is finished (out of 1000). Time passed so far is  1 min  and 5 secs 

Run 622: Using Calculated Tinit = 186.046 Tcool = 0.998953
Run 622 Init: Value 186498 Cost 3928 PUs 3928 Connection 179233 Missing 1 Shortfall 18050.7 Penalty 3336.67 MPM 0.490418
Run 622 ThermalAnnealing: Value 8666.86 Cost 510 PUs 510 Connection 8070 Missing 0 Shortfall 469.889 Penalty 86.859 MPM 0.986735
Run 622 Iterative Improvement: Value 8666.86 Cost 510 PUs 510 Connection 8070 Missing 0 Shortfall 469.889 Penalty 86.859 MPM 0.986735

Run 623: Using Calculated Tinit = 186.472 Tcool = 0.999093
Run 623 Init: Value 185523 Cost 3916 PUs 3916 Connection 177361 Missing 1 Shortfall 22972.2 Penalty 4246.41 MPM 0.351481
Run 623 ThermalAnnealing: Value 8360.32 Cost 473 PUs 473 Connection 7800 Missing 0 Shortfall 472.681 Penalty 87.3224 MPM 0.986735
Run 623 Iterative Improvement: Value 8360.32 Cost 473 PUs 473 Connection 7800 Missing 0 Shortfall 472.681 Penalty 87.3224 MPM 0.986735

Run 624: Using Calculated Tinit = 187.077 Tcool = 0.998867
Run 624 Init: Value 183865 Cost 3970 PUs 3970 Connection 175802 Missing 1 Shortfall 22142.1 Penalty 4092.96 MPM 0.374916
Run 624 ThermalAnnealing: Value 7548.86 Cost 442 PUs 442 Connection 7020 Missing 0 Shortfall 469.889 Penalty 86.859 MPM 0.986735
Run 624 Iterative Improvement: Value 7548.86 Cost 442 PUs 442 Connection 7020 Missing 0 Shortfall 469.889 Penalty 86.859 MPM 0.986735

Run 625: Using Calculated Tinit = 180.563 Tcool = 0.998883
Run 625 Init: Value 183131 Cost 3881 PUs 3881 Connection 176040 Missing 1 Shortfall 17363.4 Penalty 3209.62 MPM 0.509821
Run 625 ThermalAnnealing: Value 8657.86 Cost 441 PUs 441 Connection 8130 Missing 0 Shortfall 469.889 Penalty 86.859 MPM 0.986735
Run 625 Iterative Improvement: Value 8657.86 Cost 441 PUs 441 Connection 8130 Missing 0 Shortfall 469.889 Penalty 86.859 MPM 0.986735

Run 626: Using Calculated Tinit = 187.379 Tcool = 0.998961
Run 626 Init: Value 185463 Cost 3955 PUs 3955 Connection 178276 Missing 1 Shortfall 17486.9 Penalty 3232.45 MPM 0.506335
Run 626 ThermalAnnealing: Value 9142.01 Cost 445 PUs 445 Connection 8610 Missing 0 Shortfall 470.777 Penalty 87.0122 MPM 0.986735
Run 626 Iterative Improvement: Value 9142.01 Cost 445 PUs 445 Connection 8610 Missing 0 Shortfall 470.777 Penalty 87.0122 MPM 0.986735

Run 627: Using Calculated Tinit = 189.784 Tcool = 0.998939
Run 627 Init: Value 187070 Cost 3885 PUs 3885 Connection 179583 Missing 1 Shortfall 19486.3 Penalty 3602.04 MPM 0.44989
Run 627 ThermalAnnealing: Value 8982.34 Cost 465 PUs 465 Connection 8430 Missing 0 Shortfall 472.672 Penalty 87.3394 MPM 0.986735
Run 627 Iterative Improvement: Value 8982.34 Cost 465 PUs 465 Connection 8430 Missing 0 Shortfall 472.672 Penalty 87.3394 MPM 0.986735
Run 622 is finished (out of 1000). 
Run 628: Using Calculated Tinit = 172.161 Tcool = 0.998971
Run 628 Init: Value 186288 Cost 3877 PUs 3877 Connection 179399 Missing 1 Shortfall 16296.5 Penalty 3012.41 MPM 0.53994
Run 628 ThermalAnnealing: Value 9335.65 Cost 578 PUs 578 Connection 8670 Missing 0 Shortfall 474.466 Penalty 87.649 MPM 0.986735
Run 628 Iterative Improvement: Value 9335.65 Cost 578 PUs 578 Connection 8670 Missing 0 Shortfall 474.466 Penalty 87.649 MPM 0.986735

Run 629: Using Calculated Tinit = 179.981 Tcool = 0.998982
Run 629 Init: Value 185979 Cost 3962 PUs 3962 Connection 179054 Missing 1 Shortfall 16030.2 Penalty 2963.18 MPM 0.547458
Run 629 ThermalAnnealing: Value 8458.77 Cost 461 PUs 461 Connection 7890 Missing 0 Shortfall 584.957 Penalty 107.768 MPM 0.984321
Run 629 Iterative Improvement: Value 8458.77 Cost 461 PUs 461 Connection 7890 Missing 0 Shortfall 584.957 Penalty 107.768 MPM 0.984321
Time passed so far is  1 min  and 5 secs 
Run 623 is finished (out of 1000). Time passed so far is  1 min  and 5 secs 
Run 624 is finished (out of 1000). Time passed so far is  1 min  and 5 secs 
Run 625 is finished (out of 1000). Time passed so far is  1 min  and 6 secs 
Run 626 is finished (out of 1000). Time passed so far is  1 min  and 6 secs 
Run 627 is finished (out of 1000). Time passed so far is  1 min  and 6 secs 
Run 628 is finished (out of 1000). Time passed so far is  1 min  and 6 secs 
Run 629 is finished (out of 1000). Time passed so far is  1 min  and 6 secs 

Run 630: Using Calculated Tinit = 189.897 Tcool = 0.999079
Run 630 Init: Value 185406 Cost 3991 PUs 3991 Connection 178176 Missing 1 Shortfall 17524.9 Penalty 3239.48 MPM 0.505261
Run 630 ThermalAnnealing: Value 8507.06 Cost 470 PUs 470 Connection 7950 Missing 0 Shortfall 471.067 Penalty 87.0623 MPM 0.986735
Run 630 Iterative Improvement: Value 8507.06 Cost 470 PUs 470 Connection 7950 Missing 0 Shortfall 471.067 Penalty 87.0623 MPM 0.986735

Run 631: Using Calculated Tinit = 187.653 Tcool = 0.998963
Run 631 Init: Value 184086 Cost 3988 PUs 3988 Connection 176818 Missing 1 Shortfall 17741.6 Penalty 3279.53 MPM 0.499145
Run 631 ThermalAnnealing: Value 8604.86 Cost 448 PUs 448 Connection 8070 Missing 0 Shortfall 469.889 Penalty 86.859 MPM 0.986735
Run 631 Iterative Improvement: Value 8604.86 Cost 448 PUs 448 Connection 8070 Missing 0 Shortfall 469.889 Penalty 86.859 MPM 0.986735

Run 632: Using Calculated Tinit = 188.165 Tcool = 0.99894
Run 632 Init: Value 184481 Cost 3947 PUs 3947 Connection 177079 Missing 1 Shortfall 18688.2 Penalty 3454.51 MPM 0.472422
Run 632 ThermalAnnealing: Value 7585.86 Cost 449 PUs 449 Connection 7050 Missing 0 Shortfall 469.889 Penalty 86.859 MPM 0.986735
Run 632 Iterative Improvement: Value 7585.86 Cost 449 PUs 449 Connection 7050 Missing 0 Shortfall 469.889 Penalty 86.859 MPM 0.986735

Run 633: Using Calculated Tinit = 187.172 Tcool = 0.998978
Run 633 Init: Value 185334 Cost 3948 PUs 3948 Connection 178134 Missing 1 Shortfall 17592.5 Penalty 3251.98 MPM 0.503353
Run 633 ThermalAnnealing: Value 9601.76 Cost 443 PUs 443 Connection 9060 Missing 0 Shortfall 534.297 Penalty 98.7647 MPM 0.984916
Run 633 Iterative Improvement: Value 9601.76 Cost 443 PUs 443 Connection 9060 Missing 0 Shortfall 534.297 Penalty 98.7647 MPM 0.984916

Run 634: Using Calculated Tinit = 189.882 Tcool = 0.998939
Run 634 Init: Value 187416 Cost 3934 PUs 3934 Connection 180229 Missing 1 Shortfall 17595.6 Penalty 3252.55 MPM 0.503264
Run 634 ThermalAnnealing: Value 8266.86 Cost 440 PUs 440 Connection 7740 Missing 0 Shortfall 469.889 Penalty 86.859 MPM 0.986735
Run 634 Iterative Improvement: Value 8266.86 Cost 440 PUs 440 Connection 7740 Missing 0 Shortfall 469.889 Penalty 86.859 MPM 0.986735
Run 630 is finished (out of 1000). Time passed so far is  1 min  and 6 secs 
Run 631 is finished (out of 1000). 
Run 635: Using Calculated Tinit = 189.678 Tcool = 0.998977
Run 635 Init: Value 184789 Cost 3845 PUs 3845 Connection 177753 Missing 1 Shortfall 17261.6 Penalty 3190.81 MPM 0.512694
Run 635 ThermalAnnealing: Value 9234.86 Cost 478 PUs 478 Connection 8670 Missing 0 Shortfall 469.889 Penalty 86.859 MPM 0.986735
Run 635 Iterative Improvement: Value 9234.86 Cost 478 PUs 478 Connection 8670 Missing 0 Shortfall 469.889 Penalty 86.859 MPM 0.986735

Run 636: Using Calculated Tinit = 186.308 Tcool = 0.99899
Run 636 Init: Value 183943 Cost 3900 PUs 3900 Connection 176702 Missing 1 Shortfall 18072.9 Penalty 3340.78 MPM 0.48979
Run 636 ThermalAnnealing: Value 8814.86 Cost 478 PUs 478 Connection 8250 Missing 0 Shortfall 469.889 Penalty 86.859 MPM 0.986735
Run 636 Iterative Improvement: Value 8814.86 Cost 478 PUs 478 Connection 8250 Missing 0 Shortfall 469.889 Penalty 86.859 MPM 0.986735

Run 637: Using Calculated Tinit = 189.882 Tcool = 0.998939
Run 637 Init: Value 188627 Cost 3907 PUs 3907 Connection 181403 Missing 1 Shortfall 17943.4 Penalty 3316.83 MPM 0.493448
Run 637 ThermalAnnealing: Value 8855.99 Cost 480 PUs 480 Connection 8280 Missing 0 Shortfall 522.775 Penalty 95.9884 MPM 0.986735
Run 637 Iterative Improvement: Value 8855.99 Cost 480 PUs 480 Connection 8280 Missing 0 Shortfall 522.775 Penalty 95.9884 MPM 0.986735
Time passed so far is  1 min  and 6 secs 

Run 638: Using Calculated Tinit = 189.91 Tcool = 0.999001
Run 638 Init: Value 187264 Cost 3893 PUs 3893 Connection 179832 Missing 1 Shortfall 19147.4 Penalty 3539.4 MPM 0.459456
Run 638 ThermalAnnealing: Value 8643.36 Cost 456 PUs 456 Connection 8100 Missing 0 Shortfall 472.765 Penalty 87.3555 MPM 0.986735
Run 638 Iterative Improvement: Value 8643.36 Cost 456 PUs 456 Connection 8100 Missing 0 Shortfall 472.765 Penalty 87.3555 MPM 0.986735
Run 632 is finished (out of 1000). Time passed so far is  1 min  and 7 secs 
Run 633 is finished (out of 1000). Time passed so far is  1 min  and 7 secs 
Run 634 is finished (out of 1000). Time passed so far is  1 min  and 7 secs 
Run 635 is finished (out of 1000). Time passed so far is  1 min  and 7 secs 
Run 636 is finished (out of 1000). Time passed so far is  1 min  and 7 secs 
Run 637 is finished (out of 1000). Time passed so far is  1 min  and 7 secs 
Run 638 is finished (out of 1000). Time passed so far is  1 min  and 7 secs 

Run 639: Using Calculated Tinit = 182.193 Tcool = 0.998981
Run 639 Init: Value 186566 Cost 3939 PUs 3939 Connection 179429 Missing 1 Shortfall 17301.8 Penalty 3198.24 MPM 0.51156
Run 639 ThermalAnnealing: Value 9634.58 Cost 487 PUs 487 Connection 9060 Missing 0 Shortfall 474.083 Penalty 87.5829 MPM 0.986735
Run 639 Iterative Improvement: Value 9634.58 Cost 487 PUs 487 Connection 9060 Missing 0 Shortfall 474.083 Penalty 87.5829 MPM 0.986735
Run 639 is finished (out of 1000). Time passed so far is  1 min  and 7 secs 

Run 640: Using Calculated Tinit = 185.017 Tcool = 0.998991
Run 640 Init: Value 186504 Cost 3922 PUs 3922 Connection 178997 Missing 1 Shortfall 19394.5 Penalty 3585.08 MPM 0.452481
Run 640 ThermalAnnealing: Value 9148.58 Cost 452 PUs 452 Connection 8580 Missing 0 Shortfall 637.507 Penalty 116.581 MPM 0.984916
Run 640 Iterative Improvement: Value 9148.58 Cost 452 PUs 452 Connection 8580 Missing 0 Shortfall 637.507 Penalty 116.581 MPM 0.984916

Run 641: Using Calculated Tinit = 188.509 Tcool = 0.998951
Run 641 Init: Value 182467 Cost 3897 PUs 3897 Connection 174786 Missing 1 Shortfall 20473.3 Penalty 3784.49 MPM 0.422027
Run 641 ThermalAnnealing: Value 8855.44 Cost 568 PUs 568 Connection 8190 Missing 0 Shortfall 531.163 Penalty 97.4364 MPM 0.986735
Run 641 Iterative Improvement: Value 8851.44 Cost 564 PUs 564 Connection 8190 Missing 0 Shortfall 531.163 Penalty 97.4364 MPM 0.986735

Run 642: Using Calculated Tinit = 176.803 Tcool = 0.999037
Run 642 Init: Value 186798 Cost 3915 PUs 3915 Connection 179369 Missing 1 Shortfall 19010.4 Penalty 3514.08 MPM 0.463324
Run 642 ThermalAnnealing: Value 9743.91 Cost 500 PUs 500 Connection 9150 Missing 0 Shortfall 510.71 Penalty 93.9056 MPM 0.986735
Run 642 Iterative Improvement: Value 9743.91 Cost 500 PUs 500 Connection 9150 Missing 0 Shortfall 510.71 Penalty 93.9056 MPM 0.986735

Run 643: Using Calculated Tinit = 189.785 Tcool = 0.999064
Run 643 Init: Value 185214 Cost 3879 PUs 3879 Connection 178023 Missing 1 Shortfall 17918.2 Penalty 3312.19 MPM 0.494157
Run 643 ThermalAnnealing: Value 8468.98 Cost 462 PUs 462 Connection 7920 Missing 0 Shortfall 470.579 Penalty 86.9781 MPM 0.986735
Run 643 Iterative Improvement: Value 8468.98 Cost 462 PUs 462 Connection 7920 Missing 0 Shortfall 470.579 Penalty 86.9781 MPM 0.986735

Run 644: Using Calculated Tinit = 186.503 Tcool = 0.998978
Run 644 Init: Value 188054 Cost 3902 PUs 3902 Connection 180974 Missing 1 Shortfall 17192.7 Penalty 3178.06 MPM 0.514641
Run 644 ThermalAnnealing: Value 9292.76 Cost 614 PUs 614 Connection 8580 Missing 0 Shortfall 534.297 Penalty 98.7647 MPM 0.984916
Run 644 Iterative Improvement: Value 9292.76 Cost 614 PUs 614 Connection 8580 Missing 0 Shortfall 534.297 Penalty 98.7647 MPM 0.984916

Run 645: Using Calculated Tinit = 186.428 Tcool = 0.999
Run 645 Init: Value 186289 Cost 3992 PUs 3992 Connection 178897 Missing 1 Shortfall 18395.3 Penalty 3400.36 MPM 0.480691
Run 645 ThermalAnnealing: Value 9612.99 Cost 526 PUs 526 Connection 9000 Missing 0 Shortfall 470.628 Penalty 86.9865 MPM 0.986735
Run 645 Iterative Improvement: Value 9612.99 Cost 526 PUs 526 Connection 9000 Missing 0 Shortfall 470.628 Penalty 86.9865 MPM 0.986735
Run 640 is finished (out of 1000). Time passed so far is  1 min  and 7 secs 
Run 641 is finished (out of 1000). 
Run 647: Using Calculated Tinit = 188.9 Tcool = 0.998866
Run 647 Init: Value 186156 Cost 3934 PUs 3934 Connection 178232 Missing 1 Shortfall 21586.9 Penalty 3990.34 MPM 0.390589
Run 647 ThermalAnnealing: Value 8602.84 Cost 445 PUs 445 Connection 8070 Missing 0 Shortfall 475.595 Penalty 87.8439 MPM 0.986735
Run 647 Iterative Improvement: Value 8602.84 Cost 445 PUs 445 Connection 8070 Missing 0 Shortfall 475.595 Penalty 87.8439 MPM 0.986735

Run 646: Using Calculated Tinit = 189.884 Tcool = 0.998976
Run 646 Init: Value 185471 Cost 3878 PUs 3878 Connection 178052 Missing 1 Shortfall 19153.7 Penalty 3540.57 MPM 0.459278
Run 646 ThermalAnnealing: Value 9127.69 Cost 460 PUs 460 Connection 8580 Missing 0 Shortfall 474.68 Penalty 87.686 MPM 0.986735
Run 646 Iterative Improvement: Value 9127.69 Cost 460 PUs 460 Connection 8580 Missing 0 Shortfall 474.68 Penalty 87.686 MPM 0.986735
Time passed so far is  1 min  and 7 secs 
Run 642 is finished (out of 1000). Time passed so far is  1 min  and 7 secs 
Run 643 is finished (out of 1000). Time passed so far is  1 min  and 7 secs 
Run 644 is finished (out of 1000). Time passed so far is  1 min  and 7 secs 
Run 645 is finished (out of 1000). Time passed so far is  1 min  and 8 secs 
Run 647 is finished (out of 1000). Time passed so far is  1 min  and 8 secs 
Run 646 is finished (out of 1000). Time passed so far is  1 min  and 8 secs 

Run 648: Using Calculated Tinit = 186.046 Tcool = 0.998978
Run 648 Init: Value 182811 Cost 3907 PUs 3907 Connection 176048 Missing 1 Shortfall 15449 Penalty 2855.74 MPM 0.563867
Run 648 ThermalAnnealing: Value 9107.86 Cost 471 PUs 471 Connection 8550 Missing 0 Shortfall 469.889 Penalty 86.859 MPM 0.986735
Run 648 Iterative Improvement: Value 9107.86 Cost 471 PUs 471 Connection 8550 Missing 0 Shortfall 469.889 Penalty 86.859 MPM 0.986735
Run 648 is finished (out of 1000). Time passed so far is  1 min  and 8 secs 

Run 649: Using Calculated Tinit = 197.057 Tcool = 0.998947
Run 649 Init: Value 183841 Cost 3919 PUs 3919 Connection 177201 Missing 1 Shortfall 14717.6 Penalty 2720.54 MPM 0.584514
Run 649 ThermalAnnealing: Value 9490.24 Cost 553 PUs 553 Connection 8850 Missing 0 Shortfall 472.109 Penalty 87.2421 MPM 0.986735
Run 649 Iterative Improvement: Value 9490.24 Cost 553 PUs 553 Connection 8850 Missing 0 Shortfall 472.109 Penalty 87.2421 MPM 0.986735

Run 650: Using Calculated Tinit = 188.806 Tcool = 0.998879
Run 650 Init: Value 185465 Cost 4040 PUs 4040 Connection 178237 Missing 1 Shortfall 17244.9 Penalty 3187.71 MPM 0.513167
Run 650 ThermalAnnealing: Value 7958.86 Cost 432 PUs 432 Connection 7440 Missing 0 Shortfall 469.889 Penalty 86.859 MPM 0.986735
Run 650 Iterative Improvement: Value 7958.86 Cost 432 PUs 432 Connection 7440 Missing 0 Shortfall 469.889 Penalty 86.859 MPM 0.986735

Run 651: Using Calculated Tinit = 186.175 Tcool = 0.998978
Run 651 Init: Value 185577 Cost 3879 PUs 3879 Connection 178815 Missing 1 Shortfall 15594.3 Penalty 2882.61 MPM 0.559762
Run 651 ThermalAnnealing: Value 9572.91 Cost 486 PUs 486 Connection 9000 Missing 0 Shortfall 470.201 Penalty 86.9128 MPM 0.986735
Run 651 Iterative Improvement: Value 9572.91 Cost 486 PUs 486 Connection 9000 Missing 0 Shortfall 470.201 Penalty 86.9128 MPM 0.986735

Run 653: Using Calculated Tinit = 197.057 Tcool = 0.998973
Run 653 Init: Value 184099 Cost 3964 PUs 3964 Connection 177010 Missing 1 Shortfall 16904.4 Penalty 3124.78 MPM 0.522779
Run 653 ThermalAnnealing: Value 9686.2 Cost 479 PUs 479 Connection 9120 Missing 0 Shortfall 471.851 Penalty 87.1976 MPM 0.986735
Run 653 Iterative Improvement: Value 9686.2 Cost 479 PUs 479 Connection 9120 Missing 0 Shortfall 471.851 Penalty 87.1976 MPM 0.986735

Run 654: Using Calculated Tinit = 182.621 Tcool = 0.998955
Run 654 Init: Value 185792 Cost 3908 PUs 3908 Connection 178384 Missing 1 Shortfall 18931.9 Penalty 3499.56 MPM 0.465541
Run 654 ThermalAnnealing: Value 8791.76 Cost 451 PUs 451 Connection 8250 Missing 0 Shortfall 490.993 Penalty 90.76 MPM 0.986139
Run 654 Iterative Improvement: Value 8791.76 Cost 451 PUs 451 Connection 8250 Missing 0 Shortfall 490.993 Penalty 90.76 MPM 0.986139
Run 649 is finished (out of 1000). Time passed so far is  1 min  and 8 secs 

Run 656: Using Calculated Tinit = 185.566 Tcool = 0.998881
Run 656 Init: Value 185684 Cost 3894 PUs 3894 Connection 178058 Missing 1 Shortfall 20190.7 Penalty 3732.25 MPM 0.430004
Run 656 ThermalAnnealing: Value 8665.76 Cost 467 PUs 467 Connection 8100 Missing 0 Shortfall 534.297 Penalty 98.7647 MPM 0.984916
Run 656 Iterative Improvement: Value 8665.76 Cost 467 PUs 467 Connection 8100 Missing 0 Shortfall 534.297 Penalty 98.7647 MPM 0.984916

Run 652: Using Calculated Tinit = 189.706 Tcool = 0.999148
Run 652 Init: Value 184442 Cost 3913 PUs 3913 Connection 176823 Missing 1 Shortfall 20047.9 Penalty 3705.85 MPM 0.434036
Run 652 ThermalAnnealing: Value 8501.88 Cost 495 PUs 495 Connection 7920 Missing 0 Shortfall 470.018 Penalty 86.8812 MPM 0.986735
Run 652 Iterative Improvement: Value 8501.88 Cost 495 PUs 495 Connection 7920 Missing 0 Shortfall 470.018 Penalty 86.8812 MPM 0.986735

Run 655: Using Calculated Tinit = 185.987 Tcool = 0.999093
Run 655 Init: Value 185218 Cost 3939 PUs 3939 Connection 177967 Missing 1 Shortfall 17916 Penalty 3311.78 MPM 0.494219
Run 655 ThermalAnnealing: Value 9781.96 Cost 562 PUs 562 Connection 9120 Missing 0 Shortfall 545.76 Penalty 99.9561 MPM 0.986735
Run 655 Iterative Improvement: Value 9781.96 Cost 562 PUs 562 Connection 9120 Missing 0 Shortfall 545.76 Penalty 99.9561 MPM 0.986735
Run 650 is finished (out of 1000). Time passed so far is  1 min  and 8 secs 
Run 651 is finished (out of 1000). 
Run 657: Using Calculated Tinit = 188.994 Tcool = 0.998964
Run 657 Init: Value 184031 Cost 3940 PUs 3940 Connection 176552 Missing 1 Shortfall 19144.8 Penalty 3538.92 MPM 0.45953
Run 657 ThermalAnnealing: Value 8904.97 Cost 448 PUs 448 Connection 8370 Missing 0 Shortfall 470.553 Penalty 86.9737 MPM 0.986735
Run 657 Iterative Improvement: Value 8904.97 Cost 448 PUs 448 Connection 8370 Missing 0 Shortfall 470.553 Penalty 86.9737 MPM 0.986735
Time passed so far is  1 min  and 8 secs 
Run 653 is finished (out of 1000). Time passed so far is  1 min  and 8 secs 
Run 654 is finished (out of 1000). Time passed so far is  1 min  and 8 secs 
Run 656 is finished (out of 1000). Time passed so far is  1 min  and 9 secs 
Run 652 is finished (out of 1000). Time passed so far is  1 min  and 9 secs 
Run 655 is finished (out of 1000). Time passed so far is  1 min  and 9 secs 
Run 657 is finished (out of 1000). Time passed so far is  1 min  and 9 secs 

Run 658: Using Calculated Tinit = 186.046 Tcool = 0.998978
Run 658 Init: Value 186194 Cost 3932 PUs 3932 Connection 179077 Missing 1 Shortfall 17232.2 Penalty 3185.38 MPM 0.513523
Run 658 ThermalAnnealing: Value 9233.86 Cost 477 PUs 477 Connection 8670 Missing 0 Shortfall 469.889 Penalty 86.859 MPM 0.986735
Run 658 Iterative Improvement: Value 9233.86 Cost 477 PUs 477 Connection 8670 Missing 0 Shortfall 469.889 Penalty 86.859 MPM 0.986735
Run 658 is finished (out of 1000). 
Run 659: Using Calculated Tinit = 179.981 Tcool = 0.998871
Run 659 Init: Value 186816 Cost 3934 PUs 3934 Connection 179846 Missing 1 Shortfall 16424.8 Penalty 3036.12 MPM 0.536318
Run 659 ThermalAnnealing: Value 9313.86 Cost 497 PUs 497 Connection 8730 Missing 0 Shortfall 469.889 Penalty 86.859 MPM 0.986735
Run 659 Iterative Improvement: Value 9313.86 Cost 497 PUs 497 Connection 8730 Missing 0 Shortfall 469.889 Penalty 86.859 MPM 0.986735
Time passed so far is  1 min  and 9 secs 

Run 661: Using Calculated Tinit = 188.963 Tcool = 0.99894
Run 661 Init: Value 183573 Cost 3924 PUs 3924 Connection 176715 Missing 1 Shortfall 15871.1 Penalty 2933.77 MPM 0.55195
Run 661 ThermalAnnealing: Value 9416.77 Cost 456 PUs 456 Connection 8850 Missing 0 Shortfall 599.576 Penalty 110.771 MPM 0.983213
Run 661 Iterative Improvement: Value 9416.77 Cost 456 PUs 456 Connection 8850 Missing 0 Shortfall 599.576 Penalty 110.771 MPM 0.983213

Run 662: Using Calculated Tinit = 186.921 Tcool = 0.998941
Run 662 Init: Value 184808 Cost 3978 PUs 3978 Connection 177369 Missing 1 Shortfall 18722.2 Penalty 3460.79 MPM 0.471462
Run 662 ThermalAnnealing: Value 8933.86 Cost 507 PUs 507 Connection 8340 Missing 0 Shortfall 469.889 Penalty 86.859 MPM 0.986735
Run 662 Iterative Improvement: Value 8933.86 Cost 507 PUs 507 Connection 8340 Missing 0 Shortfall 469.889 Penalty 86.859 MPM 0.986735

Run 663: Using Calculated Tinit = 187.949 Tcool = 0.999044
Run 663 Init: Value 187934 Cost 4017 PUs 4017 Connection 181011 Missing 1 Shortfall 15718.8 Penalty 2905.63 MPM 0.556248
Run 663 ThermalAnnealing: Value 8972.76 Cost 482 PUs 482 Connection 8400 Missing 0 Shortfall 490.993 Penalty 90.76 MPM 0.986139
Run 663 Iterative Improvement: Value 8972.76 Cost 482 PUs 482 Connection 8400 Missing 0 Shortfall 490.993 Penalty 90.76 MPM 0.986139

Run 665: Using Calculated Tinit = 189.717 Tcool = 0.998962
Run 665 Init: Value 185739 Cost 3888 PUs 3888 Connection 178575 Missing 1 Shortfall 17720.2 Penalty 3275.57 MPM 0.499749
Run 665 ThermalAnnealing: Value 8280.86 Cost 454 PUs 454 Connection 7740 Missing 0 Shortfall 469.889 Penalty 86.859 MPM 0.986735
Run 665 Iterative Improvement: Value 8280.86 Cost 454 PUs 454 Connection 7740 Missing 0 Shortfall 469.889 Penalty 86.859 MPM 0.986735

Run 660: Using Calculated Tinit = 189.862 Tcool = 0.998939
Run 660 Init: Value 185037 Cost 3954 PUs 3954 Connection 177825 Missing 1 Shortfall 17626.8 Penalty 3258.31 MPM 0.502386
Run 660 ThermalAnnealing: Value 9068.81 Cost 441 PUs 441 Connection 8520 Missing 0 Shortfall 586.693 Penalty 107.81 MPM 0.984916
Run 660 Iterative Improvement: Value 9068.81 Cost 441 PUs 441 Connection 8520 Missing 0 Shortfall 586.693 Penalty 107.81 MPM 0.984916
Run 659 is finished (out of 1000). Time passed so far is  1 min  and 9 secs 
Run 661 is finished (out of 1000). 
Run 666: Using Calculated Tinit = 189.91 Tcool = 0.998951
Run 666 Init: Value 185861 Cost 3911 PUs 3911 Connection 178414 Missing 1 Shortfall 19127.2 Penalty 3535.66 MPM 0.460028
Run 666 ThermalAnnealing: Value 9004.86 Cost 458 PUs 458 Connection 8460 Missing 0 Shortfall 469.889 Penalty 86.859 MPM 0.986735
Run 666 Iterative Improvement: Value 9004.86 Cost 458 PUs 458 Connection 8460 Missing 0 Shortfall 469.889 Penalty 86.859 MPM 0.986735

Run 664: Using Calculated Tinit = 185.566 Tcool = 0.999054
Run 664 Init: Value 184368 Cost 3869 PUs 3869 Connection 177329 Missing 1 Shortfall 17150 Penalty 3170.18 MPM 0.515844
Run 664 ThermalAnnealing: Value 9287.27 Cost 461 PUs 461 Connection 8730 Missing 0 Shortfall 524.407 Penalty 96.2701 MPM 0.986735
Run 664 Iterative Improvement: Value 9287.27 Cost 461 PUs 461 Connection 8730 Missing 0 Shortfall 524.407 Penalty 96.2701 MPM 0.986735
Time passed so far is  1 min  and 9 secs 
Run 662 is finished (out of 1000). Time passed so far is  1 min  and 9 secs 
Run 663 is finished (out of 1000). Time passed so far is  1 min  and 9 secs 
Run 665 is finished (out of 1000). Time passed so far is  1 min  and 9 secs 
Run 660 is finished (out of 1000). Time passed so far is  1 min  and 9 secs 
Run 666 is finished (out of 1000). Time passed so far is  1 min  and 9 secs 
Run 664 is finished (out of 1000). Time passed so far is  1 min  and 9 secs 

Run 667: Using Calculated Tinit = 187.621 Tcool = 0.998978
Run 667 Init: Value 185628 Cost 3872 PUs 3872 Connection 178207 Missing 1 Shortfall 19200.5 Penalty 3549.21 MPM 0.457959
Run 667 ThermalAnnealing: Value 9011.46 Cost 524 PUs 524 Connection 8400 Missing 0 Shortfall 473.361 Penalty 87.4582 MPM 0.986735
Run 667 Iterative Improvement: Value 9011.46 Cost 524 PUs 524 Connection 8400 Missing 0 Shortfall 473.361 Penalty 87.4582 MPM 0.986735
Run 667 is finished (out of 1000). Time passed so far is  1 min  and 10 secs 

Run 668: Using Calculated Tinit = 197.057 Tcool = 0.998875
Run 668 Init: Value 185219 Cost 3902 PUs 3902 Connection 178255 Missing 1 Shortfall 16567.2 Penalty 3062.44 MPM 0.532298
Run 668 ThermalAnnealing: Value 9164.86 Cost 528 PUs 528 Connection 8550 Missing 0 Shortfall 469.889 Penalty 86.859 MPM 0.986735
Run 668 Iterative Improvement: Value 9164.86 Cost 528 PUs 528 Connection 8550 Missing 0 Shortfall 469.889 Penalty 86.859 MPM 0.986735

Run 669: Using Calculated Tinit = 186.16 Tcool = 0.998867
Run 669 Init: Value 184915 Cost 3853 PUs 3853 Connection 177880 Missing 1 Shortfall 17214.8 Penalty 3182.15 MPM 0.514016
Run 669 ThermalAnnealing: Value 7837.76 Cost 419 PUs 419 Connection 7320 Missing 0 Shortfall 534.297 Penalty 98.7647 MPM 0.984916
Run 669 Iterative Improvement: Value 7837.76 Cost 419 PUs 419 Connection 7320 Missing 0 Shortfall 534.297 Penalty 98.7647 MPM 0.984916

Run 670: Using Calculated Tinit = 186.062 Tcool = 0.998941
Run 670 Init: Value 185978 Cost 3900 PUs 3900 Connection 178538 Missing 1 Shortfall 19150.5 Penalty 3539.97 MPM 0.45937
Run 670 ThermalAnnealing: Value 9100.63 Cost 475 PUs 475 Connection 8520 Missing 0 Shortfall 578.602 Penalty 105.625 MPM 0.986735
Run 670 Iterative Improvement: Value 9100.63 Cost 475 PUs 475 Connection 8520 Missing 0 Shortfall 578.602 Penalty 105.625 MPM 0.986735

Run 671: Using Calculated Tinit = 189.882 Tcool = 0.99901
Run 671 Init: Value 185889 Cost 3897 PUs 3897 Connection 178535 Missing 1 Shortfall 18703.1 Penalty 3457.27 MPM 0.472
Run 671 ThermalAnnealing: Value 8634.57 Cost 467 PUs 467 Connection 8070 Missing 0 Shortfall 531.939 Penalty 97.5703 MPM 0.986735
Run 671 Iterative Improvement: Value 8634.57 Cost 467 PUs 467 Connection 8070 Missing 0 Shortfall 531.939 Penalty 97.5703 MPM 0.986735

Run 672: Using Calculated Tinit = 189.438 Tcool = 0.998865
Run 672 Init: Value 183796 Cost 3916 PUs 3916 Connection 176724 Missing 1 Shortfall 17072.7 Penalty 3155.89 MPM 0.518027
Run 672 ThermalAnnealing: Value 8280.24 Cost 453 PUs 453 Connection 7740 Missing 0 Shortfall 472.085 Penalty 87.2381 MPM 0.986735
Run 672 Iterative Improvement: Value 8280.24 Cost 453 PUs 453 Connection 7740 Missing 0 Shortfall 472.085 Penalty 87.2381 MPM 0.986735
Run 668 is finished (out of 1000). 
Run 673: Using Calculated Tinit = 197.057 Tcool = 0.998973
Run 673 Init: Value 185140 Cost 3947 PUs 3947 Connection 177349 Missing 1 Shortfall 20796 Penalty 3844.15 MPM 0.412915
Run 673 ThermalAnnealing: Value 8590.86 Cost 434 PUs 434 Connection 8070 Missing 0 Shortfall 469.889 Penalty 86.859 MPM 0.986735
Run 673 Iterative Improvement: Value 8590.86 Cost 434 PUs 434 Connection 8070 Missing 0 Shortfall 469.889 Penalty 86.859 MPM 0.986735

Run 674: Using Calculated Tinit = 189.897 Tcool = 0.999079
Run 674 Init: Value 184947 Cost 3927 PUs 3927 Connection 177220 Missing 1 Shortfall 20559 Penalty 3800.34 MPM 0.419606
Run 674 ThermalAnnealing: Value 8587.33 Cost 469 PUs 469 Connection 8010 Missing 0 Shortfall 594.268 Penalty 108.33 MPM 0.986735
Run 674 Iterative Improvement: Value 8587.33 Cost 469 PUs 469 Connection 8010 Missing 0 Shortfall 594.268 Penalty 108.33 MPM 0.986735

Run 675: Using Calculated Tinit = 189.91 Tcool = 0.998865
Run 675 Init: Value 186013 Cost 4051 PUs 4051 Connection 178269 Missing 1 Shortfall 19978.7 Penalty 3693.06 MPM 0.43599
Run 675 ThermalAnnealing: Value 9273.86 Cost 457 PUs 457 Connection 8730 Missing 0 Shortfall 469.889 Penalty 86.859 MPM 0.986735
Run 675 Iterative Improvement: Value 9273.86 Cost 457 PUs 457 Connection 8730 Missing 0 Shortfall 469.889 Penalty 86.859 MPM 0.986735
Time passed so far is  1 min  and 10 secs 
Run 669 is finished (out of 1000). Time passed so far is  1 min  and 10 secs 
Run 670 is finished (out of 1000). Time passed so far is  1 min  and 10 secs 
Run 671 is finished (out of 1000). Time passed so far is  1 min  and 10 secs 
Run 672 is finished (out of 1000). Time passed so far is  1 min  and 10 secs 
Run 673 is finished (out of 1000). Time passed so far is  1 min  and 10 secs 
Run 674 is finished (out of 1000). Time passed so far is  1 min  and 10 secs 
Run 675 is finished (out of 1000). Time passed so far is  1 min  and 10 secs 

Run 676: Using Calculated Tinit = 189.176 Tcool = 0.998989
Run 676 Init: Value 186023 Cost 3888 PUs 3888 Connection 178369 Missing 1 Shortfall 20373.1 Penalty 3765.97 MPM 0.424855
Run 676 ThermalAnnealing: Value 8438.86 Cost 462 PUs 462 Connection 7890 Missing 0 Shortfall 469.889 Penalty 86.859 MPM 0.986735
Run 676 Iterative Improvement: Value 8438.86 Cost 462 PUs 462 Connection 7890 Missing 0 Shortfall 469.889 Penalty 86.859 MPM 0.986735

Run 677: Using Calculated Tinit = 186.046 Tcool = 0.99888
Run 677 Init: Value 185058 Cost 3935 PUs 3935 Connection 178207 Missing 1 Shortfall 15777.1 Penalty 2916.4 MPM 0.554603
Run 677 ThermalAnnealing: Value 8662.09 Cost 475 PUs 475 Connection 8100 Missing 0 Shortfall 471.205 Penalty 87.0862 MPM 0.986735
Run 677 Iterative Improvement: Value 8662.09 Cost 475 PUs 475 Connection 8100 Missing 0 Shortfall 471.205 Penalty 87.0862 MPM 0.986735

Run 679: Using Calculated Tinit = 189.378 Tcool = 0.998865
Run 679 Init: Value 184718 Cost 3936 PUs 3936 Connection 177616 Missing 1 Shortfall 17128.3 Penalty 3166.16 MPM 0.516459
Run 679 ThermalAnnealing: Value 8571.76 Cost 463 PUs 463 Connection 8010 Missing 0 Shortfall 534.297 Penalty 98.7647 MPM 0.984916
Run 679 Iterative Improvement: Value 8571.76 Cost 463 PUs 463 Connection 8010 Missing 0 Shortfall 534.297 Penalty 98.7647 MPM 0.984916
Run 676 is finished (out of 1000). Time passed so far is  1 min  and 11 secs 

Run 681: Using Calculated Tinit = 186.27 Tcool = 0.99899
Run 681 Init: Value 186913 Cost 3873 PUs 3873 Connection 179172 Missing 1 Shortfall 20925.5 Penalty 3868.08 MPM 0.40926
Run 681 ThermalAnnealing: Value 9334.02 Cost 457 PUs 457 Connection 8790 Missing 0 Shortfall 470.847 Penalty 87.0243 MPM 0.986735
Run 681 Iterative Improvement: Value 9334.02 Cost 457 PUs 457 Connection 8790 Missing 0 Shortfall 470.847 Penalty 87.0243 MPM 0.986735

Run 682: Using Calculated Tinit = 189.91 Tcool = 0.998939
Run 682 Init: Value 187177 Cost 3932 PUs 3932 Connection 180053 Missing 1 Shortfall 17269.1 Penalty 3192.19 MPM 0.512483
Run 682 ThermalAnnealing: Value 9741.02 Cost 564 PUs 564 Connection 9090 Missing 0 Shortfall 470.818 Penalty 87.0193 MPM 0.986735
Run 682 Iterative Improvement: Value 9741.02 Cost 564 PUs 564 Connection 9090 Missing 0 Shortfall 470.818 Penalty 87.0193 MPM 0.986735

Run 683: Using Calculated Tinit = 183.109 Tcool = 0.999034
Run 683 Init: Value 186254 Cost 3873 PUs 3873 Connection 178209 Missing 1 Shortfall 22569.9 Penalty 4172.04 MPM 0.362839
Run 683 ThermalAnnealing: Value 8506.86 Cost 470 PUs 470 Connection 7950 Missing 0 Shortfall 469.889 Penalty 86.859 MPM 0.986735
Run 683 Iterative Improvement: Value 8506.86 Cost 470 PUs 470 Connection 7950 Missing 0 Shortfall 469.889 Penalty 86.859 MPM 0.986735

Run 678: Using Calculated Tinit = 194.491 Tcool = 0.998863
Run 678 Init: Value 185822 Cost 3917 PUs 3917 Connection 178576 Missing 1 Shortfall 18010.5 Penalty 3329.23 MPM 0.491554
Run 678 ThermalAnnealing: Value 8069.82 Cost 452 PUs 452 Connection 7530 Missing 0 Shortfall 475.504 Penalty 87.8197 MPM 0.986735
Run 678 Iterative Improvement: Value 8069.82 Cost 452 PUs 452 Connection 7530 Missing 0 Shortfall 475.504 Penalty 87.8197 MPM 0.986735

Run 680: Using Calculated Tinit = 186.046 Tcool = 0.998941
Run 680 Init: Value 185185 Cost 3896 PUs 3896 Connection 177392 Missing 1 Shortfall 21080.7 Penalty 3896.76 MPM 0.40488
Run 680 ThermalAnnealing: Value 8878.86 Cost 452 PUs 452 Connection 8340 Missing 0 Shortfall 469.889 Penalty 86.859 MPM 0.986735
Run 680 Iterative Improvement: Value 8878.86 Cost 452 PUs 452 Connection 8340 Missing 0 Shortfall 469.889 Penalty 86.859 MPM 0.986735
Run 677 is finished (out of 1000). 
Run 684: Using Calculated Tinit = 186.12 Tcool = 0.999021
Run 684 Init: Value 184621 Cost 3938 PUs 3938 Connection 176918 Missing 1 Shortfall 20367.5 Penalty 3764.94 MPM 0.425012
Run 684 ThermalAnnealing: Value 9426.32 Cost 519 PUs 519 Connection 8820 Missing 0 Shortfall 472.553 Penalty 87.3188 MPM 0.986735
Run 684 Iterative Improvement: Value 9424.32 Cost 517 PUs 517 Connection 8820 Missing 0 Shortfall 472.553 Penalty 87.3188 MPM 0.986735
Time passed so far is  1 min  and 11 secs 
Run 679 is finished (out of 1000). Time passed so far is  1 min  and 11 secs 
Run 681 is finished (out of 1000). Time passed so far is  1 min  and 11 secs 
Run 682 is finished (out of 1000). Time passed so far is  1 min  and 11 secs 
Run 683 is finished (out of 1000). Time passed so far is  1 min  and 11 secs 
Run 678 is finished (out of 1000). Time passed so far is  1 min  and 11 secs 
Run 680 is finished (out of 1000). Time passed so far is  1 min  and 11 secs 
Run 684 is finished (out of 1000). Time passed so far is  1 min  and 11 secs 

Run 685: Using Calculated Tinit = 187.125 Tcool = 0.998963
Run 685 Init: Value 185205 Cost 3917 PUs 3917 Connection 178238 Missing 1 Shortfall 16498.7 Penalty 3049.79 MPM 0.534231
Run 685 ThermalAnnealing: Value 9047.39 Cost 480 PUs 480 Connection 8460 Missing 0 Shortfall 588.845 Penalty 107.394 MPM 0.986735
Run 685 Iterative Improvement: Value 9047.39 Cost 480 PUs 480 Connection 8460 Missing 0 Shortfall 588.845 Penalty 107.394 MPM 0.986735

Run 686: Using Calculated Tinit = 189.91 Tcool = 0.998988
Run 686 Init: Value 189493 Cost 3924 PUs 3924 Connection 181659 Missing 1 Shortfall 21154 Penalty 3910.32 MPM 0.40281
Run 686 ThermalAnnealing: Value 7713.98 Cost 457 PUs 457 Connection 7170 Missing 0 Shortfall 470.614 Penalty 86.9841 MPM 0.986735
Run 686 Iterative Improvement: Value 7713.98 Cost 457 PUs 457 Connection 7170 Missing 0 Shortfall 470.614 Penalty 86.9841 MPM 0.986735

Run 687: Using Calculated Tinit = 189.81 Tcool = 0.998865
Run 687 Init: Value 185649 Cost 3926 PUs 3926 Connection 178265 Missing 1 Shortfall 18704.4 Penalty 3457.5 MPM 0.471965
Run 687 ThermalAnnealing: Value 7700.86 Cost 444 PUs 444 Connection 7170 Missing 0 Shortfall 469.889 Penalty 86.859 MPM 0.986735
Run 687 Iterative Improvement: Value 7700.86 Cost 444 PUs 444 Connection 7170 Missing 0 Shortfall 469.889 Penalty 86.859 MPM 0.986735
Run 685 is finished (out of 1000). Time passed so far is  1 min  and 12 secs 

Run 689: Using Calculated Tinit = 186.415 Tcool = 0.998941
Run 689 Init: Value 184938 Cost 4001 PUs 4001 Connection 176981 Missing 1 Shortfall 21399.9 Penalty 3955.78 MPM 0.395867
Run 689 ThermalAnnealing: Value 8306.96 Cost 483 PUs 483 Connection 7710 Missing 0 Shortfall 626.882 Penalty 113.96 MPM 0.986735
Run 689 Iterative Improvement: Value 8306.96 Cost 483 PUs 483 Connection 7710 Missing 0 Shortfall 626.882 Penalty 113.96 MPM 0.986735

Run 691: Using Calculated Tinit = 186.679 Tcool = 0.998867
Run 691 Init: Value 187122 Cost 3932 PUs 3932 Connection 179444 Missing 1 Shortfall 20263.4 Penalty 3745.69 MPM 0.427952
Run 691 ThermalAnnealing: Value 9389.86 Cost 453 PUs 453 Connection 8850 Missing 0 Shortfall 469.912 Penalty 86.8629 MPM 0.986735
Run 691 Iterative Improvement: Value 9389.86 Cost 453 PUs 453 Connection 8850 Missing 0 Shortfall 469.912 Penalty 86.8629 MPM 0.986735

Run 692: Using Calculated Tinit = 189.853 Tcool = 0.998878
Run 692 Init: Value 184921 Cost 3877 PUs 3877 Connection 177478 Missing 1 Shortfall 19291.9 Penalty 3566.11 MPM 0.455377
Run 692 ThermalAnnealing: Value 8749.84 Cost 469 PUs 469 Connection 8190 Missing 0 Shortfall 492.956 Penalty 90.8408 MPM 0.986735
Run 692 Iterative Improvement: Value 8749.84 Cost 469 PUs 469 Connection 8190 Missing 0 Shortfall 492.956 Penalty 90.8408 MPM 0.986735

Run 688: Using Calculated Tinit = 189.91 Tcool = 0.998961
Run 688 Init: Value 184477 Cost 3945 PUs 3945 Connection 177711 Missing 1 Shortfall 15259.6 Penalty 2820.74 MPM 0.569212
Run 688 ThermalAnnealing: Value 8198.38 Cost 431 PUs 431 Connection 7680 Missing 0 Shortfall 472.884 Penalty 87.3761 MPM 0.986735
Run 688 Iterative Improvement: Value 8198.38 Cost 431 PUs 431 Connection 7680 Missing 0 Shortfall 472.884 Penalty 87.3761 MPM 0.986735

Run 690: Using Calculated Tinit = 189.445 Tcool = 0.998962
Run 690 Init: Value 186793 Cost 3927 PUs 3927 Connection 178810 Missing 1 Shortfall 21943.6 Penalty 4056.27 MPM 0.38052
Run 690 ThermalAnnealing: Value 8959.32 Cost 472 PUs 472 Connection 8400 Missing 0 Shortfall 472.567 Penalty 87.3213 MPM 0.986735
Run 690 Iterative Improvement: Value 8959.32 Cost 472 PUs 472 Connection 8400 Missing 0 Shortfall 472.567 Penalty 87.3213 MPM 0.986735
Run 686 is finished (out of 1000). 
Run 693: Using Calculated Tinit = 186.119 Tcool = 0.99899
Run 693 Init: Value 184961 Cost 3860 PUs 3860 Connection 178076 Missing 1 Shortfall 16365.5 Penalty 3025.17 MPM 0.537991
Run 693 ThermalAnnealing: Value 8290.07 Cost 463 PUs 463 Connection 7740 Missing 0 Shortfall 471.108 Penalty 87.0694 MPM 0.986735
Run 693 Iterative Improvement: Value 8287.07 Cost 460 PUs 460 Connection 7740 Missing 0 Shortfall 471.108 Penalty 87.0694 MPM 0.986735
Time passed so far is  1 min  and 12 secs 
Run 687 is finished (out of 1000). Time passed so far is  1 min  and 12 secs 
Run 689 is finished (out of 1000). Time passed so far is  1 min  and 12 secs 
Run 691 is finished (out of 1000). Time passed so far is  1 min  and 12 secs 
Run 692 is finished (out of 1000). Time passed so far is  1 min  and 12 secs 
Run 688 is finished (out of 1000). Time passed so far is  1 min  and 12 secs 
Run 690 is finished (out of 1000). Time passed so far is  1 min  and 12 secs 
Run 693 is finished (out of 1000). Time passed so far is  1 min  and 12 secs 

Run 694: Using Calculated Tinit = 167.057 Tcool = 0.998974
Run 694 Init: Value 184615 Cost 3939 PUs 3939 Connection 177589 Missing 1 Shortfall 16697.4 Penalty 3086.52 MPM 0.528622
Run 694 ThermalAnnealing: Value 7795.86 Cost 449 PUs 449 Connection 7260 Missing 0 Shortfall 469.889 Penalty 86.859 MPM 0.986735
Run 694 Iterative Improvement: Value 7795.86 Cost 449 PUs 449 Connection 7260 Missing 0 Shortfall 469.889 Penalty 86.859 MPM 0.986735

Run 695: Using Calculated Tinit = 186.046 Tcool = 0.998867
Run 695 Init: Value 184152 Cost 3958 PUs 3958 Connection 177176 Missing 1 Shortfall 16325.3 Penalty 3017.74 MPM 0.539126
Run 695 ThermalAnnealing: Value 8516.86 Cost 570 PUs 570 Connection 7860 Missing 0 Shortfall 469.889 Penalty 86.859 MPM 0.986735
Run 695 Iterative Improvement: Value 8516.86 Cost 570 PUs 570 Connection 7860 Missing 0 Shortfall 469.889 Penalty 86.859 MPM 0.986735

Run 696: Using Calculated Tinit = 188.817 Tcool = 0.999079
Run 696 Init: Value 186863 Cost 3958 PUs 3958 Connection 179161 Missing 1 Shortfall 20252.1 Penalty 3743.59 MPM 0.428272
Run 696 ThermalAnnealing: Value 9151.86 Cost 515 PUs 515 Connection 8550 Missing 0 Shortfall 469.889 Penalty 86.859 MPM 0.986735
Run 696 Iterative Improvement: Value 9151.86 Cost 515 PUs 515 Connection 8550 Missing 0 Shortfall 469.889 Penalty 86.859 MPM 0.986735

Run 698: Using Calculated Tinit = 189.897 Tcool = 0.998865
Run 698 Init: Value 185264 Cost 3869 PUs 3869 Connection 177710 Missing 1 Shortfall 19937 Penalty 3685.36 MPM 0.437165
Run 698 ThermalAnnealing: Value 9141.95 Cost 475 PUs 475 Connection 8580 Missing 0 Shortfall 470.43 Penalty 86.9524 MPM 0.986735
Run 698 Iterative Improvement: Value 9141.95 Cost 475 PUs 475 Connection 8580 Missing 0 Shortfall 470.43 Penalty 86.9524 MPM 0.986735
Run 694 is finished (out of 1000). 
Run 697: Using Calculated Tinit = 188.743 Tcool = 0.998989
Run 697 Init: Value 183694 Cost 3906 PUs 3906 Connection 177237 Missing 1 Shortfall 13800 Penalty 2550.93 MPM 0.610418
Run 697 ThermalAnnealing: Value 8036.86 Cost 450 PUs 450 Connection 7500 Missing 0 Shortfall 469.889 Penalty 86.859 MPM 0.986735
Run 697 Iterative Improvement: Value 8036.86 Cost 450 PUs 450 Connection 7500 Missing 0 Shortfall 469.889 Penalty 86.859 MPM 0.986735

Run 699: Using Calculated Tinit = 184.508 Tcool = 0.998979
Run 699 Init: Value 184872 Cost 3955 PUs 3955 Connection 177812 Missing 1 Shortfall 16799.4 Penalty 3105.37 MPM 0.525743
Run 699 ThermalAnnealing: Value 7908.12 Cost 471 PUs 471 Connection 7350 Missing 0 Shortfall 471.405 Penalty 87.1207 MPM 0.986735
Run 699 Iterative Improvement: Value 7908.12 Cost 471 PUs 471 Connection 7350 Missing 0 Shortfall 471.405 Penalty 87.1207 MPM 0.986735

Run 700: Using Calculated Tinit = 188.127 Tcool = 0.99908
Run 700 Init: Value 186939 Cost 3876 PUs 3876 Connection 179502 Missing 1 Shortfall 19262.6 Penalty 3560.69 MPM 0.456206
Run 700 ThermalAnnealing: Value 8520.76 Cost 532 PUs 532 Connection 7890 Missing 0 Shortfall 534.297 Penalty 98.7647 MPM 0.984916
Run 700 Iterative Improvement: Value 8520.76 Cost 532 PUs 532 Connection 7890 Missing 0 Shortfall 534.297 Penalty 98.7647 MPM 0.984916

Run 701: Using Calculated Tinit = 189.81 Tcool = 0.998976
Run 701 Init: Value 183924 Cost 3914 PUs 3914 Connection 176152 Missing 1 Shortfall 20873.6 Penalty 3858.49 MPM 0.410725
Run 701 ThermalAnnealing: Value 7987.86 Cost 431 PUs 431 Connection 7470 Missing 0 Shortfall 469.889 Penalty 86.859 MPM 0.986735
Run 701 Iterative Improvement: Value 7987.86 Cost 431 PUs 431 Connection 7470 Missing 0 Shortfall 469.889 Penalty 86.859 MPM 0.986735
Time passed so far is  1 min  and 13 secs 
Run 695 is finished (out of 1000). Time passed so far is  1 min  and 13 secs 
Run 696 is finished (out of 1000). Time passed so far is  1 min  and 13 secs 
Run 698 is finished (out of 1000). Time passed so far is  1 min  and 13 secs 
Run 697 is finished (out of 1000). Time passed so far is  1 min  and 13 secs 
Run 699 is finished (out of 1000). Time passed so far is  1 min  and 13 secs 
Run 700 is finished (out of 1000). Time passed so far is  1 min  and 13 secs 
Run 701 is finished (out of 1000). Time passed so far is  1 min  and 13 secs 

Run 702: Using Calculated Tinit = 189.892 Tcool = 0.999097
Run 702 Init: Value 186513 Cost 3849 PUs 3849 Connection 178608 Missing 1 Shortfall 21940.7 Penalty 4055.75 MPM 0.3806
Run 702 ThermalAnnealing: Value 8767.69 Cost 520 PUs 520 Connection 8160 Missing 0 Shortfall 474.694 Penalty 87.6884 MPM 0.986735
Run 702 Iterative Improvement: Value 8767.69 Cost 520 PUs 520 Connection 8160 Missing 0 Shortfall 474.694 Penalty 87.6884 MPM 0.986735

Run 703: Using Calculated Tinit = 186.051 Tcool = 0.998867
Run 703 Init: Value 182922 Cost 3933 PUs 3933 Connection 175341 Missing 1 Shortfall 19736.6 Penalty 3648.32 MPM 0.442823
Run 703 ThermalAnnealing: Value 7781.76 Cost 453 PUs 453 Connection 7230 Missing 0 Shortfall 534.297 Penalty 98.7647 MPM 0.984916
Run 703 Iterative Improvement: Value 7781.76 Cost 453 PUs 453 Connection 7230 Missing 0 Shortfall 534.297 Penalty 98.7647 MPM 0.984916

Run 704: Using Calculated Tinit = 187.23 Tcool = 0.998971
Run 704 Init: Value 186185 Cost 3987 PUs 3987 Connection 178560 Missing 1 Shortfall 19679 Penalty 3637.66 MPM 0.444451
Run 704 ThermalAnnealing: Value 7967.07 Cost 440 PUs 440 Connection 7440 Missing 0 Shortfall 471.09 Penalty 87.0662 MPM 0.986735
Run 704 Iterative Improvement: Value 7967.07 Cost 440 PUs 440 Connection 7440 Missing 0 Shortfall 471.09 Penalty 87.0662 MPM 0.986735

Run 705: Using Calculated Tinit = 186.38 Tcool = 0.998978
Run 705 Init: Value 185808 Cost 3916 PUs 3916 Connection 178263 Missing 1 Shortfall 19630.3 Penalty 3628.66 MPM 0.445825
Run 705 ThermalAnnealing: Value 9389.76 Cost 471 PUs 471 Connection 8820 Missing 0 Shortfall 534.297 Penalty 98.7647 MPM 0.984916
Run 705 Iterative Improvement: Value 9389.76 Cost 471 PUs 471 Connection 8820 Missing 0 Shortfall 534.297 Penalty 98.7647 MPM 0.984916

Run 706: Using Calculated Tinit = 184.386 Tcool = 0.998954
Run 706 Init: Value 183641 Cost 3964 PUs 3964 Connection 176799 Missing 1 Shortfall 15566.8 Penalty 2877.52 MPM 0.560541
Run 706 ThermalAnnealing: Value 8688.86 Cost 502 PUs 502 Connection 8100 Missing 0 Shortfall 469.889 Penalty 86.859 MPM 0.986735
Run 706 Iterative Improvement: Value 8688.86 Cost 502 PUs 502 Connection 8100 Missing 0 Shortfall 469.889 Penalty 86.859 MPM 0.986735
Run 702 is finished (out of 1000). 
Run 707: Using Calculated Tinit = 185.097 Tcool = 0.998868
Run 707 Init: Value 185916 Cost 4028 PUs 4028 Connection 178848 Missing 1 Shortfall 16444.1 Penalty 3039.7 MPM 0.535772
Run 707 ThermalAnnealing: Value 8378.22 Cost 461 PUs 461 Connection 7830 Missing 0 Shortfall 472.012 Penalty 87.2165 MPM 0.986735
Run 707 Iterative Improvement: Value 8378.22 Cost 461 PUs 461 Connection 7830 Missing 0 Shortfall 472.012 Penalty 87.2165 MPM 0.986735

Run 708: Using Calculated Tinit = 189.734 Tcool = 0.998865
Run 708 Init: Value 185398 Cost 3970 PUs 3970 Connection 177959 Missing 1 Shortfall 18767.3 Penalty 3469.14 MPM 0.470187
Run 708 ThermalAnnealing: Value 9805.09 Cost 598 PUs 598 Connection 9120 Missing 0 Shortfall 471.2 Penalty 87.0854 MPM 0.986735
Run 708 Iterative Improvement: Value 9805.09 Cost 598 PUs 598 Connection 9120 Missing 0 Shortfall 471.2 Penalty 87.0854 MPM 0.986735

Run 709: Using Calculated Tinit = 178.733 Tcool = 0.998994
Run 709 Init: Value 186074 Cost 3929 PUs 3929 Connection 179132 Missing 1 Shortfall 16297.3 Penalty 3012.56 MPM 0.539916
Run 709 ThermalAnnealing: Value 8238.86 Cost 442 PUs 442 Connection 7710 Missing 0 Shortfall 469.889 Penalty 86.859 MPM 0.986735
Run 709 Iterative Improvement: Value 8238.86 Cost 442 PUs 442 Connection 7710 Missing 0 Shortfall 469.889 Penalty 86.859 MPM 0.986735
Time passed so far is  1 min  and 14 secs 
Run 703 is finished (out of 1000). Time passed so far is  1 min  and 14 secs 
Run 704 is finished (out of 1000). Time passed so far is  1 min  and 14 secs 
Run 705 is finished (out of 1000). Time passed so far is  1 min  and 14 secs 
Run 706 is finished (out of 1000). Time passed so far is  1 min  and 14 secs 
Run 707 is finished (out of 1000). Time passed so far is  1 min  and 14 secs 
Run 708 is finished (out of 1000). Time passed so far is  1 min  and 14 secs 
Run 709 is finished (out of 1000). Time passed so far is  1 min  and 14 secs 

Run 710: Using Calculated Tinit = 186.228 Tcool = 0.998867
Run 710 Init: Value 185036 Cost 3886 PUs 3886 Connection 177767 Missing 1 Shortfall 18302 Penalty 3383.12 MPM 0.483324
Run 710 ThermalAnnealing: Value 8045.17 Cost 458 PUs 458 Connection 7500 Missing 0 Shortfall 471.687 Penalty 87.1694 MPM 0.986735
Run 710 Iterative Improvement: Value 8045.17 Cost 458 PUs 458 Connection 7500 Missing 0 Shortfall 471.687 Penalty 87.1694 MPM 0.986735

Run 711: Using Calculated Tinit = 159.892 Tcool = 0.998957
Run 711 Init: Value 185753 Cost 3921 PUs 3921 Connection 178250 Missing 1 Shortfall 19378.9 Penalty 3582.19 MPM 0.452922
Run 711 ThermalAnnealing: Value 8610.14 Cost 453 PUs 453 Connection 8070 Missing 0 Shortfall 471.533 Penalty 87.1428 MPM 0.986735
Run 711 Iterative Improvement: Value 8610.14 Cost 453 PUs 453 Connection 8070 Missing 0 Shortfall 471.533 Penalty 87.1428 MPM 0.986735

Run 712: Using Calculated Tinit = 178.207 Tcool = 0.998872
Run 712 Init: Value 184745 Cost 3940 PUs 3940 Connection 177437 Missing 1 Shortfall 18220.6 Penalty 3368.08 MPM 0.485621
Run 712 ThermalAnnealing: Value 8154.86 Cost 478 PUs 478 Connection 7590 Missing 0 Shortfall 469.889 Penalty 86.859 MPM 0.986735
Run 712 Iterative Improvement: Value 8154.86 Cost 478 PUs 478 Connection 7590 Missing 0 Shortfall 469.889 Penalty 86.859 MPM 0.986735

Run 713: Using Calculated Tinit = 186.035 Tcool = 0.998941
Run 713 Init: Value 185862 Cost 3870 PUs 3870 Connection 178455 Missing 1 Shortfall 19132.6 Penalty 3536.66 MPM 0.459876
Run 713 ThermalAnnealing: Value 8344.02 Cost 453 PUs 453 Connection 7800 Missing 0 Shortfall 493.986 Penalty 91.0186 MPM 0.986735
Run 713 Iterative Improvement: Value 8344.02 Cost 453 PUs 453 Connection 7800 Missing 0 Shortfall 493.986 Penalty 91.0186 MPM 0.986735

Run 714: Using Calculated Tinit = 186.415 Tcool = 0.998929
Run 714 Init: Value 185217 Cost 3918 PUs 3918 Connection 178648 Missing 1 Shortfall 14340.3 Penalty 2650.81 MPM 0.595164
Run 714 ThermalAnnealing: Value 8918.77 Cost 488 PUs 488 Connection 8340 Missing 0 Shortfall 492.533 Penalty 90.7679 MPM 0.986735
Run 714 Iterative Improvement: Value 8918.77 Cost 488 PUs 488 Connection 8340 Missing 0 Shortfall 492.533 Penalty 90.7679 MPM 0.986735
Run 710 is finished (out of 1000). 
Run 715: Using Calculated Tinit = 186.921 Tcool = 0.998897
Run 715 Init: Value 184936 Cost 3837 PUs 3837 Connection 177457 Missing 1 Shortfall 19704.5 Penalty 3642.38 MPM 0.443729
Run 715 ThermalAnnealing: Value 8920.27 Cost 463 PUs 463 Connection 8370 Missing 0 Shortfall 472.288 Penalty 87.2731 MPM 0.986735
Run 715 Iterative Improvement: Value 8920.27 Cost 463 PUs 463 Connection 8370 Missing 0 Shortfall 472.288 Penalty 87.2731 MPM 0.986735

Run 716: Using Calculated Tinit = 174.888 Tcool = 0.998887
Run 716 Init: Value 186374 Cost 3937 PUs 3937 Connection 178734 Missing 1 Shortfall 20032.9 Penalty 3703.09 MPM 0.434458
Run 716 ThermalAnnealing: Value 8602.79 Cost 512 PUs 512 Connection 7980 Missing 0 Shortfall 608.524 Penalty 110.791 MPM 0.986735
Run 716 Iterative Improvement: Value 8602.79 Cost 512 PUs 512 Connection 7980 Missing 0 Shortfall 608.524 Penalty 110.791 MPM 0.986735

Run 717: Using Calculated Tinit = 186.27 Tcool = 0.998867
Run 717 Init: Value 182720 Cost 3900 PUs 3900 Connection 175526 Missing 1 Shortfall 17818.1 Penalty 3293.68 MPM 0.496984
Run 717 ThermalAnnealing: Value 8717.25 Cost 470 PUs 470 Connection 8160 Missing 0 Shortfall 472.142 Penalty 87.2479 MPM 0.986735
Run 717 Iterative Improvement: Value 8717.25 Cost 470 PUs 470 Connection 8160 Missing 0 Shortfall 472.142 Penalty 87.2479 MPM 0.986735
Time passed so far is  1 min  and 15 secs 
Run 711 is finished (out of 1000). Time passed so far is  1 min  and 15 secs 
Run 712 is finished (out of 1000). Time passed so far is  1 min  and 15 secs 
Run 713 is finished (out of 1000). Time passed so far is  1 min  and 15 secs 
Run 714 is finished (out of 1000). Time passed so far is  1 min  and 15 secs 
Run 715 is finished (out of 1000). Time passed so far is  1 min  and 15 secs 
Run 716 is finished (out of 1000). Time passed so far is  1 min  and 15 secs 
Run 717 is finished (out of 1000). Time passed so far is  1 min  and 15 secs 

Run 718: Using Calculated Tinit = 189.391 Tcool = 0.999019
Run 718 Init: Value 187951 Cost 3915 PUs 3915 Connection 180333 Missing 1 Shortfall 20034.1 Penalty 3703.3 MPM 0.434426
Run 718 ThermalAnnealing: Value 7921.86 Cost 455 PUs 455 Connection 7380 Missing 0 Shortfall 469.889 Penalty 86.859 MPM 0.986735
Run 718 Iterative Improvement: Value 7921.86 Cost 455 PUs 455 Connection 7380 Missing 0 Shortfall 469.889 Penalty 86.859 MPM 0.986735

Run 719: Using Calculated Tinit = 189.91 Tcool = 0.998998
Run 719 Init: Value 186955 Cost 3908 PUs 3908 Connection 179172 Missing 1 Shortfall 20964.6 Penalty 3875.31 MPM 0.408156
Run 719 ThermalAnnealing: Value 9704.86 Cost 498 PUs 498 Connection 9120 Missing 0 Shortfall 469.889 Penalty 86.859 MPM 0.986735
Run 719 Iterative Improvement: Value 9550.86 Cost 494 PUs 494 Connection 8970 Missing 0 Shortfall 469.889 Penalty 86.859 MPM 0.986735

Run 720: Using Calculated Tinit = 182.83 Tcool = 0.999055
Run 720 Init: Value 184771 Cost 3924 PUs 3924 Connection 177815 Missing 1 Shortfall 16404.7 Penalty 3032.4 MPM 0.536887
Run 720 ThermalAnnealing: Value 8424.86 Cost 448 PUs 448 Connection 7890 Missing 0 Shortfall 469.889 Penalty 86.859 MPM 0.986735
Run 720 Iterative Improvement: Value 8424.86 Cost 448 PUs 448 Connection 7890 Missing 0 Shortfall 469.889 Penalty 86.859 MPM 0.986735

Run 721: Using Calculated Tinit = 186.921 Tcool = 0.998867
Run 721 Init: Value 184660 Cost 3852 PUs 3852 Connection 177454 Missing 1 Shortfall 18144.2 Penalty 3353.95 MPM 0.487778
Run 721 ThermalAnnealing: Value 9550.86 Cost 464 PUs 464 Connection 9000 Missing 0 Shortfall 469.889 Penalty 86.859 MPM 0.986735
Run 721 Iterative Improvement: Value 9550.86 Cost 464 PUs 464 Connection 9000 Missing 0 Shortfall 469.889 Penalty 86.859 MPM 0.986735

Run 722: Using Calculated Tinit = 189.241 Tcool = 0.998977
Run 722 Init: Value 186280 Cost 3992 PUs 3992 Connection 179726 Missing 1 Shortfall 13860.6 Penalty 2562.13 MPM 0.608708
Run 722 ThermalAnnealing: Value 9123.86 Cost 517 PUs 517 Connection 8520 Missing 0 Shortfall 469.889 Penalty 86.859 MPM 0.986735
Run 722 Iterative Improvement: Value 9123.86 Cost 517 PUs 517 Connection 8520 Missing 0 Shortfall 469.889 Penalty 86.859 MPM 0.986735
Run 718 is finished (out of 1000). Time passed so far is  1 min  and 16 secs 

Run 725: Using Calculated Tinit = 182.546 Tcool = 0.9991
Run 725 Init: Value 185235 Cost 3893 PUs 3893 Connection 178556 Missing 1 Shortfall 15071.1 Penalty 2785.89 MPM 0.574535
Run 725 ThermalAnnealing: Value 10687.9 Cost 671 PUs 671 Connection 9930 Missing 0 Shortfall 469.889 Penalty 86.859 MPM 0.986735
Run 725 Iterative Improvement: Value 10644.9 Cost 658 PUs 658 Connection 9900 Missing 0 Shortfall 469.889 Penalty 86.859 MPM 0.986735

Run 723: Using Calculated Tinit = 181.922 Tcool = 0.998981
Run 723 Init: Value 184711 Cost 3929 PUs 3929 Connection 177903 Missing 1 Shortfall 15572.6 Penalty 2878.6 MPM 0.560375
Run 723 ThermalAnnealing: Value 8753.86 Cost 477 PUs 477 Connection 8190 Missing 0 Shortfall 469.889 Penalty 86.859 MPM 0.986735
Run 723 Iterative Improvement: Value 8753.86 Cost 477 PUs 477 Connection 8190 Missing 0 Shortfall 469.889 Penalty 86.859 MPM 0.986735

Run 724: Using Calculated Tinit = 182.546 Tcool = 0.99901
Run 724 Init: Value 186063 Cost 3889 PUs 3889 Connection 178580 Missing 1 Shortfall 19440.5 Penalty 3593.57 MPM 0.451184
Run 724 ThermalAnnealing: Value 8967.86 Cost 511 PUs 511 Connection 8370 Missing 0 Shortfall 469.889 Penalty 86.859 MPM 0.986735
Run 724 Iterative Improvement: Value 8962.86 Cost 506 PUs 506 Connection 8370 Missing 0 Shortfall 469.889 Penalty 86.859 MPM 0.986735
Run 719 is finished (out of 1000). Time passed so far is  1 min  and 16 secs 
Run 720 is finished (out of 1000). 
Run 726: Using Calculated Tinit = 188.32 Tcool = 0.998866
Run 726 Init: Value 182936 Cost 3898 PUs 3898 Connection 176257 Missing 1 Shortfall 15046.7 Penalty 2781.38 MPM 0.575223
Run 726 ThermalAnnealing: Value 8759.95 Cost 453 PUs 453 Connection 8220 Missing 0 Shortfall 470.445 Penalty 86.9549 MPM 0.986735
Run 726 Iterative Improvement: Value 8759.95 Cost 453 PUs 453 Connection 8220 Missing 0 Shortfall 470.445 Penalty 86.9549 MPM 0.986735
Time passed so far is  1 min  and 16 secs 
Run 721 is finished (out of 1000). Time passed so far is  1 min  and 16 secs 
Run 722 is finished (out of 1000). Time passed so far is  1 min  and 16 secs 
Run 725 is finished (out of 1000). Time passed so far is  1 min  and 16 secs 
Run 723 is finished (out of 1000). Time passed so far is  1 min  and 16 secs 
Run 724 is finished (out of 1000). Time passed so far is  1 min  and 16 secs 
Run 726 is finished (out of 1000). Time passed so far is  1 min  and 16 secs 

Run 727: Using Calculated Tinit = 187.23 Tcool = 0.998867
Run 727 Init: Value 184591 Cost 3804 PUs 3804 Connection 177121 Missing 1 Shortfall 19834.4 Penalty 3666.39 MPM 0.440063
Run 727 ThermalAnnealing: Value 10077 Cost 528 PUs 528 Connection 9450 Missing 0 Shortfall 535.582 Penalty 98.9866 MPM 0.984916
Run 727 Iterative Improvement: Value 10077 Cost 528 PUs 528 Connection 9450 Missing 0 Shortfall 535.582 Penalty 98.9866 MPM 0.984916
Run 727 is finished (out of 1000). Time passed so far is  1 min  and 16 secs 

Run 728: Using Calculated Tinit = 186.048 Tcool = 0.99888
Run 728 Init: Value 183915 Cost 3904 PUs 3904 Connection 176455 Missing 1 Shortfall 19236.8 Penalty 3555.93 MPM 0.456933
Run 728 ThermalAnnealing: Value 8699.86 Cost 483 PUs 483 Connection 8130 Missing 0 Shortfall 469.889 Penalty 86.859 MPM 0.986735
Run 728 Iterative Improvement: Value 8699.86 Cost 483 PUs 483 Connection 8130 Missing 0 Shortfall 469.889 Penalty 86.859 MPM 0.986735

Run 730: Using Calculated Tinit = 157.399 Tcool = 0.998884
Run 730 Init: Value 184241 Cost 3852 PUs 3852 Connection 177244 Missing 1 Shortfall 17014.4 Penalty 3145.12 MPM 0.519673
Run 730 ThermalAnnealing: Value 10030.4 Cost 530 PUs 530 Connection 9390 Missing 0 Shortfall 597.529 Penalty 110.418 MPM 0.983213
Run 730 Iterative Improvement: Value 10030.4 Cost 530 PUs 530 Connection 9390 Missing 0 Shortfall 597.529 Penalty 110.418 MPM 0.983213

Run 731: Using Calculated Tinit = 188.181 Tcool = 0.998989
Run 731 Init: Value 185570 Cost 3961 PUs 3961 Connection 177556 Missing 1 Shortfall 21925.5 Penalty 4052.93 MPM 0.38103
Run 731 ThermalAnnealing: Value 9638.86 Cost 612 PUs 612 Connection 8940 Missing 0 Shortfall 469.889 Penalty 86.859 MPM 0.986735
Run 731 Iterative Improvement: Value 9638.86 Cost 612 PUs 612 Connection 8940 Missing 0 Shortfall 469.889 Penalty 86.859 MPM 0.986735

Run 729: Using Calculated Tinit = 185.418 Tcool = 0.999021
Run 729 Init: Value 185179 Cost 3957 PUs 3957 Connection 178088 Missing 1 Shortfall 16956.3 Penalty 3134.36 MPM 0.521315
Run 729 ThermalAnnealing: Value 8560.76 Cost 542 PUs 542 Connection 7920 Missing 0 Shortfall 534.297 Penalty 98.7647 MPM 0.984916
Run 729 Iterative Improvement: Value 8560.76 Cost 542 PUs 542 Connection 7920 Missing 0 Shortfall 534.297 Penalty 98.7647 MPM 0.984916

Run 732: Using Calculated Tinit = 181.275 Tcool = 0.998981
Run 732 Init: Value 183993 Cost 3885 PUs 3885 Connection 176939 Missing 1 Shortfall 17141.4 Penalty 3168.58 MPM 0.516089
Run 732 ThermalAnnealing: Value 9040.79 Cost 463 PUs 463 Connection 8490 Missing 0 Shortfall 475.301 Penalty 87.7931 MPM 0.986735
Run 732 Iterative Improvement: Value 9040.79 Cost 463 PUs 463 Connection 8490 Missing 0 Shortfall 475.301 Penalty 87.7931 MPM 0.986735

Run 733: Using Calculated Tinit = 197.057 Tcool = 0.998875
Run 733 Init: Value 187446 Cost 4037 PUs 4037 Connection 180663 Missing 1 Shortfall 14855.8 Penalty 2746.09 MPM 0.580612
Run 733 ThermalAnnealing: Value 8502.86 Cost 436 PUs 436 Connection 7980 Missing 0 Shortfall 469.889 Penalty 86.859 MPM 0.986735
Run 733 Iterative Improvement: Value 8502.86 Cost 436 PUs 436 Connection 7980 Missing 0 Shortfall 469.889 Penalty 86.859 MPM 0.986735

Run 734: Using Calculated Tinit = 186.38 Tcool = 0.998867
Run 734 Init: Value 185196 Cost 3964 PUs 3964 Connection 177774 Missing 1 Shortfall 18705.5 Penalty 3457.72 MPM 0.471932
Run 734 ThermalAnnealing: Value 9358.14 Cost 481 PUs 481 Connection 8790 Missing 0 Shortfall 471.503 Penalty 87.1376 MPM 0.986735
Run 734 Iterative Improvement: Value 9358.14 Cost 481 PUs 481 Connection 8790 Missing 0 Shortfall 471.503 Penalty 87.1376 MPM 0.986735
Run 728 is finished (out of 1000). 
Run 735: Using Calculated Tinit = 189.629 Tcool = 0.999043
Run 735 Init: Value 186510 Cost 3937 PUs 3937 Connection 179472 Missing 1 Shortfall 16777.9 Penalty 3101.39 MPM 0.526351
Run 735 ThermalAnnealing: Value 8711.24 Cost 453 PUs 453 Connection 8160 Missing 0 Shortfall 535.83 Penalty 98.2419 MPM 0.986735
Run 735 Iterative Improvement: Value 8711.24 Cost 453 PUs 453 Connection 8160 Missing 0 Shortfall 535.83 Penalty 98.2419 MPM 0.986735
Time passed so far is  1 min  and 17 secs 
Run 730 is finished (out of 1000). Time passed so far is  1 min  and 17 secs 
Run 731 is finished (out of 1000). Time passed so far is  1 min  and 17 secs 
Run 729 is finished (out of 1000). Time passed so far is  1 min  and 17 secs 
Run 732 is finished (out of 1000). Time passed so far is  1 min  and 17 secs 
Run 733 is finished (out of 1000). Time passed so far is  1 min  and 17 secs 
Run 734 is finished (out of 1000). Time passed so far is  1 min  and 17 secs 
Run 735 is finished (out of 1000). Time passed so far is  1 min  and 17 secs 

Run 737: Using Calculated Tinit = 186.046 Tcool = 0.99888
Run 737 Init: Value 187019 Cost 3954 PUs 3954 Connection 179891 Missing 1 Shortfall 17170.2 Penalty 3173.91 MPM 0.515276
Run 737 ThermalAnnealing: Value 8754.29 Cost 507 PUs 507 Connection 8160 Missing 0 Shortfall 472.4 Penalty 87.2924 MPM 0.986735
Run 737 Iterative Improvement: Value 8754.29 Cost 507 PUs 507 Connection 8160 Missing 0 Shortfall 472.4 Penalty 87.2924 MPM 0.986735

Run 736: Using Calculated Tinit = 197.057 Tcool = 0.999013
Run 736 Init: Value 184241 Cost 3981 PUs 3981 Connection 176929 Missing 1 Shortfall 18021.6 Penalty 3331.28 MPM 0.491241
Run 736 ThermalAnnealing: Value 8337.82 Cost 460 PUs 460 Connection 7770 Missing 0 Shortfall 591.292 Penalty 107.816 MPM 0.986735
Run 736 Iterative Improvement: Value 8337.82 Cost 460 PUs 460 Connection 7770 Missing 0 Shortfall 591.292 Penalty 107.816 MPM 0.986735

Run 738: Using Calculated Tinit = 188.181 Tcool = 0.999036
Run 738 Init: Value 186715 Cost 3864 PUs 3864 Connection 179252 Missing 1 Shortfall 19469 Penalty 3598.84 MPM 0.450379
Run 738 ThermalAnnealing: Value 8859.16 Cost 552 PUs 552 Connection 8220 Missing 0 Shortfall 471.646 Penalty 87.1623 MPM 0.986735
Run 738 Iterative Improvement: Value 8857.16 Cost 550 PUs 550 Connection 8220 Missing 0 Shortfall 471.646 Penalty 87.1623 MPM 0.986735

Run 739: Using Calculated Tinit = 183.679 Tcool = 0.998868
Run 739 Init: Value 185850 Cost 4005 PUs 4005 Connection 179030 Missing 1 Shortfall 15229.9 Penalty 2815.25 MPM 0.57005
Run 739 ThermalAnnealing: Value 8852.5 Cost 455 PUs 455 Connection 8310 Missing 0 Shortfall 473.574 Penalty 87.4951 MPM 0.986735
Run 739 Iterative Improvement: Value 8852.5 Cost 455 PUs 455 Connection 8310 Missing 0 Shortfall 473.574 Penalty 87.4951 MPM 0.986735
Run 737 is finished (out of 1000). Time passed so far is  1 min  and 17 secs 
Run 736 is finished (out of 1000). 
Run 743: Using Calculated Tinit = 183.83 Tcool = 0.999039
Run 743 Init: Value 186211 Cost 3941 PUs 3941 Connection 179298 Missing 1 Shortfall 16077.4 Penalty 2971.91 MPM 0.546124
Run 743 ThermalAnnealing: Value 8340.86 Cost 454 PUs 454 Connection 7800 Missing 0 Shortfall 469.889 Penalty 86.859 MPM 0.986735
Run 743 Iterative Improvement: Value 8340.86 Cost 454 PUs 454 Connection 7800 Missing 0 Shortfall 469.889 Penalty 86.859 MPM 0.986735

Run 742: Using Calculated Tinit = 186.498 Tcool = 0.998965
Run 742 Init: Value 186165 Cost 3929 PUs 3929 Connection 179792 Missing 1 Shortfall 13219.4 Penalty 2443.6 MPM 0.62681
Run 742 ThermalAnnealing: Value 8006.86 Cost 450 PUs 450 Connection 7470 Missing 0 Shortfall 469.889 Penalty 86.859 MPM 0.986735
Run 742 Iterative Improvement: Value 8006.86 Cost 450 PUs 450 Connection 7470 Missing 0 Shortfall 469.889 Penalty 86.859 MPM 0.986735

Run 740: Using Calculated Tinit = 186.046 Tcool = 0.999032
Run 740 Init: Value 186849 Cost 3896 PUs 3896 Connection 179621 Missing 1 Shortfall 18024.1 Penalty 3331.76 MPM 0.491168
Run 740 ThermalAnnealing: Value 9698.11 Cost 552 PUs 552 Connection 9030 Missing 0 Shortfall 639.325 Penalty 116.108 MPM 0.986735
Run 740 Iterative Improvement: Value 9698.11 Cost 552 PUs 552 Connection 9030 Missing 0 Shortfall 639.325 Penalty 116.108 MPM 0.986735

Run 741: Using Calculated Tinit = 188.181 Tcool = 0.998952
Run 741 Init: Value 184877 Cost 3919 PUs 3919 Connection 178245 Missing 1 Shortfall 14679 Penalty 2713.42 MPM 0.585602
Run 741 ThermalAnnealing: Value 8686.23 Cost 469 PUs 469 Connection 8130 Missing 0 Shortfall 472.039 Penalty 87.2302 MPM 0.986735
Run 741 Iterative Improvement: Value 8686.23 Cost 469 PUs 469 Connection 8130 Missing 0 Shortfall 472.039 Penalty 87.2302 MPM 0.986735
Time passed so far is  1 min  and 17 secs 
Run 738 is finished (out of 1000). 
Run 744: Using Calculated Tinit = 187.379 Tcool = 0.99899
Run 744 Init: Value 184167 Cost 3923 PUs 3923 Connection 177355 Missing 1 Shortfall 15629.4 Penalty 2889.09 MPM 0.558773
Run 744 ThermalAnnealing: Value 7423.86 Cost 437 PUs 437 Connection 6900 Missing 0 Shortfall 469.889 Penalty 86.859 MPM 0.986735
Run 744 Iterative Improvement: Value 7423.86 Cost 437 PUs 437 Connection 6900 Missing 0 Shortfall 469.889 Penalty 86.859 MPM 0.986735
Time passed so far is  1 min  and 18 secs 
Run 739 is finished (out of 1000). Time passed so far is  1 min  and 18 secs 
Run 743 is finished (out of 1000). Time passed so far is  1 min  and 18 secs 
Run 742 is finished (out of 1000). Time passed so far is  1 min  and 18 secs 
Run 740 is finished (out of 1000). Time passed so far is  1 min  and 18 secs 
Run 741 is finished (out of 1000). Time passed so far is  1 min  and 18 secs 
Run 744 is finished (out of 1000). Time passed so far is  1 min  and 18 secs 

Run 745: Using Calculated Tinit = 189.91 Tcool = 0.998976
Run 745 Init: Value 184367 Cost 3857 PUs 3857 Connection 177288 Missing 1 Shortfall 17432.6 Penalty 3222.41 MPM 0.507868
Run 745 ThermalAnnealing: Value 9835.86 Cost 917 PUs 917 Connection 8832 Missing 0 Shortfall 469.889 Penalty 86.859 MPM 0.986735
Run 745 Iterative Improvement: Value 9835.86 Cost 917 PUs 917 Connection 8832 Missing 0 Shortfall 469.889 Penalty 86.859 MPM 0.986735

Run 746: Using Calculated Tinit = 186.046 Tcool = 0.999066
Run 746 Init: Value 187054 Cost 3920 PUs 3920 Connection 180091 Missing 1 Shortfall 16462 Penalty 3042.99 MPM 0.535269
Run 746 ThermalAnnealing: Value 8395.16 Cost 496 PUs 496 Connection 7800 Missing 0 Shortfall 536.574 Penalty 99.1578 MPM 0.984916
Run 746 Iterative Improvement: Value 8395.16 Cost 496 PUs 496 Connection 7800 Missing 0 Shortfall 536.574 Penalty 99.1578 MPM 0.984916

Run 747: Using Calculated Tinit = 197.057 Tcool = 0.998956
Run 747 Init: Value 185010 Cost 3827 PUs 3827 Connection 177494 Missing 1 Shortfall 19958.5 Penalty 3689.32 MPM 0.436561
Run 747 ThermalAnnealing: Value 8655.86 Cost 499 PUs 499 Connection 8070 Missing 0 Shortfall 469.889 Penalty 86.859 MPM 0.986735
Run 747 Iterative Improvement: Value 8655.86 Cost 499 PUs 499 Connection 8070 Missing 0 Shortfall 469.889 Penalty 86.859 MPM 0.986735
Run 745 is finished (out of 1000). 
Run 748: Using Calculated Tinit = 185.987 Tcool = 0.998964
Run 748 Init: Value 184721 Cost 3887 PUs 3887 Connection 177981 Missing 1 Shortfall 15433.7 Penalty 2852.92 MPM 0.564297
Run 748 ThermalAnnealing: Value 8645.86 Cost 459 PUs 459 Connection 8100 Missing 0 Shortfall 469.889 Penalty 86.859 MPM 0.986735
Run 748 Iterative Improvement: Value 8645.86 Cost 459 PUs 459 Connection 8100 Missing 0 Shortfall 469.889 Penalty 86.859 MPM 0.986735

Run 749: Using Calculated Tinit = 192.322 Tcool = 0.998877
Run 749 Init: Value 185181 Cost 3919 PUs 3919 Connection 177747 Missing 1 Shortfall 19015 Penalty 3514.91 MPM 0.463196
Run 749 ThermalAnnealing: Value 8745.15 Cost 468 PUs 468 Connection 8190 Missing 0 Shortfall 471.577 Penalty 87.1504 MPM 0.986735
Run 749 Iterative Improvement: Value 8745.15 Cost 468 PUs 468 Connection 8190 Missing 0 Shortfall 471.577 Penalty 87.1504 MPM 0.986735

Run 750: Using Calculated Tinit = 186.046 Tcool = 0.998929
Run 750 Init: Value 185086 Cost 3880 PUs 3880 Connection 178222 Missing 1 Shortfall 16143.7 Penalty 2984.16 MPM 0.544255
Run 750 ThermalAnnealing: Value 8464.86 Cost 458 PUs 458 Connection 7920 Missing 0 Shortfall 469.889 Penalty 86.859 MPM 0.986735
Run 750 Iterative Improvement: Value 8464.86 Cost 458 PUs 458 Connection 7920 Missing 0 Shortfall 469.889 Penalty 86.859 MPM 0.986735

Run 751: Using Calculated Tinit = 189.892 Tcool = 0.998951
Run 751 Init: Value 185745 Cost 4021 PUs 4021 Connection 178573 Missing 1 Shortfall 17048.6 Penalty 3151.42 MPM 0.518709
Run 751 ThermalAnnealing: Value 7611.45 Cost 444 PUs 444 Connection 7080 Missing 0 Shortfall 473.339 Penalty 87.4545 MPM 0.986735
Run 751 Iterative Improvement: Value 7611.45 Cost 444 PUs 444 Connection 7080 Missing 0 Shortfall 473.339 Penalty 87.4545 MPM 0.986735

Run 752: Using Calculated Tinit = 189.11 Tcool = 0.998879
Run 752 Init: Value 185660 Cost 3894 PUs 3894 Connection 178851 Missing 1 Shortfall 15768.1 Penalty 2914.73 MPM 0.554857
Run 752 ThermalAnnealing: Value 9710.87 Cost 534 PUs 534 Connection 9090 Missing 0 Shortfall 469.936 Penalty 86.8671 MPM 0.986735
Run 752 Iterative Improvement: Value 9710.87 Cost 534 PUs 534 Connection 9090 Missing 0 Shortfall 469.936 Penalty 86.8671 MPM 0.986735
Time passed so far is  1 min  and 18 secs 
Run 746 is finished (out of 1000). Time passed so far is  1 min  and 19 secs 
Run 747 is finished (out of 1000). Time passed so far is  1 min  and 19 secs 
Run 748 is finished (out of 1000). Time passed so far is  1 min  and 19 secs 
Run 749 is finished (out of 1000). Time passed so far is  1 min  and 19 secs 
Run 750 is finished (out of 1000). Time passed so far is  1 min  and 19 secs 
Run 751 is finished (out of 1000). Time passed so far is  1 min  and 19 secs 
Run 752 is finished (out of 1000). Time passed so far is  1 min  and 19 secs 

Run 753: Using Calculated Tinit = 186.046 Tcool = 0.99888
Run 753 Init: Value 185645 Cost 3891 PUs 3891 Connection 179083 Missing 1 Shortfall 14447.2 Penalty 2670.56 MPM 0.592148
Run 753 ThermalAnnealing: Value 9124.86 Cost 608 PUs 608 Connection 8430 Missing 0 Shortfall 469.889 Penalty 86.859 MPM 0.986735
Run 753 Iterative Improvement: Value 9116.86 Cost 600 PUs 600 Connection 8430 Missing 0 Shortfall 469.889 Penalty 86.859 MPM 0.986735

Run 754: Using Calculated Tinit = 186.322 Tcool = 0.999
Run 754 Init: Value 187462 Cost 3944 PUs 3944 Connection 179700 Missing 1 Shortfall 20653.6 Penalty 3817.81 MPM 0.416937
Run 754 ThermalAnnealing: Value 9059.76 Cost 471 PUs 471 Connection 8490 Missing 0 Shortfall 534.297 Penalty 98.7647 MPM 0.984916
Run 754 Iterative Improvement: Value 9059.76 Cost 471 PUs 471 Connection 8490 Missing 0 Shortfall 534.297 Penalty 98.7647 MPM 0.984916

Run 755: Using Calculated Tinit = 178.172 Tcool = 0.998885
Run 755 Init: Value 185075 Cost 3895 PUs 3895 Connection 177711 Missing 1 Shortfall 18768.1 Penalty 3469.28 MPM 0.470166
Run 755 ThermalAnnealing: Value 9358.86 Cost 512 PUs 512 Connection 8760 Missing 0 Shortfall 469.889 Penalty 86.859 MPM 0.986735
Run 755 Iterative Improvement: Value 9358.86 Cost 512 PUs 512 Connection 8760 Missing 0 Shortfall 469.889 Penalty 86.859 MPM 0.986735

Run 756: Using Calculated Tinit = 186.161 Tcool = 0.999017
Run 756 Init: Value 184123 Cost 3921 PUs 3921 Connection 176880 Missing 1 Shortfall 17972.6 Penalty 3322.23 MPM 0.492624
Run 756 ThermalAnnealing: Value 9527.87 Cost 471 PUs 471 Connection 8970 Missing 0 Shortfall 469.937 Penalty 86.8672 MPM 0.986735
Run 756 Iterative Improvement: Value 9527.87 Cost 471 PUs 471 Connection 8970 Missing 0 Shortfall 469.937 Penalty 86.8672 MPM 0.986735

Run 757: Using Calculated Tinit = 187.79 Tcool = 0.999053
Run 757 Init: Value 185667 Cost 3943 PUs 3943 Connection 177710 Missing 1 Shortfall 21713.7 Penalty 4013.78 MPM 0.387008
Run 757 ThermalAnnealing: Value 8775.76 Cost 487 PUs 487 Connection 8190 Missing 0 Shortfall 534.297 Penalty 98.7647 MPM 0.984916
Run 757 Iterative Improvement: Value 8775.76 Cost 487 PUs 487 Connection 8190 Missing 0 Shortfall 534.297 Penalty 98.7647 MPM 0.984916

Run 758: Using Calculated Tinit = 185.933 Tcool = 0.998953
Run 758 Init: Value 184558 Cost 3942 PUs 3942 Connection 177321 Missing 1 Shortfall 17823.4 Penalty 3294.66 MPM 0.496834
Run 758 ThermalAnnealing: Value 9221.24 Cost 482 PUs 482 Connection 8640 Missing 0 Shortfall 537.037 Penalty 99.2378 MPM 0.984916
Run 758 Iterative Improvement: Value 9221.24 Cost 482 PUs 482 Connection 8640 Missing 0 Shortfall 537.037 Penalty 99.2378 MPM 0.984916
Run 753 is finished (out of 1000). 
Run 759: Using Calculated Tinit = 187.993 Tcool = 0.998962
Run 759 Init: Value 185327 Cost 3974 PUs 3974 Connection 177395 Missing 1 Shortfall 21412.3 Penalty 3958.06 MPM 0.395519
Run 759 ThermalAnnealing: Value 8262.09 Cost 453 PUs 453 Connection 7710 Missing 0 Shortfall 540.752 Penalty 99.0915 MPM 0.986735
Run 759 Iterative Improvement: Value 8262.09 Cost 453 PUs 453 Connection 7710 Missing 0 Shortfall 540.752 Penalty 99.0915 MPM 0.986735

Run 760: Using Calculated Tinit = 188.165 Tcool = 0.999101
Run 760 Init: Value 184976 Cost 4017 PUs 4017 Connection 178331 Missing 1 Shortfall 14216.6 Penalty 2627.94 MPM 0.598656
Run 760 ThermalAnnealing: Value 8674.91 Cost 458 PUs 458 Connection 8130 Missing 0 Shortfall 470.209 Penalty 86.9142 MPM 0.986735
Run 760 Iterative Improvement: Value 8674.91 Cost 458 PUs 458 Connection 8130 Missing 0 Shortfall 470.209 Penalty 86.9142 MPM 0.986735
Time passed so far is  1 min  and 19 secs 
Run 754 is finished (out of 1000). Time passed so far is  1 min  and 20 secs 
Run 755 is finished (out of 1000). Time passed so far is  1 min  and 20 secs 
Run 756 is finished (out of 1000). Time passed so far is  1 min  and 20 secs 
Run 757 is finished (out of 1000). Time passed so far is  1 min  and 20 secs 
Run 758 is finished (out of 1000). Time passed so far is  1 min  and 20 secs 
Run 759 is finished (out of 1000). Time passed so far is  1 min  and 20 secs 
Run 760 is finished (out of 1000). Time passed so far is  1 min  and 20 secs 

Run 761: Using Calculated Tinit = 185.566 Tcool = 0.998881
Run 761 Init: Value 188078 Cost 3960 PUs 3960 Connection 181056 Missing 1 Shortfall 16567 Penalty 3062.41 MPM 0.532304
Run 761 ThermalAnnealing: Value 8843.32 Cost 472 PUs 472 Connection 8280 Missing 0 Shortfall 494.239 Penalty 91.3204 MPM 0.986139
Run 761 Iterative Improvement: Value 8843.32 Cost 472 PUs 472 Connection 8280 Missing 0 Shortfall 494.239 Penalty 91.3204 MPM 0.986139

Run 762: Using Calculated Tinit = 186.706 Tcool = 0.998972
Run 762 Init: Value 187236 Cost 3896 PUs 3896 Connection 179754 Missing 1 Shortfall 19398.9 Penalty 3585.89 MPM 0.452358
Run 762 ThermalAnnealing: Value 9294.11 Cost 514 PUs 514 Connection 8670 Missing 0 Shortfall 595.756 Penalty 110.112 MPM 0.983213
Run 762 Iterative Improvement: Value 9294.11 Cost 514 PUs 514 Connection 8670 Missing 0 Shortfall 595.756 Penalty 110.112 MPM 0.983213

Run 763: Using Calculated Tinit = 186.59 Tcool = 0.998952
Run 763 Init: Value 186110 Cost 3884 PUs 3884 Connection 179805 Missing 1 Shortfall 13094.8 Penalty 2420.57 MPM 0.630327
Run 763 ThermalAnnealing: Value 8743.03 Cost 473 PUs 473 Connection 8160 Missing 0 Shortfall 599.581 Penalty 110.034 MPM 0.984916
Run 763 Iterative Improvement: Value 8743.03 Cost 473 PUs 473 Connection 8160 Missing 0 Shortfall 599.581 Penalty 110.034 MPM 0.984916

Run 764: Using Calculated Tinit = 186.284 Tcool = 0.998941
Run 764 Init: Value 184882 Cost 3926 PUs 3926 Connection 177585 Missing 1 Shortfall 18238 Penalty 3371.29 MPM 0.485131
Run 764 ThermalAnnealing: Value 8210.52 Cost 473 PUs 473 Connection 7650 Missing 0 Shortfall 473.877 Penalty 87.521 MPM 0.986735
Run 764 Iterative Improvement: Value 8210.52 Cost 473 PUs 473 Connection 7650 Missing 0 Shortfall 473.877 Penalty 87.521 MPM 0.986735

Run 765: Using Calculated Tinit = 186.415 Tcool = 0.998978
Run 765 Init: Value 187768 Cost 3938 PUs 3938 Connection 181126 Missing 1 Shortfall 14627.9 Penalty 2703.96 MPM 0.587047
Run 765 ThermalAnnealing: Value 9238.97 Cost 482 PUs 482 Connection 8670 Missing 0 Shortfall 470.549 Penalty 86.9729 MPM 0.986735
Run 765 Iterative Improvement: Value 9238.97 Cost 482 PUs 482 Connection 8670 Missing 0 Shortfall 470.549 Penalty 86.9729 MPM 0.986735

Run 766: Using Calculated Tinit = 180.836 Tcool = 0.998901
Run 766 Init: Value 187483 Cost 3827 PUs 3827 Connection 180001 Missing 1 Shortfall 19773.8 Penalty 3655.18 MPM 0.441774
Run 766 ThermalAnnealing: Value 7996.99 Cost 440 PUs 440 Connection 7470 Missing 0 Shortfall 470.674 Penalty 86.9945 MPM 0.986735
Run 766 Iterative Improvement: Value 7996.99 Cost 440 PUs 440 Connection 7470 Missing 0 Shortfall 470.674 Penalty 86.9945 MPM 0.986735
Run 761 is finished (out of 1000). Time passed so far is  1 min  and 20 secs 
Run 762 is finished (out of 1000). Time passed so far is  1 min  and 20 secs 

Run 767: Using Calculated Tinit = 186.084 Tcool = 0.998941
Run 767 Init: Value 185150 Cost 3909 PUs 3909 Connection 177476 Missing 1 Shortfall 20365.7 Penalty 3764.59 MPM 0.425065
Run 767 ThermalAnnealing: Value 8248.86 Cost 482 PUs 482 Connection 7680 Missing 0 Shortfall 469.889 Penalty 86.859 MPM 0.986735
Run 767 Iterative Improvement: Value 8248.86 Cost 482 PUs 482 Connection 7680 Missing 0 Shortfall 469.889 Penalty 86.859 MPM 0.986735

Run 768: Using Calculated Tinit = 189.784 Tcool = 0.998962
Run 768 Init: Value 183726 Cost 3954 PUs 3954 Connection 175646 Missing 1 Shortfall 22322.1 Penalty 4126.25 MPM 0.369833
Run 768 ThermalAnnealing: Value 9303.46 Cost 486 PUs 486 Connection 8730 Missing 0 Shortfall 473.353 Penalty 87.457 MPM 0.986735
Run 768 Iterative Improvement: Value 9303.46 Cost 486 PUs 486 Connection 8730 Missing 0 Shortfall 473.353 Penalty 87.457 MPM 0.986735
Run 763 is finished (out of 1000). Time passed so far is  1 min  and 20 secs 
Run 764 is finished (out of 1000). Time passed so far is  1 min  and 20 secs 
Run 765 is finished (out of 1000). Time passed so far is  1 min  and 20 secs 
Run 766 is finished (out of 1000). Time passed so far is  1 min  and 21 secs 
Run 767 is finished (out of 1000). Time passed so far is  1 min  and 21 secs 
Run 768 is finished (out of 1000). 
Run 769: Using Calculated Tinit = 187.635 Tcool = 0.999037
Run 769 Init: Value 186260 Cost 3901 PUs 3901 Connection 178758 Missing 1 Shortfall 19478.6 Penalty 3600.63 MPM 0.450106
Run 769 ThermalAnnealing: Value 9097.86 Cost 521 PUs 521 Connection 8490 Missing 0 Shortfall 469.889 Penalty 86.859 MPM 0.986735
Run 769 Iterative Improvement: Value 9097.86 Cost 521 PUs 521 Connection 8490 Missing 0 Shortfall 469.889 Penalty 86.859 MPM 0.986735
Time passed so far is  1 min  and 21 secs 

Run 770: Using Calculated Tinit = 187.621 Tcool = 0.998999
Run 770 Init: Value 185899 Cost 3996 PUs 3996 Connection 178369 Missing 1 Shortfall 19116.1 Penalty 3533.61 MPM 0.460341
Run 770 ThermalAnnealing: Value 8762.86 Cost 456 PUs 456 Connection 8220 Missing 0 Shortfall 469.889 Penalty 86.859 MPM 0.986735
Run 770 Iterative Improvement: Value 8762.86 Cost 456 PUs 456 Connection 8220 Missing 0 Shortfall 469.889 Penalty 86.859 MPM 0.986735
Run 769 is finished (out of 1000). Time passed so far is  1 min  and 21 secs 
Run 770 is finished (out of 1000). Time passed so far is  1 min  and 21 secs 

Run 771: Using Calculated Tinit = 189.897 Tcool = 0.998878
Run 771 Init: Value 185970 Cost 3855 PUs 3855 Connection 178773 Missing 1 Shortfall 18078.8 Penalty 3341.86 MPM 0.489625
Run 771 ThermalAnnealing: Value 9265.05 Cost 478 PUs 478 Connection 8700 Missing 0 Shortfall 470.979 Penalty 87.0472 MPM 0.986735
Run 771 Iterative Improvement: Value 9265.05 Cost 478 PUs 478 Connection 8700 Missing 0 Shortfall 470.979 Penalty 87.0472 MPM 0.986735

Run 773: Using Calculated Tinit = 189.785 Tcool = 0.998865
Run 773 Init: Value 185399 Cost 3967 PUs 3967 Connection 178573 Missing 1 Shortfall 15468 Penalty 2859.26 MPM 0.563329
Run 773 ThermalAnnealing: Value 10544.8 Cost 517 PUs 517 Connection 9930 Missing 0 Shortfall 533.474 Penalty 97.8352 MPM 0.986735
Run 773 Iterative Improvement: Value 10544.8 Cost 517 PUs 517 Connection 9930 Missing 0 Shortfall 533.474 Penalty 97.8352 MPM 0.986735

Run 774: Using Calculated Tinit = 186.175 Tcool = 0.999045
Run 774 Init: Value 185712 Cost 3890 PUs 3890 Connection 178199 Missing 1 Shortfall 19598 Penalty 3622.68 MPM 0.446738
Run 774 ThermalAnnealing: Value 7962.86 Cost 466 PUs 466 Connection 7410 Missing 0 Shortfall 469.889 Penalty 86.859 MPM 0.986735
Run 774 Iterative Improvement: Value 7962.86 Cost 466 PUs 466 Connection 7410 Missing 0 Shortfall 469.889 Penalty 86.859 MPM 0.986735

Run 772: Using Calculated Tinit = 189.91 Tcool = 0.999154
Run 772 Init: Value 185334 Cost 3870 PUs 3870 Connection 179123 Missing 1 Shortfall 12664.5 Penalty 2341.03 MPM 0.642474
Run 772 ThermalAnnealing: Value 8668.76 Cost 440 PUs 440 Connection 8130 Missing 0 Shortfall 534.297 Penalty 98.7647 MPM 0.984916
Run 772 Iterative Improvement: Value 8668.76 Cost 440 PUs 440 Connection 8130 Missing 0 Shortfall 534.297 Penalty 98.7647 MPM 0.984916

Run 775: Using Calculated Tinit = 182.228 Tcool = 0.998944
Run 775 Init: Value 186017 Cost 3939 PUs 3939 Connection 177964 Missing 1 Shortfall 22254.3 Penalty 4113.71 MPM 0.371747
Run 775 ThermalAnnealing: Value 8300.76 Cost 432 PUs 432 Connection 7770 Missing 0 Shortfall 534.297 Penalty 98.7647 MPM 0.984916
Run 775 Iterative Improvement: Value 8300.76 Cost 432 PUs 432 Connection 7770 Missing 0 Shortfall 534.297 Penalty 98.7647 MPM 0.984916
Run 771 is finished (out of 1000). Time passed so far is  1 min  and 21 secs 

Run 778: Using Calculated Tinit = 181.275 Tcool = 0.99887
Run 778 Init: Value 186431 Cost 3901 PUs 3901 Connection 179358 Missing 1 Shortfall 17161.7 Penalty 3172.33 MPM 0.515516
Run 778 ThermalAnnealing: Value 8297.86 Cost 471 PUs 471 Connection 7740 Missing 0 Shortfall 469.889 Penalty 86.859 MPM 0.986735
Run 778 Iterative Improvement: Value 8297.86 Cost 471 PUs 471 Connection 7740 Missing 0 Shortfall 469.889 Penalty 86.859 MPM 0.986735

Run 776: Using Calculated Tinit = 181.617 Tcool = 0.998966
Run 776 Init: Value 187094 Cost 3856 PUs 3856 Connection 179737 Missing 1 Shortfall 18941.8 Penalty 3501.4 MPM 0.46526
Run 776 ThermalAnnealing: Value 7980.86 Cost 514 PUs 514 Connection 7380 Missing 0 Shortfall 469.889 Penalty 86.859 MPM 0.986735
Run 776 Iterative Improvement: Value 7980.86 Cost 514 PUs 514 Connection 7380 Missing 0 Shortfall 469.889 Penalty 86.859 MPM 0.986735

Run 777: Using Calculated Tinit = 186.046 Tcool = 0.998978
Run 777 Init: Value 185416 Cost 3888 PUs 3888 Connection 178352 Missing 1 Shortfall 17181.4 Penalty 3175.98 MPM 0.514959
Run 777 ThermalAnnealing: Value 7960.86 Cost 434 PUs 434 Connection 7440 Missing 0 Shortfall 469.889 Penalty 86.859 MPM 0.986735
Run 777 Iterative Improvement: Value 7960.86 Cost 434 PUs 434 Connection 7440 Missing 0 Shortfall 469.889 Penalty 86.859 MPM 0.986735
Run 773 is finished (out of 1000). 
Run 779: Using Calculated Tinit = 189.882 Tcool = 0.998963
Run 779 Init: Value 186766 Cost 3946 PUs 3946 Connection 179134 Missing 1 Shortfall 19942.6 Penalty 3686.39 MPM 0.437008
Run 779 ThermalAnnealing: Value 8211.86 Cost 505 PUs 505 Connection 7620 Missing 0 Shortfall 469.889 Penalty 86.859 MPM 0.986735
Run 779 Iterative Improvement: Value 8211.86 Cost 505 PUs 505 Connection 7620 Missing 0 Shortfall 469.889 Penalty 86.859 MPM 0.986735
Time passed so far is  1 min  and 21 secs 
Run 774 is finished (out of 1000). Time passed so far is  1 min  and 22 secs 
Run 772 is finished (out of 1000). Time passed so far is  1 min  and 22 secs 
Run 775 is finished (out of 1000). Time passed so far is  1 min  and 22 secs 
Run 778 is finished (out of 1000). Time passed so far is  1 min  and 22 secs 
Run 776 is finished (out of 1000). Time passed so far is  1 min  and 22 secs 
Run 777 is finished (out of 1000). Time passed so far is  1 min  and 22 secs
[truncated: 116,054 more chars]
