# Supplementary material for: Spatial planning model for optimizing conservation priorities for local community utilization on Arefi Island in the Raja Ampat Marine Protected Area (MPA) Southwest Papua, Indonesia
Source: PeerJ. 2025 Apr 29;13:e19292. doi: 10.7717/peerj.19292 (PMC12047217; doi:10.7717/peerj.19292)
Supplement: Supplemental Information 3 [file peerj-13-19292-s003.zip › 30%/output/output_mv00077.txt]

Conservation Feature	Feature Name	Target	Amount Held	Occurrence Target	Occurrences Held	Separation Target	Separation Achieved	Target Met	MPM
19	Mangrove	35422.558836	34952.669790	0	71	0	3306597	yes	0.986735
18	Lamun	88252.152609	88256.987840	0	331	0	3306597	yes	1.000000
17	Karang	70639.219653	70638.258890	0	356	0	3306597	yes	0.999986
