# Supplementary material for: Spatial planning model for optimizing conservation priorities for local community utilization on Arefi Island in the Raja Ampat Marine Protected Area (MPA) Southwest Papua, Indonesia
Source: PeerJ. 2025 Apr 29;13:e19292. doi: 10.7717/peerj.19292 (PMC12047217; doi:10.7717/peerj.19292)
Supplement: Supplemental Information 4 [file peerj-13-19292-s004.zip]

Archive with 2,023 entries (2,020 files):
- 40%/input.dat
- 40%/input/
- 40%/input/bound.dat
- 40%/input/pu.dat
- 40%/input/puvspr.dat
- 40%/input/puvspr_sporder.dat
- 40%/input/spec.dat
- 40%/input/topo_error_log_2024-01-28.txt
- 40%/MarOptTotalAreas.csv
- 40%/Marxan_x64.exe
- 40%/output/
- 40%/output/output_best.txt
- 40%/output/output_log.dat
- 40%/output/output_mv00001.txt
- 40%/output/output_mv00002.txt
- 40%/output/output_mv00003.txt
- 40%/output/output_mv00004.txt
- 40%/output/output_mv00005.txt
- 40%/output/output_mv00006.txt
- 40%/output/output_mv00007.txt
- 40%/output/output_mv00008.txt
- 40%/output/output_mv00009.txt
- 40%/output/output_mv00010.txt
- 40%/output/output_mv00011.txt
- 40%/output/output_mv00012.txt
- 40%/output/output_mv00013.txt
- 40%/output/output_mv00014.txt
- 40%/output/output_mv00015.txt
- 40%/output/output_mv00016.txt
- 40%/output/output_mv00017.txt
- 40%/output/output_mv00018.txt
- 40%/output/output_mv00019.txt
- 40%/output/output_mv00020.txt
- 40%/output/output_mv00021.txt
- 40%/output/output_mv00022.txt
- 40%/output/output_mv00023.txt
- 40%/output/output_mv00024.txt
- 40%/output/output_mv00025.txt
- 40%/output/output_mv00026.txt
- 40%/output/output_mv00027.txt
- 40%/output/output_mv00028.txt
- 40%/output/output_mv00029.txt
- 40%/output/output_mv00030.txt
- 40%/output/output_mv00031.txt
- 40%/output/output_mv00032.txt
- 40%/output/output_mv00033.txt
- 40%/output/output_mv00034.txt
- 40%/output/output_mv00035.txt
- 40%/output/output_mv00036.txt
- 40%/output/output_mv00037.txt
- 40%/output/output_mv00038.txt
- 40%/output/output_mv00039.txt
- 40%/output/output_mv00040.txt
- 40%/output/output_mv00041.txt
- 40%/output/output_mv00042.txt
- 40%/output/output_mv00043.txt
- 40%/output/output_mv00044.txt
- 40%/output/output_mv00045.txt
- 40%/output/output_mv00046.txt
- 40%/output/output_mv00047.txt
- 40%/output/output_mv00048.txt
- 40%/output/output_mv00049.txt
- 40%/output/output_mv00050.txt
- 40%/output/output_mv00051.txt
- 40%/output/output_mv00052.txt
- 40%/output/output_mv00053.txt
- 40%/output/output_mv00054.txt
- 40%/output/output_mv00055.txt
- 40%/output/output_mv00056.txt
- 40%/output/output_mv00057.txt
- 40%/output/output_mv00058.txt
- 40%/output/output_mv00059.txt
- 40%/output/output_mv00060.txt
- 40%/output/output_mv00061.txt
- 40%/output/output_mv00062.txt
- 40%/output/output_mv00063.txt
- 40%/output/output_mv00064.txt
- 40%/output/output_mv00065.txt
- 40%/output/output_mv00066.txt
- 40%/output/output_mv00067.txt
- 40%/output/output_mv00068.txt
- 40%/output/output_mv00069.txt
- 40%/output/output_mv00070.txt
- 40%/output/output_mv00071.txt
- 40%/output/output_mv00072.txt
- 40%/output/output_mv00073.txt
- 40%/output/output_mv00074.txt
- 40%/output/output_mv00075.txt
- 40%/output/output_mv00076.txt
- 40%/output/output_mv00077.txt
- 40%/output/output_mv00078.txt
- 40%/output/output_mv00079.txt
- 40%/output/output_mv00080.txt
- 40%/output/output_mv00081.txt
- 40%/output/output_mv00082.txt
- 40%/output/output_mv00083.txt
- 40%/output/output_mv00084.txt
- 40%/output/output_mv00085.txt
- 40%/output/output_mv00086.txt
- 40%/output/output_mv00087.txt
- 40%/output/output_mv00088.txt
- 40%/output/output_mv00089.txt
- 40%/output/output_mv00090.txt
- 40%/output/output_mv00091.txt
- 40%/output/output_mv00092.txt
- 40%/output/output_mv00093.txt
- 40%/output/output_mv00094.txt
- 40%/output/output_mv00095.txt
- 40%/output/output_mv00096.txt
- 40%/output/output_mv00097.txt
- 40%/output/output_mv00098.txt
- 40%/output/output_mv00099.txt
- 40%/output/output_mv00100.txt
- 40%/output/output_mv00101.txt
- 40%/output/output_mv00102.txt
- 40%/output/output_mv00103.txt
- 40%/output/output_mv00104.txt
- 40%/output/output_mv00105.txt
- 40%/output/output_mv00106.txt
- 40%/output/output_mv00107.txt
- 40%/output/output_mv00108.txt
- 40%/output/output_mv00109.txt
- 40%/output/output_mv00110.txt
- 40%/output/output_mv00111.txt
- 40%/output/output_mv00112.txt
- 40%/output/output_mv00113.txt
- 40%/output/output_mv00114.txt
- 40%/output/output_mv00115.txt
- 40%/output/output_mv00116.txt
- 40%/output/output_mv00117.txt
- 40%/output/output_mv00118.txt
- 40%/output/output_mv00119.txt
- 40%/output/output_mv00120.txt
- 40%/output/output_mv00121.txt
- 40%/output/output_mv00122.txt
- 40%/output/output_mv00123.txt
- 40%/output/output_mv00124.txt
- 40%/output/output_mv00125.txt
- 40%/output/output_mv00126.txt
- 40%/output/output_mv00127.txt
- 40%/output/output_mv00128.txt
- 40%/output/output_mv00129.txt
- 40%/output/output_mv00130.txt
- 40%/output/output_mv00131.txt
- 40%/output/output_mv00132.txt
- 40%/output/output_mv00133.txt
- 40%/output/output_mv00134.txt
- 40%/output/output_mv00135.txt
- 40%/output/output_mv00136.txt
- 40%/output/output_mv00137.txt
- 40%/output/output_mv00138.txt
- 40%/output/output_mv00139.txt
- 40%/output/output_mv00140.txt
- 40%/output/output_mv00141.txt
- 40%/output/output_mv00142.txt
- 40%/output/output_mv00143.txt
- 40%/output/output_mv00144.txt
- 40%/output/output_mv00145.txt
- 40%/output/output_mv00146.txt
- 40%/output/output_mv00147.txt
- 40%/output/output_mv00148.txt
- 40%/output/output_mv00149.txt
- 40%/output/output_mv00150.txt
- 40%/output/output_mv00151.txt
- 40%/output/output_mv00152.txt
- 40%/output/output_mv00153.txt
- 40%/output/output_mv00154.txt
- 40%/output/output_mv00155.txt
- 40%/output/output_mv00156.txt
- 40%/output/output_mv00157.txt
- 40%/output/output_mv00158.txt
- 40%/output/output_mv00159.txt
- 40%/output/output_mv00160.txt
- 40%/output/output_mv00161.txt
- 40%/output/output_mv00162.txt
- 40%/output/output_mv00163.txt
- 40%/output/output_mv00164.txt
- 40%/output/output_mv00165.txt
- 40%/output/output_mv00166.txt
- 40%/output/output_mv00167.txt
- 40%/output/output_mv00168.txt
- 40%/output/output_mv00169.txt
- 40%/output/output_mv00170.txt
- 40%/output/output_mv00171.txt
- 40%/output/output_mv00172.txt
- 40%/output/output_mv00173.txt
- 40%/output/output_mv00174.txt
- 40%/output/output_mv00175.txt
- 40%/output/output_mv00176.txt
- 40%/output/output_mv00177.txt
- 40%/output/output_mv00178.txt
- 40%/output/output_mv00179.txt
- 40%/output/output_mv00180.txt
- 40%/output/output_mv00181.txt
- 40%/output/output_mv00182.txt
- 40%/output/output_mv00183.txt
- 40%/output/output_mv00184.txt
- 40%/output/output_mv00185.txt
- 40%/output/output_mv00186.txt
- 40%/output/output_mv00187.txt
- 40%/output/output_mv00188.txt
- 40%/output/output_mv00189.txt
- 40%/output/output_mv00190.txt
- 40%/output/output_mv00191.txt
- 40%/output/output_mv00192.txt
- 40%/output/output_mv00193.txt
- 40%/output/output_mv00194.txt
- 40%/output/output_mv00195.txt
- 40%/output/output_mv00196.txt
- 40%/output/output_mv00197.txt
- 40%/output/output_mv00198.txt
- 40%/output/output_mv00199.txt
- 40%/output/output_mv00200.txt
- 40%/output/output_mv00201.txt
- 40%/output/output_mv00202.txt
- 40%/output/output_mv00203.txt
- 40%/output/output_mv00204.txt
- 40%/output/output_mv00205.txt
- 40%/output/output_mv00206.txt
- 40%/output/output_mv00207.txt
- 40%/output/output_mv00208.txt
- 40%/output/output_mv00209.txt
- 40%/output/output_mv00210.txt
- 40%/output/output_mv00211.txt
- 40%/output/output_mv00212.txt
- 40%/output/output_mv00213.txt
- 40%/output/output_mv00214.txt
- 40%/output/output_mv00215.txt
- 40%/output/output_mv00216.txt
- 40%/output/output_mv00217.txt
- 40%/output/output_mv00218.txt
- 40%/output/output_mv00219.txt
- 40%/output/output_mv00220.txt
- 40%/output/output_mv00221.txt
- 40%/output/output_mv00222.txt
- 40%/output/output_mv00223.txt
- 40%/output/output_mv00224.txt
- 40%/output/output_mv00225.txt
- 40%/output/output_mv00226.txt
- 40%/output/output_mv00227.txt
- 40%/output/output_mv00228.txt
- 40%/output/output_mv00229.txt
- 40%/output/output_mv00230.txt
- 40%/output/output_mv00231.txt
- 40%/output/output_mv00232.txt
- 40%/output/output_mv00233.txt
- 40%/output/output_mv00234.txt
- 40%/output/output_mv00235.txt
- 40%/output/output_mv00236.txt
- 40%/output/output_mv00237.txt
- 40%/output/output_mv00238.txt
- 40%/output/output_mv00239.txt
- 40%/output/output_mv00240.txt
- 40%/output/output_mv00241.txt
- 40%/output/output_mv00242.txt
- 40%/output/output_mv00243.txt
- 40%/output/output_mv00244.txt
- 40%/output/output_mv00245.txt
- 40%/output/output_mv00246.txt
- 40%/output/output_mv00247.txt
- 40%/output/output_mv00248.txt
- 40%/output/output_mv00249.txt
- 40%/output/output_mv00250.txt
- 40%/output/output_mv00251.txt
- 40%/output/output_mv00252.txt
- 40%/output/output_mv00253.txt
- 40%/output/output_mv00254.txt
- 40%/output/output_mv00255.txt
- 40%/output/output_mv00256.txt
- 40%/output/output_mv00257.txt
- 40%/output/output_mv00258.txt
- 40%/output/output_mv00259.txt
- 40%/output/output_mv00260.txt
- 40%/output/output_mv00261.txt
- 40%/output/output_mv00262.txt
- 40%/output/output_mv00263.txt
- 40%/output/output_mv00264.txt
- 40%/output/output_mv00265.txt
- 40%/output/output_mv00266.txt
- 40%/output/output_mv00267.txt
- 40%/output/output_mv00268.txt
- 40%/output/output_mv00269.txt
- 40%/output/output_mv00270.txt
- 40%/output/output_mv00271.txt
- 40%/output/output_mv00272.txt
- 40%/output/output_mv00273.txt
- 40%/output/output_mv00274.txt
- 40%/output/output_mv00275.txt
- 40%/output/output_mv00276.txt
- 40%/output/output_mv00277.txt
- 40%/output/output_mv00278.txt
- 40%/output/output_mv00279.txt
- 40%/output/output_mv00280.txt
- 40%/output/output_mv00281.txt
- 40%/output/output_mv00282.txt
- 40%/output/output_mv00283.txt
- 40%/output/output_mv00284.txt
- 40%/output/output_mv00285.txt
- 40%/output/output_mv00286.txt
- 40%/output/output_mv00287.txt
[truncated: 1,723 more entries]
