# Supplementary material for: Spatial planning model for optimizing conservation priorities for local community utilization on Arefi Island in the Raja Ampat Marine Protected Area (MPA) Southwest Papua, Indonesia
Source: PeerJ. 2025 Apr 29;13:e19292. doi: 10.7717/peerj.19292 (PMC12047217; doi:10.7717/peerj.19292)
Supplement: Supplemental Information 4 [file peerj-13-19292-s004.zip › 40%/output/output_log.dat]

        Marxan v 4.0.6 

   Spatial Prioritization via Annealing

   Coded by Ian Ball, modified by Matthew Watts
   Written by Ian Ball and Hugh Possingham

   Marxan website

https://marxansolutions.org/


Entering in the data files 
   There are 9531 Planning units.
  9531 Planning Unit names read in 
  3 species read in 
  28574 connections entered 
3058 conservation values counted, 28593 big matrix size, 10.6949% density of matrix 
input.dat option: MATRIXSPORDERNAME is no longer needed, however the supplied file will still be read and processed. Please refer to the version 4 feature changelog.md.0 conservation values counted, 28593 big matrix size, 0% density of matrix 
Time passed so far is 0 secs 

Pre-processing Section. 
1 species cannot meet target .
Running multithreaded over number of threads: 8
Runs will be printed as they complete, and may not be in order due to parallelisation.

Run 5: Using Calculated Tinit = 191.779 Tcool = 0.998589
Run 5 Init: Value 187939 Cost 3904 PUs 3904 Connection 178747 Missing 1 Shortfall 28609.4 Penalty 5287.99 MPM 0.395098
Run 5 ThermalAnnealing: Value 12562.5 Cost 798 PUs 798 Connection 9495 Missing 1 Shortfall 12277.4 Penalty 2269.48 MPM 0.740051
Run 5 Iterative Improvement: Value 12562.5 Cost 798 PUs 798 Connection 9495 Missing 1 Shortfall 12277.4 Penalty 2269.48 MPM 0.740051

Run 8: Using Calculated Tinit = 195.745 Tcool = 0.998587
Run 8 Init: Value 187681 Cost 3961 PUs 3961 Connection 177896 Missing 2 Shortfall 31991 Penalty 5824.19 MPM 0.485466
Run 8 ThermalAnnealing: Value 12408.8 Cost 588 PUs 588 Connection 9540 Missing 1 Shortfall 12339 Penalty 2280.79 MPM 0.740051
Run 8 Iterative Improvement: Value 12408.8 Cost 588 PUs 588 Connection 9540 Missing 1 Shortfall 12339 Penalty 2280.79 MPM 0.740051

Run 1: Using Calculated Tinit = 190.444 Tcool = 0.99866
Run 1 Init: Value 188232 Cost 3927 PUs 3927 Connection 177976 Missing 1 Shortfall 34561.8 Penalty 6329.26 MPM 0.376629
Run 1 ThermalAnnealing: Value 11523.5 Cost 554 PUs 554 Connection 8700 Missing 1 Shortfall 12277.4 Penalty 2269.48 MPM 0.740051
Run 1 Iterative Improvement: Value 11523.5 Cost 554 PUs 554 Connection 8700 Missing 1 Shortfall 12277.4 Penalty 2269.48 MPM 0.740051

Run 3: Using Calculated Tinit = 197.057 Tcool = 0.998744
Run 3 Init: Value 188116 Cost 3980 PUs 3980 Connection 177542 Missing 2 Shortfall 36102.8 Penalty 6593.78 MPM 0.381047
Run 3 ThermalAnnealing: Value 14183.5 Cost 724 PUs 724 Connection 11190 Missing 1 Shortfall 12277.4 Penalty 2269.48 MPM 0.740051
Run 3 Iterative Improvement: Value 14183.5 Cost 724 PUs 724 Connection 11190 Missing 1 Shortfall 12277.4 Penalty 2269.48 MPM 0.740051

Run 7: Using Calculated Tinit = 197.057 Tcool = 0.998767
Run 7 Init: Value 188437 Cost 3899 PUs 3899 Connection 177754 Missing 1 Shortfall 36943.3 Penalty 6784.39 MPM 0.318847
Run 7 ThermalAnnealing: Value 12981.4 Cost 680 PUs 680 Connection 10020 Missing 1 Shortfall 12341.8 Penalty 2281.38 MPM 0.738687
Run 7 Iterative Improvement: Value 12981.4 Cost 680 PUs 680 Connection 10020 Missing 1 Shortfall 12341.8 Penalty 2281.38 MPM 0.738687

Run 6: Using Calculated Tinit = 189.624 Tcool = 0.998771
Run 6 Init: Value 189792 Cost 3964 PUs 3964 Connection 179090 Missing 2 Shortfall 36888.5 Penalty 6737.69 MPM 0.366831
Run 6 ThermalAnnealing: Value 12481.8 Cost 612 PUs 612 Connection 9600 Missing 1 Shortfall 12278.9 Penalty 2269.76 MPM 0.740051
Run 6 Iterative Improvement: Value 12481.8 Cost 612 PUs 612 Connection 9600 Missing 1 Shortfall 12278.9 Penalty 2269.76 MPM 0.740051

Run 2: Using Calculated Tinit = 191.084 Tcool = 0.999027
Run 2 Init: Value 190537 Cost 3867 PUs 3867 Connection 180147 Missing 1 Shortfall 35563.5 Penalty 6522.51 MPM 0.340682
Run 2 ThermalAnnealing: Value 12615.5 Cost 596 PUs 596 Connection 9750 Missing 1 Shortfall 12277.5 Penalty 2269.49 MPM 0.740051
Run 2 Iterative Improvement: Value 12615.5 Cost 596 PUs 596 Connection 9750 Missing 1 Shortfall 12277.5 Penalty 2269.49 MPM 0.740051

Run 4: Using Calculated Tinit = 189.938 Tcool = 0.998971
Run 4 Init: Value 186266 Cost 3927 PUs 3927 Connection 176617 Missing 1 Shortfall 31207.2 Penalty 5722.38 MPM 0.423581
Run 4 ThermalAnnealing: Value 13061.2 Cost 651 PUs 651 Connection 10140 Missing 1 Shortfall 12281.2 Penalty 2270.17 MPM 0.740051
Run 4 Iterative Improvement: Value 13061.2 Cost 651 PUs 651 Connection 10140 Missing 1 Shortfall 12281.2 Penalty 2270.17 MPM 0.740051
Run 5 is finished (out of 1000). Time passed so far is 0 secs 
Run 8 is finished (out of 1000). Time passed so far is 0 secs 
Run 1 is finished (out of 1000). Time passed so far is 0 secs 
Run 3 is finished (out of 1000). Time passed so far is 0 secs 
Run 7 is finished (out of 1000). Time passed so far is 0 secs 
Run 6 is finished (out of 1000). Time passed so far is 0 secs 
Run 2 is finished (out of 1000). Time passed so far is 0 secs 
Run 4 is finished (out of 1000). Time passed so far is 0 secs 

Run 9: Using Calculated Tinit = 190.343 Tcool = 0.999005
Run 9 Init: Value 186650 Cost 3988 PUs 3988 Connection 176801 Missing 2 Shortfall 32097.5 Penalty 5860.71 MPM 0.452542
Run 9 ThermalAnnealing: Value 12450.5 Cost 701 PUs 701 Connection 9480 Missing 1 Shortfall 12277.4 Penalty 2269.48 MPM 0.740051
Run 9 Iterative Improvement: Value 12450.5 Cost 701 PUs 701 Connection 9480 Missing 1 Shortfall 12277.4 Penalty 2269.48 MPM 0.740051

Run 10: Using Calculated Tinit = 195.658 Tcool = 0.998793
Run 10 Init: Value 188682 Cost 3905 PUs 3905 Connection 178683 Missing 2 Shortfall 33452.6 Penalty 6094.21 MPM 0.454811
Run 10 ThermalAnnealing: Value 12792.4 Cost 592 PUs 592 Connection 9930 Missing 1 Shortfall 12282.7 Penalty 2270.44 MPM 0.740051
Run 10 Iterative Improvement: Value 12792.4 Cost 592 PUs 592 Connection 9930 Missing 1 Shortfall 12282.7 Penalty 2270.44 MPM 0.740051

Run 12: Using Calculated Tinit = 190.774 Tcool = 0.998589
Run 12 Init: Value 190158 Cost 3968 PUs 3968 Connection 179288 Missing 2 Shortfall 37983.6 Penalty 6902.23 MPM 0.412693
Run 12 ThermalAnnealing: Value 12581.4 Cost 621 PUs 621 Connection 9690 Missing 1 Shortfall 12282.2 Penalty 2270.37 MPM 0.740051
Run 12 Iterative Improvement: Value 12581.4 Cost 621 PUs 621 Connection 9690 Missing 1 Shortfall 12282.2 Penalty 2270.37 MPM 0.740051

Run 11: Using Calculated Tinit = 191.879 Tcool = 0.999051
Run 11 Init: Value 190866 Cost 3902 PUs 3902 Connection 178603 Missing 2 Shortfall 46234.3 Penalty 8361.22 MPM 0.358551
Run 11 ThermalAnnealing: Value 13288.2 Cost 656 PUs 656 Connection 10350 Missing 1 Shortfall 12346.4 Penalty 2282.23 MPM 0.738687
Run 11 Iterative Improvement: Value 13288.2 Cost 656 PUs 656 Connection 10350 Missing 1 Shortfall 12346.4 Penalty 2282.23 MPM 0.738687

Run 13: Using Calculated Tinit = 197.057 Tcool = 0.998767
Run 13 Init: Value 189016 Cost 3965 PUs 3965 Connection 178698 Missing 2 Shortfall 34899.7 Penalty 6353.09 MPM 0.43986
Run 13 ThermalAnnealing: Value 12755.5 Cost 676 PUs 676 Connection 9810 Missing 1 Shortfall 12277.4 Penalty 2269.48 MPM 0.740051
Run 13 Iterative Improvement: Value 12755.5 Cost 676 PUs 676 Connection 9810 Missing 1 Shortfall 12277.4 Penalty 2269.48 MPM 0.740051

Run 14: Using Calculated Tinit = 197.057 Tcool = 0.998968
Run 14 Init: Value 189531 Cost 3912 PUs 3912 Connection 178204 Missing 2 Shortfall 40869.8 Penalty 7415.07 MPM 0.389246
Run 14 ThermalAnnealing: Value 12133.7 Cost 611 PUs 611 Connection 9240 Missing 1 Shortfall 12349.2 Penalty 2282.65 MPM 0.740051
Run 14 Iterative Improvement: Value 12133.7 Cost 611 PUs 611 Connection 9240 Missing 1 Shortfall 12349.2 Penalty 2282.65 MPM 0.740051

Run 16: Using Calculated Tinit = 195.499 Tcool = 0.998587
Run 16 Init: Value 188274 Cost 3857 PUs 3857 Connection 177022 Missing 2 Shortfall 40671.9 Penalty 7394.96 MPM 0.363428
Run 16 ThermalAnnealing: Value 12500.5 Cost 601 PUs 601 Connection 9630 Missing 1 Shortfall 12277.6 Penalty 2269.51 MPM 0.740051
Run 16 Iterative Improvement: Value 12500.5 Cost 601 PUs 601 Connection 9630 Missing 1 Shortfall 12277.6 Penalty 2269.51 MPM 0.740051

Run 15: Using Calculated Tinit = 191.084 Tcool = 0.999051
Run 15 Init: Value 187732 Cost 3964 PUs 3964 Connection 177474 Missing 1 Shortfall 34366.8 Penalty 6294.35 MPM 0.378701
Run 15 ThermalAnnealing: Value 12434.2 Cost 744 PUs 744 Connection 9420 Missing 1 Shortfall 12281.3 Penalty 2270.19 MPM 0.740051
Run 15 Iterative Improvement: Value 12434.2 Cost 744 PUs 744 Connection 9420 Missing 1 Shortfall 12281.3 Penalty 2270.19 MPM 0.740051
Run 9 is finished (out of 1000). Time passed so far is 1 secs 
Run 10 is finished (out of 1000). Time passed so far is 1 secs 
Run 12 is finished (out of 1000). Time passed so far is 1 secs 
Run 11 is finished (out of 1000). Time passed so far is 1 secs 
Run 13 is finished (out of 1000). Time passed so far is 1 secs 
Run 14 is finished (out of 1000). Time passed so far is 1 secs 
Run 16 is finished (out of 1000). Time passed so far is 1 secs 
Run 15 is finished (out of 1000). Time passed so far is 1 secs 

Run 17: Using Calculated Tinit = 192.904 Tcool = 0.9991
Run 17 Init: Value 188232 Cost 3918 PUs 3918 Connection 177488 Missing 1 Shortfall 37189.7 Penalty 6825.74 MPM 0.301463
Run 17 ThermalAnnealing: Value 11802.5 Cost 589 PUs 589 Connection 8940 Missing 1 Shortfall 12299.4 Penalty 2273.52 MPM 0.740051
Run 17 Iterative Improvement: Value 11802.5 Cost 589 PUs 589 Connection 8940 Missing 1 Shortfall 12299.4 Penalty 2273.52 MPM 0.740051

Run 18: Using Calculated Tinit = 197.057 Tcool = 0.999048
Run 18 Init: Value 187845 Cost 4016 PUs 4016 Connection 178151 Missing 1 Shortfall 30717 Penalty 5678.04 MPM 0.349631
Run 18 ThermalAnnealing: Value 12264.9 Cost 661 PUs 661 Connection 9330 Missing 1 Shortfall 12301.1 Penalty 2273.86 MPM 0.739604
Run 18 Iterative Improvement: Value 12264.9 Cost 661 PUs 661 Connection 9330 Missing 1 Shortfall 12301.1 Penalty 2273.86 MPM 0.739604

Run 19: Using Calculated Tinit = 191.58 Tcool = 0.99897
Run 19 Init: Value 188498 Cost 4010 PUs 4010 Connection 178157 Missing 1 Shortfall 34358.6 Penalty 6331.45 MPM 0.308496
Run 19 ThermalAnnealing: Value 12479.1 Cost 635 PUs 635 Connection 9570 Missing 1 Shortfall 12302.6 Penalty 2274.12 MPM 0.739604
Run 19 Iterative Improvement: Value 12479.1 Cost 635 PUs 635 Connection 9570 Missing 1 Shortfall 12302.6 Penalty 2274.12 MPM 0.739604

Run 20: Using Calculated Tinit = 191.438 Tcool = 0.999003
Run 20 Init: Value 188915 Cost 3945 PUs 3945 Connection 177386 Missing 2 Shortfall 41712.9 Penalty 7584.09 MPM 0.347417
Run 20 ThermalAnnealing: Value 12567.3 Cost 648 PUs 648 Connection 9630 Missing 1 Shortfall 12385.6 Penalty 2289.33 MPM 0.740051
Run 20 Iterative Improvement: Value 12567.3 Cost 648 PUs 648 Connection 9630 Missing 1 Shortfall 12385.6 Penalty 2289.33 MPM 0.740051

Run 21: Using Calculated Tinit = 175.579 Tcool = 0.998778
Run 21 Init: Value 191063 Cost 3915 PUs 3915 Connection 178669 Missing 2 Shortfall 46809.8 Penalty 8479 MPM 0.325585
Run 21 ThermalAnnealing: Value 12086.5 Cost 577 PUs 577 Connection 9240 Missing 1 Shortfall 12277.4 Penalty 2269.48 MPM 0.740051
Run 21 Iterative Improvement: Value 12086.5 Cost 577 PUs 577 Connection 9240 Missing 1 Shortfall 12277.4 Penalty 2269.48 MPM 0.740051

Run 22: Using Calculated Tinit = 190.79 Tcool = 0.998795
Run 22 Init: Value 188888 Cost 3991 PUs 3991 Connection 179889 Missing 1 Shortfall 27094.2 Penalty 5008.37 MPM 0.426336
Run 22 ThermalAnnealing: Value 12011.6 Cost 592 PUs 592 Connection 9150 Missing 1 Shortfall 12277.9 Penalty 2269.57 MPM 0.740051
Run 22 Iterative Improvement: Value 12011.6 Cost 592 PUs 592 Connection 9150 Missing 1 Shortfall 12277.9 Penalty 2269.57 MPM 0.740051

Run 23: Using Calculated Tinit = 190.639 Tcool = 0.99877
Run 23 Init: Value 187134 Cost 3970 PUs 3970 Connection 177653 Missing 1 Shortfall 29918.5 Penalty 5510.89 MPM 0.402162
Run 23 ThermalAnnealing: Value 12671.5 Cost 622 PUs 622 Connection 9780 Missing 1 Shortfall 12277.5 Penalty 2269.49 MPM 0.740051
Run 23 Iterative Improvement: Value 12671.5 Cost 622 PUs 622 Connection 9780 Missing 1 Shortfall 12277.5 Penalty 2269.49 MPM 0.740051
Run 17 is finished (out of 1000). 
Run 24: Using Calculated Tinit = 188.951 Tcool = 0.998856
Run 24 Init: Value 188281 Cost 3908 PUs 3908 Connection 176968 Missing 2 Shortfall 40639.3 Penalty 7405.1 MPM 0.334677
Run 24 ThermalAnnealing: Value 12185.5 Cost 586 PUs 586 Connection 9300 Missing 1 Shortfall 12441.1 Penalty 2299.53 MPM 0.740051
Run 24 Iterative Improvement: Value 12185.5 Cost 586 PUs 586 Connection 9300 Missing 1 Shortfall 12441.1 Penalty 2299.53 MPM 0.740051
Time passed so far is 2 secs 
Run 18 is finished (out of 1000). Time passed so far is 2 secs 
Run 19 is finished (out of 1000). Time passed so far is 2 secs 
Run 20 is finished (out of 1000). Time passed so far is 2 secs 
Run 21 is finished (out of 1000). Time passed so far is 2 secs 
Run 22 is finished (out of 1000). Time passed so far is 2 secs 
Run 23 is finished (out of 1000). Time passed so far is 2 secs 
Run 24 is finished (out of 1000). Time passed so far is 2 secs 

Run 25: Using Calculated Tinit = 193.56 Tcool = 0.998658
Run 25 Init: Value 188385 Cost 3936 PUs 3936 Connection 176221 Missing 2 Shortfall 45417.3 Penalty 8227.99 MPM 0.343413
Run 25 ThermalAnnealing: Value 12406.5 Cost 656 PUs 656 Connection 9480 Missing 1 Shortfall 12282.8 Penalty 2270.47 MPM 0.740051
Run 25 Iterative Improvement: Value 12406.5 Cost 656 PUs 656 Connection 9480 Missing 1 Shortfall 12282.8 Penalty 2270.47 MPM 0.740051

Run 26: Using Calculated Tinit = 197.057 Tcool = 0.998586
Run 26 Init: Value 185808 Cost 3844 PUs 3844 Connection 174504 Missing 2 Shortfall 41245.1 Penalty 7459.68 MPM 0.453331
Run 26 ThermalAnnealing: Value 12704.5 Cost 565 PUs 565 Connection 9870 Missing 1 Shortfall 12277.4 Penalty 2269.48 MPM 0.740051
Run 26 Iterative Improvement: Value 12704.5 Cost 565 PUs 565 Connection 9870 Missing 1 Shortfall 12277.4 Penalty 2269.48 MPM 0.740051

Run 27: Using Calculated Tinit = 193.684 Tcool = 0.998588
Run 27 Init: Value 189494 Cost 3882 PUs 3882 Connection 179606 Missing 1 Shortfall 32782.9 Penalty 6005.89 MPM 0.40432
Run 27 ThermalAnnealing: Value 12623.6 Cost 604 PUs 604 Connection 9750 Missing 1 Shortfall 12278.2 Penalty 2269.63 MPM 0.740051
Run 27 Iterative Improvement: Value 12623.6 Cost 604 PUs 604 Connection 9750 Missing 1 Shortfall 12278.2 Penalty 2269.63 MPM 0.740051

Run 29: Using Calculated Tinit = 190.265 Tcool = 0.99866
Run 29 Init: Value 188817 Cost 4041 PUs 4041 Connection 177493 Missing 2 Shortfall 40006.3 Penalty 7282.63 MPM 0.358005
Run 29 ThermalAnnealing: Value 12714.6 Cost 665 PUs 665 Connection 9780 Missing 1 Shortfall 12277.8 Penalty 2269.55 MPM 0.740051
Run 29 Iterative Improvement: Value 12714.6 Cost 665 PUs 665 Connection 9780 Missing 1 Shortfall 12277.8 Penalty 2269.55 MPM 0.740051

Run 28: Using Calculated Tinit = 196.311 Tcool = 0.999063
Run 28 Init: Value 187650 Cost 3891 PUs 3891 Connection 177213 Missing 1 Shortfall 35583.3 Penalty 6546.38 MPM 0.303428
Run 28 ThermalAnnealing: Value 12386.5 Cost 607 PUs 607 Connection 9510 Missing 1 Shortfall 12277.4 Penalty 2269.48 MPM 0.740051
Run 28 Iterative Improvement: Value 12386.5 Cost 607 PUs 607 Connection 9510 Missing 1 Shortfall 12277.4 Penalty 2269.48 MPM 0.740051

Run 30: Using Calculated Tinit = 191.488 Tcool = 0.99877
Run 30 Init: Value 190567 Cost 3952 PUs 3952 Connection 179432 Missing 2 Shortfall 39280.7 Penalty 7183.45 MPM 0.309697
Run 30 ThermalAnnealing: Value 12559.5 Cost 618 PUs 618 Connection 9660 Missing 1 Shortfall 12342.3 Penalty 2281.47 MPM 0.738687
Run 30 Iterative Improvement: Value 12559.5 Cost 618 PUs 618 Connection 9660 Missing 1 Shortfall 12342.3 Penalty 2281.47 MPM 0.738687

Run 31: Using Calculated Tinit = 190.79 Tcool = 0.99866
Run 31 Init: Value 191570 Cost 3881 PUs 3881 Connection 180018 Missing 2 Shortfall 42263.8 Penalty 7670.69 MPM 0.363493
Run 31 ThermalAnnealing: Value 12733.5 Cost 654 PUs 654 Connection 9810 Missing 1 Shortfall 12277.4 Penalty 2269.48 MPM 0.740051
Run 31 Iterative Improvement: Value 12733.5 Cost 654 PUs 654 Connection 9810 Missing 1 Shortfall 12277.4 Penalty 2269.48 MPM 0.740051
Run 25 is finished (out of 1000). 
Run 32: Using Calculated Tinit = 197.057 Tcool = 0.998586
Run 32 Init: Value 189828 Cost 3964 PUs 3964 Connection 177831 Missing 2 Shortfall 44289.7 Penalty 8032.74 MPM 0.34328
Run 32 ThermalAnnealing: Value 13653.6 Cost 674 PUs 674 Connection 10710 Missing 1 Shortfall 12277.9 Penalty 2269.57 MPM 0.740051
Run 32 Iterative Improvement: Value 13653.6 Cost 674 PUs 674 Connection 10710 Missing 1 Shortfall 12277.9 Penalty 2269.57 MPM 0.740051
Time passed so far is 3 secs 
Run 26 is finished (out of 1000). Time passed so far is 3 secs 
Run 27 is finished (out of 1000). Time passed so far is 3 secs 
Run 29 is finished (out of 1000). Time passed so far is 3 secs 
Run 28 is finished (out of 1000). Time passed so far is 3 secs 
Run 30 is finished (out of 1000). Time passed so far is 3 secs 
Run 31 is finished (out of 1000). Time passed so far is 3 secs 
Run 32 is finished (out of 1000). Time passed so far is 3 secs 

Run 33: Using Calculated Tinit = 197.057 Tcool = 0.998586
Run 33 Init: Value 188310 Cost 3999 PUs 3999 Connection 178693 Missing 1 Shortfall 30445.9 Penalty 5617.93 MPM 0.37357
Run 33 ThermalAnnealing: Value 11572.7 Cost 573 PUs 573 Connection 8730 Missing 1 Shortfall 12278.5 Penalty 2269.69 MPM 0.740051
Run 33 Iterative Improvement: Value 11572.7 Cost 573 PUs 573 Connection 8730 Missing 1 Shortfall 12278.5 Penalty 2269.69 MPM 0.740051

Run 34: Using Calculated Tinit = 186.478 Tcool = 0.998976
Run 34 Init: Value 190633 Cost 3994 PUs 3994 Connection 180244 Missing 2 Shortfall 35088 Penalty 6395 MPM 0.422927
Run 34 ThermalAnnealing: Value 12964.2 Cost 704 PUs 704 Connection 9990 Missing 1 Shortfall 12281.6 Penalty 2270.25 MPM 0.740051
Run 34 Iterative Improvement: Value 12964.2 Cost 704 PUs 704 Connection 9990 Missing 1 Shortfall 12281.6 Penalty 2270.25 MPM 0.740051

Run 35: Using Calculated Tinit = 190.265 Tcool = 0.99866
Run 35 Init: Value 189211 Cost 3943 PUs 3943 Connection 177776 Missing 2 Shortfall 41379.3 Penalty 7491.53 MPM 0.410744
Run 35 ThermalAnnealing: Value 12686.8 Cost 607 PUs 607 Connection 9810 Missing 1 Shortfall 12279.3 Penalty 2269.83 MPM 0.740051
Run 35 Iterative Improvement: Value 12686.8 Cost 607 PUs 607 Connection 9810 Missing 1 Shortfall 12279.3 Penalty 2269.83 MPM 0.740051

Run 37: Using Calculated Tinit = 196.267 Tcool = 0.998586
Run 37 Init: Value 188284 Cost 3931 PUs 3931 Connection 179693 Missing 1 Shortfall 25211.9 Penalty 4659.72 MPM 0.46747
Run 37 ThermalAnnealing: Value 12380.5 Cost 571 PUs 571 Connection 9540 Missing 1 Shortfall 12277.4 Penalty 2269.48 MPM 0.740051
Run 37 Iterative Improvement: Value 12380.5 Cost 571 PUs 571 Connection 9540 Missing 1 Shortfall 12277.4 Penalty 2269.48 MPM 0.740051

Run 36: Using Calculated Tinit = 192.761 Tcool = 0.99905
Run 36 Init: Value 190941 Cost 3924 PUs 3924 Connection 179152 Missing 2 Shortfall 43151 Penalty 7865.23 MPM 0.289076
Run 36 ThermalAnnealing: Value 14053.5 Cost 684 PUs 684 Connection 11100 Missing 1 Shortfall 12277.5 Penalty 2269.5 MPM 0.740051
Run 36 Iterative Improvement: Value 14053.5 Cost 684 PUs 684 Connection 11100 Missing 1 Shortfall 12277.5 Penalty 2269.5 MPM 0.740051
Run 33 is finished (out of 1000). 
Run 38: Using Calculated Tinit = 193.4 Tcool = 0.998658
Run 38 Init: Value 188670 Cost 3940 PUs 3940 Connection 177689 Missing 2 Shortfall 38693.8 Penalty 7040.65 MPM 0.38463
Run 38 ThermalAnnealing: Value 12087.4 Cost 577 PUs 577 Connection 9240 Missing 1 Shortfall 12282.3 Penalty 2270.38 MPM 0.740051
Run 38 Iterative Improvement: Value 12087.4 Cost 577 PUs 577 Connection 9240 Missing 1 Shortfall 12282.3 Penalty 2270.38 MPM 0.740051

Run 39: Using Calculated Tinit = 195.015 Tcool = 0.999025
Run 39 Init: Value 186029 Cost 3888 PUs 3888 Connection 175483 Missing 1 Shortfall 36233 Penalty 6658.29 MPM 0.304587
Run 39 ThermalAnnealing: Value 12088.7 Cost 585 PUs 585 Connection 9210 Missing 1 Shortfall 12409.4 Penalty 2293.71 MPM 0.740051
Run 39 Iterative Improvement: Value 12088.7 Cost 585 PUs 585 Connection 9210 Missing 1 Shortfall 12409.4 Penalty 2293.71 MPM 0.740051

Run 40: Using Calculated Tinit = 194.377 Tcool = 0.998746
Run 40 Init: Value 187731 Cost 3891 PUs 3891 Connection 178152 Missing 1 Shortfall 31049.2 Penalty 5688.43 MPM 0.435551
Run 40 ThermalAnnealing: Value 13677.8 Cost 608 PUs 608 Connection 10800 Missing 1 Shortfall 12279.3 Penalty 2269.83 MPM 0.740051
Run 40 Iterative Improvement: Value 13677.8 Cost 608 PUs 608 Connection 10800 Missing 1 Shortfall 12279.3 Penalty 2269.83 MPM 0.740051
Time passed so far is 3 secs 
Run 34 is finished (out of 1000). Time passed so far is 3 secs 
Run 35 is finished (out of 1000). Time passed so far is 3 secs 
Run 37 is finished (out of 1000). Time passed so far is 3 secs 
Run 36 is finished (out of 1000). Time passed so far is 3 secs 
Run 38 is finished (out of 1000). Time passed so far is 3 secs 
Run 39 is finished (out of 1000). Time passed so far is 3 secs 
Run 40 is finished (out of 1000). Time passed so far is 3 secs 

Run 41: Using Calculated Tinit = 194.551 Tcool = 0.998972
Run 41 Init: Value 190170 Cost 3847 PUs 3847 Connection 179588 Missing 2 Shortfall 37034.3 Penalty 6734.98 MPM 0.417809
Run 41 ThermalAnnealing: Value 12450.6 Cost 611 PUs 611 Connection 9570 Missing 1 Shortfall 12278.3 Penalty 2269.65 MPM 0.740051
Run 41 Iterative Improvement: Value 12450.6 Cost 611 PUs 611 Connection 9570 Missing 1 Shortfall 12278.3 Penalty 2269.65 MPM 0.740051

Run 42: Using Calculated Tinit = 196.311 Tcool = 0.998968
Run 42 Init: Value 188751 Cost 3955 PUs 3955 Connection 178394 Missing 2 Shortfall 35196.9 Penalty 6402.05 MPM 0.444471
Run 42 ThermalAnnealing: Value 12758.9 Cost 589 PUs 589 Connection 9900 Missing 1 Shortfall 12279.7 Penalty 2269.91 MPM 0.740051
Run 42 Iterative Improvement: Value 12758.9 Cost 589 PUs 589 Connection 9900 Missing 1 Shortfall 12279.7 Penalty 2269.91 MPM 0.740051

Run 44: Using Calculated Tinit = 190.265 Tcool = 0.998748
Run 44 Init: Value 191441 Cost 3969 PUs 3969 Connection 180371 Missing 2 Shortfall 39188.6 Penalty 7101.3 MPM 0.430308
Run 44 ThermalAnnealing: Value 13048.6 Cost 596 PUs 596 Connection 10170 Missing 1 Shortfall 12348.3 Penalty 2282.57 MPM 0.738687
Run 44 Iterative Improvement: Value 13048.6 Cost 596 PUs 596 Connection 10170 Missing 1 Shortfall 12348.3 Penalty 2282.57 MPM 0.738687

Run 43: Using Calculated Tinit = 195.448 Tcool = 0.998745
Run 43 Init: Value 187202 Cost 3969 PUs 3969 Connection 177524 Missing 1 Shortfall 31077.5 Penalty 5708.66 MPM 0.407635
Run 43 ThermalAnnealing: Value 13023.5 Cost 674 PUs 674 Connection 10080 Missing 1 Shortfall 12277.4 Penalty 2269.48 MPM 0.740051
Run 43 Iterative Improvement: Value 13023.5 Cost 674 PUs 674 Connection 10080 Missing 1 Shortfall 12277.4 Penalty 2269.48 MPM 0.740051

Run 45: Using Calculated Tinit = 190.33 Tcool = 0.998796
Run 45 Init: Value 191731 Cost 3930 PUs 3930 Connection 179374 Missing 2 Shortfall 46697 Penalty 8427.33 MPM 0.384125
Run 45 ThermalAnnealing: Value 14169.3 Cost 679 PUs 679 Connection 11220 Missing 1 Shortfall 12281.7 Penalty 2270.27 MPM 0.740051
Run 45 Iterative Improvement: Value 14169.3 Cost 679 PUs 679 Connection 11220 Missing 1 Shortfall 12281.7 Penalty 2270.27 MPM 0.740051

Run 46: Using Calculated Tinit = 189.53 Tcool = 0.998971
Run 46 Init: Value 187456 Cost 3917 PUs 3917 Connection 175703 Missing 2 Shortfall 43148.1 Penalty 7835.69 MPM 0.341978
Run 46 ThermalAnnealing: Value 12843.7 Cost 584 PUs 584 Connection 9990 Missing 1 Shortfall 12278.8 Penalty 2269.74 MPM 0.740051
Run 46 Iterative Improvement: Value 12843.7 Cost 584 PUs 584 Connection 9990 Missing 1 Shortfall 12278.8 Penalty 2269.74 MPM 0.740051

Run 48: Using Calculated Tinit = 194.601 Tcool = 0.998587
Run 48 Init: Value 189661 Cost 3841 PUs 3841 Connection 178231 Missing 2 Shortfall 41831.5 Penalty 7589.45 MPM 0.375065
Run 48 ThermalAnnealing: Value 11854.2 Cost 644 PUs 644 Connection 8940 Missing 1 Shortfall 12281.6 Penalty 2270.24 MPM 0.740051
Run 48 Iterative Improvement: Value 11854.2 Cost 644 PUs 644 Connection 8940 Missing 1 Shortfall 12281.6 Penalty 2270.24 MPM 0.740051

Run 47: Using Calculated Tinit = 192.413 Tcool = 0.999004
Run 47 Init: Value 187362 Cost 3915 PUs 3915 Connection 176956 Missing 2 Shortfall 35493.1 Penalty 6490.82 MPM 0.376196
Run 47 ThermalAnnealing: Value 12670 Cost 637 PUs 637 Connection 9750 Missing 1 Shortfall 12351 Penalty 2282.98 MPM 0.740051
Run 47 Iterative Improvement: Value 12670 Cost 637 PUs 637 Connection 9750 Missing 1 Shortfall 12351 Penalty 2282.98 MPM 0.740051
Run 41 is finished (out of 1000). Time passed so far is 4 secs 
Run 42 is finished (out of 1000). Time passed so far is 4 secs 
Run 44 is finished (out of 1000). Time passed so far is 4 secs 
Run 43 is finished (out of 1000). Time passed so far is 4 secs 
Run 45 is finished (out of 1000). Time passed so far is 4 secs 
Run 46 is finished (out of 1000). Time passed so far is 4 secs 
Run 48 is finished (out of 1000). Time passed so far is 4 secs 
Run 47 is finished (out of 1000). Time passed so far is 4 secs 

Run 49: Using Calculated Tinit = 193.036 Tcool = 0.998769
Run 49 Init: Value 188659 Cost 3907 PUs 3907 Connection 178847 Missing 1 Shortfall 32189.5 Penalty 5904.77 MPM 0.401282
Run 49 ThermalAnnealing: Value 12196.1 Cost 686 PUs 686 Connection 9240 Missing 1 Shortfall 12280.7 Penalty 2270.08 MPM 0.740051
Run 49 Iterative Improvement: Value 12196.1 Cost 686 PUs 686 Connection 9240 Missing 1 Shortfall 12280.7 Penalty 2270.08 MPM 0.740051

Run 50: Using Calculated Tinit = 190.265 Tcool = 0.99877
Run 50 Init: Value 189481 Cost 3987 PUs 3987 Connection 179573 Missing 1 Shortfall 32378.8 Penalty 5921.44 MPM 0.430657
Run 50 ThermalAnnealing: Value 12256.4 Cost 585 PUs 585 Connection 9390 Missing 1 Shortfall 12341.8 Penalty 2281.38 MPM 0.738687
Run 50 Iterative Improvement: Value 12256.4 Cost 585 PUs 585 Connection 9390 Missing 1 Shortfall 12341.8 Penalty 2281.38 MPM 0.738687

Run 51: Using Calculated Tinit = 197.057 Tcool = 0.998792
Run 51 Init: Value 189137 Cost 3871 PUs 3871 Connection 179126 Missing 1 Shortfall 33340.2 Penalty 6139.92 MPM 0.336032
Run 51 ThermalAnnealing: Value 12864.5 Cost 658 PUs 658 Connection 9930 Missing 1 Shortfall 12315.8 Penalty 2276.53 MPM 0.740051
Run 51 Iterative Improvement: Value 12864.5 Cost 658 PUs 658 Connection 9930 Missing 1 Shortfall 12315.8 Penalty 2276.53 MPM 0.740051

Run 52: Using Calculated Tinit = 197.057 Tcool = 0.998586
Run 52 Init: Value 189121 Cost 3906 PUs 3906 Connection 178593 Missing 2 Shortfall 36338.8 Penalty 6621.61 MPM 0.40483
Run 52 ThermalAnnealing: Value 12068.6 Cost 619 PUs 619 Connection 9180 Missing 1 Shortfall 12278 Penalty 2269.59 MPM 0.740051
Run 52 Iterative Improvement: Value 12068.6 Cost 619 PUs 619 Connection 9180 Missing 1 Shortfall 12278 Penalty 2269.59 MPM 0.740051

Run 53: Using Calculated Tinit = 191.52 Tcool = 0.998589
Run 53 Init: Value 188351 Cost 3928 PUs 3928 Connection 177287 Missing 2 Shortfall 39155.6 Penalty 7136.27 MPM 0.356173
Run 53 ThermalAnnealing: Value 12616 Cost 596 PUs 596 Connection 9750 Missing 1 Shortfall 12280.4 Penalty 2270.02 MPM 0.740051
Run 53 Iterative Improvement: Value 12616 Cost 596 PUs 596 Connection 9750 Missing 1 Shortfall 12280.4 Penalty 2270.02 MPM 0.740051

Run 54: Using Calculated Tinit = 195.745 Tcool = 0.998768
Run 54 Init: Value 190984 Cost 3898 PUs 3898 Connection 178878 Missing 2 Shortfall 45259 Penalty 8208.21 MPM 0.329502
Run 54 ThermalAnnealing: Value 14800.5 Cost 801 PUs 801 Connection 11730 Missing 1 Shortfall 12277.6 Penalty 2269.52 MPM 0.740051
Run 54 Iterative Improvement: Value 14800.5 Cost 801 PUs 801 Connection 11730 Missing 1 Shortfall 12277.6 Penalty 2269.52 MPM 0.740051

Run 55: Using Calculated Tinit = 190.3 Tcool = 0.998748
Run 55 Init: Value 186179 Cost 3919 PUs 3919 Connection 176295 Missing 1 Shortfall 32267.7 Penalty 5964.68 MPM 0.316798
Run 55 ThermalAnnealing: Value 12615.5 Cost 656 PUs 656 Connection 9690 Missing 1 Shortfall 12277.4 Penalty 2269.48 MPM 0.740051
Run 55 Iterative Improvement: Value 12615.5 Cost 656 PUs 656 Connection 9690 Missing 1 Shortfall 12277.4 Penalty 2269.48 MPM 0.740051
Run 49 is finished (out of 1000). Time passed so far is 5 secs 
Run 50 is finished (out of 1000). Time passed so far is 5 secs 

Run 56: Using Calculated Tinit = 182.356 Tcool = 0.99886
Run 56 Init: Value 189629 Cost 3941 PUs 3941 Connection 178612 Missing 2 Shortfall 38684.2 Penalty 7075.74 MPM 0.31768
Run 56 ThermalAnnealing: Value 12512.9 Cost 583 PUs 583 Connection 9660 Missing 1 Shortfall 12279.9 Penalty 2269.93 MPM 0.740051
Run 56 Iterative Improvement: Value 12512.9 Cost 583 PUs 583 Connection 9660 Missing 1 Shortfall 12279.9 Penalty 2269.93 MPM 0.740051
Run 51 is finished (out of 1000). Time passed so far is 5 secs 
Run 52 is finished (out of 1000). Time passed so far is 5 secs 
Run 53 is finished (out of 1000). Time passed so far is 5 secs 
Run 54 is finished (out of 1000). Time passed so far is 5 secs 
Run 55 is finished (out of 1000). Time passed so far is 5 secs 
Run 56 is finished (out of 1000). Time passed so far is 5 secs 

Run 57: Using Calculated Tinit = 190.473 Tcool = 0.998589
Run 57 Init: Value 188805 Cost 3909 PUs 3909 Connection 176353 Missing 2 Shortfall 46845.5 Penalty 8543.13 MPM 0.256095
Run 57 ThermalAnnealing: Value 12236.7 Cost 607 PUs 607 Connection 9360 Missing 1 Shortfall 12278.7 Penalty 2269.72 MPM 0.740051
Run 57 Iterative Improvement: Value 12236.7 Cost 607 PUs 607 Connection 9360 Missing 1 Shortfall 12278.7 Penalty 2269.72 MPM 0.740051

Run 58: Using Calculated Tinit = 194.825 Tcool = 0.999063
Run 58 Init: Value 189792 Cost 3883 PUs 3883 Connection 178666 Missing 2 Shortfall 39862.2 Penalty 7243.42 MPM 0.383969
Run 58 ThermalAnnealing: Value 13115.2 Cost 634 PUs 634 Connection 10200 Missing 1 Shortfall 12341.4 Penalty 2281.22 MPM 0.740051
Run 58 Iterative Improvement: Value 13106.5 Cost 637 PUs 637 Connection 10200 Missing 1 Shortfall 12277.4 Penalty 2269.48 MPM 0.740051

Run 60: Using Calculated Tinit = 197.057 Tcool = 0.998586
Run 60 Init: Value 190214 Cost 3897 PUs 3897 Connection 179418 Missing 2 Shortfall 37941.5 Penalty 6899.19 MPM 0.404947
Run 60 ThermalAnnealing: Value 12062.5 Cost 583 PUs 583 Connection 9210 Missing 1 Shortfall 12277.4 Penalty 2269.48 MPM 0.740051
Run 60 Iterative Improvement: Value 12062.5 Cost 583 PUs 583 Connection 9210 Missing 1 Shortfall 12277.4 Penalty 2269.48 MPM 0.740051

Run 59: Using Calculated Tinit = 190.55 Tcool = 0.998748
Run 59 Init: Value 188998 Cost 3901 PUs 3901 Connection 178374 Missing 2 Shortfall 36950.2 Penalty 6722.67 MPM 0.413696
Run 59 ThermalAnnealing: Value 11734.3 Cost 599 PUs 599 Connection 8850 Missing 1 Shortfall 12363.5 Penalty 2285.29 MPM 0.740051
Run 59 Iterative Improvement: Value 11734.3 Cost 599 PUs 599 Connection 8850 Missing 1 Shortfall 12363.5 Penalty 2285.29 MPM 0.740051
Run 57 is finished (out of 1000). Time passed so far is 5 secs 

Run 63: Using Calculated Tinit = 197.057 Tcool = 0.999062
Run 63 Init: Value 187571 Cost 3898 PUs 3898 Connection 177226 Missing 1 Shortfall 35218.6 Penalty 6447.16 MPM 0.36912
Run 63 ThermalAnnealing: Value 12675 Cost 715 PUs 715 Connection 9690 Missing 1 Shortfall 12280.5 Penalty 2270.04 MPM 0.740051
Run 63 Iterative Improvement: Value 12675 Cost 715 PUs 715 Connection 9690 Missing 1 Shortfall 12280.5 Penalty 2270.04 MPM 0.740051

Run 64: Using Calculated Tinit = 193.026 Tcool = 0.999064
Run 64 Init: Value 189929 Cost 3906 PUs 3906 Connection 179651 Missing 1 Shortfall 34714.2 Penalty 6372.24 MPM 0.346403
Run 64 ThermalAnnealing: Value 12363.4 Cost 654 PUs 654 Connection 9420 Missing 1 Shortfall 12385.8 Penalty 2289.37 MPM 0.740051
Run 64 Iterative Improvement: Value 12363.4 Cost 654 PUs 654 Connection 9420 Missing 1 Shortfall 12385.8 Penalty 2289.37 MPM 0.740051

Run 61: Using Calculated Tinit = 194.038 Tcool = 0.999076
Run 61 Init: Value 190046 Cost 3911 PUs 3911 Connection 178414 Missing 2 Shortfall 42661.1 Penalty 7720.56 MPM 0.402234
Run 61 ThermalAnnealing: Value 11448.5 Cost 569 PUs 569 Connection 8610 Missing 1 Shortfall 12277.4 Penalty 2269.48 MPM 0.740051
Run 61 Iterative Improvement: Value 11448.5 Cost 569 PUs 569 Connection 8610 Missing 1 Shortfall 12277.4 Penalty 2269.48 MPM 0.740051

Run 62: Using Calculated Tinit = 190.017 Tcool = 0.99904
Run 62 Init: Value 187204 Cost 3925 PUs 3925 Connection 177588 Missing 1 Shortfall 30932.7 Penalty 5690.64 MPM 0.397808
Run 62 ThermalAnnealing: Value 11845.1 Cost 575 PUs 575 Connection 9000 Missing 1 Shortfall 12280.6 Penalty 2270.06 MPM 0.740051
Run 62 Iterative Improvement: Value 11845.1 Cost 575 PUs 575 Connection 9000 Missing 1 Shortfall 12280.6 Penalty 2270.06 MPM 0.740051
Run 58 is finished (out of 1000). 
Run 65: Using Calculated Tinit = 190.265 Tcool = 0.999052
Run 65 Init: Value 189268 Cost 3873 PUs 3873 Connection 178419 Missing 2 Shortfall 38388.2 Penalty 6975.86 MPM 0.406244
Run 65 ThermalAnnealing: Value 11902 Cost 602 PUs 602 Connection 9030 Missing 1 Shortfall 12280.2 Penalty 2269.99 MPM 0.740051
Run 65 Iterative Improvement: Value 11902 Cost 602 PUs 602 Connection 9030 Missing 1 Shortfall 12280.2 Penalty 2269.99 MPM 0.740051
Time passed so far is 6 secs 
Run 60 is finished (out of 1000). Time passed so far is 6 secs 
Run 59 is finished (out of 1000). Time passed so far is 6 secs 
Run 63 is finished (out of 1000). Time passed so far is 6 secs 
Run 64 is finished (out of 1000). Time passed so far is 6 secs 
Run 61 is finished (out of 1000). Time passed so far is 6 secs 
Run 62 is finished (out of 1000). Time passed so far is 6 secs 
Run 65 is finished (out of 1000). Time passed so far is 6 secs 

Run 66: Using Calculated Tinit = 186.478 Tcool = 0.998591
Run 66 Init: Value 190798 Cost 3906 PUs 3906 Connection 179630 Missing 2 Shortfall 40049.8 Penalty 7261.64 MPM 0.410001
Run 66 ThermalAnnealing: Value 13157.3 Cost 657 PUs 657 Connection 10230 Missing 1 Shortfall 12282.1 Penalty 2270.35 MPM 0.740051
Run 66 Iterative Improvement: Value 13157.3 Cost 657 PUs 657 Connection 10230 Missing 1 Shortfall 12282.1 Penalty 2270.35 MPM 0.740051

Run 67: Using Calculated Tinit = 196.292 Tcool = 0.998657
Run 67 Init: Value 188763 Cost 3952 PUs 3952 Connection 178294 Missing 1 Shortfall 35579.1 Penalty 6517.07 MPM 0.35553
Run 67 ThermalAnnealing: Value 11867.4 Cost 556 PUs 556 Connection 9030 Missing 1 Shortfall 12341.8 Penalty 2281.38 MPM 0.738687
Run 67 Iterative Improvement: Value 11867.4 Cost 556 PUs 556 Connection 9030 Missing 1 Shortfall 12341.8 Penalty 2281.38 MPM 0.738687

Run 68: Using Calculated Tinit = 196.236 Tcool = 0.998968
Run 68 Init: Value 190897 Cost 3935 PUs 3935 Connection 179219 Missing 2 Shortfall 42813.5 Penalty 7742.82 MPM 0.405595
Run 68 ThermalAnnealing: Value 12533.5 Cost 604 PUs 604 Connection 9660 Missing 1 Shortfall 12277.7 Penalty 2269.54 MPM 0.740051
Run 68 Iterative Improvement: Value 12533.5 Cost 604 PUs 604 Connection 9660 Missing 1 Shortfall 12277.7 Penalty 2269.54 MPM 0.740051

Run 69: Using Calculated Tinit = 197.057 Tcool = 0.998767
Run 69 Init: Value 190750 Cost 3943 PUs 3943 Connection 178984 Missing 2 Shortfall 43100.2 Penalty 7822.99 MPM 0.349997
Run 69 ThermalAnnealing: Value 12440.1 Cost 600 PUs 600 Connection 9570 Missing 1 Shortfall 12280.8 Penalty 2270.09 MPM 0.740051
Run 69 Iterative Improvement: Value 12440.1 Cost 600 PUs 600 Connection 9570 Missing 1 Shortfall 12280.8 Penalty 2270.09 MPM 0.740051
Run 66 is finished (out of 1000). 
Run 71: Using Calculated Tinit = 196.123 Tcool = 0.999063
Run 71 Init: Value 189485 Cost 3950 PUs 3950 Connection 177879 Missing 1 Shortfall 41747.2 Penalty 7656.12 MPM 0.306282
Run 71 ThermalAnnealing: Value 12345 Cost 595 PUs 595 Connection 9480 Missing 1 Shortfall 12280.2 Penalty 2269.99 MPM 0.740051
Run 71 Iterative Improvement: Value 12345 Cost 595 PUs 595 Connection 9480 Missing 1 Shortfall 12280.2 Penalty 2269.99 MPM 0.740051

Run 72: Using Calculated Tinit = 197.057 Tcool = 0.998744
Run 72 Init: Value 188860 Cost 3939 PUs 3939 Connection 178779 Missing 1 Shortfall 33228.8 Penalty 6142.34 MPM 0.296449
Run 72 ThermalAnnealing: Value 11929.5 Cost 570 PUs 570 Connection 9090 Missing 1 Shortfall 12277.4 Penalty 2269.48 MPM 0.740051
Run 72 Iterative Improvement: Value 11929.5 Cost 570 PUs 570 Connection 9090 Missing 1 Shortfall 12277.4 Penalty 2269.48 MPM 0.740051

Run 73: Using Calculated Tinit = 196.27 Tcool = 0.998657
Run 73 Init: Value 186036 Cost 3922 PUs 3922 Connection 176487 Missing 1 Shortfall 30622.8 Penalty 5627.13 MPM 0.412646
Run 73 ThermalAnnealing: Value 13457.9 Cost 658 PUs 658 Connection 10530 Missing 1 Shortfall 12279.5 Penalty 2269.87 MPM 0.740051
Run 73 Iterative Improvement: Value 13457.9 Cost 658 PUs 658 Connection 10530 Missing 1 Shortfall 12279.5 Penalty 2269.87 MPM 0.740051

Run 70: Using Calculated Tinit = 190.292 Tcool = 0.999085
Run 70 Init: Value 186049 Cost 3936 PUs 3936 Connection 177170 Missing 1 Shortfall 26739.3 Penalty 4942.76 MPM 0.43385
Run 70 ThermalAnnealing: Value 13242.5 Cost 653 PUs 653 Connection 10320 Missing 1 Shortfall 12277.4 Penalty 2269.48 MPM 0.740051
Run 70 Iterative Improvement: Value 13242.5 Cost 653 PUs 653 Connection 10320 Missing 1 Shortfall 12277.4 Penalty 2269.48 MPM 0.740051
Time passed so far is 6 secs 
Run 67 is finished (out of 1000). Time passed so far is 6 secs 
Run 68 is finished (out of 1000). Time passed so far is 6 secs 
Run 69 is finished (out of 1000). Time passed so far is 6 secs 
Run 71 is finished (out of 1000). Time passed so far is 6 secs 
Run 72 is finished (out of 1000). Time passed so far is 6 secs 
Run 73 is finished (out of 1000). Time passed so far is 6 secs 
Run 70 is finished (out of 1000). Time passed so far is 6 secs 

Run 74: Using Calculated Tinit = 182.984 Tcool = 0.998774
Run 74 Init: Value 188399 Cost 3877 PUs 3877 Connection 178184 Missing 1 Shortfall 34527.2 Penalty 6337.97 MPM 0.349818
Run 74 ThermalAnnealing: Value 13873.9 Cost 658 PUs 658 Connection 10920 Missing 1 Shortfall 12421.3 Penalty 2295.89 MPM 0.740051
Run 74 Iterative Improvement: Value 13873.9 Cost 658 PUs 658 Connection 10920 Missing 1 Shortfall 12421.3 Penalty 2295.89 MPM 0.740051

Run 75: Using Calculated Tinit = 190.265 Tcool = 0.99866
Run 75 Init: Value 188878 Cost 3960 PUs 3960 Connection 178139 Missing 2 Shortfall 37155.1 Penalty 6779.06 MPM 0.375627
Run 75 ThermalAnnealing: Value 12627.5 Cost 638 PUs 638 Connection 9720 Missing 1 Shortfall 12277.4 Penalty 2269.48 MPM 0.740051
Run 75 Iterative Improvement: Value 12627.5 Cost 638 PUs 638 Connection 9720 Missing 1 Shortfall 12277.4 Penalty 2269.48 MPM 0.740051

Run 76: Using Calculated Tinit = 188.5 Tcool = 0.998972
Run 76 Init: Value 189101 Cost 3979 PUs 3979 Connection 179280 Missing 1 Shortfall 31756.7 Penalty 5841.97 MPM 0.379117
Run 76 ThermalAnnealing: Value 12199.9 Cost 690 PUs 690 Connection 9240 Missing 1 Shortfall 12279.6 Penalty 2269.88 MPM 0.740051
Run 76 Iterative Improvement: Value 12199.9 Cost 690 PUs 690 Connection 9240 Missing 1 Shortfall 12279.6 Penalty 2269.88 MPM 0.740051

Run 77: Using Calculated Tinit = 197.057 Tcool = 0.998767
Run 77 Init: Value 190041 Cost 3875 PUs 3875 Connection 179264 Missing 2 Shortfall 37859.9 Penalty 6901.82 MPM 0.37439
Run 77 ThermalAnnealing: Value 13179.7 Cost 638 PUs 638 Connection 10260 Missing 1 Shortfall 12343.6 Penalty 2281.7 MPM 0.738687
Run 77 Iterative Improvement: Value 13179.7 Cost 638 PUs 638 Connection 10260 Missing 1 Shortfall 12343.6 Penalty 2281.7 MPM 0.738687

Run 78: Using Calculated Tinit = 164.556 Tcool = 0.99881
Run 78 Init: Value 187125 Cost 3883 PUs 3883 Connection 176847 Missing 1 Shortfall 34732.8 Penalty 6395.28 MPM 0.310294
Run 78 ThermalAnnealing: Value 12068.9 Cost 589 PUs 589 Connection 9210 Missing 1 Shortfall 12279.9 Penalty 2269.93 MPM 0.740051
Run 78 Iterative Improvement: Value 12068.9 Cost 589 PUs 589 Connection 9210 Missing 1 Shortfall 12279.9 Penalty 2269.93 MPM 0.740051

Run 79: Using Calculated Tinit = 197.057 Tcool = 0.998767
Run 79 Init: Value 189280 Cost 3977 PUs 3977 Connection 178008 Missing 2 Shortfall 40160.7 Penalty 7295.37 MPM 0.383525
Run 79 ThermalAnnealing: Value 13051.1 Cost 637 PUs 637 Connection 10140 Missing 1 Shortfall 12303.8 Penalty 2274.06 MPM 0.740051
Run 79 Iterative Improvement: Value 13051.1 Cost 637 PUs 637 Connection 10140 Missing 1 Shortfall 12303.8 Penalty 2274.06 MPM 0.740051

Run 81: Using Calculated Tinit = 194.252 Tcool = 0.998658
Run 81 Init: Value 189273 Cost 3926 PUs 3926 Connection 178989 Missing 2 Shortfall 34867.3 Penalty 6357.69 MPM 0.421267
Run 81 ThermalAnnealing: Value 11812.4 Cost 572 PUs 572 Connection 8970 Missing 1 Shortfall 12282.4 Penalty 2270.4 MPM 0.740051
Run 81 Iterative Improvement: Value 11812.4 Cost 572 PUs 572 Connection 8970 Missing 1 Shortfall 12282.4 Penalty 2270.4 MPM 0.740051
Run 74 is finished (out of 1000). Time passed so far is 7 secs 
Run 75 is finished (out of 1000). Time passed so far is 7 secs 

Run 80: Using Calculated Tinit = 195.948 Tcool = 0.999063
Run 80 Init: Value 189080 Cost 3969 PUs 3969 Connection 178734 Missing 1 Shortfall 34817 Penalty 6377.48 MPM 0.369298
Run 80 ThermalAnnealing: Value 12838.8 Cost 631 PUs 631 Connection 9930 Missing 1 Shortfall 12323 Penalty 2277.85 MPM 0.740051
Run 80 Iterative Improvement: Value 12838.8 Cost 631 PUs 631 Connection 9930 Missing 1 Shortfall 12323 Penalty 2277.85 MPM 0.740051
Run 76 is finished (out of 1000). Time passed so far is 7 secs 
Run 77 is finished (out of 1000). Time passed so far is 7 secs 
Run 78 is finished (out of 1000). Time passed so far is 7 secs 
Run 79 is finished (out of 1000). Time passed so far is 7 secs 
Run 81 is finished (out of 1000). Time passed so far is 7 secs 
Run 80 is finished (out of 1000). Time passed so far is 7 secs 

Run 82: Using Calculated Tinit = 197.057 Tcool = 0.998744
Run 82 Init: Value 189507 Cost 3960 PUs 3960 Connection 178934 Missing 2 Shortfall 36173.7 Penalty 6612.78 MPM 0.368825
Run 82 ThermalAnnealing: Value 11916.7 Cost 575 PUs 575 Connection 9060 Missing 1 Shortfall 12343.4 Penalty 2281.67 MPM 0.738687
Run 82 Iterative Improvement: Value 11916.7 Cost 575 PUs 575 Connection 9060 Missing 1 Shortfall 12343.4 Penalty 2281.67 MPM 0.738687

Run 83: Using Calculated Tinit = 197.057 Tcool = 0.999017
Run 83 Init: Value 188749 Cost 3890 PUs 3890 Connection 179000 Missing 2 Shortfall 32082 Penalty 5858.95 MPM 0.450846
Run 83 ThermalAnnealing: Value 12577.3 Cost 617 PUs 617 Connection 9690 Missing 1 Shortfall 12282.1 Penalty 2270.34 MPM 0.740051
Run 83 Iterative Improvement: Value 12577.3 Cost 617 PUs 617 Connection 9690 Missing 1 Shortfall 12282.1 Penalty 2270.34 MPM 0.740051
Run 82 is finished (out of 1000). 
Run 85: Using Calculated Tinit = 197.057 Tcool = 0.998586
Run 85 Init: Value 187623 Cost 3922 PUs 3922 Connection 177716 Missing 1 Shortfall 32510.7 Penalty 5985.16 MPM 0.356191
Run 85 ThermalAnnealing: Value 11931.5 Cost 632 PUs 632 Connection 9030 Missing 1 Shortfall 12277.4 Penalty 2269.48 MPM 0.740051
Run 85 Iterative Improvement: Value 11931.5 Cost 632 PUs 632 Connection 9030 Missing 1 Shortfall 12277.4 Penalty 2269.48 MPM 0.740051

Run 84: Using Calculated Tinit = 195.871 Tcool = 0.999002
Run 84 Init: Value 188657 Cost 3919 PUs 3919 Connection 177491 Missing 2 Shortfall 39744.2 Penalty 7246.68 MPM 0.340791
Run 84 ThermalAnnealing: Value 12608 Cost 620 PUs 620 Connection 9690 Missing 1 Shortfall 12432.5 Penalty 2297.95 MPM 0.740051
Run 84 Iterative Improvement: Value 12608 Cost 620 PUs 620 Connection 9690 Missing 1 Shortfall 12432.5 Penalty 2297.95 MPM 0.740051

Run 86: Using Calculated Tinit = 192.848 Tcool = 0.998769
Run 86 Init: Value 189889 Cost 3963 PUs 3963 Connection 180349 Missing 1 Shortfall 30266.6 Penalty 5577.11 MPM 0.391367
Run 86 ThermalAnnealing: Value 12551.6 Cost 622 PUs 622 Connection 9660 Missing 1 Shortfall 12278 Penalty 2269.59 MPM 0.740051
Run 86 Iterative Improvement: Value 12485.6 Cost 616 PUs 616 Connection 9600 Missing 1 Shortfall 12278 Penalty 2269.59 MPM 0.740051
Time passed so far is 8 secs 
Run 83 is finished (out of 1000). 
Run 87: Using Calculated Tinit = 190.265 Tcool = 0.998971
Run 87 Init: Value 188274 Cost 3931 PUs 3931 Connection 178169 Missing 1 Shortfall 33687.3 Penalty 6173.6 MPM 0.384226
Run 87 ThermalAnnealing: Value 11756.4 Cost 565 PUs 565 Connection 8910 Missing 1 Shortfall 12341.8 Penalty 2281.38 MPM 0.738687
Run 87 Iterative Improvement: Value 11756.4 Cost 565 PUs 565 Connection 8910 Missing 1 Shortfall 12341.8 Penalty 2281.38 MPM 0.738687

Run 88: Using Calculated Tinit = 197.057 Tcool = 0.998968
Run 88 Init: Value 191149 Cost 3886 PUs 3886 Connection 180061 Missing 2 Shortfall 39713.6 Penalty 7201.6 MPM 0.413288
Run 88 ThermalAnnealing: Value 11744.2 Cost 594 PUs 594 Connection 8880 Missing 1 Shortfall 12281.4 Penalty 2270.2 MPM 0.740051
Run 88 Iterative Improvement: Value 11744.2 Cost 594 PUs 594 Connection 8880 Missing 1 Shortfall 12281.4 Penalty 2270.2 MPM 0.740051

Run 89: Using Calculated Tinit = 188.804 Tcool = 0.998661
Run 89 Init: Value 186989 Cost 3899 PUs 3899 Connection 176232 Missing 1 Shortfall 37370.9 Penalty 6857.83 MPM 0.300196
Run 89 ThermalAnnealing: Value 12218.1 Cost 618 PUs 618 Connection 9330 Missing 1 Shortfall 12280.7 Penalty 2270.08 MPM 0.740051
Run 89 Iterative Improvement: Value 12218.1 Cost 618 PUs 618 Connection 9330 Missing 1 Shortfall 12280.7 Penalty 2270.08 MPM 0.740051
Time passed so far is 8 secs 

Run 90: Using Calculated Tinit = 196.311 Tcool = 0.999063
Run 90 Init: Value 188366 Cost 3987 PUs 3987 Connection 177748 Missing 2 Shortfall 36371.7 Penalty 6630.62 MPM 0.398808
Run 90 ThermalAnnealing: Value 12068.5 Cost 589 PUs 589 Connection 9210 Missing 1 Shortfall 12277.4 Penalty 2269.48 MPM 0.740051
Run 90 Iterative Improvement: Value 12068.5 Cost 589 PUs 589 Connection 9210 Missing 1 Shortfall 12277.4 Penalty 2269.48 MPM 0.740051
Run 85 is finished (out of 1000). Time passed so far is 8 secs 
Run 84 is finished (out of 1000). Time passed so far is 8 secs 
Run 86 is finished (out of 1000). Time passed so far is 8 secs 
Run 87 is finished (out of 1000). Time passed so far is 8 secs 
Run 88 is finished (out of 1000). Time passed so far is 8 secs 
Run 89 is finished (out of 1000). Time passed so far is 8 secs 
Run 90 is finished (out of 1000). Time passed so far is 8 secs 

Run 91: Using Calculated Tinit = 196.311 Tcool = 0.998985
Run 91 Init: Value 188163 Cost 3942 PUs 3942 Connection 177346 Missing 2 Shortfall 37706 Penalty 6875.08 MPM 0.374526
Run 91 ThermalAnnealing: Value 11973 Cost 653 PUs 653 Connection 9030 Missing 1 Shortfall 12389.4 Penalty 2290.03 MPM 0.740051
Run 91 Iterative Improvement: Value 11973 Cost 653 PUs 653 Connection 9030 Missing 1 Shortfall 12389.4 Penalty 2290.03 MPM 0.740051
Run 91 is finished (out of 1000). Time passed so far is 8 secs 

Run 92: Using Calculated Tinit = 193.481 Tcool = 0.998588
Run 92 Init: Value 186655 Cost 3910 PUs 3910 Connection 177010 Missing 1 Shortfall 31027.1 Penalty 5735.37 MPM 0.343064
Run 92 ThermalAnnealing: Value 12307.7 Cost 614 PUs 614 Connection 9420 Missing 1 Shortfall 12300.4 Penalty 2273.73 MPM 0.739604
Run 92 Iterative Improvement: Value 12307.7 Cost 614 PUs 614 Connection 9420 Missing 1 Shortfall 12300.4 Penalty 2273.73 MPM 0.739604

Run 94: Using Calculated Tinit = 196.27 Tcool = 0.998767
Run 94 Init: Value 188489 Cost 3926 PUs 3926 Connection 177658 Missing 1 Shortfall 37527.6 Penalty 6905.33 MPM 0.279739
Run 94 ThermalAnnealing: Value 12669.1 Cost 619 PUs 619 Connection 9780 Missing 1 Shortfall 12280.6 Penalty 2270.06 MPM 0.740051
Run 94 Iterative Improvement: Value 12669.1 Cost 619 PUs 619 Connection 9780 Missing 1 Shortfall 12280.6 Penalty 2270.06 MPM 0.740051

Run 95: Using Calculated Tinit = 196.267 Tcool = 0.998745
Run 95 Init: Value 189419 Cost 3895 PUs 3895 Connection 179329 Missing 1 Shortfall 33873.2 Penalty 6194.79 MPM 0.404299
Run 95 ThermalAnnealing: Value 13057.1 Cost 647 PUs 647 Connection 10140 Missing 1 Shortfall 12280.7 Penalty 2270.08 MPM 0.740051
Run 95 Iterative Improvement: Value 13057.1 Cost 647 PUs 647 Connection 10140 Missing 1 Shortfall 12280.7 Penalty 2270.08 MPM 0.740051

Run 93: Using Calculated Tinit = 187.246 Tcool = 0.998973
Run 93 Init: Value 187950 Cost 3873 PUs 3873 Connection 177276 Missing 2 Shortfall 37553.7 Penalty 6800.72 MPM 0.461953
Run 93 ThermalAnnealing: Value 11884.5 Cost 585 PUs 585 Connection 9030 Missing 1 Shortfall 12277.5 Penalty 2269.5 MPM 0.740051
Run 93 Iterative Improvement: Value 11884.5 Cost 585 PUs 585 Connection 9030 Missing 1 Shortfall 12277.5 Penalty 2269.5 MPM 0.740051

Run 97: Using Calculated Tinit = 194.825 Tcool = 0.998853
Run 97 Init: Value 188673 Cost 3904 PUs 3904 Connection 176880 Missing 2 Shortfall 43742.3 Penalty 7888.92 MPM 0.432525
Run 97 ThermalAnnealing: Value 12121.1 Cost 611 PUs 611 Connection 9240 Missing 1 Shortfall 12280.7 Penalty 2270.09 MPM 0.740051
Run 97 Iterative Improvement: Value 12121.1 Cost 611 PUs 611 Connection 9240 Missing 1 Shortfall 12280.7 Penalty 2270.09 MPM 0.740051
Run 92 is finished (out of 1000). Time passed so far is 9 secs 
Run 94 is finished (out of 1000). 
Run 96: Using Calculated Tinit = 191.52 Tcool = 0.99877
Run 96 Init: Value 191030 Cost 3894 PUs 3894 Connection 180367 Missing 1 Shortfall 36976.4 Penalty 6768.76 MPM 0.343999
Run 96 ThermalAnnealing: Value 12638.6 Cost 739 PUs 739 Connection 9630 Missing 1 Shortfall 12278.1 Penalty 2269.61 MPM 0.740051
Run 96 Iterative Improvement: Value 12638.6 Cost 739 PUs 739 Connection 9630 Missing 1 Shortfall 12278.1 Penalty 2269.61 MPM 0.740051

Run 98: Using Calculated Tinit = 196.123 Tcool = 0.998767
Run 98 Init: Value 188835 Cost 3986 PUs 3986 Connection 177591 Missing 2 Shortfall 39950.1 Penalty 7257.7 MPM 0.385705
Run 98 ThermalAnnealing: Value 11871.5 Cost 572 PUs 572 Connection 9030 Missing 1 Shortfall 12277.4 Penalty 2269.48 MPM 0.740051
Run 98 Iterative Improvement: Value 11871.5 Cost 572 PUs 572 Connection 9030 Missing 1 Shortfall 12277.4 Penalty 2269.48 MPM 0.740051

Run 99: Using Calculated Tinit = 191.171 Tcool = 0.998988
Run 99 Init: Value 189408 Cost 3934 PUs 3934 Connection 178208 Missing 2 Shortfall 39777.1 Penalty 7265.59 MPM 0.33494
Run 99 ThermalAnnealing: Value 12930.5 Cost 671 PUs 671 Connection 9990 Missing 1 Shortfall 12277.4 Penalty 2269.48 MPM 0.740051
Run 99 Iterative Improvement: Value 12930.5 Cost 671 PUs 671 Connection 9990 Missing 1 Shortfall 12277.4 Penalty 2269.48 MPM 0.740051
Time passed so far is 9 secs 

Run 100: Using Calculated Tinit = 190.843 Tcool = 0.99877
Run 100 Init: Value 188637 Cost 3943 PUs 3943 Connection 177943 Missing 2 Shortfall 36937.6 Penalty 6751.14 MPM 0.35782
Run 100 ThermalAnnealing: Value 13064.5 Cost 595 PUs 595 Connection 10200 Missing 1 Shortfall 12277.4 Penalty 2269.48 MPM 0.740051
Run 100 Iterative Improvement: Value 13064.5 Cost 595 PUs 595 Connection 10200 Missing 1 Shortfall 12277.4 Penalty 2269.48 MPM 0.740051
Run 95 is finished (out of 1000). Time passed so far is 9 secs 
Run 93 is finished (out of 1000). Time passed so far is 9 secs 
Run 97 is finished (out of 1000). Time passed so far is 9 secs 
Run 96 is finished (out of 1000). Time passed so far is 9 secs 
Run 98 is finished (out of 1000). Time passed so far is 9 secs 
Run 99 is finished (out of 1000). Time passed so far is 9 secs 
Run 100 is finished (out of 1000). Time passed so far is 9 secs 

Run 101: Using Calculated Tinit = 190.265 Tcool = 0.998748
Run 101 Init: Value 188671 Cost 3858 PUs 3858 Connection 178203 Missing 2 Shortfall 36314.8 Penalty 6610.36 MPM 0.417743
Run 101 ThermalAnnealing: Value 13696.5 Cost 747 PUs 747 Connection 10680 Missing 1 Shortfall 12277.4 Penalty 2269.48 MPM 0.740051
Run 101 Iterative Improvement: Value 13696.5 Cost 747 PUs 747 Connection 10680 Missing 1 Shortfall 12277.4 Penalty 2269.48 MPM 0.740051

Run 102: Using Calculated Tinit = 196.122 Tcool = 0.998657
Run 102 Init: Value 186485 Cost 3938 PUs 3938 Connection 176469 Missing 1 Shortfall 33222.5 Penalty 6077.75 MPM 0.412163
Run 102 ThermalAnnealing: Value 13252.3 Cost 692 PUs 692 Connection 10290 Missing 1 Shortfall 12282 Penalty 2270.33 MPM 0.740051
Run 102 Iterative Improvement: Value 13250.3 Cost 690 PUs 690 Connection 10290 Missing 1 Shortfall 12282 Penalty 2270.33 MPM 0.740051
Run 101 is finished (out of 1000). 
Run 103: Using Calculated Tinit = 197.057 Tcool = 0.998996
Run 103 Init: Value 189216 Cost 3854 PUs 3854 Connection 176785 Missing 2 Shortfall 47349.9 Penalty 8576.6 MPM 0.318242
Run 103 ThermalAnnealing: Value 12843.8 Cost 674 PUs 674 Connection 9900 Missing 1 Shortfall 12279 Penalty 2269.76 MPM 0.740051
Run 103 Iterative Improvement: Value 12843.8 Cost 674 PUs 674 Connection 9900 Missing 1 Shortfall 12279 Penalty 2269.76 MPM 0.740051

Run 104: Using Calculated Tinit = 195.499 Tcool = 0.998745
Run 104 Init: Value 188442 Cost 3875 PUs 3875 Connection 179310 Missing 1 Shortfall 28514.3 Penalty 5256.81 MPM 0.421901
Run 104 ThermalAnnealing: Value 12416.1 Cost 606 PUs 606 Connection 9540 Missing 1 Shortfall 12280.8 Penalty 2270.1 MPM 0.740051
Run 104 Iterative Improvement: Value 12416.1 Cost 606 PUs 606 Connection 9540 Missing 1 Shortfall 12280.8 Penalty 2270.1 MPM 0.740051

Run 105: Using Calculated Tinit = 192.188 Tcool = 0.99897
Run 105 Init: Value 187769 Cost 3877 PUs 3877 Connection 177839 Missing 1 Shortfall 33044.3 Penalty 6052.85 MPM 0.401292
Run 105 ThermalAnnealing: Value 12451.9 Cost 629 PUs 629 Connection 9540 Missing 1 Shortfall 12350.3 Penalty 2282.85 MPM 0.740051
Run 105 Iterative Improvement: Value 12451.9 Cost 629 PUs 629 Connection 9540 Missing 1 Shortfall 12350.3 Penalty 2282.85 MPM 0.740051

Run 106: Using Calculated Tinit = 197.057 Tcool = 0.999002
Run 106 Init: Value 190460 Cost 3837 PUs 3837 Connection 178816 Missing 2 Shortfall 42924.2 Penalty 7807.25 MPM 0.323136
Run 106 ThermalAnnealing: Value 12097.5 Cost 588 PUs 588 Connection 9240 Missing 1 Shortfall 12277.4 Penalty 2269.48 MPM 0.740051
Run 106 Iterative Improvement: Value 12097.5 Cost 588 PUs 588 Connection 9240 Missing 1 Shortfall 12277.4 Penalty 2269.48 MPM 0.740051

Run 108: Using Calculated Tinit = 189.401 Tcool = 0.998748
Run 108 Init: Value 188807 Cost 3908 PUs 3908 Connection 177810 Missing 2 Shortfall 38998.5 Penalty 7089.42 MPM 0.391946
Run 108 ThermalAnnealing: Value 12184.8 Cost 645 PUs 645 Connection 9270 Missing 1 Shortfall 12279.3 Penalty 2269.82 MPM 0.740051
Run 108 Iterative Improvement: Value 12184.8 Cost 645 PUs 645 Connection 9270 Missing 1 Shortfall 12279.3 Penalty 2269.82 MPM 0.740051
Time passed so far is 9 secs 

Run 107: Using Calculated Tinit = 195.015 Tcool = 0.998972
Run 107 Init: Value 188222 Cost 3952 PUs 3952 Connection 176923 Missing 2 Shortfall 40363.6 Penalty 7346.53 MPM 0.393561
Run 107 ThermalAnnealing: Value 13748.1 Cost 678 PUs 678 Connection 10800 Missing 1 Shortfall 12280.6 Penalty 2270.06 MPM 0.740051
Run 107 Iterative Improvement: Value 13680.5 Cost 671 PUs 671 Connection 10740 Missing 1 Shortfall 12277.4 Penalty 2269.48 MPM 0.740051
Run 102 is finished (out of 1000). Time passed so far is 10 secs 
Run 103 is finished (out of 1000). Time passed so far is 10 secs 
Run 104 is finished (out of 1000). Time passed so far is 10 secs 
Run 105 is finished (out of 1000). Time passed so far is 10 secs 
Run 106 is finished (out of 1000). Time passed so far is 10 secs 
Run 108 is finished (out of 1000). Time passed so far is 10 secs 
Run 107 is finished (out of 1000). Time passed so far is 10 secs 

Run 109: Using Calculated Tinit = 196.123 Tcool = 0.998767
Run 109 Init: Value 188026 Cost 3919 PUs 3919 Connection 178306 Missing 1 Shortfall 31397.6 Penalty 5801.48 MPM 0.339528
Run 109 ThermalAnnealing: Value 11647.9 Cost 558 PUs 558 Connection 8820 Missing 1 Shortfall 12279.6 Penalty 2269.88 MPM 0.740051
Run 109 Iterative Improvement: Value 11647.9 Cost 558 PUs 558 Connection 8820 Missing 1 Shortfall 12279.6 Penalty 2269.88 MPM 0.740051
Run 109 is finished (out of 1000). 
Run 110: Using Calculated Tinit = 190.55 Tcool = 0.99877
Run 110 Init: Value 190461 Cost 3868 PUs 3868 Connection 178364 Missing 2 Shortfall 45462.1 Penalty 8229.04 MPM 0.355646
Run 110 ThermalAnnealing: Value 12072.1 Cost 650 PUs 650 Connection 9150 Missing 1 Shortfall 12291.7 Penalty 2272.1 MPM 0.740051
Run 110 Iterative Improvement: Value 12072.1 Cost 650 PUs 650 Connection 9150 Missing 1 Shortfall 12291.7 Penalty 2272.1 MPM 0.740051
Time passed so far is 10 secs 

Run 112: Using Calculated Tinit = 190.843 Tcool = 0.999003
Run 112 Init: Value 191596 Cost 3940 PUs 3940 Connection 180044 Missing 2 Shortfall 41911.9 Penalty 7611.86 MPM 0.359612
Run 112 ThermalAnnealing: Value 13068.1 Cost 598 PUs 598 Connection 10200 Missing 1 Shortfall 12281.1 Penalty 2270.15 MPM 0.740051
Run 112 Iterative Improvement: Value 13068.1 Cost 598 PUs 598 Connection 10200 Missing 1 Shortfall 12281.1 Penalty 2270.15 MPM 0.740051

Run 113: Using Calculated Tinit = 191.021 Tcool = 0.998659
Run 113 Init: Value 188959 Cost 3854 PUs 3854 Connection 177505 Missing 2 Shortfall 41849.5 Penalty 7600.02 MPM 0.393868
Run 113 ThermalAnnealing: Value 11826.1 Cost 574 PUs 574 Connection 8970 Missing 1 Shortfall 12345.8 Penalty 2282.12 MPM 0.738687
Run 113 Iterative Improvement: Value 11826.1 Cost 574 PUs 574 Connection 8970 Missing 1 Shortfall 12345.8 Penalty 2282.12 MPM 0.738687

Run 116: Using Calculated Tinit = 197.057 Tcool = 0.998767
Run 116 Init: Value 189186 Cost 3959 PUs 3959 Connection 178120 Missing 2 Shortfall 39057.3 Penalty 7107.38 MPM 0.377808
Run 116 ThermalAnnealing: Value 12126.9 Cost 557 PUs 557 Connection 9300 Missing 1 Shortfall 12279.6 Penalty 2269.89 MPM 0.740051
Run 116 Iterative Improvement: Value 12126.9 Cost 557 PUs 557 Connection 9300 Missing 1 Shortfall 12279.6 Penalty 2269.89 MPM 0.740051

Run 115: Using Calculated Tinit = 196.113 Tcool = 0.998985
Run 115 Init: Value 187145 Cost 3932 PUs 3932 Connection 176874 Missing 1 Shortfall 34441 Penalty 6338.5 MPM 0.32165
Run 115 ThermalAnnealing: Value 12034.5 Cost 615 PUs 615 Connection 9150 Missing 1 Shortfall 12277.4 Penalty 2269.48 MPM 0.740051
Run 115 Iterative Improvement: Value 12034.5 Cost 615 PUs 615 Connection 9150 Missing 1 Shortfall 12277.4 Penalty 2269.48 MPM 0.740051

Run 111: Using Calculated Tinit = 195.499 Tcool = 0.998587
Run 111 Init: Value 190497 Cost 3855 PUs 3855 Connection 179814 Missing 2 Shortfall 37418.2 Penalty 6828.41 MPM 0.36872
Run 111 ThermalAnnealing: Value 13279.6 Cost 660 PUs 660 Connection 10350 Missing 1 Shortfall 12278 Penalty 2269.58 MPM 0.740051
Run 111 Iterative Improvement: Value 13279.6 Cost 660 PUs 660 Connection 10350 Missing 1 Shortfall 12278 Penalty 2269.58 MPM 0.740051

Run 114: Using Calculated Tinit = 194.364 Tcool = 0.998986
Run 114 Init: Value 188973 Cost 3889 PUs 3889 Connection 178377 Missing 2 Shortfall 36847.5 Penalty 6707.21 MPM 0.409438
Run 114 ThermalAnnealing: Value 11505.5 Cost 566 PUs 566 Connection 8670 Missing 1 Shortfall 12277.4 Penalty 2269.48 MPM 0.740051
Run 114 Iterative Improvement: Value 11505.5 Cost 566 PUs 566 Connection 8670 Missing 1 Shortfall 12277.4 Penalty 2269.48 MPM 0.740051
Run 110 is finished (out of 1000). Time passed so far is 10 secs 
Run 112 is finished (out of 1000). Time passed so far is 10 secs 

Run 117: Using Calculated Tinit = 187.861 Tcool = 0.998661
Run 117 Init: Value 192300 Cost 4016 PUs 4016 Connection 180484 Missing 2 Shortfall 42927.2 Penalty 7800.16 MPM 0.35653
Run 117 ThermalAnnealing: Value 12039.5 Cost 590 PUs 590 Connection 9180 Missing 1 Shortfall 12277.4 Penalty 2269.48 MPM 0.740051
Run 117 Iterative Improvement: Value 12039.5 Cost 590 PUs 590 Connection 9180 Missing 1 Shortfall 12277.4 Penalty 2269.48 MPM 0.740051
Run 113 is finished (out of 1000). Time passed so far is 10 secs 
Run 116 is finished (out of 1000). Time passed so far is 10 secs 
Run 115 is finished (out of 1000). Time passed so far is 10 secs 
Run 111 is finished (out of 1000). Time passed so far is 10 secs 
Run 114 is finished (out of 1000). Time passed so far is 10 secs 
Run 117 is finished (out of 1000). Time passed so far is 10 secs 

Run 118: Using Calculated Tinit = 188.104 Tcool = 0.999001
Run 118 Init: Value 188044 Cost 3978 PUs 3978 Connection 178441 Missing 1 Shortfall 30427.9 Penalty 5624.6 MPM 0.355751
Run 118 ThermalAnnealing: Value 13753.3 Cost 646 PUs 646 Connection 10830 Missing 1 Shortfall 12319.9 Penalty 2277.28 MPM 0.740051
Run 118 Iterative Improvement: Value 13753.3 Cost 646 PUs 646 Connection 10830 Missing 1 Shortfall 12319.9 Penalty 2277.28 MPM 0.740051

Run 119: Using Calculated Tinit = 197.057 Tcool = 0.998744
Run 119 Init: Value 189005 Cost 3859 PUs 3859 Connection 178588 Missing 2 Shortfall 35891.8 Penalty 6557.65 MPM 0.380279
Run 119 ThermalAnnealing: Value 12828.3 Cost 658 PUs 658 Connection 9900 Missing 1 Shortfall 12282 Penalty 2270.32 MPM 0.740051
Run 119 Iterative Improvement: Value 12828.3 Cost 658 PUs 658 Connection 9900 Missing 1 Shortfall 12282 Penalty 2270.32 MPM 0.740051
Run 118 is finished (out of 1000). 
Run 120: Using Calculated Tinit = 190.268 Tcool = 0.99877
Run 120 Init: Value 189388 Cost 3959 PUs 3959 Connection 177771 Missing 2 Shortfall 41960.3 Penalty 7658.23 MPM 0.34591
Run 120 ThermalAnnealing: Value 12232.5 Cost 573 PUs 573 Connection 9390 Missing 1 Shortfall 12277.4 Penalty 2269.48 MPM 0.740051
Run 120 Iterative Improvement: Value 12232.5 Cost 573 PUs 573 Connection 9390 Missing 1 Shortfall 12277.4 Penalty 2269.48 MPM 0.740051

Run 121: Using Calculated Tinit = 191.52 Tcool = 0.998659
Run 121 Init: Value 184816 Cost 3964 PUs 3964 Connection 175954 Missing 1 Shortfall 26619.5 Penalty 4898.31 MPM 0.477038
Run 121 ThermalAnnealing: Value 12452.4 Cost 642 PUs 642 Connection 9540 Missing 1 Shortfall 12282.6 Penalty 2270.43 MPM 0.740051
Run 121 Iterative Improvement: Value 12452.4 Cost 642 PUs 642 Connection 9540 Missing 1 Shortfall 12282.6 Penalty 2270.43 MPM 0.740051

Run 122: Using Calculated Tinit = 191.421 Tcool = 0.998855
Run 122 Init: Value 186136 Cost 3856 PUs 3856 Connection 176119 Missing 1 Shortfall 33648.1 Penalty 6160.77 MPM 0.395242
Run 122 ThermalAnnealing: Value 12230.2 Cost 591 PUs 591 Connection 9360 Missing 1 Shortfall 12330.6 Penalty 2279.24 MPM 0.740051
Run 122 Iterative Improvement: Value 12230.2 Cost 591 PUs 591 Connection 9360 Missing 1 Shortfall 12330.6 Penalty 2279.24 MPM 0.740051

Run 124: Using Calculated Tinit = 196.311 Tcool = 0.998586
Run 124 Init: Value 188909 Cost 3906 PUs 3906 Connection 178148 Missing 2 Shortfall 37494.6 Penalty 6854.55 MPM 0.387603
Run 124 ThermalAnnealing: Value 12863 Cost 689 PUs 689 Connection 9900 Missing 1 Shortfall 12301.8 Penalty 2273.99 MPM 0.739604
Run 124 Iterative Improvement: Value 12863 Cost 689 PUs 689 Connection 9900 Missing 1 Shortfall 12301.8 Penalty 2273.99 MPM 0.739604

Run 123: Using Calculated Tinit = 190.017 Tcool = 0.998975
Run 123 Init: Value 188834 Cost 3955 PUs 3955 Connection 177736 Missing 1 Shortfall 38830.7 Penalty 7143.46 MPM 0.240527
Run 123 ThermalAnnealing: Value 11943.4 Cost 613 PUs 613 Connection 9060 Missing 1 Shortfall 12282.5 Penalty 2270.41 MPM 0.740051
Run 123 Iterative Improvement: Value 11943.4 Cost 613 PUs 613 Connection 9060 Missing 1 Shortfall 12282.5 Penalty 2270.41 MPM 0.740051

Run 125: Using Calculated Tinit = 191.516 Tcool = 0.998659
Run 125 Init: Value 188041 Cost 3875 PUs 3875 Connection 177201 Missing 2 Shortfall 38248.6 Penalty 6965.05 MPM 0.381867
Run 125 ThermalAnnealing: Value 12294.7 Cost 605 PUs 605 Connection 9420 Missing 1 Shortfall 12278.3 Penalty 2269.65 MPM 0.740051
Run 125 Iterative Improvement: Value 12294.7 Cost 605 PUs 605 Connection 9420 Missing 1 Shortfall 12278.3 Penalty 2269.65 MPM 0.740051
Time passed so far is 11 secs 
Run 119 is finished (out of 1000). Time passed so far is 11 secs 
Run 120 is finished (out of 1000). Time passed so far is 11 secs 
Run 121 is finished (out of 1000). Time passed so far is 11 secs 
Run 122 is finished (out of 1000). Time passed so far is 11 secs 
Run 124 is finished (out of 1000). Time passed so far is 11 secs 
Run 123 is finished (out of 1000). Time passed so far is 11 secs 
Run 125 is finished (out of 1000). Time passed so far is 11 secs 

Run 126: Using Calculated Tinit = 197.057 Tcool = 0.998656
Run 126 Init: Value 188324 Cost 3919 PUs 3919 Connection 178540 Missing 1 Shortfall 32045.7 Penalty 5864.98 MPM 0.428396
Run 126 ThermalAnnealing: Value 12251 Cost 591 PUs 591 Connection 9390 Missing 1 Shortfall 12280 Penalty 2269.96 MPM 0.740051
Run 126 Iterative Improvement: Value 12251 Cost 591 PUs 591 Connection 9390 Missing 1 Shortfall 12280 Penalty 2269.96 MPM 0.740051

Run 128: Using Calculated Tinit = 192.732 Tcool = 0.998588
Run 128 Init: Value 189787 Cost 3928 PUs 3928 Connection 178670 Missing 2 Shortfall 39765.7 Penalty 7188.93 MPM 0.452799
Run 128 ThermalAnnealing: Value 13882.4 Cost 662 PUs 662 Connection 10950 Missing 1 Shortfall 12282.3 Penalty 2270.37 MPM 0.740051
Run 128 Iterative Improvement: Value 13882.4 Cost 662 PUs 662 Connection 10950 Missing 1 Shortfall 12282.3 Penalty 2270.37 MPM 0.740051

Run 127: Using Calculated Tinit = 192.263 Tcool = 0.999065
Run 127 Init: Value 188120 Cost 3878 PUs 3878 Connection 178367 Missing 2 Shortfall 32366.5 Penalty 5875.19 MPM 0.51105
Run 127 ThermalAnnealing: Value 12145.5 Cost 636 PUs 636 Connection 9240 Missing 1 Shortfall 12277.4 Penalty 2269.48 MPM 0.740051
Run 127 Iterative Improvement: Value 12145.5 Cost 636 PUs 636 Connection 9240 Missing 1 Shortfall 12277.4 Penalty 2269.48 MPM 0.740051

Run 129: Using Calculated Tinit = 197.053 Tcool = 0.998767
Run 129 Init: Value 189171 Cost 3885 PUs 3885 Connection 178927 Missing 1 Shortfall 34508.3 Penalty 6359.27 MPM 0.317393
Run 129 ThermalAnnealing: Value 12473.6 Cost 604 PUs 604 Connection 9600 Missing 1 Shortfall 12278.3 Penalty 2269.65 MPM 0.740051
Run 129 Iterative Improvement: Value 12473.6 Cost 604 PUs 604 Connection 9600 Missing 1 Shortfall 12278.3 Penalty 2269.65 MPM 0.740051
Run 126 is finished (out of 1000). Time passed so far is 12 secs 

Run 132: Using Calculated Tinit = 197.057 Tcool = 0.998852
Run 132 Init: Value 189006 Cost 3925 PUs 3925 Connection 177167 Missing 2 Shortfall 43569.9 Penalty 7914.27 MPM 0.33194
Run 132 ThermalAnnealing: Value 12180.7 Cost 581 PUs 581 Connection 9330 Missing 1 Shortfall 12278.5 Penalty 2269.68 MPM 0.740051
Run 132 Iterative Improvement: Value 12180.7 Cost 581 PUs 581 Connection 9330 Missing 1 Shortfall 12278.5 Penalty 2269.68 MPM 0.740051

Run 133: Using Calculated Tinit = 190.326 Tcool = 0.998892
Run 133 Init: Value 189637 Cost 3868 PUs 3868 Connection 179248 Missing 1 Shortfall 35619.8 Penalty 6521.26 MPM 0.360751
Run 133 ThermalAnnealing: Value 13742.4 Cost 732 PUs 732 Connection 10740 Missing 1 Shortfall 12282.5 Penalty 2270.41 MPM 0.740051
Run 133 Iterative Improvement: Value 13742.4 Cost 732 PUs 732 Connection 10740 Missing 1 Shortfall 12282.5 Penalty 2270.41 MPM 0.740051

Run 131: Using Calculated Tinit = 197.057 Tcool = 0.998586
Run 131 Init: Value 187115 Cost 3864 PUs 3864 Connection 175063 Missing 2 Shortfall 45309.3 Penalty 8187.79 MPM 0.382581
Run 131 ThermalAnnealing: Value 13367.5 Cost 628 PUs 628 Connection 10470 Missing 1 Shortfall 12277.4 Penalty 2269.48 MPM 0.740051
Run 131 Iterative Improvement: Value 13367.5 Cost 628 PUs 628 Connection 10470 Missing 1 Shortfall 12277.4 Penalty 2269.48 MPM 0.740051

Run 130: Using Calculated Tinit = 192.797 Tcool = 0.998987
Run 130 Init: Value 191159 Cost 3965 PUs 3965 Connection 179728 Missing 2 Shortfall 40799.2 Penalty 7466.42 MPM 0.273399
Run 130 ThermalAnnealing: Value 12299.4 Cost 606 PUs 606 Connection 9420 Missing 1 Shortfall 12298.5 Penalty 2273.38 MPM 0.739604
Run 130 Iterative Improvement: Value 12299.4 Cost 606 PUs 606 Connection 9420 Missing 1 Shortfall 12298.5 Penalty 2273.38 MPM 0.739604
Run 128 is finished (out of 1000). 
Run 134: Using Calculated Tinit = 195.871 Tcool = 0.998587
Run 134 Init: Value 188541 Cost 3941 PUs 3941 Connection 178090 Missing 2 Shortfall 35723.3 Penalty 6510.02 MPM 0.413876
Run 134 ThermalAnnealing: Value 12920.3 Cost 660 PUs 660 Connection 9990 Missing 1 Shortfall 12281.9 Penalty 2270.3 MPM 0.740051
Run 134 Iterative Improvement: Value 12920.3 Cost 660 PUs 660 Connection 9990 Missing 1 Shortfall 12281.9 Penalty 2270.3 MPM 0.740051
Time passed so far is 12 secs 
Run 127 is finished (out of 1000). Time passed so far is 12 secs 
Run 129 is finished (out of 1000). Time passed so far is 12 secs 
Run 132 is finished (out of 1000). Time passed so far is 12 secs 
Run 133 is finished (out of 1000). Time passed so far is 12 secs 
Run 131 is finished (out of 1000). Time passed so far is 12 secs 
Run 130 is finished (out of 1000). Time passed so far is 12 secs 
Run 134 is finished (out of 1000). Time passed so far is 12 secs 

Run 135: Using Calculated Tinit = 197.057 Tcool = 0.998744
Run 135 Init: Value 190417 Cost 3905 PUs 3905 Connection 179510 Missing 2 Shortfall 38483.2 Penalty 7002.19 MPM 0.388251
Run 135 ThermalAnnealing: Value 13124.3 Cost 594 PUs 594 Connection 10260 Missing 1 Shortfall 12281.8 Penalty 2270.28 MPM 0.740051
Run 135 Iterative Improvement: Value 13124.3 Cost 594 PUs 594 Connection 10260 Missing 1 Shortfall 12281.8 Penalty 2270.28 MPM 0.740051

Run 137: Using Calculated Tinit = 197.057 Tcool = 0.998744
Run 137 Init: Value 186091 Cost 3926 PUs 3926 Connection 176611 Missing 1 Shortfall 30326.1 Penalty 5553.73 MPM 0.452758
Run 137 ThermalAnnealing: Value 12593.1 Cost 637 PUs 637 Connection 9660 Missing 1 Shortfall 12422.4 Penalty 2296.1 MPM 0.740051
Run 137 Iterative Improvement: Value 12593.1 Cost 637 PUs 637 Connection 9660 Missing 1 Shortfall 12422.4 Penalty 2296.1 MPM 0.740051

Run 136: Using Calculated Tinit = 192.904 Tcool = 0.998854
Run 136 Init: Value 191258 Cost 3963 PUs 3963 Connection 180115 Missing 2 Shortfall 39460.8 Penalty 7180.34 MPM 0.397218
Run 136 ThermalAnnealing: Value 12598.5 Cost 639 PUs 639 Connection 9690 Missing 1 Shortfall 12277.4 Penalty 2269.48 MPM 0.740051
Run 136 Iterative Improvement: Value 12598.5 Cost 639 PUs 639 Connection 9690 Missing 1 Shortfall 12277.4 Penalty 2269.48 MPM 0.740051

Run 139: Using Calculated Tinit = 190.788 Tcool = 0.998747
Run 139 Init: Value 187621 Cost 3898 PUs 3898 Connection 178337 Missing 1 Shortfall 29135.7 Penalty 5385.74 MPM 0.383111
Run 139 ThermalAnnealing: Value 12489.7 Cost 590 PUs 590 Connection 9630 Missing 1 Shortfall 12278.7 Penalty 2269.72 MPM 0.740051
Run 139 Iterative Improvement: Value 12489.7 Cost 590 PUs 590 Connection 9630 Missing 1 Shortfall 12278.7 Penalty 2269.72 MPM 0.740051

Run 138: Using Calculated Tinit = 194.048 Tcool = 0.998998
Run 138 Init: Value 187085 Cost 3940 PUs 3940 Connection 177641 Missing 1 Shortfall 30016.3 Penalty 5503.58 MPM 0.44634
Run 138 ThermalAnnealing: Value 12506.5 Cost 607 PUs 607 Connection 9630 Missing 1 Shortfall 12277.4 Penalty 2269.48 MPM 0.740051
Run 138 Iterative Improvement: Value 12506.5 Cost 607 PUs 607 Connection 9630 Missing 1 Shortfall 12277.4 Penalty 2269.48 MPM 0.740051
Run 135 is finished (out of 1000). 
Run 140: Using Calculated Tinit = 193.478 Tcool = 0.999064
Run 140 Init: Value 190048 Cost 3968 PUs 3968 Connection 180270 Missing 1 Shortfall 31616.3 Penalty 5809.87 MPM 0.403587
Run 140 ThermalAnnealing: Value 11969.5 Cost 610 PUs 610 Connection 9090 Missing 1 Shortfall 12277.4 Penalty 2269.48 MPM 0.740051
Run 140 Iterative Improvement: Value 11969.5 Cost 610 PUs 610 Connection 9090 Missing 1 Shortfall 12277.4 Penalty 2269.48 MPM 0.740051

Run 141: Using Calculated Tinit = 187.769 Tcool = 0.999001
Run 141 Init: Value 187505 Cost 3910 PUs 3910 Connection 176988 Missing 1 Shortfall 36002.3 Penalty 6606.89 MPM 0.325429
Run 141 ThermalAnnealing: Value 13073.9 Cost 641 PUs 641 Connection 10140 Missing 1 Shortfall 12404.9 Penalty 2292.92 MPM 0.739604
Run 141 Iterative Improvement: Value 13073.9 Cost 641 PUs 641 Connection 10140 Missing 1 Shortfall 12404.9 Penalty 2292.92 MPM 0.739604

Run 142: Using Calculated Tinit = 197.055 Tcool = 0.998767
Run 142 Init: Value 190797 Cost 3821 PUs 3821 Connection 178683 Missing 2 Shortfall 45625 Penalty 8292.77 MPM 0.290944
Run 142 ThermalAnnealing: Value 12523 Cost 653 PUs 653 Connection 9600 Missing 1 Shortfall 12280.5 Penalty 2270.04 MPM 0.740051
Run 142 Iterative Improvement: Value 12523 Cost 653 PUs 653 Connection 9600 Missing 1 Shortfall 12280.5 Penalty 2270.04 MPM 0.740051
Time passed so far is 13 secs 
Run 137 is finished (out of 1000). Time passed so far is 13 secs 
Run 136 is finished (out of 1000). Time passed so far is 13 secs 
Run 139 is finished (out of 1000). Time passed so far is 13 secs 
Run 138 is finished (out of 1000). Time passed so far is 13 secs 
Run 140 is finished (out of 1000). Time passed so far is 13 secs 
Run 141 is finished (out of 1000). Time passed so far is 13 secs 
Run 142 is finished (out of 1000). Time passed so far is 13 secs 

Run 143: Using Calculated Tinit = 187.367 Tcool = 0.998591
Run 143 Init: Value 187970 Cost 3902 PUs 3902 Connection 176924 Missing 2 Shortfall 39278 Penalty 7144.18 MPM 0.380414
Run 143 ThermalAnnealing: Value 12599.5 Cost 610 PUs 610 Connection 9720 Missing 1 Shortfall 12277.4 Penalty 2269.48 MPM 0.740051
Run 143 Iterative Improvement: Value 12599.5 Cost 610 PUs 610 Connection 9720 Missing 1 Shortfall 12277.4 Penalty 2269.48 MPM 0.740051
Run 143 is finished (out of 1000). 
Run 144: Using Calculated Tinit = 190.98 Tcool = 0.99877
Run 144 Init: Value 186217 Cost 3895 PUs 3895 Connection 177488 Missing 1 Shortfall 26153 Penalty 4834.38 MPM 0.446264
Run 144 ThermalAnnealing: Value 11806.4 Cost 593 PUs 593 Connection 8940 Missing 1 Shortfall 12298.8 Penalty 2273.44 MPM 0.739604
Run 144 Iterative Improvement: Value 11806.4 Cost 593 PUs 593 Connection 8940 Missing 1 Shortfall 12298.8 Penalty 2273.44 MPM 0.739604
Time passed so far is 13 secs 

Run 147: Using Calculated Tinit = 196.031 Tcool = 0.998657
Run 147 Init: Value 185956 Cost 3856 PUs 3856 Connection 175984 Missing 1 Shortfall 33186.1 Penalty 6115.96 MPM 0.331037
Run 147 ThermalAnnealing: Value 13076.7 Cost 607 PUs 607 Connection 10200 Missing 1 Shortfall 12278.9 Penalty 2269.74 MPM 0.740051
Run 147 Iterative Improvement: Value 13076.7 Cost 607 PUs 607 Connection 10200 Missing 1 Shortfall 12278.9 Penalty 2269.74 MPM 0.740051

Run 145: Using Calculated Tinit = 191.547 Tcool = 0.998659
Run 145 Init: Value 189548 Cost 3911 PUs 3911 Connection 178649 Missing 2 Shortfall 38403 Penalty 6987.56 MPM 0.389575
Run 145 ThermalAnnealing: Value 12325.7 Cost 576 PUs 576 Connection 9480 Missing 1 Shortfall 12278.8 Penalty 2269.73 MPM 0.740051
Run 145 Iterative Improvement: Value 12325.7 Cost 576 PUs 576 Connection 9480 Missing 1 Shortfall 12278.8 Penalty 2269.73 MPM 0.740051

Run 150: Using Calculated Tinit = 191.362 Tcool = 0.99877
Run 150 Init: Value 189951 Cost 3912 PUs 3912 Connection 178395 Missing 2 Shortfall 41967.4 Penalty 7643.83 MPM 0.318877
Run 150 ThermalAnnealing: Value 12948.5 Cost 599 PUs 599 Connection 10080 Missing 1 Shortfall 12277.4 Penalty 2269.48 MPM 0.740051
Run 150 Iterative Improvement: Value 12948.5 Cost 599 PUs 599 Connection 10080 Missing 1 Shortfall 12277.4 Penalty 2269.48 MPM 0.740051

Run 146: Using Calculated Tinit = 192.263 Tcool = 0.998747
Run 146 Init: Value 188343 Cost 4017 PUs 4017 Connection 178121 Missing 1 Shortfall 33860.8 Penalty 6204.78 MPM 0.39062
Run 146 ThermalAnnealing: Value 12724.8 Cost 675 PUs 675 Connection 9780 Missing 1 Shortfall 12279.2 Penalty 2269.8 MPM 0.740051
Run 146 Iterative Improvement: Value 12724.8 Cost 675 PUs 675 Connection 9780 Missing 1 Shortfall 12279.2 Penalty 2269.8 MPM 0.740051

Run 149: Using Calculated Tinit = 190.265 Tcool = 0.998748
Run 149 Init: Value 189213 Cost 3902 PUs 3902 Connection 177641 Missing 2 Shortfall 42124.4 Penalty 7670.29 MPM 0.32023
Run 149 ThermalAnnealing: Value 13077.2 Cost 596 PUs 596 Connection 10200 Missing 1 Shortfall 12341.1 Penalty 2281.17 MPM 0.740051
Run 149 Iterative Improvement: Value 13077.2 Cost 596 PUs 596 Connection 10200 Missing 1 Shortfall 12341.1 Penalty 2281.17 MPM 0.740051

Run 148: Using Calculated Tinit = 193.794 Tcool = 0.999038
Run 148 Init: Value 188348 Cost 3905 PUs 3905 Connection 178182 Missing 1 Shortfall 33868.9 Penalty 6260.67 MPM 0.282895
Run 148 ThermalAnnealing: Value 12529.3 Cost 599 PUs 599 Connection 9660 Missing 1 Shortfall 12282 Penalty 2270.33 MPM 0.740051
Run 148 Iterative Improvement: Value 12529.3 Cost 599 PUs 599 Connection 9660 Missing 1 Shortfall 12282 Penalty 2270.33 MPM 0.740051
Run 144 is finished (out of 1000). Time passed so far is 13 secs 

Run 151: Using Calculated Tinit = 190.326 Tcool = 0.999
Run 151 Init: Value 187904 Cost 3874 PUs 3874 Connection 177786 Missing 1 Shortfall 33966.2 Penalty 6243.57 MPM 0.344769
Run 151 ThermalAnnealing: Value 12433.7 Cost 594 PUs 594 Connection 9570 Missing 1 Shortfall 12278.5 Penalty 2269.67 MPM 0.740051
Run 151 Iterative Improvement: Value 12433.7 Cost 594 PUs 594 Connection 9570 Missing 1 Shortfall 12278.5 Penalty 2269.67 MPM 0.740051
Run 147 is finished (out of 1000). Time passed so far is 14 secs 
Run 145 is finished (out of 1000). Time passed so far is 14 secs 
Run 150 is finished (out of 1000). Time passed so far is 14 secs 
Run 146 is finished (out of 1000). Time passed so far is 14 secs 
Run 149 is finished (out of 1000). Time passed so far is 14 secs 
Run 148 is finished (out of 1000). Time passed so far is 14 secs 
Run 151 is finished (out of 1000). Time passed so far is 14 secs 

Run 152: Using Calculated Tinit = 194.821 Tcool = 0.998972
Run 152 Init: Value 188796 Cost 3937 PUs 3937 Connection 177962 Missing 1 Shortfall 37558 Penalty 6896.53 MPM 0.288722
Run 152 ThermalAnnealing: Value 12655.5 Cost 606 PUs 606 Connection 9780 Missing 1 Shortfall 12277.4 Penalty 2269.48 MPM 0.740051
Run 152 Iterative Improvement: Value 12655.5 Cost 606 PUs 606 Connection 9780 Missing 1 Shortfall 12277.4 Penalty 2269.48 MPM 0.740051
Run 152 is finished (out of 1000). Time passed so far is 14 secs 

Run 154: Using Calculated Tinit = 196.123 Tcool = 0.998586
Run 154 Init: Value 188185 Cost 3937 PUs 3937 Connection 177528 Missing 1 Shortfall 36641 Penalty 6719.88 MPM 0.321172
Run 154 ThermalAnnealing: Value 12373.3 Cost 593 PUs 593 Connection 9510 Missing 1 Shortfall 12282 Penalty 2270.32 MPM 0.740051
Run 154 Iterative Improvement: Value 12373.3 Cost 593 PUs 593 Connection 9510 Missing 1 Shortfall 12282 Penalty 2270.32 MPM 0.740051

Run 153: Using Calculated Tinit = 191.52 Tcool = 0.999051
Run 153 Init: Value 188629 Cost 3880 PUs 3880 Connection 177491 Missing 2 Shortfall 39839.7 Penalty 7257.67 MPM 0.350892
Run 153 ThermalAnnealing: Value 12029.8 Cost 610 PUs 610 Connection 9150 Missing 1 Shortfall 12279 Penalty 2269.76 MPM 0.740051
Run 153 Iterative Improvement: Value 12029.8 Cost 610 PUs 610 Connection 9150 Missing 1 Shortfall 12279 Penalty 2269.76 MPM 0.740051

Run 155: Using Calculated Tinit = 192.761 Tcool = 0.998588
Run 155 Init: Value 188290 Cost 3910 PUs 3910 Connection 176567 Missing 2 Shortfall 42952.8 Penalty 7812.9 MPM 0.348857
Run 155 ThermalAnnealing: Value 11316 Cost 556 PUs 556 Connection 8490 Missing 1 Shortfall 12280.7 Penalty 2270.05 MPM 0.740051
Run 155 Iterative Improvement: Value 11316 Cost 556 PUs 556 Connection 8490 Missing 1 Shortfall 12280.7 Penalty 2270.05 MPM 0.740051

Run 157: Using Calculated Tinit = 194.022 Tcool = 0.998587
Run 157 Init: Value 188061 Cost 3980 PUs 3980 Connection 176813 Missing 2 Shortfall 39867 Penalty 7268.16 MPM 0.340419
Run 157 ThermalAnnealing: Value 12599.1 Cost 639 PUs 639 Connection 9690 Missing 1 Shortfall 12280.8 Penalty 2270.06 MPM 0.740051
Run 157 Iterative Improvement: Value 12599.1 Cost 639 PUs 639 Connection 9690 Missing 1 Shortfall 12280.8 Penalty 2270.06 MPM 0.740051

Run 156: Using Calculated Tinit = 196.222 Tcool = 0.998793
Run 156 Init: Value 189096 Cost 3878 PUs 3878 Connection 177287 Missing 2 Shortfall 43790.6 Penalty 7931.05 MPM 0.371014
Run 156 ThermalAnnealing: Value 13171.5 Cost 642 PUs 642 Connection 10260 Missing 1 Shortfall 12277.4 Penalty 2269.48 MPM 0.740051
Run 156 Iterative Improvement: Value 13171.5 Cost 642 PUs 642 Connection 10260 Missing 1 Shortfall 12277.4 Penalty 2269.48 MPM 0.740051

Run 159: Using Calculated Tinit = 189.465 Tcool = 0.998989
Run 159 Init: Value 187929 Cost 3902 PUs 3902 Connection 178534 Missing 1 Shortfall 29890.4 Penalty 5492.75 MPM 0.426333
Run 159 ThermalAnnealing: Value 11689.5 Cost 570 PUs 570 Connection 8850 Missing 1 Shortfall 12277.4 Penalty 2269.48 MPM 0.740051
Run 159 Iterative Improvement: Value 11689.5 Cost 570 PUs 570 Connection 8850 Missing 1 Shortfall 12277.4 Penalty 2269.48 MPM 0.740051

Run 158: Using Calculated Tinit = 191.547 Tcool = 0.99877
Run 158 Init: Value 188559 Cost 3888 PUs 3888 Connection 176795 Missing 2 Shortfall 43397.7 Penalty 7876.19 MPM 0.346966
Run 158 ThermalAnnealing: Value 12365.9 Cost 586 PUs 586 Connection 9510 Missing 1 Shortfall 12279.7 Penalty 2269.91 MPM 0.740051
Run 158 Iterative Improvement: Value 12365.9 Cost 586 PUs 586 Connection 9510 Missing 1 Shortfall 12279.7 Penalty 2269.91 MPM 0.740051
Run 154 is finished (out of 1000). 
Run 160: Using Calculated Tinit = 191.162 Tcool = 0.998589
Run 160 Init: Value 189758 Cost 3852 PUs 3852 Connection 178438 Missing 2 Shortfall 40874 Penalty 7468.2 MPM 0.299578
Run 160 ThermalAnnealing: Value 12854.2 Cost 624 PUs 624 Connection 9960 Missing 1 Shortfall 12281.5 Penalty 2270.23 MPM 0.740051
Run 160 Iterative Improvement: Value 12854.2 Cost 624 PUs 624 Connection 9960 Missing 1 Shortfall 12281.5 Penalty 2270.23 MPM 0.740051
Time passed so far is 14 secs 
Run 153 is finished (out of 1000). Time passed so far is 14 secs 
Run 155 is finished (out of 1000). Time passed so far is 14 secs 
Run 157 is finished (out of 1000). Time passed so far is 14 secs 
Run 156 is finished (out of 1000). Time passed so far is 14 secs 
Run 159 is finished (out of 1000). Time passed so far is 14 secs 
Run 158 is finished (out of 1000). Time passed so far is 14 secs 
Run 160 is finished (out of 1000). Time passed so far is 14 secs 

Run 161: Using Calculated Tinit = 189.582 Tcool = 0.998748
Run 161 Init: Value 189915 Cost 3899 PUs 3899 Connection 178381 Missing 2 Shortfall 42164.2 Penalty 7635 MPM 0.397089
Run 161 ThermalAnnealing: Value 12542.8 Cost 583 PUs 583 Connection 9690 Missing 1 Shortfall 12279.1 Penalty 2269.79 MPM 0.740051
Run 161 Iterative Improvement: Value 12542.8 Cost 583 PUs 583 Connection 9690 Missing 1 Shortfall 12279.1 Penalty 2269.79 MPM 0.740051

Run 162: Using Calculated Tinit = 190.46 Tcool = 0.999066
Run 162 Init: Value 190586 Cost 3928 PUs 3928 Connection 177809 Missing 2 Shortfall 48926.7 Penalty 8849 MPM 0.336073
Run 162 ThermalAnnealing: Value 13384.5 Cost 735 PUs 735 Connection 10380 Missing 1 Shortfall 12277.4 Penalty 2269.48 MPM 0.740051
Run 162 Iterative Improvement: Value 13384.5 Cost 735 PUs 735 Connection 10380 Missing 1 Shortfall 12277.4 Penalty 2269.48 MPM 0.740051

Run 163: Using Calculated Tinit = 195.658 Tcool = 0.998793
Run 163 Init: Value 189453 Cost 3891 PUs 3891 Connection 179726 Missing 1 Shortfall 31695.1 Penalty 5835.86 MPM 0.370809
Run 163 ThermalAnnealing: Value 11775.6 Cost 596 PUs 596 Connection 8910 Missing 1 Shortfall 12278.3 Penalty 2269.63 MPM 0.740051
Run 163 Iterative Improvement: Value 11775.6 Cost 596 PUs 596 Connection 8910 Missing 1 Shortfall 12278.3 Penalty 2269.63 MPM 0.740051

Run 165: Using Calculated Tinit = 191.499 Tcool = 0.99877
Run 165 Init: Value 189569 Cost 3910 PUs 3910 Connection 179532 Missing 2 Shortfall 33562.9 Penalty 6126.63 MPM 0.430543
Run 165 ThermalAnnealing: Value 12002.3 Cost 570 PUs 570 Connection 9150 Missing 1 Shortfall 12346.6 Penalty 2282.26 MPM 0.738687
Run 165 Iterative Improvement: Value 12002.3 Cost 570 PUs 570 Connection 9150 Missing 1 Shortfall 12346.6 Penalty 2282.26 MPM 0.738687

Run 164: Using Calculated Tinit = 196.311 Tcool = 0.999049
Run 164 Init: Value 189488 Cost 3928 PUs 3928 Connection 179092 Missing 2 Shortfall 35383.5 Penalty 6468.45 MPM 0.382364
Run 164 ThermalAnnealing: Value 11801.5 Cost 682 PUs 682 Connection 8850 Missing 1 Shortfall 12277.4 Penalty 2269.48 MPM 0.740051
Run 164 Iterative Improvement: Value 11801.5 Cost 682 PUs 682 Connection 8850 Missing 1 Shortfall 12277.4 Penalty 2269.48 MPM 0.740051
Run 161 is finished (out of 1000). Time passed so far is 15 secs 
Run 162 is finished (out of 1000). 
Run 168: Using Calculated Tinit = 183.961 Tcool = 0.998593
Run 168 Init: Value 191575 Cost 3933 PUs 3933 Connection 180924 Missing 2 Shortfall 36882.4 Penalty 6717.93 MPM 0.400922
Run 168 ThermalAnnealing: Value 12722.5 Cost 613 PUs 613 Connection 9840 Missing 1 Shortfall 12277.5 Penalty 2269.5 MPM 0.740051
Run 168 Iterative Improvement: Value 12722.5 Cost 613 PUs 613 Connection 9840 Missing 1 Shortfall 12277.5 Penalty 2269.5 MPM 0.740051

Run 166: Using Calculated Tinit = 195.871 Tcool = 0.998768
Run 166 Init: Value 190271 Cost 4020 PUs 4020 Connection 179333 Missing 2 Shortfall 37945.9 Penalty 6917.67 MPM 0.37265
Run 166 ThermalAnnealing: Value 15972.4 Cost 1351 PUs 1351 Connection 12346 Missing 1 Shortfall 12309.7 Penalty 2275.4 MPM 0.740051
Run 166 Iterative Improvement: Value 15972.4 Cost 1351 PUs 1351 Connection 12346 Missing 1 Shortfall 12309.7 Penalty 2275.4 MPM 0.740051

Run 167: Using Calculated Tinit = 194.364 Tcool = 0.999025
Run 167 Init: Value 186553 Cost 3912 PUs 3912 Connection 174700 Missing 2 Shortfall 43844.3 Penalty 7941.46 MPM 0.369023
Run 167 ThermalAnnealing: Value 11765.7 Cost 586 PUs 586 Connection 8910 Missing 1 Shortfall 12278.7 Penalty 2269.72 MPM 0.740051
Run 167 Iterative Improvement: Value 11765.7 Cost 586 PUs 586 Connection 8910 Missing 1 Shortfall 12278.7 Penalty 2269.72 MPM 0.740051
Time passed so far is 15 secs 
Run 163 is finished (out of 1000). Time passed so far is 15 secs 

Run 169: Using Calculated Tinit = 196.311 Tcool = 0.998657
Run 169 Init: Value 186622 Cost 3965 PUs 3965 Connection 176766 Missing 1 Shortfall 32044.1 Penalty 5890.61 MPM 0.381183
Run 169 ThermalAnnealing: Value 11931.5 Cost 572 PUs 572 Connection 9090 Missing 1 Shortfall 12277.4 Penalty 2269.48 MPM 0.740051
Run 169 Iterative Improvement: Value 11931.5 Cost 572 PUs 572 Connection 9090 Missing 1 Shortfall 12277.4 Penalty 2269.48 MPM 0.740051
Run 165 is finished (out of 1000). Time passed so far is 15 secs 
Run 164 is finished (out of 1000). Time passed so far is 15 secs 
Run 168 is finished (out of 1000). Time passed so far is 15 secs 
Run 166 is finished (out of 1000). Time passed so far is 15 secs 
Run 167 is finished (out of 1000). Time passed so far is 15 secs 
Run 169 is finished (out of 1000). Time passed so far is 15 secs 

Run 171: Using Calculated Tinit = 197.057 Tcool = 0.998744
Run 171 Init: Value 188723 Cost 3897 PUs 3897 Connection 177968 Missing 2 Shortfall 37504.1 Penalty 6857.52 MPM 0.342806
Run 171 ThermalAnnealing: Value 12468.8 Cost 688 PUs 688 Connection 9510 Missing 1 Shortfall 12284.4 Penalty 2270.77 MPM 0.740051
Run 171 Iterative Improvement: Value 12468.8 Cost 688 PUs 688 Connection 9510 Missing 1 Shortfall 12284.4 Penalty 2270.77 MPM 0.740051

Run 170: Using Calculated Tinit = 188.951 Tcool = 0.999
Run 170 Init: Value 189257 Cost 3895 PUs 3895 Connection 178388 Missing 1 Shortfall 38073.5 Penalty 6974.33 MPM 0.30968
Run 170 ThermalAnnealing: Value 12780.4 Cost 640 PUs 640 Connection 9870 Missing 1 Shortfall 12282.4 Penalty 2270.4 MPM 0.740051
Run 170 Iterative Improvement: Value 12780.4 Cost 640 PUs 640 Connection 9870 Missing 1 Shortfall 12282.4 Penalty 2270.4 MPM 0.740051
Run 171 is finished (out of 1000). 
Run 172: Using Calculated Tinit = 196.292 Tcool = 0.998586
Run 172 Init: Value 188280 Cost 3853 PUs 3853 Connection 177921 Missing 2 Shortfall 35750.9 Penalty 6505.65 MPM 0.430569
Run 172 ThermalAnnealing: Value 12984.5 Cost 695 PUs 695 Connection 10020 Missing 1 Shortfall 12277.4 Penalty 2269.48 MPM 0.740051
Run 172 Iterative Improvement: Value 12984.5 Cost 695 PUs 695 Connection 10020 Missing 1 Shortfall 12277.4 Penalty 2269.48 MPM 0.740051

Run 173: Using Calculated Tinit = 196.27 Tcool = 0.998767
Run 173 Init: Value 191135 Cost 3909 PUs 3909 Connection 179344 Missing 2 Shortfall 43327.2 Penalty 7882.28 MPM 0.313598
Run 173 ThermalAnnealing: Value 12778.4 Cost 608 PUs 608 Connection 9900 Missing 1 Shortfall 12282.2 Penalty 2270.37 MPM 0.740051
Run 173 Iterative Improvement: Value 12778.4 Cost 608 PUs 608 Connection 9900 Missing 1 Shortfall 12282.2 Penalty 2270.37 MPM 0.740051

Run 174: Using Calculated Tinit = 197.057 Tcool = 0.998744
Run 174 Init: Value 186167 Cost 3969 PUs 3969 Connection 177456 Missing 1 Shortfall 25668.1 Penalty 4742.2 MPM 0.461192
Run 174 ThermalAnnealing: Value 12790.9 Cost 621 PUs 621 Connection 9900 Missing 1 Shortfall 12279.6 Penalty 2269.87 MPM 0.740051
Run 174 Iterative Improvement: Value 12790.9 Cost 621 PUs 621 Connection 9900 Missing 1 Shortfall 12279.6 Penalty 2269.87 MPM 0.740051

Run 175: Using Calculated Tinit = 193.274 Tcool = 0.998769
Run 175 Init: Value 188862 Cost 3907 PUs 3907 Connection 178568 Missing 1 Shortfall 34810.5 Penalty 6387.39 MPM 0.349206
Run 175 ThermalAnnealing: Value 12282 Cost 622 PUs 622 Connection 9390 Missing 1 Shortfall 12280.3 Penalty 2270 MPM 0.740051
Run 175 Iterative Improvement: Value 12282 Cost 622 PUs 622 Connection 9390 Missing 1 Shortfall 12280.3 Penalty 2270 MPM 0.740051

Run 177: Using Calculated Tinit = 196.291 Tcool = 0.998968
Run 177 Init: Value 188353 Cost 3918 PUs 3918 Connection 178712 Missing 1 Shortfall 31183.9 Penalty 5723.19 MPM 0.414744
Run 177 ThermalAnnealing: Value 11736.5 Cost 587 PUs 587 Connection 8880 Missing 1 Shortfall 12277.4 Penalty 2269.48 MPM 0.740051
Run 177 Iterative Improvement: Value 11736.5 Cost 587 PUs 587 Connection 8880 Missing 1 Shortfall 12277.4 Penalty 2269.48 MPM 0.740051

Run 176: Using Calculated Tinit = 197.057 Tcool = 0.999
Run 176 Init: Value 190403 Cost 3917 PUs 3917 Connection 179721 Missing 2 Shortfall 37201.8 Penalty 6765.08 MPM 0.415816
Run 176 ThermalAnnealing: Value 12277.5 Cost 618 PUs 618 Connection 9390 Missing 1 Shortfall 12277.4 Penalty 2269.48 MPM 0.740051
Run 176 Iterative Improvement: Value 12277.5 Cost 618 PUs 618 Connection 9390 Missing 1 Shortfall 12277.4 Penalty 2269.48 MPM 0.740051
Time passed so far is 16 secs 
Run 170 is finished (out of 1000). Time passed so far is 16 secs 
Run 172 is finished (out of 1000). Time passed so far is 16 secs 
Run 173 is finished (out of 1000). Time passed so far is 16 secs 
Run 174 is finished (out of 1000). Time passed so far is 16 secs 
Run 175 is finished (out of 1000). Time passed so far is 16 secs 
Run 177 is finished (out of 1000). Time passed so far is 16 secs 
Run 176 is finished (out of 1000). Time passed so far is 16 secs 

Run 178: Using Calculated Tinit = 190.843 Tcool = 0.998974
Run 178 Init: Value 188928 Cost 3840 PUs 3840 Connection 178773 Missing 1 Shortfall 34322.8 Penalty 6314.74 MPM 0.336373
Run 178 ThermalAnnealing: Value 12299 Cost 579 PUs 579 Connection 9450 Missing 1 Shortfall 12280.1 Penalty 2269.98 MPM 0.740051
Run 178 Iterative Improvement: Value 12299 Cost 579 PUs 579 Connection 9450 Missing 1 Shortfall 12280.1 Penalty 2269.98 MPM 0.740051

Run 183: Using Calculated Tinit = 187.147 Tcool = 0.998591
Run 183 Init: Value 189144 Cost 3959 PUs 3959 Connection 177723 Missing 2 Shortfall 41136.3 Penalty 7461.51 MPM 0.388768
Run 183 ThermalAnnealing: Value 12453.9 Cost 614 PUs 614 Connection 9570 Missing 1 Shortfall 12279.5 Penalty 2269.87 MPM 0.740051
Run 183 Iterative Improvement: Value 12453.9 Cost 614 PUs 614 Connection 9570 Missing 1 Shortfall 12279.5 Penalty 2269.87 MPM 0.740051

Run 181: Using Calculated Tinit = 196.311 Tcool = 0.998657
Run 181 Init: Value 186873 Cost 3944 PUs 3944 Connection 176250 Missing 2 Shortfall 36525.6 Penalty 6679.35 MPM 0.358604
Run 181 ThermalAnnealing: Value 13154.1 Cost 714 PUs 714 Connection 10170 Missing 1 Shortfall 12280.8 Penalty 2270.11 MPM 0.740051
Run 181 Iterative Improvement: Value 13154.1 Cost 714 PUs 714 Connection 10170 Missing 1 Shortfall 12280.8 Penalty 2270.11 MPM 0.740051

Run 179: Using Calculated Tinit = 191.547 Tcool = 0.999003
Run 179 Init: Value 191867 Cost 3883 PUs 3883 Connection 178957 Missing 2 Shortfall 50016.6 Penalty 9027.49 MPM 0.338408
Run 179 ThermalAnnealing: Value 12298.5 Cost 579 PUs 579 Connection 9450 Missing 1 Shortfall 12277.4 Penalty 2269.48 MPM 0.740051
Run 179 Iterative Improvement: Value 12298.5 Cost 579 PUs 579 Connection 9450 Missing 1 Shortfall 12277.4 Penalty 2269.48 MPM 0.740051

Run 180: Using Calculated Tinit = 193.481 Tcool = 0.998769
Run 180 Init: Value 185914 Cost 3908 PUs 3908 Connection 176149 Missing 1 Shortfall 32044.4 Penalty 5857.17 MPM 0.442228
Run 180 ThermalAnnealing: Value 12593.4 Cost 562 PUs 562 Connection 9750 Missing 1 Shortfall 12341.8 Penalty 2281.38 MPM 0.738687
Run 180 Iterative Improvement: Value 12593.4 Cost 562 PUs 562 Connection 9750 Missing 1 Shortfall 12341.8 Penalty 2281.38 MPM 0.738687

Run 184: Using Calculated Tinit = 196.267 Tcool = 0.998997
Run 184 Init: Value 186837 Cost 3948 PUs 3948 Connection 176157 Missing 1 Shortfall 36416.9 Penalty 6731.65 MPM 0.228948
Run 184 ThermalAnnealing: Value 12119.6 Cost 636 PUs 636 Connection 9210 Missing 1 Shortfall 12300 Penalty 2273.63 MPM 0.740051
Run 184 Iterative Improvement: Value 12119.6 Cost 636 PUs 636 Connection 9210 Missing 1 Shortfall 12300 Penalty 2273.63 MPM 0.740051

Run 182: Using Calculated Tinit = 195.576 Tcool = 0.999082
Run 182 Init: Value 190844 Cost 3989 PUs 3989 Connection 180558 Missing 1 Shortfall 34328.7 Penalty 6297.07 MPM 0.36172
Run 182 ThermalAnnealing: Value 12324 Cost 632 PUs 632 Connection 9420 Missing 1 Shortfall 12290.9 Penalty 2271.96 MPM 0.740051
Run 182 Iterative Improvement: Value 12324 Cost 632 PUs 632 Connection 9420 Missing 1 Shortfall 12290.9 Penalty 2271.96 MPM 0.740051

Run 185: Using Calculated Tinit = 195.015 Tcool = 0.999073
Run 185 Init: Value 189873 Cost 3900 PUs 3900 Connection 178685 Missing 2 Shortfall 40065.3 Penalty 7288.07 MPM 0.366732
Run 185 ThermalAnnealing: Value 12045 Cost 610 PUs 610 Connection 9150 Missing 1 Shortfall 12361.9 Penalty 2284.99 MPM 0.740051
Run 185 Iterative Improvement: Value 12045 Cost 610 PUs 610 Connection 9150 Missing 1 Shortfall 12361.9 Penalty 2284.99 MPM 0.740051
Run 178 is finished (out of 1000). Time passed so far is 17 secs 
Run 183 is finished (out of 1000). Time passed so far is 17 secs 
Run 181 is finished (out of 1000). Time passed so far is 17 secs 
Run 179 is finished (out of 1000). Time passed so far is 17 secs 
Run 180 is finished (out of 1000). Time passed so far is 17 secs 
Run 184 is finished (out of 1000). Time passed so far is 17 secs 
Run 182 is finished (out of 1000). Time passed so far is 17 secs 
Run 185 is finished (out of 1000). Time passed so far is 17 secs 

Run 187: Using Calculated Tinit = 196.155 Tcool = 0.998586
Run 187 Init: Value 185920 Cost 3909 PUs 3909 Connection 177425 Missing 1 Shortfall 24811.4 Penalty 4586.39 MPM 0.47467
Run 187 ThermalAnnealing: Value 12207.5 Cost 608 PUs 608 Connection 9330 Missing 1 Shortfall 12277.4 Penalty 2269.48 MPM 0.740051
Run 187 Iterative Improvement: Value 12207.5 Cost 608 PUs 608 Connection 9330 Missing 1 Shortfall 12277.4 Penalty 2269.48 MPM 0.740051

Run 186: Using Calculated Tinit = 196.113 Tcool = 0.999075
Run 186 Init: Value 187872 Cost 3950 PUs 3950 Connection 178633 Missing 1 Shortfall 28609.9 Penalty 5288.54 MPM 0.394244
Run 186 ThermalAnnealing: Value 11908.9 Cost 608 PUs 608 Connection 9030 Missing 1 Shortfall 12285.1 Penalty 2270.89 MPM 0.740051
Run 186 Iterative Improvement: Value 11908.9 Cost 608 PUs 608 Connection 9030 Missing 1 Shortfall 12285.1 Penalty 2270.89 MPM 0.740051

Run 188: Using Calculated Tinit = 192.848 Tcool = 0.999039
Run 188 Init: Value 188420 Cost 4015 PUs 4015 Connection 178416 Missing 1 Shortfall 32399.6 Penalty 5989.07 MPM 0.314004
Run 188 ThermalAnnealing: Value 12152.5 Cost 583 PUs 583 Connection 9300 Missing 1 Shortfall 12277.4 Penalty 2269.48 MPM 0.740051
Run 188 Iterative Improvement: Value 12152.5 Cost 583 PUs 583 Connection 9300 Missing 1 Shortfall 12277.4 Penalty 2269.48 MPM 0.740051

Run 190: Using Calculated Tinit = 195.745 Tcool = 0.998768
Run 190 Init: Value 190240 Cost 3935 PUs 3935 Connection 179267 Missing 1 Shortfall 38199.2 Penalty 7038.07 MPM 0.299602
Run 190 ThermalAnnealing: Value 12749.5 Cost 766 PUs 766 Connection 9714 Missing 1 Shortfall 12277.4 Penalty 2269.48 MPM 0.740051
Run 190 Iterative Improvement: Value 12749.5 Cost 766 PUs 766 Connection 9714 Missing 1 Shortfall 12277.4 Penalty 2269.48 MPM 0.740051

Run 189: Using Calculated Tinit = 196.27 Tcool = 0.999002
Run 189 Init: Value 189484 Cost 3922 PUs 3922 Connection 178494 Missing 2 Shortfall 38819.8 Penalty 7067.8 MPM 0.374945
Run 189 ThermalAnnealing: Value 13559.2 Cost 729 PUs 729 Connection 10560 Missing 1 Shortfall 12281.4 Penalty 2270.22 MPM 0.740051
Run 189 Iterative Improvement: Value 13559.2 Cost 729 PUs 729 Connection 10560 Missing 1 Shortfall 12281.4 Penalty 2270.22 MPM 0.740051

Run 192: Using Calculated Tinit = 196.114 Tcool = 0.998657
Run 192 Init: Value 189532 Cost 3919 PUs 3919 Connection 177620 Missing 2 Shortfall 44153.9 Penalty 7993.35 MPM 0.456056
Run 192 ThermalAnnealing: Value 12176.5 Cost 637 PUs 637 Connection 9270 Missing 1 Shortfall 12277.4 Penalty 2269.48 MPM 0.740051
Run 192 Iterative Improvement: Value 12176.5 Cost 637 PUs 637 Connection 9270 Missing 1 Shortfall 12277.4 Penalty 2269.48 MPM 0.740051

Run 191: Using Calculated Tinit = 189.833 Tcool = 0.999
Run 191 Init: Value 189118 Cost 3884 PUs 3884 Connection 178616 Missing 2 Shortfall 36334.7 Penalty 6618.08 MPM 0.40997
Run 191 ThermalAnnealing: Value 12636.9 Cost 647 PUs 647 Connection 9720 Missing 1 Shortfall 12279.6 Penalty 2269.89 MPM 0.740051
Run 191 Iterative Improvement: Value 12636.9 Cost 647 PUs 647 Connection 9720 Missing 1 Shortfall 12279.6 Penalty 2269.89 MPM 0.740051
Run 187 is finished (out of 1000). Time passed so far is 17 secs 
Run 186 is finished (out of 1000). Time passed so far is 17 secs 

Run 193: Using Calculated Tinit = 196.311 Tcool = 0.998586
Run 193 Init: Value 188672 Cost 3971 PUs 3971 Connection 179399 Missing 1 Shortfall 28684.9 Penalty 5302.4 MPM 0.392656
Run 193 ThermalAnnealing: Value 12239.7 Cost 577 PUs 577 Connection 9390 Missing 1 Shortfall 12294.9 Penalty 2272.68 MPM 0.740051
Run 193 Iterative Improvement: Value 12239.7 Cost 577 PUs 577 Connection 9390 Missing 1 Shortfall 12294.9 Penalty 2272.68 MPM 0.740051
Run 188 is finished (out of 1000). Time passed so far is 18 secs 
Run 190 is finished (out of 1000). Time passed so far is 18 secs 
Run 189 is finished (out of 1000). Time passed so far is 18 secs 
Run 192 is finished (out of 1000). Time passed so far is 18 secs 
Run 191 is finished (out of 1000). Time passed so far is 18 secs 
Run 193 is finished (out of 1000). Time passed so far is 18 secs 

Run 194: Using Calculated Tinit = 190.991 Tcool = 0.998589
Run 194 Init: Value 189657 Cost 3946 PUs 3946 Connection 178787 Missing 2 Shortfall 37989.1 Penalty 6924.16 MPM 0.374467
Run 194 ThermalAnnealing: Value 12471.8 Cost 632 PUs 632 Connection 9570 Missing 1 Shortfall 12279.2 Penalty 2269.82 MPM 0.740051
Run 194 Iterative Improvement: Value 12471.8 Cost 632 PUs 632 Connection 9570 Missing 1 Shortfall 12279.2 Penalty 2269.82 MPM 0.740051

Run 195: Using Calculated Tinit = 185.65 Tcool = 0.998662
Run 195 Init: Value 187951 Cost 3930 PUs 3930 Connection 177496 Missing 1 Shortfall 35654.4 Penalty 6524.88 MPM 0.41533
Run 195 ThermalAnnealing: Value 12604.8 Cost 615 PUs 615 Connection 9720 Missing 1 Shortfall 12278.9 Penalty 2269.76 MPM 0.740051
Run 195 Iterative Improvement: Value 12604.8 Cost 615 PUs 615 Connection 9720 Missing 1 Shortfall 12278.9 Penalty 2269.76 MPM 0.740051
Run 194 is finished (out of 1000). 
Run 196: Using Calculated Tinit = 197.057 Tcool = 0.998586
Run 196 Init: Value 186950 Cost 3963 PUs 3963 Connection 176362 Missing 1 Shortfall 36138 Penalty 6624.78 MPM 0.367208
Run 196 ThermalAnnealing: Value 12267.5 Cost 608 PUs 608 Connection 9390 Missing 1 Shortfall 12277.4 Penalty 2269.48 MPM 0.740051
Run 196 Iterative Improvement: Value 12267.5 Cost 608 PUs 608 Connection 9390 Missing 1 Shortfall 12277.4 Penalty 2269.48 MPM 0.740051

Run 197: Using Calculated Tinit = 167.057 Tcool = 0.998869
Run 197 Init: Value 191346 Cost 3880 PUs 3880 Connection 181066 Missing 2 Shortfall 35118.1 Penalty 6400.17 MPM 0.423029
Run 197 ThermalAnnealing: Value 12633.5 Cost 644 PUs 644 Connection 9720 Missing 1 Shortfall 12277.4 Penalty 2269.48 MPM 0.740051
Run 197 Iterative Improvement: Value 12633.5 Cost 644 PUs 644 Connection 9720 Missing 1 Shortfall 12277.4 Penalty 2269.48 MPM 0.740051

Run 198: Using Calculated Tinit = 190.738 Tcool = 0.998747
Run 198 Init: Value 190600 Cost 3984 PUs 3984 Connection 179763 Missing 2 Shortfall 37473.8 Penalty 6852.9 MPM 0.341648
Run 198 ThermalAnnealing: Value 12135.7 Cost 603 PUs 603 Connection 9240 Missing 1 Shortfall 12404.2 Penalty 2292.75 MPM 0.740051
Run 198 Iterative Improvement: Value 12135.7 Cost 603 PUs 603 Connection 9240 Missing 1 Shortfall 12404.2 Penalty 2292.75 MPM 0.740051

Run 199: Using Calculated Tinit = 197.057 Tcool = 0.998656
Run 199 Init: Value 189247 Cost 3960 PUs 3960 Connection 178397 Missing 2 Shortfall 37677.9 Penalty 6890.36 MPM 0.337825
Run 199 ThermalAnnealing: Value 12779.8 Cost 580 PUs 580 Connection 9930 Missing 1 Shortfall 12279 Penalty 2269.78 MPM 0.740051
Run 199 Iterative Improvement: Value 12779.8 Cost 580 PUs 580 Connection 9930 Missing 1 Shortfall 12279 Penalty 2269.78 MPM 0.740051
Time passed so far is 18 secs 

Run 200: Using Calculated Tinit = 189.018 Tcool = 0.999041
Run 200 Init: Value 188779 Cost 3964 PUs 3964 Connection 177621 Missing 2 Shortfall 39494 Penalty 7193.61 MPM 0.358499
Run 200 ThermalAnnealing: Value 12635.3 Cost 645 PUs 645 Connection 9720 Missing 1 Shortfall 12282 Penalty 2270.32 MPM 0.740051
Run 200 Iterative Improvement: Value 12635.3 Cost 645 PUs 645 Connection 9720 Missing 1 Shortfall 12282 Penalty 2270.32 MPM 0.740051

Run 201: Using Calculated Tinit = 191.687 Tcool = 0.998747
Run 201 Init: Value 190741 Cost 3892 PUs 3892 Connection 179056 Missing 2 Shortfall 42788.8 Penalty 7793.39 MPM 0.30562
Run 201 ThermalAnnealing: Value 12819.7 Cost 590 PUs 590 Connection 9960 Missing 1 Shortfall 12278.8 Penalty 2269.74 MPM 0.740051
Run 201 Iterative Improvement: Value 12819.7 Cost 590 PUs 590 Connection 9960 Missing 1 Shortfall 12278.8 Penalty 2269.74 MPM 0.740051
Run 195 is finished (out of 1000). Time passed so far is 18 secs 
Run 196 is finished (out of 1000). Time passed so far is 18 secs 
Run 197 is finished (out of 1000). Time passed so far is 18 secs 
Run 198 is finished (out of 1000). Time passed so far is 18 secs 
Run 199 is finished (out of 1000). Time passed so far is 18 secs 
Run 200 is finished (out of 1000). Time passed so far is 18 secs 
Run 201 is finished (out of 1000). Time passed so far is 18 secs 

Run 202: Using Calculated Tinit = 188.951 Tcool = 0.998771
Run 202 Init: Value 190080 Cost 3875 PUs 3875 Connection 178429 Missing 2 Shortfall 43038.6 Penalty 7775.89 MPM 0.416379
Run 202 ThermalAnnealing: Value 12972.8 Cost 593 PUs 593 Connection 10110 Missing 1 Shortfall 12279.1 Penalty 2269.79 MPM 0.740051
Run 202 Iterative Improvement: Value 12972.8 Cost 593 PUs 593 Connection 10110 Missing 1 Shortfall 12279.1 Penalty 2269.79 MPM 0.740051
Run 202 is finished (out of 1000). Time passed so far is 18 secs 

Run 203: Using Calculated Tinit = 191.547 Tcool = 0.99877
Run 203 Init: Value 187932 Cost 3935 PUs 3935 Connection 177071 Missing 2 Shortfall 37837.9 Penalty 6925.86 MPM 0.32363
Run 203 ThermalAnnealing: Value 12257.2 Cost 597 PUs 597 Connection 9390 Missing 1 Shortfall 12281.4 Penalty 2270.2 MPM 0.740051
Run 203 Iterative Improvement: Value 12257.2 Cost 597 PUs 597 Connection 9390 Missing 1 Shortfall 12281.4 Penalty 2270.2 MPM 0.740051

Run 204: Using Calculated Tinit = 195.871 Tcool = 0.998768
Run 204 Init: Value 190258 Cost 3907 PUs 3907 Connection 178210 Missing 2 Shortfall 44562.5 Penalty 8140.97 MPM 0.232139
Run 204 ThermalAnnealing: Value 13190.4 Cost 660 PUs 660 Connection 10260 Missing 1 Shortfall 12282.3 Penalty 2270.37 MPM 0.740051
Run 204 Iterative Improvement: Value 13190.4 Cost 660 PUs 660 Connection 10260 Missing 1 Shortfall 12282.3 Penalty 2270.37 MPM 0.740051

Run 205: Using Calculated Tinit = 196.123 Tcool = 0.998985
Run 205 Init: Value 189304 Cost 4013 PUs 4013 Connection 178047 Missing 2 Shortfall 39859.8 Penalty 7243.74 MPM 0.382634
Run 205 ThermalAnnealing: Value 14106.1 Cost 1081 PUs 1081 Connection 10755 Missing 1 Shortfall 12280.5 Penalty 2270.05 MPM 0.740051
Run 205 Iterative Improvement: Value 14106.1 Cost 1081 PUs 1081 Connection 10755 Missing 1 Shortfall 12280.5 Penalty 2270.05 MPM 0.740051

Run 207: Using Calculated Tinit = 193.086 Tcool = 0.998588
Run 207 Init: Value 189449 Cost 3918 PUs 3918 Connection 179117 Missing 1 Shortfall 34880.1 Penalty 6414.28 MPM 0.32217
Run 207 ThermalAnnealing: Value 12453.6 Cost 584 PUs 584 Connection 9600 Missing 1 Shortfall 12278 Penalty 2269.58 MPM 0.740051
Run 207 Iterative Improvement: Value 12453.6 Cost 584 PUs 584 Connection 9600 Missing 1 Shortfall 12278 Penalty 2269.58 MPM 0.740051

Run 206: Using Calculated Tinit = 196.311 Tcool = 0.999037
Run 206 Init: Value 188357 Cost 3862 PUs 3862 Connection 177993 Missing 2 Shortfall 35631.5 Penalty 6502.32 MPM 0.398956
Run 206 ThermalAnnealing: Value 13788.5 Cost 689 PUs 689 Connection 10830 Missing 1 Shortfall 12277.4 Penalty 2269.48 MPM 0.740051
Run 206 Iterative Improvement: Value 13788.5 Cost 689 PUs 689 Connection 10830 Missing 1 Shortfall 12277.4 Penalty 2269.48 MPM 0.740051

Run 208: Using Calculated Tinit = 196.282 Tcool = 0.998985
Run 208 Init: Value 189934 Cost 3933 PUs 3933 Connection 178735 Missing 2 Shortfall 39741.4 Penalty 7265.83 MPM 0.305012
Run 208 ThermalAnnealing: Value 11950.5 Cost 591 PUs 591 Connection 9090 Missing 1 Shortfall 12277.4 Penalty 2269.48 MPM 0.740051
Run 208 Iterative Improvement: Value 11950.5 Cost 591 PUs 591 Connection 9090 Missing 1 Shortfall 12277.4 Penalty 2269.48 MPM 0.740051
Run 203 is finished (out of 1000). Time passed so far is 19 secs 
Run 204 is finished (out of 1000). Time passed so far is 19 secs 

Run 210: Using Calculated Tinit = 196.122 Tcool = 0.998586
Run 210 Init: Value 189693 Cost 4005 PUs 4005 Connection 180101 Missing 1 Shortfall 30312.3 Penalty 5586.93 MPM 0.387911
Run 210 ThermalAnnealing: Value 12996 Cost 646 PUs 646 Connection 10080 Missing 1 Shortfall 12280.4 Penalty 2270.03 MPM 0.740051
Run 210 Iterative Improvement: Value 12996 Cost 646 PUs 646 Connection 10080 Missing 1 Shortfall 12280.4 Penalty 2270.03 MPM 0.740051

Run 209: Using Calculated Tinit = 189.847 Tcool = 0.998975
Run 209 Init: Value 191172 Cost 3980 PUs 3980 Connection 179883 Missing 2 Shortfall 40132.4 Penalty 7309.24 MPM 0.349324
Run 209 ThermalAnnealing: Value 12950.9 Cost 691 PUs 691 Connection 9990 Missing 1 Shortfall 12279.9 Penalty 2269.94 MPM 0.740051
Run 209 Iterative Improvement: Value 12950.9 Cost 691 PUs 691 Connection 9990 Missing 1 Shortfall 12279.9 Penalty 2269.94 MPM 0.740051
Run 205 is finished (out of 1000). Time passed so far is 19 secs 
Run 207 is finished (out of 1000). Time passed so far is 19 secs 
Run 206 is finished (out of 1000). Time passed so far is 19 secs 
Run 208 is finished (out of 1000). Time passed so far is 19 secs 

Run 211: Using Calculated Tinit = 196.311 Tcool = 0.998586
Run 211 Init: Value 188918 Cost 3961 PUs 3961 Connection 178755 Missing 2 Shortfall 33794.4 Penalty 6202.47 MPM 0.472741
Run 211 ThermalAnnealing: Value 12511.6 Cost 582 PUs 582 Connection 9660 Missing 1 Shortfall 12278 Penalty 2269.59 MPM 0.740051
Run 211 Iterative Improvement: Value 12511.6 Cost 582 PUs 582 Connection 9660 Missing 1 Shortfall 12278 Penalty 2269.59 MPM 0.740051
Run 210 is finished (out of 1000). 
Run 212: Using Calculated Tinit = 189.676 Tcool = 0.99859
Run 212 Init: Value 187558 Cost 3875 PUs 3875 Connection 176861 Missing 2 Shortfall 37434.7 Penalty 6821.79 MPM 0.386
Run 212 ThermalAnnealing: Value 12660.5 Cost 581 PUs 581 Connection 9810 Missing 1 Shortfall 12277.4 Penalty 2269.48 MPM 0.740051
Run 212 Iterative Improvement: Value 12660.5 Cost 581 PUs 581 Connection 9810 Missing 1 Shortfall 12277.4 Penalty 2269.48 MPM 0.740051
Time passed so far is 19 secs 
Run 209 is finished (out of 1000). Time passed so far is 19 secs 
Run 211 is finished (out of 1000). Time passed so far is 19 secs 
Run 212 is finished (out of 1000). Time passed so far is 19 secs 

Run 213: Using Calculated Tinit = 197.057 Tcool = 0.998744
Run 213 Init: Value 189804 Cost 3916 PUs 3916 Connection 178299 Missing 2 Shortfall 41619.2 Penalty 7589.08 MPM 0.308724
Run 213 ThermalAnnealing: Value 13613.7 Cost 712 PUs 712 Connection 10620 Missing 1 Shortfall 12343.5 Penalty 2281.69 MPM 0.738687
Run 213 Iterative Improvement: Value 13613.7 Cost 712 PUs 712 Connection 10620 Missing 1 Shortfall 12343.5 Penalty 2281.69 MPM 0.738687

Run 214: Using Calculated Tinit = 196.311 Tcool = 0.998586
Run 214 Init: Value 189327 Cost 3920 PUs 3920 Connection 179543 Missing 1 Shortfall 31724.3 Penalty 5864.23 MPM 0.328304
Run 214 ThermalAnnealing: Value 13406.1 Cost 636 PUs 636 Connection 10500 Missing 1 Shortfall 12280.8 Penalty 2270.1 MPM 0.740051
Run 214 Iterative Improvement: Value 13406.1 Cost 636 PUs 636 Connection 10500 Missing 1 Shortfall 12280.8 Penalty 2270.1 MPM 0.740051

Run 215: Using Calculated Tinit = 193.684 Tcool = 0.998969
Run 215 Init: Value 188058 Cost 3936 PUs 3936 Connection 176885 Missing 2 Shortfall 39842.2 Penalty 7237.07 MPM 0.393389
Run 215 ThermalAnnealing: Value 11892.6 Cost 623 PUs 623 Connection 9000 Missing 1 Shortfall 12278.3 Penalty 2269.64 MPM 0.740051
Run 215 Iterative Improvement: Value 11892.6 Cost 623 PUs 623 Connection 9000 Missing 1 Shortfall 12278.3 Penalty 2269.64 MPM 0.740051

Run 216: Using Calculated Tinit = 190.265 Tcool = 0.999066
Run 216 Init: Value 189392 Cost 3958 PUs 3958 Connection 179623 Missing 1 Shortfall 31766.5 Penalty 5810.74 MPM 0.499776
Run 216 ThermalAnnealing: Value 11739.5 Cost 590 PUs 590 Connection 8880 Missing 1 Shortfall 12277.4 Penalty 2269.48 MPM 0.740051
Run 216 Iterative Improvement: Value 11739.5 Cost 590 PUs 590 Connection 8880 Missing 1 Shortfall 12277.4 Penalty 2269.48 MPM 0.740051
Run 213 is finished (out of 1000). 
Run 217: Using Calculated Tinit = 190.843 Tcool = 0.998659
Run 217 Init: Value 188310 Cost 3984 PUs 3984 Connection 176503 Missing 2 Shortfall 43303.5 Penalty 7823.39 MPM 0.413439
Run 217 ThermalAnnealing: Value 14438.2 Cost 828 PUs 828 Connection 11340 Missing 1 Shortfall 12281.3 Penalty 2270.2 MPM 0.740051
Run 217 Iterative Improvement: Value 14438.2 Cost 828 PUs 828 Connection 11340 Missing 1 Shortfall 12281.3 Penalty 2270.2 MPM 0.740051

Run 220: Using Calculated Tinit = 194.979 Tcool = 0.998745
Run 220 Init: Value 189114 Cost 3938 PUs 3938 Connection 178147 Missing 1 Shortfall 38365.4 Penalty 7029.07 MPM 0.336503
Run 220 ThermalAnnealing: Value 12368.5 Cost 589 PUs 589 Connection 9510 Missing 1 Shortfall 12277.4 Penalty 2269.48 MPM 0.740051
Run 220 Iterative Improvement: Value 12368.5 Cost 589 PUs 589 Connection 9510 Missing 1 Shortfall 12277.4 Penalty 2269.48 MPM 0.740051

Run 218: Using Calculated Tinit = 190.316 Tcool = 0.998988
Run 218 Init: Value 188585 Cost 3943 PUs 3943 Connection 179465 Missing 1 Shortfall 28052.7 Penalty 5177.35 MPM 0.420988
Run 218 ThermalAnnealing: Value 12825.9 Cost 716 PUs 716 Connection 9840 Missing 1 Shortfall 12279.5 Penalty 2269.87 MPM 0.740051
Run 218 Iterative Improvement: Value 12825.9 Cost 716 PUs 716 Connection 9840 Missing 1 Shortfall 12279.5 Penalty 2269.87 MPM 0.740051

Run 219: Using Calculated Tinit = 196.311 Tcool = 0.998657
Run 219 Init: Value 191225 Cost 3852 PUs 3852 Connection 178923 Missing 2 Shortfall 46706.9 Penalty 8449.55 MPM 0.346756
Run 219 ThermalAnnealing: Value 12737.8 Cost 628 PUs 628 Connection 9840 Missing 1 Shortfall 12279.3 Penalty 2269.82 MPM 0.740051
Run 219 Iterative Improvement: Value 12737.8 Cost 628 PUs 628 Connection 9840 Missing 1 Shortfall 12279.3 Penalty 2269.82 MPM 0.740051
Time passed so far is 20 secs 
Run 214 is finished (out of 1000). Time passed so far is 20 secs 
Run 215 is finished (out of 1000). Time passed so far is 20 secs 
Run 216 is finished (out of 1000). Time passed so far is 20 secs 
Run 217 is finished (out of 1000). Time passed so far is 20 secs 
Run 220 is finished (out of 1000). Time passed so far is 20 secs 
Run 218 is finished (out of 1000). Time passed so far is 20 secs 
Run 219 is finished (out of 1000). Time passed so far is 20 secs 

Run 221: Using Calculated Tinit = 196.155 Tcool = 0.998793
Run 221 Init: Value 191327 Cost 3880 PUs 3880 Connection 179341 Missing 2 Shortfall 44571.5 Penalty 8105.7 MPM 0.299285
Run 221 ThermalAnnealing: Value 13229 Cost 639 PUs 639 Connection 10320 Missing 1 Shortfall 12280.5 Penalty 2270.05 MPM 0.740051
Run 221 Iterative Improvement: Value 13229 Cost 639 PUs 639 Connection 10320 Missing 1 Shortfall 12280.5 Penalty 2270.05 MPM 0.740051

Run 222: Using Calculated Tinit = 192.797 Tcool = 0.998746
Run 222 Init: Value 188058 Cost 3987 PUs 3987 Connection 177268 Missing 2 Shortfall 37214 Penalty 6803.2 MPM 0.350219
Run 222 ThermalAnnealing: Value 11770.9 Cost 561 PUs 561 Connection 8940 Missing 1 Shortfall 12279.7 Penalty 2269.9 MPM 0.740051
Run 222 Iterative Improvement: Value 11770.9 Cost 561 PUs 561 Connection 8940 Missing 1 Shortfall 12279.7 Penalty 2269.9 MPM 0.740051

Run 223: Using Calculated Tinit = 190.619 Tcool = 0.998748
Run 223 Init: Value 187813 Cost 3968 PUs 3968 Connection 177806 Missing 1 Shortfall 32811.9 Penalty 6039.02 MPM 0.353139
Run 223 ThermalAnnealing: Value 12442 Cost 632 PUs 632 Connection 9540 Missing 1 Shortfall 12280.1 Penalty 2269.98 MPM 0.740051
Run 223 Iterative Improvement: Value 12442 Cost 632 PUs 632 Connection 9540 Missing 1 Shortfall 12280.1 Penalty 2269.98 MPM 0.740051

Run 224: Using Calculated Tinit = 197.057 Tcool = 0.998852
Run 224 Init: Value 189263 Cost 3920 PUs 3920 Connection 179608 Missing 1 Shortfall 31311.8 Penalty 5734.77 MPM 0.434002
Run 224 ThermalAnnealing: Value 13001.4 Cost 651 PUs 651 Connection 10080 Missing 1 Shortfall 12282.6 Penalty 2270.43 MPM 0.740051
Run 224 Iterative Improvement: Value 13001.4 Cost 651 PUs 651 Connection 10080 Missing 1 Shortfall 12282.6 Penalty 2270.43 MPM 0.740051

Run 225: Using Calculated Tinit = 197.057 Tcool = 0.998792
Run 225 Init: Value 189310 Cost 3910 PUs 3910 Connection 178981 Missing 2 Shortfall 35230.1 Penalty 6418.57 MPM 0.424859
Run 225 ThermalAnnealing: Value 12843.5 Cost 614 PUs 614 Connection 9960 Missing 1 Shortfall 12277.4 Penalty 2269.48 MPM 0.740051
Run 225 Iterative Improvement: Value 12843.5 Cost 614 PUs 614 Connection 9960 Missing 1 Shortfall 12277.4 Penalty 2269.48 MPM 0.740051
Run 221 is finished (out of 1000). 
Run 226: Using Calculated Tinit = 197.057 Tcool = 0.998586
Run 226 Init: Value 189227 Cost 3970 PUs 3970 Connection 178292 Missing 1 Shortfall 38028.7 Penalty 6965.25 MPM 0.312104
Run 226 ThermalAnnealing: Value 12526.5 Cost 717 PUs 717 Connection 9540 Missing 1 Shortfall 12277.4 Penalty 2269.48 MPM 0.740051
Run 226 Iterative Improvement: Value 12526.5 Cost 717 PUs 717 Connection 9540 Missing 1 Shortfall 12277.4 Penalty 2269.48 MPM 0.740051

Run 227: Using Calculated Tinit = 194.421 Tcool = 0.998998
Run 227 Init: Value 190491 Cost 3918 PUs 3918 Connection 181175 Missing 1 Shortfall 29203.2 Penalty 5398.21 MPM 0.381683
Run 227 ThermalAnnealing: Value 12527.7 Cost 648 PUs 648 Connection 9600 Missing 1 Shortfall 12333.2 Penalty 2279.72 MPM 0.740051
Run 227 Iterative Improvement: Value 12527.7 Cost 648 PUs 648 Connection 9600 Missing 1 Shortfall 12333.2 Penalty 2279.72 MPM 0.740051

Run 228: Using Calculated Tinit = 196.116 Tcool = 0.999024
Run 228 Init: Value 186435 Cost 4003 PUs 4003 Connection 177641 Missing 1 Shortfall 25920.2 Penalty 4791.34 MPM 0.451194
Run 228 ThermalAnnealing: Value 14523.3 Cost 733 PUs 733 Connection 11520 Missing 1 Shortfall 12281.9 Penalty 2270.31 MPM 0.740051
Run 228 Iterative Improvement: Value 14523.3 Cost 733 PUs 733 Connection 11520 Missing 1 Shortfall 12281.9 Penalty 2270.31 MPM 0.740051
Time passed so far is 20 secs 
Run 222 is finished (out of 1000). Time passed so far is 21 secs 
Run 223 is finished (out of 1000). Time passed so far is 21 secs 
Run 224 is finished (out of 1000). Time passed so far is 21 secs 
Run 225 is finished (out of 1000). Time passed so far is 21 secs 
Run 226 is finished (out of 1000). Time passed so far is 21 secs 
Run 227 is finished (out of 1000). Time passed so far is 21 secs 
Run 228 is finished (out of 1000). Time passed so far is 21 secs 

Run 229: Using Calculated Tinit = 197.057 Tcool = 0.998744
Run 229 Init: Value 185693 Cost 3934 PUs 3934 Connection 175664 Missing 1 Shortfall 33050.7 Penalty 6094.71 MPM 0.327041
Run 229 ThermalAnnealing: Value 12296 Cost 576 PUs 576 Connection 9450 Missing 1 Shortfall 12280.1 Penalty 2269.98 MPM 0.740051
Run 229 Iterative Improvement: Value 12296 Cost 576 PUs 576 Connection 9450 Missing 1 Shortfall 12280.1 Penalty 2269.98 MPM 0.740051

Run 231: Using Calculated Tinit = 197.057 Tcool = 0.998586
Run 231 Init: Value 189473 Cost 3829 PUs 3829 Connection 178819 Missing 2 Shortfall 37330.9 Penalty 6825.29 MPM 0.346845
Run 231 ThermalAnnealing: Value 12658.9 Cost 609 PUs 609 Connection 9780 Missing 1 Shortfall 12279.5 Penalty 2269.87 MPM 0.740051
Run 231 Iterative Improvement: Value 12658.9 Cost 609 PUs 609 Connection 9780 Missing 1 Shortfall 12279.5 Penalty 2269.87 MPM 0.740051

Run 230: Using Calculated Tinit = 197.008 Tcool = 0.999048
Run 230 Init: Value 188443 Cost 3935 PUs 3935 Connection 177599 Missing 1 Shortfall 37591 Penalty 6909.5 MPM 0.275509
Run 230 ThermalAnnealing: Value 12062.5 Cost 613 PUs 613 Connection 9180 Missing 1 Shortfall 12277.4 Penalty 2269.48 MPM 0.740051
Run 230 Iterative Improvement: Value 12062.5 Cost 613 PUs 613 Connection 9180 Missing 1 Shortfall 12277.4 Penalty 2269.48 MPM 0.740051

Run 232: Using Calculated Tinit = 195.948 Tcool = 0.998657
Run 232 Init: Value 187477 Cost 3895 PUs 3895 Connection 177469 Missing 1 Shortfall 33285.8 Penalty 6112.64 MPM 0.368552
Run 232 ThermalAnnealing: Value 13161.1 Cost 631 PUs 631 Connection 10260 Missing 1 Shortfall 12280.8 Penalty 2270.09 MPM 0.740051
Run 232 Iterative Improvement: Value 13161.1 Cost 631 PUs 631 Connection 10260 Missing 1 Shortfall 12280.8 Penalty 2270.09 MPM 0.740051

Run 234: Using Calculated Tinit = 197.057 Tcool = 0.998744
Run 234 Init: Value 192852 Cost 3907 PUs 3907 Connection 181191 Missing 2 Shortfall 42609.6 Penalty 7753.59 MPM 0.321595
Run 234 ThermalAnnealing: Value 12219.9 Cost 590 PUs 590 Connection 9360 Missing 1 Shortfall 12279.6 Penalty 2269.88 MPM 0.740051
Run 234 Iterative Improvement: Value 12219.9 Cost 590 PUs 590 Connection 9360 Missing 1 Shortfall 12279.6 Penalty 2269.88 MPM 0.740051
Run 229 is finished (out of 1000). Time passed so far is 21 secs 

Run 236: Using Calculated Tinit = 195.871 Tcool = 0.998853
Run 236 Init: Value 188746 Cost 3963 PUs 3963 Connection 178314 Missing 1 Shortfall 35328 Penalty 6468.53 MPM 0.364694
Run 236 ThermalAnnealing: Value 12458.1 Cost 678 PUs 678 Connection 9510 Missing 1 Shortfall 12280.6 Penalty 2270.06 MPM 0.740051
Run 236 Iterative Improvement: Value 12298.1 Cost 668 PUs 668 Connection 9360 Missing 1 Shortfall 12280.6 Penalty 2270.06 MPM 0.740051

Run 233: Using Calculated Tinit = 188.968 Tcool = 0.999006
Run 233 Init: Value 187200 Cost 3883 PUs 3883 Connection 176698 Missing 2 Shortfall 36471.6 Penalty 6618.87 MPM 0.451762
Run 233 ThermalAnnealing: Value 12324.5 Cost 635 PUs 635 Connection 9420 Missing 1 Shortfall 12277.4 Penalty 2269.48 MPM 0.740051
Run 233 Iterative Improvement: Value 12324.5 Cost 635 PUs 635 Connection 9420 Missing 1 Shortfall 12277.4 Penalty 2269.48 MPM 0.740051

Run 235: Using Calculated Tinit = 190.265 Tcool = 0.999052
Run 235 Init: Value 188993 Cost 3966 PUs 3966 Connection 178351 Missing 2 Shortfall 36559.9 Penalty 6675.55 MPM 0.376339
Run 235 ThermalAnnealing: Value 11276.9 Cost 595 PUs 595 Connection 8400 Missing 1 Shortfall 12345.1 Penalty 2281.91 MPM 0.740051
Run 235 Iterative Improvement: Value 11276.9 Cost 595 PUs 595 Connection 8400 Missing 1 Shortfall 12345.1 Penalty 2281.91 MPM 0.740051
Run 231 is finished (out of 1000). Time passed so far is 21 secs 
Run 230 is finished (out of 1000). Time passed so far is 21 secs 

Run 237: Using Calculated Tinit = 167.057 Tcool = 0.999078
Run 237 Init: Value 189889 Cost 3883 PUs 3883 Connection 178057 Missing 2 Shortfall 43787.6 Penalty 7948.99 MPM 0.337385
Run 237 ThermalAnnealing: Value 13287 Cost 800 PUs 800 Connection 10206 Missing 1 Shortfall 12340.1 Penalty 2280.99 MPM 0.740051
Run 237 Iterative Improvement: Value 13287 Cost 800 PUs 800 Connection 10206 Missing 1 Shortfall 12340.1 Penalty 2280.99 MPM 0.740051
Run 232 is finished (out of 1000). Time passed so far is 22 secs 
Run 234 is finished (out of 1000). Time passed so far is 22 secs 
Run 236 is finished (out of 1000). Time passed so far is 22 secs 
Run 233 is finished (out of 1000). Time passed so far is 22 secs 
Run 235 is finished (out of 1000). Time passed so far is 22 secs 
Run 237 is finished (out of 1000). Time passed so far is 22 secs 

Run 239: Using Calculated Tinit = 197.057 Tcool = 0.998744
Run 239 Init: Value 189040 Cost 3880 PUs 3880 Connection 178795 Missing 1 Shortfall 34677.9 Penalty 6365.39 MPM 0.347438
Run 239 ThermalAnnealing: Value 12855.7 Cost 617 PUs 617 Connection 9960 Missing 1 Shortfall 12327.6 Penalty 2278.7 MPM 0.740051
Run 239 Iterative Improvement: Value 12855.7 Cost 617 PUs 617 Connection 9960 Missing 1 Shortfall 12327.6 Penalty 2278.7 MPM 0.740051

Run 238: Using Calculated Tinit = 193.56 Tcool = 0.998973
Run 238 Init: Value 188665 Cost 3963 PUs 3963 Connection 176930 Missing 2 Shortfall 42886.9 Penalty 7771.89 MPM 0.375793
Run 238 ThermalAnnealing: Value 13519.5 Cost 690 PUs 690 Connection 10560 Missing 1 Shortfall 12277.4 Penalty 2269.48 MPM 0.740051
Run 238 Iterative Improvement: Value 13519.5 Cost 690 PUs 690 Connection 10560 Missing 1 Shortfall 12277.4 Penalty 2269.48 MPM 0.740051
Run 239 is finished (out of 1000). 
Run 240: Using Calculated Tinit = 196.122 Tcool = 0.998767
Run 240 Init: Value 186885 Cost 3929 PUs 3929 Connection 177456 Missing 1 Shortfall 29918.1 Penalty 5499.97 MPM 0.426863
Run 240 ThermalAnnealing: Value 12406.3 Cost 626 PUs 626 Connection 9510 Missing 1 Shortfall 12281.9 Penalty 2270.3 MPM 0.740051
Run 240 Iterative Improvement: Value 12406.3 Cost 626 PUs 626 Connection 9510 Missing 1 Shortfall 12281.9 Penalty 2270.3 MPM 0.740051

Run 241: Using Calculated Tinit = 181.777 Tcool = 0.998594
Run 241 Init: Value 188847 Cost 3947 PUs 3947 Connection 177734 Missing 1 Shortfall 39103.2 Penalty 7165.82 MPM 0.285793
Run 241 ThermalAnnealing: Value 12533.8 Cost 630 PUs 630 Connection 9630 Missing 1 Shortfall 12301 Penalty 2273.84 MPM 0.739604
Run 241 Iterative Improvement: Value 12533.8 Cost 630 PUs 630 Connection 9630 Missing 1 Shortfall 12301 Penalty 2273.84 MPM 0.739604

Run 242: Using Calculated Tinit = 190.639 Tcool = 0.99877
Run 242 Init: Value 189762 Cost 3928 PUs 3928 Connection 178618 Missing 2 Shortfall 39618.6 Penalty 7215.87 MPM 0.357285
Run 242 ThermalAnnealing: Value 12003.8 Cost 611 PUs 611 Connection 9120 Missing 1 Shortfall 12295.4 Penalty 2272.77 MPM 0.740051
Run 242 Iterative Improvement: Value 12003.8 Cost 611 PUs 611 Connection 9120 Missing 1 Shortfall 12295.4 Penalty 2272.77 MPM 0.740051

Run 243: Using Calculated Tinit = 196.46 Tcool = 0.998744
Run 243 Init: Value 190686 Cost 3914 PUs 3914 Connection 179381 Missing 2 Shortfall 40637.9 Penalty 7391.15 MPM 0.359629
Run 243 ThermalAnnealing: Value 12811.6 Cost 612 PUs 612 Connection 9930 Missing 1 Shortfall 12278.3 Penalty 2269.63 MPM 0.740051
Run 243 Iterative Improvement: Value 12811.6 Cost 612 PUs 612 Connection 9930 Missing 1 Shortfall 12278.3 Penalty 2269.63 MPM 0.740051
Time passed so far is 22 secs 

Run 245: Using Calculated Tinit = 193.684 Tcool = 0.998588
Run 245 Init: Value 188353 Cost 3905 PUs 3905 Connection 178213 Missing 1 Shortfall 33974 Penalty 6235.25 MPM 0.362379
Run 245 ThermalAnnealing: Value 12837.1 Cost 637 PUs 637 Connection 9930 Missing 1 Shortfall 12280.7 Penalty 2270.09 MPM 0.740051
Run 245 Iterative Improvement: Value 12837.1 Cost 637 PUs 637 Connection 9930 Missing 1 Shortfall 12280.7 Penalty 2270.09 MPM 0.740051

Run 244: Using Calculated Tinit = 195.448 Tcool = 0.999049
Run 244 Init: Value 188528 Cost 3914 PUs 3914 Connection 179217 Missing 1 Shortfall 29384.7 Penalty 5397.03 MPM 0.441133
Run 244 ThermalAnnealing: Value 11834.9 Cost 565 PUs 565 Connection 9000 Missing 1 Shortfall 12279.8 Penalty 2269.91 MPM 0.740051
Run 244 Iterative Improvement: Value 11834.9 Cost 565 PUs 565 Connection 9000 Missing 1 Shortfall 12279.8 Penalty 2269.91 MPM 0.740051
Run 238 is finished (out of 1000). Time passed so far is 22 secs 
Run 240 is finished (out of 1000). Time passed so far is 22 secs 
Run 241 is finished (out of 1000). Time passed so far is 22 secs 
Run 242 is finished (out of 1000). Time passed so far is 22 secs 
Run 243 is finished (out of 1000). Time passed so far is 22 secs 
Run 245 is finished (out of 1000). 
Run 246: Using Calculated Tinit = 194.821 Tcool = 0.998657
Run 246 Init: Value 186300 Cost 3920 PUs 3920 Connection 177233 Missing 1 Shortfall 27846.8 Penalty 5147.47 MPM 0.410402
Run 246 ThermalAnnealing: Value 12054.9 Cost 665 PUs 665 Connection 9120 Missing 1 Shortfall 12279.8 Penalty 2269.91 MPM 0.740051
Run 246 Iterative Improvement: Value 12054.9 Cost 665 PUs 665 Connection 9120 Missing 1 Shortfall 12279.8 Penalty 2269.91 MPM 0.740051
Time passed so far is 22 secs 
Run 244 is finished (out of 1000). Time passed so far is 22 secs 
Run 246 is finished (out of 1000). Time passed so far is 22 secs 

Run 247: Using Calculated Tinit = 194.428 Tcool = 0.999064
Run 247 Init: Value 191030 Cost 3975 PUs 3975 Connection 180254 Missing 2 Shortfall 37290.5 Penalty 6800.95 MPM 0.378447
Run 247 ThermalAnnealing: Value 12842.8 Cost 613 PUs 613 Connection 9960 Missing 1 Shortfall 12279 Penalty 2269.78 MPM 0.740051
Run 247 Iterative Improvement: Value 12842.8 Cost 613 PUs 613 Connection 9960 Missing 1 Shortfall 12279 Penalty 2269.78 MPM 0.740051

Run 248: Using Calculated Tinit = 196.311 Tcool = 0.999069
Run 248 Init: Value 191194 Cost 3946 PUs 3946 Connection 179975 Missing 2 Shortfall 39831.6 Penalty 7273.33 MPM 0.319818
Run 248 ThermalAnnealing: Value 12236.8 Cost 577 PUs 577 Connection 9390 Missing 1 Shortfall 12279.3 Penalty 2269.82 MPM 0.740051
Run 248 Iterative Improvement: Value 12236.8 Cost 577 PUs 577 Connection 9390 Missing 1 Shortfall 12279.3 Penalty 2269.82 MPM 0.740051

Run 249: Using Calculated Tinit = 187.865 Tcool = 0.998749
Run 249 Init: Value 188223 Cost 3904 PUs 3904 Connection 177520 Missing 2 Shortfall 37231.8 Penalty 6798.62 MPM 0.364151
Run 249 ThermalAnnealing: Value 11357.3 Cost 567 PUs 567 Connection 8520 Missing 1 Shortfall 12282 Penalty 2270.33 MPM 0.740051
Run 249 Iterative Improvement: Value 11357.3 Cost 567 PUs 567 Connection 8520 Missing 1 Shortfall 12282 Penalty 2270.33 MPM 0.740051

Run 250: Using Calculated Tinit = 190.697 Tcool = 0.99866
Run 250 Init: Value 188723 Cost 3888 PUs 3888 Connection 177417 Missing 2 Shortfall 40807.8 Penalty 7418 MPM 0.364342
Run 250 ThermalAnnealing: Value 13184.5 Cost 625 PUs 625 Connection 10290 Missing 1 Shortfall 12277.4 Penalty 2269.48 MPM 0.740051
Run 250 Iterative Improvement: Value 13184.5 Cost 625 PUs 625 Connection 10290 Missing 1 Shortfall 12277.4 Penalty 2269.48 MPM 0.740051

Run 251: Using Calculated Tinit = 196.524 Tcool = 0.998968
Run 251 Init: Value 187460 Cost 3880 PUs 3880 Connection 177735 Missing 1 Shortfall 31921.2 Penalty 5845.3 MPM 0.434593
Run 251 ThermalAnnealing: Value 13003.2 Cost 653 PUs 653 Connection 10080 Missing 1 Shortfall 12281.4 Penalty 2270.22 MPM 0.740051
Run 251 Iterative Improvement: Value 13003.2 Cost 653 PUs 653 Connection 10080 Missing 1 Shortfall 12281.4 Penalty 2270.22 MPM 0.740051
Run 247 is finished (out of 1000). 
Run 253: Using Calculated Tinit = 194.364 Tcool = 0.998658
Run 253 Init: Value 189040 Cost 3954 PUs 3954 Connection 179504 Missing 1 Shortfall 30422.3 Penalty 5582.27 MPM 0.431125
Run 253 ThermalAnnealing: Value 12650.4 Cost 600 PUs 600 Connection 9780 Missing 1 Shortfall 12282.5 Penalty 2270.41 MPM 0.740051
Run 253 Iterative Improvement: Value 12650.4 Cost 600 PUs 600 Connection 9780 Missing 1 Shortfall 12282.5 Penalty 2270.41 MPM 0.740051

Run 252: Using Calculated Tinit = 190.427 Tcool = 0.998748
Run 252 Init: Value 189158 Cost 3951 PUs 3951 Connection 177931 Missing 2 Shortfall 40013.5 Penalty 7275.74 MPM 0.373512
Run 252 ThermalAnnealing: Value 12229.2 Cost 599 PUs 599 Connection 9360 Missing 1 Shortfall 12281.5 Penalty 2270.24 MPM 0.740051
Run 252 Iterative Improvement: Value 12229.2 Cost 599 PUs 599 Connection 9360 Missing 1 Shortfall 12281.5 Penalty 2270.24 MPM 0.740051

Run 254: Using Calculated Tinit = 196.267 Tcool = 0.998971
Run 254 Init: Value 187986 Cost 3974 PUs 3974 Connection 177998 Missing 1 Shortfall 32781.3 Penalty 6014.25 MPM 0.388602
Run 254 ThermalAnnealing: Value 12377.5 Cost 688 PUs 688 Connection 9420 Missing 1 Shortfall 12277.4 Penalty 2269.48 MPM 0.740051
Run 254 Iterative Improvement: Value 12307.5 Cost 678 PUs 678 Connection 9360 Missing 1 Shortfall 12277.4 Penalty 2269.48 MPM 0.740051
Time passed so far is 23 secs 
Run 248 is finished (out of 1000). Time passed so far is 23 secs 
Run 249 is finished (out of 1000). Time passed so far is 23 secs 
Run 250 is finished (out of 1000). Time passed so far is 23 secs 
Run 251 is finished (out of 1000). Time passed so far is 23 secs 
Run 253 is finished (out of 1000). Time passed so far is 23 secs 
Run 252 is finished (out of 1000). Time passed so far is 23 secs 
Run 254 is finished (out of 1000). Time passed so far is 23 secs 

Run 255: Using Calculated Tinit = 185.962 Tcool = 0.998773
Run 255 Init: Value 190494 Cost 3988 PUs 3988 Connection 179806 Missing 2 Shortfall 36799.5 Penalty 6699.61 MPM 0.408145
Run 255 ThermalAnnealing: Value 12585.5 Cost 596 PUs 596 Connection 9720 Missing 1 Shortfall 12277.4 Penalty 2269.48 MPM 0.740051
Run 255 Iterative Improvement: Value 12585.5 Cost 596 PUs 596 Connection 9720 Missing 1 Shortfall 12277.4 Penalty 2269.48 MPM 0.740051

Run 256: Using Calculated Tinit = 190.639 Tcool = 0.998747
Run 256 Init: Value 187736 Cost 3957 PUs 3957 Connection 178447 Missing 1 Shortfall 29004.2 Penalty 5331.75 MPM 0.439967
Run 256 ThermalAnnealing: Value 12462.2 Cost 652 PUs 652 Connection 9540 Missing 1 Shortfall 12281.1 Penalty 2270.16 MPM 0.740051
Run 256 Iterative Improvement: Value 12462.2 Cost 652 PUs 652 Connection 9540 Missing 1 Shortfall 12281.1 Penalty 2270.16 MPM 0.740051

Run 257: Using Calculated Tinit = 192.416 Tcool = 0.99897
Run 257 Init: Value 191020 Cost 3999 PUs 3999 Connection 179345 Missing 2 Shortfall 42193.1 Penalty 7676.44 MPM 0.330709
Run 257 ThermalAnnealing: Value 12288.5 Cost 629 PUs 629 Connection 9390 Missing 1 Shortfall 12277.4 Penalty 2269.48 MPM 0.740051
Run 257 Iterative Improvement: Value 12288.5 Cost 629 PUs 629 Connection 9390 Missing 1 Shortfall 12277.4 Penalty 2269.48 MPM 0.740051

Run 259: Using Calculated Tinit = 193.4 Tcool = 0.998746
Run 259 Init: Value 188413 Cost 3925 PUs 3925 Connection 178320 Missing 1 Shortfall 33738.1 Penalty 6168.43 MPM 0.409694
Run 259 ThermalAnnealing: Value 13077.6 Cost 578 PUs 578 Connection 10230 Missing 1 Shortfall 12277.8 Penalty 2269.55 MPM 0.740051
Run 259 Iterative Improvement: Value 13077.6 Cost 578 PUs 578 Connection 10230 Missing 1 Shortfall 12277.8 Penalty 2269.55 MPM 0.740051

Run 258: Using Calculated Tinit = 191.421 Tcool = 0.999003
Run 258 Init: Value 190741 Cost 3916 PUs 3916 Connection 178442 Missing 2 Shortfall 46404.1 Penalty 8383.42 MPM 0.371679
Run 258 ThermalAnnealing: Value 12363.1 Cost 590 PUs 590 Connection 9480 Missing 1 Shortfall 12406.2 Penalty 2293.12 MPM 0.740051
Run 258 Iterative Improvement: Value 12363.1 Cost 590 PUs 590 Connection 9480 Missing 1 Shortfall 12406.2 Penalty 2293.12 MPM 0.740051

Run 260: Using Calculated Tinit = 190.446 Tcool = 0.998796
Run 260 Init: Value 190631 Cost 3895 PUs 3895 Connection 180165 Missing 2 Shortfall 36243.1 Penalty 6570.87 MPM 0.467102
Run 260 ThermalAnnealing: Value 12212.4 Cost 582 PUs 582 Connection 9360 Missing 1 Shortfall 12282.2 Penalty 2270.36 MPM 0.740051
Run 260 Iterative Improvement: Value 12212.4 Cost 582 PUs 582 Connection 9360 Missing 1 Shortfall 12282.2 Penalty 2270.36 MPM 0.740051
Run 255 is finished (out of 1000). Time passed so far is 24 secs 
Run 256 is finished (out of 1000). Time passed so far is 24 secs 

Run 262: Using Calculated Tinit = 193.794 Tcool = 0.998588
Run 262 Init: Value 189681 Cost 3955 PUs 3955 Connection 179923 Missing 1 Shortfall 31529.4 Penalty 5802.55 MPM 0.379195
Run 262 ThermalAnnealing: Value 15151.5 Cost 923 PUs 923 Connection 11959 Missing 1 Shortfall 12277.4 Penalty 2269.48 MPM 0.740051
Run 262 Iterative Improvement: Value 15151.5 Cost 923 PUs 923 Connection 11959 Missing 1 Shortfall 12277.4 Penalty 2269.48 MPM 0.740051

Run 261: Using Calculated Tinit = 190.326 Tcool = 0.998589
Run 261 Init: Value 188731 Cost 3873 PUs 3873 Connection 177706 Missing 2 Shortfall 39272.4 Penalty 7151.57 MPM 0.365178
Run 261 ThermalAnnealing: Value 13037.3 Cost 597 PUs 597 Connection 10170 Missing 1 Shortfall 12282.1 Penalty 2270.35 MPM 0.740051
Run 261 Iterative Improvement: Value 13037.3 Cost 597 PUs 597 Connection 10170 Missing 1 Shortfall 12282.1 Penalty 2270.35 MPM 0.740051
Run 257 is finished (out of 1000). Time passed so far is 24 secs 
Run 259 is finished (out of 1000). Time passed so far is 24 secs 
Run 258 is finished (out of 1000). Time passed so far is 24 secs 
Run 260 is finished (out of 1000). 
Run 263: Using Calculated Tinit = 197.057 Tcool = 0.998656
Run 263 Init: Value 187839 Cost 3911 PUs 3911 Connection 178747 Missing 1 Shortfall 28033.3 Penalty 5181.14 MPM 0.407925
Run 263 ThermalAnnealing: Value 12346.5 Cost 597 PUs 597 Connection 9480 Missing 1 Shortfall 12277.4 Penalty 2269.48 MPM 0.740051
Run 263 Iterative Improvement: Value 12346.5 Cost 597 PUs 597 Connection 9480 Missing 1 Shortfall 12277.4 Penalty 2269.48 MPM 0.740051
Time passed so far is 24 secs 

Run 264: Using Calculated Tinit = 191.779 Tcool = 0.99877
Run 264 Init: Value 190037 Cost 3893 PUs 3893 Connection 179591 Missing 2 Shortfall 35897.3 Penalty 6553.49 MPM 0.389611
Run 264 ThermalAnnealing: Value 12828.9 Cost 599 PUs 599 Connection 9960 Missing 1 Shortfall 12279.7 Penalty 2269.9 MPM 0.740051
Run 264 Iterative Improvement: Value 12828.9 Cost 599 PUs 599 Connection 9960 Missing 1 Shortfall 12279.7 Penalty 2269.9 MPM 0.740051
Run 262 is finished (out of 1000). Time passed so far is 24 secs 
Run 261 is finished (out of 1000). Time passed so far is 24 secs 
Run 263 is finished (out of 1000). Time passed so far is 24 secs 
Run 264 is finished (out of 1000). Time passed so far is 24 secs 

Run 265: Using Calculated Tinit = 189.838 Tcool = 0.998748
Run 265 Init: Value 190431 Cost 3886 PUs 3886 Connection 178986 Missing 2 Shortfall 41410.6 Penalty 7558.51 MPM 0.298578
Run 265 ThermalAnnealing: Value 12031.8 Cost 582 PUs 582 Connection 9180 Missing 1 Shortfall 12279.3 Penalty 2269.81 MPM 0.740051
Run 265 Iterative Improvement: Value 12031.8 Cost 582 PUs 582 Connection 9180 Missing 1 Shortfall 12279.3 Penalty 2269.81 MPM 0.740051

Run 266: Using Calculated Tinit = 194.731 Tcool = 0.998768
Run 266 Init: Value 190000 Cost 3918 PUs 3918 Connection 178492 Missing 2 Shortfall 41932.6 Penalty 7589.95 MPM 0.435613
Run 266 ThermalAnnealing: Value 11734 Cost 584 PUs 584 Connection 8880 Missing 1 Shortfall 12280.3 Penalty 2270 MPM 0.740051
Run 266 Iterative Improvement: Value 11734 Cost 584 PUs 584 Connection 8880 Missing 1 Shortfall 12280.3 Penalty 2270 MPM 0.740051

Run 267: Using Calculated Tinit = 197.057 Tcool = 0.998744
Run 267 Init: Value 187889 Cost 3917 PUs 3917 Connection 178333 Missing 1 Shortfall 30505.9 Penalty 5639.01 MPM 0.354101
Run 267 ThermalAnnealing: Value 12502.5 Cost 691 PUs 691 Connection 9540 Missing 1 Shortfall 12288.2 Penalty 2271.45 MPM 0.740051
Run 267 Iterative Improvement: Value 12502.5 Cost 691 PUs 691 Connection 9540 Missing 1 Shortfall 12288.2 Penalty 2271.45 MPM 0.740051
Run 265 is finished (out of 1000). 
Run 268: Using Calculated Tinit = 192.904 Tcool = 0.999004
Run 268 Init: Value 185567 Cost 3997 PUs 3997 Connection 176359 Missing 1 Shortfall 28316.9 Penalty 5211 MPM 0.443053
Run 268 ThermalAnnealing: Value 12844.5 Cost 585 PUs 585 Connection 9990 Missing 1 Shortfall 12277.4 Penalty 2269.48 MPM 0.740051
Run 268 Iterative Improvement: Value 12844.5 Cost 585 PUs 585 Connection 9990 Missing 1 Shortfall 12277.4 Penalty 2269.48 MPM 0.740051

Run 269: Using Calculated Tinit = 189.313 Tcool = 0.999052
Run 269 Init: Value 189893 Cost 3928 PUs 3928 Connection 178515 Missing 2 Shortfall 40897.2 Penalty 7449.71 MPM 0.374319
Run 269 ThermalAnnealing: Value 11149 Cost 569 PUs 569 Connection 8310 Missing 1 Shortfall 12280.4 Penalty 2270.03 MPM 0.740051
Run 269 Iterative Improvement: Value 11149 Cost 569 PUs 569 Connection 8310 Missing 1 Shortfall 12280.4 Penalty 2270.03 MPM 0.740051

Run 270: Using Calculated Tinit = 196.282 Tcool = 0.998767
Run 270 Init: Value 191984 Cost 3876 PUs 3876 Connection 179704 Missing 2 Shortfall 46483.6 Penalty 8403.64 MPM 0.359941
Run 270 ThermalAnnealing: Value 12430 Cost 620 PUs 620 Connection 9540 Missing 1 Shortfall 12280.2 Penalty 2269.98 MPM 0.740051
Run 270 Iterative Improvement: Value 12430 Cost 620 PUs 620 Connection 9540 Missing 1 Shortfall 12280.2 Penalty 2269.98 MPM 0.740051
Time passed so far is 24 secs 
Run 266 is finished (out of 1000). 
Run 271: Using Calculated Tinit = 192.416 Tcool = 0.998987
Run 271 Init: Value 189823 Cost 3861 PUs 3861 Connection 178155 Missing 2 Shortfall 43172.5 Penalty 7807.32 MPM 0.401359
Run 271 ThermalAnnealing: Value 11885.4 Cost 611 PUs 611 Connection 9000 Missing 1 Shortfall 12304.3 Penalty 2274.37 MPM 0.740051
Run 271 Iterative Improvement: Value 11885.4 Cost 611 PUs 611 Connection 9000 Missing 1 Shortfall 12304.3 Penalty 2274.37 MPM 0.740051

Run 272: Using Calculated Tinit = 197.057 Tcool = 0.998968
Run 272 Init: Value 187542 Cost 3929 PUs 3929 Connection 178064 Missing 1 Shortfall 30117.4 Penalty 5548.68 MPM 0.396055
Run 272 ThermalAnnealing: Value 12217.5 Cost 618 PUs 618 Connection 9330 Missing 1 Shortfall 12277.5 Penalty 2269.49 MPM 0.740051
Run 272 Iterative Improvement: Value 12217.5 Cost 618 PUs 618 Connection 9330 Missing 1 Shortfall 12277.5 Penalty 2269.49 MPM 0.740051
Time passed so far is 25 secs 
Run 267 is finished (out of 1000). Time passed so far is 25 secs 
Run 268 is finished (out of 1000). Time passed so far is 25 secs 
Run 269 is finished (out of 1000). Time passed so far is 25 secs 

Run 273: Using Calculated Tinit = 192.732 Tcool = 0.998987
Run 273 Init: Value 190507 Cost 3958 PUs 3958 Connection 179272 Missing 2 Shortfall 39959.5 Penalty 7277.09 MPM 0.353355
Run 273 ThermalAnnealing: Value 11898.8 Cost 569 PUs 569 Connection 9060 Missing 1 Shortfall 12279.1 Penalty 2269.79 MPM 0.740051
Run 273 Iterative Improvement: Value 11898.8 Cost 569 PUs 569 Connection 9060 Missing 1 Shortfall 12279.1 Penalty 2269.79 MPM 0.740051
Run 270 is finished (out of 1000). Time passed so far is 25 secs 
Run 271 is finished (out of 1000). Time passed so far is 25 secs 
Run 272 is finished (out of 1000). Time passed so far is 25 secs 
Run 273 is finished (out of 1000). Time passed so far is 25 secs 

Run 274: Using Calculated Tinit = 165.745 Tcool = 0.998988
Run 274 Init: Value 187516 Cost 3880 PUs 3880 Connection 176243 Missing 2 Shortfall 40410.3 Penalty 7393.25 MPM 0.283959
Run 274 ThermalAnnealing: Value 12936.9 Cost 647 PUs 647 Connection 10020 Missing 1 Shortfall 12279.6 Penalty 2269.89 MPM 0.740051
Run 274 Iterative Improvement: Value 12936.9 Cost 647 PUs 647 Connection 10020 Missing 1 Shortfall 12279.6 Penalty 2269.89 MPM 0.740051

Run 275: Using Calculated Tinit = 190.714 Tcool = 0.998747
Run 275 Init: Value 189760 Cost 3940 PUs 3940 Connection 178016 Missing 2 Shortfall 43005 Penalty 7804.43 MPM 0.35375
Run 275 ThermalAnnealing: Value 12402.2 Cost 592 PUs 592 Connection 9540 Missing 1 Shortfall 12281.3 Penalty 2270.2 MPM 0.740051
Run 275 Iterative Improvement: Value 12402.2 Cost 592 PUs 592 Connection 9540 Missing 1 Shortfall 12281.3 Penalty 2270.2 MPM 0.740051

Run 276: Using Calculated Tinit = 190.419 Tcool = 0.99866
Run 276 Init: Value 188673 Cost 3905 PUs 3905 Connection 176943 Missing 2 Shortfall 42907.4 Penalty 7825.48 MPM 0.284589
Run 276 ThermalAnnealing: Value 12159.5 Cost 620 PUs 620 Connection 9270 Missing 1 Shortfall 12277.4 Penalty 2269.48 MPM 0.740051
Run 276 Iterative Improvement: Value 12159.5 Cost 620 PUs 620 Connection 9270 Missing 1 Shortfall 12277.4 Penalty 2269.48 MPM 0.740051

Run 277: Using Calculated Tinit = 197.057 Tcool = 0.998852
Run 277 Init: Value 189707 Cost 3928 PUs 3928 Connection 178802 Missing 2 Shortfall 38191.1 Penalty 6976.57 MPM 0.342712
Run 277 ThermalAnnealing: Value 12666.9 Cost 611 PUs 611 Connection 9780 Missing 1 Shortfall 12312.3 Penalty 2275.88 MPM 0.740051
Run 277 Iterative Improvement: Value 12666.9 Cost 611 PUs 611 Connection 9780 Missing 1 Shortfall 12312.3 Penalty 2275.88 MPM 0.740051
Run 274 is finished (out of 1000). Time passed so far is 25 secs 
Run 275 is finished (out of 1000). 
Run 281: Using Calculated Tinit = 197.057 Tcool = 0.998767
Run 281 Init: Value 189308 Cost 3839 PUs 3839 Connection 179821 Missing 1 Shortfall 30873.9 Penalty 5648.14 MPM 0.456812
Run 281 ThermalAnnealing: Value 13035.4 Cost 625 PUs 625 Connection 10140 Missing 1 Shortfall 12282.2 Penalty 2270.36 MPM 0.740051
Run 281 Iterative Improvement: Value 13035.4 Cost 625 PUs 625 Connection 10140 Missing 1 Shortfall 12282.2 Penalty 2270.36 MPM 0.740051

Run 278: Using Calculated Tinit = 191.596 Tcool = 0.99877
Run 278 Init: Value 188180 Cost 3908 PUs 3908 Connection 178243 Missing 1 Shortfall 32615 Penalty 6028.88 MPM 0.309444
Run 278 ThermalAnnealing: Value 11599.5 Cost 570 PUs 570 Connection 8760 Missing 1 Shortfall 12277.4 Penalty 2269.48 MPM 0.740051
Run 278 Iterative Improvement: Value 11599.5 Cost 570 PUs 570 Connection 8760 Missing 1 Shortfall 12277.4 Penalty 2269.48 MPM 0.740051

Run 279: Using Calculated Tinit = 182.356 Tcool = 0.999032
Run 279 Init: Value 188434 Cost 4006 PUs 4006 Connection 178387 Missing 1 Shortfall 32808.4 Penalty 6041.14 MPM 0.348153
Run 279 ThermalAnnealing: Value 12027.7 Cost 608 PUs 608 Connection 9150 Missing 1 Shortfall 12278.6 Penalty 2269.71 MPM 0.740051
Run 279 Iterative Improvement: Value 12027.7 Cost 608 PUs 608 Connection 9150 Missing 1 Shortfall 12278.6 Penalty 2269.71 MPM 0.740051

Run 280: Using Calculated Tinit = 196.031 Tcool = 0.998586
Run 280 Init: Value 189488 Cost 3845 PUs 3845 Connection 178090 Missing 2 Shortfall 41772.8 Penalty 7553 MPM 0.422968
Run 280 ThermalAnnealing: Value 12229.4 Cost 569 PUs 569 Connection 9390 Missing 1 Shortfall 12283 Penalty 2270.45 MPM 0.740051
Run 280 Iterative Improvement: Value 12229.4 Cost 569 PUs 569 Connection 9390 Missing 1 Shortfall 12283 Penalty 2270.45 MPM 0.740051
Time passed so far is 25 secs 

Run 282: Using Calculated Tinit = 192.35 Tcool = 0.998769
Run 282 Init: Value 188682 Cost 3885 PUs 3885 Connection 178476 Missing 2 Shortfall 34626 Penalty 6320.59 MPM 0.412703
Run 282 ThermalAnnealing: Value 13446.3 Cost 736 PUs 736 Connection 10440 Missing 1 Shortfall 12281.8 Penalty 2270.28 MPM 0.740051
Run 282 Iterative Improvement: Value 13446.3 Cost 736 PUs 736 Connection 10440 Missing 1 Shortfall 12281.8 Penalty 2270.28 MPM 0.740051
Run 276 is finished (out of 1000). Time passed so far is 26 secs 
Run 277 is finished (out of 1000). Time passed so far is 26 secs 
Run 281 is finished (out of 1000). Time passed so far is 26 secs 
Run 278 is finished (out of 1000). Time passed so far is 26 secs 
Run 279 is finished (out of 1000). Time passed so far is 26 secs 
Run 280 is finished (out of 1000). Time passed so far is 26 secs 
Run 282 is finished (out of 1000). Time passed so far is 26 secs 

Run 283: Using Calculated Tinit = 196.311 Tcool = 0.998745
Run 283 Init: Value 188425 Cost 3930 PUs 3930 Connection 177922 Missing 1 Shortfall 35913.3 Penalty 6572.77 MPM 0.359504
Run 283 ThermalAnnealing: Value 12671.1 Cost 629 PUs 629 Connection 9750 Missing 1 Shortfall 12400.4 Penalty 2292.06 MPM 0.740051
Run 283 Iterative Improvement: Value 12671.1 Cost 629 PUs 629 Connection 9750 Missing 1 Shortfall 12400.4 Penalty 2292.06 MPM 0.740051
Run 283 is finished (out of 1000). Time passed so far is 26 secs 

Run 284: Using Calculated Tinit = 196.311 Tcool = 0.998745
Run 284 Init: Value 189197 Cost 3884 PUs 3884 Connection 179134 Missing 1 Shortfall 33683.1 Penalty 6179.47 MPM 0.372222
Run 284 ThermalAnnealing: Value 12467.1 Cost 585 PUs 585 Connection 9600 Missing 1 Shortfall 12345.5 Penalty 2282.05 MPM 0.738687
Run 284 Iterative Improvement: Value 12467.1 Cost 585 PUs 585 Connection 9600 Missing 1 Shortfall 12345.5 Penalty 2282.05 MPM 0.738687

Run 287: Using Calculated Tinit = 190.265 Tcool = 0.998589
Run 287 Init: Value 186523 Cost 3868 PUs 3868 Connection 176570 Missing 1 Shortfall 33178.8 Penalty 6085.21 MPM 0.384784
Run 287 ThermalAnnealing: Value 13030.2 Cost 650 PUs 650 Connection 10110 Missing 1 Shortfall 12281.4 Penalty 2270.22 MPM 0.740051
Run 287 Iterative Improvement: Value 13030.2 Cost 650 PUs 650 Connection 10110 Missing 1 Shortfall 12281.4 Penalty 2270.22 MPM 0.740051

Run 285: Using Calculated Tinit = 189.833 Tcool = 0.999088
Run 285 Init: Value 189310 Cost 3918 PUs 3918 Connection 178184 Missing 2 Shortfall 39494.9 Penalty 7207.61 MPM 0.333309
Run 285 ThermalAnnealing: Value 13255.8 Cost 636 PUs 636 Connection 10350 Missing 1 Shortfall 12279.1 Penalty 2269.78 MPM 0.740051
Run 285 Iterative Improvement: Value 13255.8 Cost 636 PUs 636 Connection 10350 Missing 1 Shortfall 12279.1 Penalty 2269.78 MPM 0.740051

Run 286: Using Calculated Tinit = 196.155 Tcool = 0.998793
Run 286 Init: Value 188392 Cost 3889 PUs 3889 Connection 176531 Missing 2 Shortfall 43804.8 Penalty 7971.89 MPM 0.301079
Run 286 ThermalAnnealing: Value 12129.1 Cost 619 PUs 619 Connection 9240 Missing 1 Shortfall 12280.7 Penalty 2270.08 MPM 0.740051
Run 286 Iterative Improvement: Value 12129.1 Cost 619 PUs 619 Connection 9240 Missing 1 Shortfall 12280.7 Penalty 2270.08 MPM 0.740051

Run 288: Using Calculated Tinit = 196.311 Tcool = 0.998968
Run 288 Init: Value 186508 Cost 3837 PUs 3837 Connection 176857 Missing 2 Shortfall 31954.5 Penalty 5814.49 MPM 0.491624
Run 288 ThermalAnnealing: Value 11652.7 Cost 563 PUs 563 Connection 8820 Missing 1 Shortfall 12278.8 Penalty 2269.73 MPM 0.740051
Run 288 Iterative Improvement: Value 11652.7 Cost 563 PUs 563 Connection 8820 Missing 1 Shortfall 12278.8 Penalty 2269.73 MPM 0.740051

Run 289: Using Calculated Tinit = 190.265 Tcool = 0.998892
Run 289 Init: Value 187306 Cost 3867 PUs 3867 Connection 176121 Missing 2 Shortfall 40095.5 Penalty 7318.47 MPM 0.342048
Run 289 ThermalAnnealing: Value 12613.5 Cost 624 PUs 624 Connection 9720 Missing 1 Shortfall 12277.4 Penalty 2269.48 MPM 0.740051
Run 289 Iterative Improvement: Value 12613.5 Cost 624 PUs 624 Connection 9720 Missing 1 Shortfall 12277.4 Penalty 2269.48 MPM 0.740051
Run 284 is finished (out of 1000). Time passed so far is 26 secs 
Run 287 is finished (out of 1000). 
Run 291: Using Calculated Tinit = 193.036 Tcool = 0.99897
Run 291 Init: Value 189189 Cost 3945 PUs 3945 Connection 179528 Missing 1 Shortfall 30998.6 Penalty 5716.38 MPM 0.36866
Run 291 ThermalAnnealing: Value 11922.8 Cost 623 PUs 623 Connection 9030 Missing 1 Shortfall 12278.9 Penalty 2269.75 MPM 0.740051
Run 291 Iterative Improvement: Value 11922.8 Cost 623 PUs 623 Connection 9030 Missing 1 Shortfall 12278.9 Penalty 2269.75 MPM 0.740051

Run 290: Using Calculated Tinit = 192.904 Tcool = 0.998973
Run 290 Init: Value 190275 Cost 3940 PUs 3940 Connection 179287 Missing 2 Shortfall 38647.7 Penalty 7048 MPM 0.356694
Run 290 ThermalAnnealing: Value 12238.5 Cost 609 PUs 609 Connection 9360 Missing 1 Shortfall 12277.4 Penalty 2269.48 MPM 0.740051
Run 290 Iterative Improvement: Value 12238.5 Cost 609 PUs 609 Connection 9360 Missing 1 Shortfall 12277.4 Penalty 2269.48 MPM 0.740051
Time passed so far is 26 secs 
Run 285 is finished (out of 1000). Time passed so far is 27 secs 
Run 286 is finished (out of 1000). Time passed so far is 27 secs 
Run 288 is finished (out of 1000). Time passed so far is 27 secs 
Run 289 is finished (out of 1000). 
Run 292: Using Calculated Tinit = 195.992 Tcool = 0.998657
Run 292 Init: Value 191577 Cost 3926 PUs 3926 Connection 179006 Missing 2 Shortfall 47558.2 Penalty 8645.13 MPM 0.259097
Run 292 ThermalAnnealing: Value 12425.9 Cost 676 PUs 676 Connection 9480 Missing 1 Shortfall 12279.7 Penalty 2269.89 MPM 0.740051
Run 292 Iterative Improvement: Value 12425.9 Cost 676 PUs 676 Connection 9480 Missing 1 Shortfall 12279.7 Penalty 2269.89 MPM 0.740051
Time passed so far is 27 secs 
Run 291 is finished (out of 1000). Time passed so far is 27 secs 
Run 290 is finished (out of 1000). Time passed so far is 27 secs 
Run 292 is finished (out of 1000). Time passed so far is 27 secs 

Run 293: Using Calculated Tinit = 197.057 Tcool = 0.998744
Run 293 Init: Value 187572 Cost 3943 PUs 3943 Connection 178118 Missing 1 Shortfall 29999.2 Penalty 5510.74 MPM 0.427914
Run 293 ThermalAnnealing: Value 13288.9 Cost 699 PUs 699 Connection 10320 Missing 1 Shortfall 12279.9 Penalty 2269.93 MPM 0.740051
Run 293 Iterative Improvement: Value 13288.9 Cost 699 PUs 699 Connection 10320 Missing 1 Shortfall 12279.9 Penalty 2269.93 MPM 0.740051

Run 294: Using Calculated Tinit = 196.311 Tcool = 0.998971
Run 294 Init: Value 187399 Cost 3969 PUs 3969 Connection 177162 Missing 1 Shortfall 34164.1 Penalty 6268.01 MPM 0.3627
Run 294 ThermalAnnealing: Value 12463.4 Cost 637 PUs 637 Connection 9540 Missing 1 Shortfall 12369.3 Penalty 2286.35 MPM 0.740051
Run 294 Iterative Improvement: Value 12463.4 Cost 637 PUs 637 Connection 9540 Missing 1 Shortfall 12369.3 Penalty 2286.35 MPM 0.740051

Run 296: Using Calculated Tinit = 190.473 Tcool = 0.999
Run 296 Init: Value 189720 Cost 3891 PUs 3891 Connection 177000 Missing 2 Shortfall 48766.5 Penalty 8828.71 MPM 0.306022
Run 296 ThermalAnnealing: Value 12157.5 Cost 618 PUs 618 Connection 9270 Missing 1 Shortfall 12277.4 Penalty 2269.48 MPM 0.740051
Run 296 Iterative Improvement: Value 12157.5 Cost 618 PUs 618 Connection 9270 Missing 1 Shortfall 12277.4 Penalty 2269.48 MPM 0.740051

Run 295: Using Calculated Tinit = 190.265 Tcool = 0.99877
Run 295 Init: Value 188555 Cost 3907 PUs 3907 Connection 179190 Missing 1 Shortfall 29579.9 Penalty 5458.08 MPM 0.391493
Run 295 ThermalAnnealing: Value 13183.9 Cost 684 PUs 684 Connection 10230 Missing 1 Shortfall 12279.8 Penalty 2269.91 MPM 0.740051
Run 295 Iterative Improvement: Value 13183.9 Cost 684 PUs 684 Connection 10230 Missing 1 Shortfall 12279.8 Penalty 2269.91 MPM 0.740051
Run 293 is finished (out of 1000). 
Run 297: Using Calculated Tinit = 196.311 Tcool = 0.998586
Run 297 Init: Value 187775 Cost 3895 PUs 3895 Connection 176176 Missing 1 Shortfall 41996.3 Penalty 7703.88 MPM 0.218576
Run 297 ThermalAnnealing: Value 12515.2 Cost 585 PUs 585 Connection 9660 Missing 1 Shortfall 12281.6 Penalty 2270.25 MPM 0.740051
Run 297 Iterative Improvement: Value 12515.2 Cost 585 PUs 585 Connection 9660 Missing 1 Shortfall 12281.6 Penalty 2270.25 MPM 0.740051

Run 298: Using Calculated Tinit = 197.057 Tcool = 0.998971
Run 298 Init: Value 186772 Cost 3953 PUs 3953 Connection 176788 Missing 1 Shortfall 32625.4 Penalty 6030.81 MPM 0.309224
Run 298 ThermalAnnealing: Value 13229.5 Cost 700 PUs 700 Connection 10260 Missing 1 Shortfall 12277.4 Penalty 2269.48 MPM 0.740051
Run 298 Iterative Improvement: Value 13229.5 Cost 700 PUs 700 Connection 10260 Missing 1 Shortfall 12277.4 Penalty 2269.48 MPM 0.740051

Run 299: Using Calculated Tinit = 196.311 Tcool = 0.998767
Run 299 Init: Value 188006 Cost 3953 PUs 3953 Connection 178491 Missing 1 Shortfall 30218.2 Penalty 5562.04 MPM 0.403547
Run 299 ThermalAnnealing: Value 12662.5 Cost 643 PUs 643 Connection 9750 Missing 1 Shortfall 12277.4 Penalty 2269.48 MPM 0.740051
Run 299 Iterative Improvement: Value 12662.5 Cost 643 PUs 643 Connection 9750 Missing 1 Shortfall 12277.4 Penalty 2269.48 MPM 0.740051

Run 300: Using Calculated Tinit = 190.639 Tcool = 0.998589
Run 300 Init: Value 189683 Cost 3971 PUs 3971 Connection 178683 Missing 2 Shortfall 38474.4 Penalty 7029.01 MPM 0.336586
Run 300 ThermalAnnealing: Value 12689.5 Cost 670 PUs 670 Connection 9750 Missing 1 Shortfall 12277.4 Penalty 2269.48 MPM 0.740051
Run 300 Iterative Improvement: Value 12689.5 Cost 670 PUs 670 Connection 9750 Missing 1 Shortfall 12277.4 Penalty 2269.48 MPM 0.740051
Time passed so far is 27 secs 
Run 294 is finished (out of 1000). Time passed so far is 27 secs 
Run 296 is finished (out of 1000). Time passed so far is 27 secs 
Run 295 is finished (out of 1000). Time passed so far is 27 secs 
Run 297 is finished (out of 1000). Time passed so far is 27 secs 
Run 298 is finished (out of 1000). Time passed so far is 27 secs 
Run 299 is finished (out of 1000). Time passed so far is 27 secs 
Run 300 is finished (out of 1000). Time passed so far is 27 secs 

Run 301: Using Calculated Tinit = 192.797 Tcool = 0.99907
Run 301 Init: Value 186937 Cost 3963 PUs 3963 Connection 177088 Missing 1 Shortfall 31843.5 Penalty 5886.26 MPM 0.32578
Run 301 ThermalAnnealing: Value 13376.5 Cost 667 PUs 667 Connection 10440 Missing 1 Shortfall 12277.4 Penalty 2269.48 MPM 0.740051
Run 301 Iterative Improvement: Value 13375.5 Cost 666 PUs 666 Connection 10440 Missing 1 Shortfall 12277.4 Penalty 2269.48 MPM 0.740051

Run 302: Using Calculated Tinit = 182.784 Tcool = 0.9988
Run 302 Init: Value 189891 Cost 3895 PUs 3895 Connection 179521 Missing 2 Shortfall 35566.6 Penalty 6474.54 MPM 0.429097
Run 302 ThermalAnnealing: Value 13196.3 Cost 630 PUs 630 Connection 10290 Missing 1 Shortfall 12314.5 Penalty 2276.29 MPM 0.740051
Run 302 Iterative Improvement: Value 13196.3 Cost 630 PUs 630 Connection 10290 Missing 1 Shortfall 12314.5 Penalty 2276.29 MPM 0.740051

Run 304: Using Calculated Tinit = 193.571 Tcool = 0.998769
Run 304 Init: Value 190601 Cost 3945 PUs 3945 Connection 179050 Missing 2 Shortfall 41871.9 Penalty 7605.57 MPM 0.358431
Run 304 ThermalAnnealing: Value 11841.5 Cost 632 PUs 632 Connection 8940 Missing 1 Shortfall 12277.4 Penalty 2269.48 MPM 0.740051
Run 304 Iterative Improvement: Value 11841.5 Cost 632 PUs 632 Connection 8940 Missing 1 Shortfall 12277.4 Penalty 2269.48 MPM 0.740051

Run 303: Using Calculated Tinit = 194.731 Tcool = 0.998745
Run 303 Init: Value 189495 Cost 3834 PUs 3834 Connection 178235 Missing 2 Shortfall 40762.6 Penalty 7426.22 MPM 0.335083
Run 303 ThermalAnnealing: Value 13070.3 Cost 646 PUs 646 Connection 10140 Missing 1 Shortfall 12358.2 Penalty 2284.3 MPM 0.740051
Run 303 Iterative Improvement: Value 13070.3 Cost 646 PUs 646 Connection 10140 Missing 1 Shortfall 12358.2 Penalty 2284.3 MPM 0.740051

Run 305: Using Calculated Tinit = 192.416 Tcool = 0.998769
Run 305 Init: Value 187604 Cost 3954 PUs 3954 Connection 177034 Missing 2 Shortfall 36261.3 Penalty 6615.62 MPM 0.391294
Run 305 ThermalAnnealing: Value 12321.8 Cost 602 PUs 602 Connection 9450 Missing 1 Shortfall 12278.9 Penalty 2269.76 MPM 0.740051
Run 305 Iterative Improvement: Value 12321.8 Cost 602 PUs 602 Connection 9450 Missing 1 Shortfall 12278.9 Penalty 2269.76 MPM 0.740051

Run 306: Using Calculated Tinit = 197.057 Tcool = 0.998767
Run 306 Init: Value 187785 Cost 4015 PUs 4015 Connection 178350 Missing 1 Shortfall 29321.1 Penalty 5420 MPM 0.379186
Run 306 ThermalAnnealing: Value 12216.4 Cost 575 PUs 575 Connection 9360 Missing 1 Shortfall 12341.8 Penalty 2281.38 MPM 0.738687
Run 306 Iterative Improvement: Value 12216.4 Cost 575 PUs 575 Connection 9360 Missing 1 Shortfall 12341.8 Penalty 2281.38 MPM 0.738687

Run 308: Using Calculated Tinit = 191.547 Tcool = 0.99877
Run 308 Init: Value 185760 Cost 3957 PUs 3957 Connection 176132 Missing 1 Shortfall 30955.8 Penalty 5671.35 MPM 0.437185
Run 308 ThermalAnnealing: Value 12696.9 Cost 617 PUs 617 Connection 9810 Missing 1 Shortfall 12279.8 Penalty 2269.91 MPM 0.740051
Run 308 Iterative Improvement: Value 12696.9 Cost 617 PUs 617 Connection 9810 Missing 1 Shortfall 12279.8 Penalty 2269.91 MPM 0.740051
Run 301 is finished (out of 1000). Time passed so far is 28 secs 
Run 302 is finished (out of 1000). Time passed so far is 28 secs 

Run 307: Using Calculated Tinit = 190.265 Tcool = 0.999052
Run 307 Init: Value 188641 Cost 3866 PUs 3866 Connection 178593 Missing 1 Shortfall 33785.9 Penalty 6182.12 MPM 0.399822
Run 307 ThermalAnnealing: Value 12619.2 Cost 656 PUs 656 Connection 9690 Missing 1 Shortfall 12297.5 Penalty 2273.17 MPM 0.740051
Run 307 Iterative Improvement: Value 12619.2 Cost 656 PUs 656 Connection 9690 Missing 1 Shortfall 12297.5 Penalty 2273.17 MPM 0.740051
Run 304 is finished (out of 1000). Time passed so far is 28 secs 
Run 303 is finished (out of 1000). Time passed so far is 28 secs 
Run 305 is finished (out of 1000). Time passed so far is 28 secs 
Run 306 is finished (out of 1000). Time passed so far is 28 secs 
Run 308 is finished (out of 1000). Time passed so far is 28 secs 
Run 307 is finished (out of 1000). Time passed so far is 28 secs 

Run 309: Using Calculated Tinit = 194.874 Tcool = 0.998587
Run 309 Init: Value 187780 Cost 3927 PUs 3927 Connection 177462 Missing 2 Shortfall 35021.8 Penalty 6391.27 MPM 0.443552
Run 309 ThermalAnnealing: Value 13791.4 Cost 691 PUs 691 Connection 10830 Missing 1 Shortfall 12282.4 Penalty 2270.4 MPM 0.740051
Run 309 Iterative Improvement: Value 13791.4 Cost 691 PUs 691 Connection 10830 Missing 1 Shortfall 12282.4 Penalty 2270.4 MPM 0.740051

Run 310: Using Calculated Tinit = 196.311 Tcool = 0.998657
Run 310 Init: Value 188971 Cost 3892 PUs 3892 Connection 179459 Missing 1 Shortfall 30421.6 Penalty 5620.5 MPM 0.404594
Run 310 ThermalAnnealing: Value 12491.8 Cost 580 PUs 580 Connection 9630 Missing 1 Shortfall 12343.9 Penalty 2281.76 MPM 0.738687
Run 310 Iterative Improvement: Value 12491.8 Cost 580 PUs 580 Connection 9630 Missing 1 Shortfall 12343.9 Penalty 2281.76 MPM 0.738687
Run 309 is finished (out of 1000). 
Run 312: Using Calculated Tinit = 192.848 Tcool = 0.998769
Run 312 Init: Value 187118 Cost 3913 PUs 3913 Connection 178649 Missing 1 Shortfall 24663.1 Penalty 4556.11 MPM 0.483016
Run 312 ThermalAnnealing: Value 12560.5 Cost 631 PUs 631 Connection 9660 Missing 1 Shortfall 12277.4 Penalty 2269.48 MPM 0.740051
Run 312 Iterative Improvement: Value 12560.5 Cost 631 PUs 631 Connection 9660 Missing 1 Shortfall 12277.4 Penalty 2269.48 MPM 0.740051

Run 311: Using Calculated Tinit = 196.116 Tcool = 0.999024
Run 311 Init: Value 187539 Cost 3961 PUs 3961 Connection 178129 Missing 1 Shortfall 29478.5 Penalty 5449.09 MPM 0.375854
Run 311 ThermalAnnealing: Value 12759.5 Cost 680 PUs 680 Connection 9810 Missing 1 Shortfall 12277.4 Penalty 2269.48 MPM 0.740051
Run 311 Iterative Improvement: Value 12759.5 Cost 680 PUs 680 Connection 9810 Missing 1 Shortfall 12277.4 Penalty 2269.48 MPM 0.740051
Time passed so far is 28 secs 

Run 314: Using Calculated Tinit = 190.265 Tcool = 0.999066
Run 314 Init: Value 189881 Cost 3875 PUs 3875 Connection 177000 Missing 3 Shortfall 49569.6 Penalty 9005.53 MPM 0.381166
Run 314 ThermalAnnealing: Value 12173.5 Cost 604 PUs 604 Connection 9300 Missing 1 Shortfall 12277.6 Penalty 2269.52 MPM 0.740051
Run 314 Iterative Improvement: Value 12173.5 Cost 604 PUs 604 Connection 9300 Missing 1 Shortfall 12277.6 Penalty 2269.52 MPM 0.740051

Run 315: Using Calculated Tinit = 190.265 Tcool = 0.999005
Run 315 Init: Value 189185 Cost 3902 PUs 3902 Connection 177977 Missing 2 Shortfall 40068.2 Penalty 7305.87 MPM 0.335187
Run 315 ThermalAnnealing: Value 12817.6 Cost 638 PUs 638 Connection 9900 Missing 1 Shortfall 12332.2 Penalty 2279.56 MPM 0.739604
Run 315 Iterative Improvement: Value 12814.6 Cost 635 PUs 635 Connection 9900 Missing 1 Shortfall 12332.2 Penalty 2279.56 MPM 0.739604

Run 316: Using Calculated Tinit = 182.56 Tcool = 0.998775
Run 316 Init: Value 190311 Cost 3891 PUs 3891 Connection 179114 Missing 2 Shortfall 40202.5 Penalty 7306.43 MPM 0.376583
Run 316 ThermalAnnealing: Value 12357.5 Cost 578 PUs 578 Connection 9510 Missing 1 Shortfall 12277.4 Penalty 2269.48 MPM 0.740051
Run 316 Iterative Improvement: Value 12357.5 Cost 578 PUs 578 Connection 9510 Missing 1 Shortfall 12277.4 Penalty 2269.48 MPM 0.740051

Run 313: Using Calculated Tinit = 195.282 Tcool = 0.998986
Run 313 Init: Value 189922 Cost 3992 PUs 3992 Connection 178570 Missing 2 Shortfall 40456.3 Penalty 7359.64 MPM 0.359736
Run 313 ThermalAnnealing: Value 12448.1 Cost 668 PUs 668 Connection 9510 Missing 1 Shortfall 12280.5 Penalty 2270.05 MPM 0.740051
Run 313 Iterative Improvement: Value 12448.1 Cost 668 PUs 668 Connection 9510 Missing 1 Shortfall 12280.5 Penalty 2270.05 MPM 0.740051
Run 310 is finished (out of 1000). 
Run 317: Using Calculated Tinit = 196.122 Tcool = 0.998793
Run 317 Init: Value 187818 Cost 3977 PUs 3977 Connection 176944 Missing 2 Shortfall 37719.2 Penalty 6896.66 MPM 0.339371
Run 317 ThermalAnnealing: Value 12160.5 Cost 591 PUs 591 Connection 9300 Missing 1 Shortfall 12277.4 Penalty 2269.48 MPM 0.740051
Run 317 Iterative Improvement: Value 12160.5 Cost 591 PUs 591 Connection 9300 Missing 1 Shortfall 12277.4 Penalty 2269.48 MPM 0.740051
Time passed so far is 29 secs 
Run 312 is finished (out of 1000). Time passed so far is 29 secs 
Run 311 is finished (out of 1000). Time passed so far is 29 secs 
Run 314 is finished (out of 1000). Time passed so far is 29 secs 
Run 315 is finished (out of 1000). Time passed so far is 29 secs 
Run 316 is finished (out of 1000). Time passed so far is 29 secs 
Run 313 is finished (out of 1000). Time passed so far is 29 secs 
Run 317 is finished (out of 1000). Time passed so far is 29 secs 

Run 318: Using Calculated Tinit = 197.057 Tcool = 0.998656
Run 318 Init: Value 190874 Cost 3919 PUs 3919 Connection 180027 Missing 2 Shortfall 37970.1 Penalty 6927.92 MPM 0.361626
Run 318 ThermalAnnealing: Value 12540.6 Cost 671 PUs 671 Connection 9600 Missing 1 Shortfall 12278.1 Penalty 2269.61 MPM 0.740051
Run 318 Iterative Improvement: Value 12540.6 Cost 671 PUs 671 Connection 9600 Missing 1 Shortfall 12278.1 Penalty 2269.61 MPM 0.740051

Run 319: Using Calculated Tinit = 196.311 Tcool = 0.998767
Run 319 Init: Value 189478 Cost 3901 PUs 3901 Connection 178451 Missing 2 Shortfall 39136.8 Penalty 7126.15 MPM 0.368689
Run 319 ThermalAnnealing: Value 13224.5 Cost 665 PUs 665 Connection 10290 Missing 1 Shortfall 12277.4 Penalty 2269.48 MPM 0.740051
Run 319 Iterative Improvement: Value 13224.5 Cost 665 PUs 665 Connection 10290 Missing 1 Shortfall 12277.4 Penalty 2269.48 MPM 0.740051

Run 320: Using Calculated Tinit = 190.446 Tcool = 0.999088
Run 320 Init: Value 187473 Cost 3936 PUs 3936 Connection 178025 Missing 1 Shortfall 30024.9 Penalty 5512.42 MPM 0.43295
Run 320 ThermalAnnealing: Value 12189.5 Cost 590 PUs 590 Connection 9330 Missing 1 Shortfall 12277.4 Penalty 2269.48 MPM 0.740051
Run 320 Iterative Improvement: Value 12189.5 Cost 590 PUs 590 Connection 9330 Missing 1 Shortfall 12277.4 Penalty 2269.48 MPM 0.740051

Run 322: Using Calculated Tinit = 196.311 Tcool = 0.998767
Run 322 Init: Value 188592 Cost 3907 PUs 3907 Connection 176802 Missing 2 Shortfall 43469.7 Penalty 7882.98 MPM 0.374545
Run 322 ThermalAnnealing: Value 13402 Cost 722 PUs 722 Connection 10410 Missing 1 Shortfall 12280.1 Penalty 2269.97 MPM 0.740051
Run 322 Iterative Improvement: Value 13402 Cost 722 PUs 722 Connection 10410 Missing 1 Shortfall 12280.1 Penalty 2269.97 MPM 0.740051
Run 318 is finished (out of 1000). 
Run 321: Using Calculated Tinit = 190.843 Tcool = 0.999005
Run 321 Init: Value 190667 Cost 3959 PUs 3959 Connection 178980 Missing 2 Shortfall 42519.7 Penalty 7727.57 MPM 0.340615
Run 321 ThermalAnnealing: Value 12096.5 Cost 647 PUs 647 Connection 9180 Missing 1 Shortfall 12277.4 Penalty 2269.48 MPM 0.740051
Run 321 Iterative Improvement: Value 12096.5 Cost 647 PUs 647 Connection 9180 Missing 1 Shortfall 12277.4 Penalty 2269.48 MPM 0.740051

Run 323: Using Calculated Tinit = 190.639 Tcool = 0.99877
Run 323 Init: Value 187194 Cost 3902 PUs 3902 Connection 176433 Missing 2 Shortfall 37610.2 Penalty 6859.46 MPM 0.389967
Run 323 ThermalAnnealing: Value 12307.1 Cost 647 PUs 647 Connection 9390 Missing 1 Shortfall 12280.6 Penalty 2270.06 MPM 0.740051
Run 323 Iterative Improvement: Value 12307.1 Cost 647 PUs 647 Connection 9390 Missing 1 Shortfall 12280.6 Penalty 2270.06 MPM 0.740051

Run 324: Using Calculated Tinit = 192.284 Tcool = 0.999039
Run 324 Init: Value 186923 Cost 3898 PUs 3898 Connection 177018 Missing 1 Shortfall 32495.4 Penalty 6006.78 MPM 0.311976
Run 324 ThermalAnnealing: Value 12873.5 Cost 614 PUs 614 Connection 9990 Missing 1 Shortfall 12277.4 Penalty 2269.48 MPM 0.740051
Run 324 Iterative Improvement: Value 12873.5 Cost 614 PUs 614 Connection 9990 Missing 1 Shortfall 12277.4 Penalty 2269.48 MPM 0.740051

Run 325: Using Calculated Tinit = 196.282 Tcool = 0.998745
Run 325 Init: Value 187155 Cost 3883 PUs 3883 Connection 175999 Missing 2 Shortfall 40145.6 Penalty 7272.67 MPM 0.420127
Run 325 ThermalAnnealing: Value 13260.5 Cost 671 PUs 671 Connection 10320 Missing 1 Shortfall 12277.4 Penalty 2269.48 MPM 0.740051
Run 325 Iterative Improvement: Value 13260.5 Cost 671 PUs 671 Connection 10320 Missing 1 Shortfall 12277.4 Penalty 2269.48 MPM 0.740051
Time passed so far is 29 secs 
Run 319 is finished (out of 1000). Time passed so far is 30 secs 
Run 320 is finished (out of 1000). Time passed so far is 30 secs 
Run 322 is finished (out of 1000). Time passed so far is 30 secs 
Run 321 is finished (out of 1000). Time passed so far is 30 secs 
Run 323 is finished (out of 1000). Time passed so far is 30 secs 
Run 324 is finished (out of 1000). Time passed so far is 30 secs 
Run 325 is finished (out of 1000). Time passed so far is 30 secs 

Run 326: Using Calculated Tinit = 195.562 Tcool = 0.998587
Run 326 Init: Value 190300 Cost 3900 PUs 3900 Connection 179139 Missing 2 Shortfall 39777.9 Penalty 7260.59 MPM 0.32608
Run 326 ThermalAnnealing: Value 12648.5 Cost 629 PUs 629 Connection 9750 Missing 1 Shortfall 12277.4 Penalty 2269.48 MPM 0.740051
Run 326 Iterative Improvement: Value 12648.5 Cost 629 PUs 629 Connection 9750 Missing 1 Shortfall 12277.4 Penalty 2269.48 MPM 0.740051

Run 327: Using Calculated Tinit = 194.421 Tcool = 0.998768
Run 327 Init: Value 190568 Cost 3897 PUs 3897 Connection 180008 Missing 2 Shortfall 36649.7 Penalty 6663.21 MPM 0.427173
Run 327 ThermalAnnealing: Value 11723 Cost 603 PUs 603 Connection 8850 Missing 1 Shortfall 12280.5 Penalty 2270.04 MPM 0.740051
Run 327 Iterative Improvement: Value 11723 Cost 603 PUs 603 Connection 8850 Missing 1 Shortfall 12280.5 Penalty 2270.04 MPM 0.740051

Run 328: Using Calculated Tinit = 188.321 Tcool = 0.998771
Run 328 Init: Value 187290 Cost 3901 PUs 3901 Connection 177931 Missing 1 Shortfall 29541.6 Penalty 5458.44 MPM 0.378746
Run 328 ThermalAnnealing: Value 12765.5 Cost 656 PUs 656 Connection 9840 Missing 1 Shortfall 12277.4 Penalty 2269.48 MPM 0.740051
Run 328 Iterative Improvement: Value 12765.5 Cost 656 PUs 656 Connection 9840 Missing 1 Shortfall 12277.4 Penalty 2269.48 MPM 0.740051

Run 329: Using Calculated Tinit = 195.871 Tcool = 0.998768
Run 329 Init: Value 188329 Cost 3903 PUs 3903 Connection 179125 Missing 1 Shortfall 28732 Penalty 5300.78 MPM 0.410493
Run 329 ThermalAnnealing: Value 12093 Cost 583 PUs 583 Connection 9240 Missing 1 Shortfall 12280 Penalty 2269.96 MPM 0.740051
Run 329 Iterative Improvement: Value 12093 Cost 583 PUs 583 Connection 9240 Missing 1 Shortfall 12280 Penalty 2269.96 MPM 0.740051

Run 330: Using Calculated Tinit = 192.35 Tcool = 0.998769
Run 330 Init: Value 188092 Cost 3984 PUs 3984 Connection 177576 Missing 1 Shortfall 35584.7 Penalty 6532.08 MPM 0.329945
Run 330 ThermalAnnealing: Value 12378.5 Cost 569 PUs 569 Connection 9540 Missing 1 Shortfall 12277.4 Penalty 2269.48 MPM 0.740051
Run 330 Iterative Improvement: Value 12378.5 Cost 569 PUs 569 Connection 9540 Missing 1 Shortfall 12277.4 Penalty 2269.48 MPM 0.740051
Run 326 is finished (out of 1000). Time passed so far is 30 secs 

Run 333: Using Calculated Tinit = 192.652 Tcool = 0.999006
Run 333 Init: Value 188035 Cost 3976 PUs 3976 Connection 177384 Missing 1 Shortfall 36428.3 Penalty 6674.85 MPM 0.33607
Run 333 ThermalAnnealing: Value 12009.5 Cost 560 PUs 560 Connection 9180 Missing 1 Shortfall 12277.4 Penalty 2269.48 MPM 0.740051
Run 333 Iterative Improvement: Value 12009.5 Cost 560 PUs 560 Connection 9180 Missing 1 Shortfall 12277.4 Penalty 2269.48 MPM 0.740051

Run 332: Using Calculated Tinit = 190.265 Tcool = 0.99877
Run 332 Init: Value 190358 Cost 3904 PUs 3904 Connection 178812 Missing 2 Shortfall 42216.1 Penalty 7642.04 MPM 0.400645
Run 332 ThermalAnnealing: Value 13453 Cost 623 PUs 623 Connection 10560 Missing 1 Shortfall 12280.3 Penalty 2270 MPM 0.740051
Run 332 Iterative Improvement: Value 13453 Cost 623 PUs 623 Connection 10560 Missing 1 Shortfall 12280.3 Penalty 2270 MPM 0.740051

Run 331: Using Calculated Tinit = 190.33 Tcool = 0.998856
Run 331 Init: Value 189056 Cost 3906 PUs 3906 Connection 176413 Missing 2 Shortfall 48223.9 Penalty 8737.09 MPM 0.301674
Run 331 ThermalAnnealing: Value 12434.5 Cost 625 PUs 625 Connection 9540 Missing 1 Shortfall 12277.4 Penalty 2269.48 MPM 0.740051
Run 331 Iterative Improvement: Value 12434.5 Cost 625 PUs 625 Connection 9540 Missing 1 Shortfall 12277.4 Penalty 2269.48 MPM 0.740051
Run 327 is finished (out of 1000). Time passed so far is 31 secs 

Run 334: Using Calculated Tinit = 191.779 Tcool = 0.99897
Run 334 Init: Value 191071 Cost 3912 PUs 3912 Connection 179223 Missing 2 Shortfall 43834.2 Penalty 7936.38 MPM 0.375072
Run 334 ThermalAnnealing: Value 12516.5 Cost 647 PUs 647 Connection 9600 Missing 1 Shortfall 12277.4 Penalty 2269.48 MPM 0.740051
Run 334 Iterative Improvement: Value 12516.5 Cost 647 PUs 647 Connection 9600 Missing 1 Shortfall 12277.4 Penalty 2269.48 MPM 0.740051
Run 328 is finished (out of 1000). Time passed so far is 31 secs 
Run 329 is finished (out of 1000). Time passed so far is 31 secs 
Run 330 is finished (out of 1000). Time passed so far is 31 secs 
Run 333 is finished (out of 1000). Time passed so far is 31 secs 
Run 332 is finished (out of 1000). Time passed so far is 31 secs 
Run 331 is finished (out of 1000). Time passed so far is 31 secs 
Run 334 is finished (out of 1000). Time passed so far is 31 secs 

Run 335: Using Calculated Tinit = 196.292 Tcool = 0.998745
Run 335 Init: Value 189919 Cost 4000 PUs 4000 Connection 179483 Missing 2 Shortfall 35308.3 Penalty 6436.21 MPM 0.417383
Run 335 ThermalAnnealing: Value 13609.3 Cost 659 PUs 659 Connection 10680 Missing 1 Shortfall 12281.9 Penalty 2270.3 MPM 0.740051
Run 335 Iterative Improvement: Value 13609.3 Cost 659 PUs 659 Connection 10680 Missing 1 Shortfall 12281.9 Penalty 2270.3 MPM 0.740051
Run 335 is finished (out of 1000). Time passed so far is 31 secs 

Run 336: Using Calculated Tinit = 190.122 Tcool = 0.998974
Run 336 Init: Value 188022 Cost 3903 PUs 3903 Connection 177759 Missing 2 Shortfall 34848.1 Penalty 6359.64 MPM 0.411654
Run 336 ThermalAnnealing: Value 12525.6 Cost 656 PUs 656 Connection 9600 Missing 1 Shortfall 12278 Penalty 2269.58 MPM 0.740051
Run 336 Iterative Improvement: Value 12525.6 Cost 656 PUs 656 Connection 9600 Missing 1 Shortfall 12278 Penalty 2269.58 MPM 0.740051

Run 340: Using Calculated Tinit = 189.676 Tcool = 0.998771
Run 340 Init: Value 188279 Cost 3960 PUs 3960 Connection 177791 Missing 2 Shortfall 35927 Penalty 6528.15 MPM 0.44514
Run 340 ThermalAnnealing: Value 14000.6 Cost 721 PUs 721 Connection 11010 Missing 1 Shortfall 12278.1 Penalty 2269.61 MPM 0.740051
Run 340 Iterative Improvement: Value 14000.6 Cost 721 PUs 721 Connection 11010 Missing 1 Shortfall 12278.1 Penalty 2269.61 MPM 0.740051

Run 337: Using Calculated Tinit = 190.322 Tcool = 0.999005
Run 337 Init: Value 191534 Cost 3981 PUs 3981 Connection 180389 Missing 2 Shortfall 39424.3 Penalty 7164.01 MPM 0.39043
Run 337 ThermalAnnealing: Value 12218.4 Cost 577 PUs 577 Connection 9360 Missing 1 Shortfall 12341.8 Penalty 2281.38 MPM 0.738687
Run 337 Iterative Improvement: Value 12218.4 Cost 577 PUs 577 Connection 9360 Missing 1 Shortfall 12341.8 Penalty 2281.38 MPM 0.738687

Run 338: Using Calculated Tinit = 187.077 Tcool = 0.99899
Run 338 Init: Value 189252 Cost 3943 PUs 3943 Connection 178923 Missing 1 Shortfall 34683.9 Penalty 6386.13 MPM 0.311519
Run 338 ThermalAnnealing: Value 12270.2 Cost 580 PUs 580 Connection 9420 Missing 1 Shortfall 12281.3 Penalty 2270.19 MPM 0.740051
Run 338 Iterative Improvement: Value 12270.2 Cost 580 PUs 580 Connection 9420 Missing 1 Shortfall 12281.3 Penalty 2270.19 MPM 0.740051

Run 339: Using Calculated Tinit = 190.822 Tcool = 0.99904
Run 339 Init: Value 188949 Cost 3927 PUs 3927 Connection 176893 Missing 2 Shortfall 44483.2 Penalty 8129.2 MPM 0.291071
Run 339 ThermalAnnealing: Value 11497.5 Cost 558 PUs 558 Connection 8670 Missing 1 Shortfall 12277.5 Penalty 2269.5 MPM 0.740051
Run 339 Iterative Improvement: Value 11497.5 Cost 558 PUs 558 Connection 8670 Missing 1 Shortfall 12277.5 Penalty 2269.5 MPM 0.740051

Run 341: Using Calculated Tinit = 194.364 Tcool = 0.998746
Run 341 Init: Value 190628 Cost 3888 PUs 3888 Connection 179540 Missing 2 Shortfall 39526.2 Penalty 7200.3 MPM 0.356477
Run 341 ThermalAnnealing: Value 13848.5 Cost 719 PUs 719 Connection 10860 Missing 1 Shortfall 12277.4 Penalty 2269.48 MPM 0.740051
Run 341 Iterative Improvement: Value 13848.5 Cost 719 PUs 719 Connection 10860 Missing 1 Shortfall 12277.4 Penalty 2269.48 MPM 0.740051

Run 342: Using Calculated Tinit = 197.057 Tcool = 0.998971
Run 342 Init: Value 185517 Cost 3960 PUs 3960 Connection 176396 Missing 1 Shortfall 27921.2 Penalty 5161.23 MPM 0.408827
Run 342 ThermalAnnealing: Value 11966.5 Cost 577 PUs 577 Connection 9120 Missing 1 Shortfall 12277.4 Penalty 2269.48 MPM 0.740051
Run 342 Iterative Improvement: Value 11966.5 Cost 577 PUs 577 Connection 9120 Missing 1 Shortfall 12277.4 Penalty 2269.48 MPM 0.740051
Run 336 is finished (out of 1000). 
Run 343: Using Calculated Tinit = 192.284 Tcool = 0.998747
Run 343 Init: Value 192686 Cost 3894 PUs 3894 Connection 180050 Missing 2 Shortfall 48102.8 Penalty 8741.92 MPM 0.331496
Run 343 ThermalAnnealing: Value 12316.2 Cost 596 PUs 596 Connection 9450 Missing 1 Shortfall 12281.4 Penalty 2270.21 MPM 0.740051
Run 343 Iterative Improvement: Value 12316.2 Cost 596 PUs 596 Connection 9450 Missing 1 Shortfall 12281.4 Penalty 2270.21 MPM 0.740051
Time passed so far is 31 secs 
Run 340 is finished (out of 1000). Time passed so far is 31 secs 
Run 337 is finished (out of 1000). Time passed so far is 31 secs 
Run 338 is finished (out of 1000). Time passed so far is 31 secs 
Run 339 is finished (out of 1000). Time passed so far is 32 secs 
Run 341 is finished (out of 1000). Time passed so far is 32 secs 
Run 342 is finished (out of 1000). Time passed so far is 32 secs 
Run 343 is finished (out of 1000). Time passed so far is 32 secs 

Run 344: Using Calculated Tinit = 194.421 Tcool = 0.998587
Run 344 Init: Value 188587 Cost 3902 PUs 3902 Connection 179310 Missing 1 Shortfall 29075.9 Penalty 5374.68 MPM 0.384377
Run 344 ThermalAnnealing: Value 12141.1 Cost 571 PUs 571 Connection 9300 Missing 1 Shortfall 12281 Penalty 2270.13 MPM 0.740051
Run 344 Iterative Improvement: Value 12141.1 Cost 571 PUs 571 Connection 9300 Missing 1 Shortfall 12281 Penalty 2270.13 MPM 0.740051

Run 346: Using Calculated Tinit = 187.811 Tcool = 0.998857
Run 346 Init: Value 189401 Cost 3985 PUs 3985 Connection 177796 Missing 2 Shortfall 41874.9 Penalty 7620.12 MPM 0.332892
Run 346 ThermalAnnealing: Value 13043.5 Cost 604 PUs 604 Connection 10170 Missing 1 Shortfall 12277.5 Penalty 2269.49 MPM 0.740051
Run 346 Iterative Improvement: Value 13043.5 Cost 604 PUs 604 Connection 10170 Missing 1 Shortfall 12277.5 Penalty 2269.49 MPM 0.740051
Run 344 is finished (out of 1000). 
Run 345: Using Calculated Tinit = 197.057 Tcool = 0.998968
Run 345 Init: Value 186947 Cost 3940 PUs 3940 Connection 175450 Missing 2 Shortfall 41750.3 Penalty 7557.28 MPM 0.408061
Run 345 ThermalAnnealing: Value 11260.2 Cost 560 PUs 560 Connection 8430 Missing 1 Shortfall 12281.3 Penalty 2270.19 MPM 0.740051
Run 345 Iterative Improvement: Value 11260.2 Cost 560 PUs 560 Connection 8430 Missing 1 Shortfall 12281.3 Penalty 2270.19 MPM 0.740051

Run 348: Using Calculated Tinit = 192.413 Tcool = 0.998747
Run 348 Init: Value 188530 Cost 3875 PUs 3875 Connection 176740 Missing 2 Shortfall 43840.6 Penalty 7914.7 MPM 0.437177
Run 348 ThermalAnnealing: Value 14727.9 Cost 848 PUs 848 Connection 11610 Missing 1 Shortfall 12279.6 Penalty 2269.88 MPM 0.740051
Run 348 Iterative Improvement: Value 14727.9 Cost 848 PUs 848 Connection 11610 Missing 1 Shortfall 12279.6 Penalty 2269.88 MPM 0.740051

Run 349: Using Calculated Tinit = 191.067 Tcool = 0.998855
Run 349 Init: Value 189557 Cost 3967 PUs 3967 Connection 178183 Missing 2 Shortfall 40795.3 Penalty 7407.1 MPM 0.380263
Run 349 ThermalAnnealing: Value 12263 Cost 603 PUs 603 Connection 9390 Missing 1 Shortfall 12280.4 Penalty 2270.03 MPM 0.740051
Run 349 Iterative Improvement: Value 12263 Cost 603 PUs 603 Connection 9390 Missing 1 Shortfall 12280.4 Penalty 2270.03 MPM 0.740051

Run 350: Using Calculated Tinit = 194.364 Tcool = 0.998658
Run 350 Init: Value 190415 Cost 3882 PUs 3882 Connection 179407 Missing 2 Shortfall 38964.2 Penalty 7125.99 MPM 0.314501
Run 350 ThermalAnnealing: Value 12992.7 Cost 583 PUs 583 Connection 10140 Missing 1 Shortfall 12278.8 Penalty 2269.74 MPM 0.740051
Run 350 Iterative Improvement: Value 12992.7 Cost 583 PUs 583 Connection 10140 Missing 1 Shortfall 12278.8 Penalty 2269.74 MPM 0.740051

Run 347: Using Calculated Tinit = 193.815 Tcool = 0.999026
Run 347 Init: Value 188043 Cost 3950 PUs 3950 Connection 178247 Missing 1 Shortfall 31785.9 Penalty 5845.53 MPM 0.381844
Run 347 ThermalAnnealing: Value 12488.5 Cost 589 PUs 589 Connection 9630 Missing 1 Shortfall 12277.4 Penalty 2269.48 MPM 0.740051
Run 347 Iterative Improvement: Value 12488.5 Cost 589 PUs 589 Connection 9630 Missing 1 Shortfall 12277.4 Penalty 2269.48 MPM 0.740051

Run 351: Using Calculated Tinit = 196.291 Tcool = 0.998745
Run 351 Init: Value 188267 Cost 3912 PUs 3912 Connection 177759 Missing 2 Shortfall 36331.7 Penalty 6596.2 MPM 0.44889
Run 351 ThermalAnnealing: Value 11892.4 Cost 622 PUs 622 Connection 9000 Missing 1 Shortfall 12282.2 Penalty 2270.36 MPM 0.740051
Run 351 Iterative Improvement: Value 11892.4 Cost 622 PUs 622 Connection 9000 Missing 1 Shortfall 12282.2 Penalty 2270.36 MPM 0.740051
Time passed so far is 32 secs 
Run 346 is finished (out of 1000). Time passed so far is 32 secs 
Run 345 is finished (out of 1000). Time passed so far is 32 secs 
Run 348 is finished (out of 1000). Time passed so far is 32 secs 
Run 349 is finished (out of 1000). Time passed so far is 32 secs 
Run 350 is finished (out of 1000). Time passed so far is 32 secs 
Run 347 is finished (out of 1000). Time passed so far is 32 secs 
Run 351 is finished (out of 1000). Time passed so far is 32 secs 

Run 352: Using Calculated Tinit = 194.377 Tcool = 0.998587
Run 352 Init: Value 189692 Cost 3937 PUs 3937 Connection 179021 Missing 2 Shortfall 36881.9 Penalty 6733.57 MPM 0.372269
Run 352 ThermalAnnealing: Value 12298.5 Cost 579 PUs 579 Connection 9450 Missing 1 Shortfall 12277.4 Penalty 2269.48 MPM 0.740051
Run 352 Iterative Improvement: Value 12298.5 Cost 579 PUs 579 Connection 9450 Missing 1 Shortfall 12277.4 Penalty 2269.48 MPM 0.740051

Run 353: Using Calculated Tinit = 190.916 Tcool = 0.999066
Run 353 Init: Value 187930 Cost 3962 PUs 3962 Connection 177428 Missing 1 Shortfall 35644 Penalty 6540.15 MPM 0.333954
Run 353 ThermalAnnealing: Value 13439.5 Cost 730 PUs 730 Connection 10440 Missing 1 Shortfall 12277.4 Penalty 2269.48 MPM 0.740051
Run 353 Iterative Improvement: Value 13439.5 Cost 730 PUs 730 Connection 10440 Missing 1 Shortfall 12277.4 Penalty 2269.48 MPM 0.740051

Run 355: Using Calculated Tinit = 192.082 Tcool = 0.998747
Run 355 Init: Value 187935 Cost 3869 PUs 3869 Connection 178127 Missing 2 Shortfall 32634.9 Penalty 5938.53 MPM 0.48038
Run 355 ThermalAnnealing: Value 13247.9 Cost 688 PUs 688 Connection 10290 Missing 1 Shortfall 12279.5 Penalty 2269.86 MPM 0.740051
Run 355 Iterative Improvement: Value 13247.9 Cost 688 PUs 688 Connection 10290 Missing 1 Shortfall 12279.5 Penalty 2269.86 MPM 0.740051

Run 354: Using Calculated Tinit = 196.311 Tcool = 0.998985
Run 354 Init: Value 188546 Cost 3980 PUs 3980 Connection 178779 Missing 1 Shortfall 31316.8 Penalty 5787.07 MPM 0.367315
Run 354 ThermalAnnealing: Value 11974.5 Cost 615 PUs 615 Connection 9090 Missing 1 Shortfall 12277.4 Penalty 2269.48 MPM 0.740051
Run 354 Iterative Improvement: Value 11974.5 Cost 615 PUs 615 Connection 9090 Missing 1 Shortfall 12277.4 Penalty 2269.48 MPM 0.740051

Run 357: Using Calculated Tinit = 189.845 Tcool = 0.99866
Run 357 Init: Value 188478 Cost 3918 PUs 3918 Connection 177375 Missing 2 Shortfall 39501.2 Penalty 7185.23 MPM 0.376044
Run 357 ThermalAnnealing: Value 13390.2 Cost 620 PUs 620 Connection 10500 Missing 1 Shortfall 12281.6 Penalty 2270.25 MPM 0.740051
Run 357 Iterative Improvement: Value 13390.2 Cost 620 PUs 620 Connection 10500 Missing 1 Shortfall 12281.6 Penalty 2270.25 MPM 0.740051

Run 356: Using Calculated Tinit = 192.071 Tcool = 0.998891
Run 356 Init: Value 190322 Cost 3834 PUs 3834 Connection 179898 Missing 1 Shortfall 35947.8 Penalty 6589.67 MPM 0.394151
Run 356 ThermalAnnealing: Value 12999.7 Cost 600 PUs 600 Connection 10110 Missing 1 Shortfall 12387.4 Penalty 2289.68 MPM 0.740051
Run 356 Iterative Improvement: Value 12999.7 Cost 600 PUs 600 Connection 10110 Missing 1 Shortfall 12387.4 Penalty 2289.68 MPM 0.740051

Run 358: Using Calculated Tinit = 192.761 Tcool = 0.998658
Run 358 Init: Value 189789 Cost 3912 PUs 3912 Connection 178920 Missing 2 Shortfall 38273.8 Penalty 6957.09 MPM 0.404313
Run 358 ThermalAnnealing: Value 12632.1 Cost 582 PUs 582 Connection 9780 Missing 1 Shortfall 12280.7 Penalty 2270.08 MPM 0.740051
Run 358 Iterative Improvement: Value 12632.1 Cost 582 PUs 582 Connection 9780 Missing 1 Shortfall 12280.7 Penalty 2270.08 MPM 0.740051
Run 352 is finished (out of 1000). 
Run 359: Using Calculated Tinit = 190.843 Tcool = 0.998659
Run 359 Init: Value 191152 Cost 3882 PUs 3882 Connection 180143 Missing 2 Shortfall 38929.7 Penalty 7127 MPM 0.301741
Run 359 ThermalAnnealing: Value 13482.4 Cost 622 PUs 622 Connection 10590 Missing 1 Shortfall 12282.6 Penalty 2270.43 MPM 0.740051
Run 359 Iterative Improvement: Value 13449.6 Cost 620 PUs 620 Connection 10560 Missing 1 Shortfall 12278.2 Penalty 2269.62 MPM 0.740051
Time passed so far is 33 secs 
Run 353 is finished (out of 1000). Time passed so far is 33 secs 
Run 355 is finished (out of 1000). Time passed so far is 33 secs 
Run 354 is finished (out of 1000). Time passed so far is 33 secs 
Run 357 is finished (out of 1000). Time passed so far is 33 secs 
Run 356 is finished (out of 1000). Time passed so far is 33 secs 
Run 358 is finished (out of 1000). Time passed so far is 33 secs 
Run 359 is finished (out of 1000). Time passed so far is 33 secs 

Run 360: Using Calculated Tinit = 196.291 Tcool = 0.998767
Run 360 Init: Value 187334 Cost 3902 PUs 3902 Connection 176365 Missing 2 Shortfall 38803.6 Penalty 7067.02 MPM 0.371251
Run 360 ThermalAnnealing: Value 12302.5 Cost 613 PUs 613 Connection 9420 Missing 1 Shortfall 12277.4 Penalty 2269.48 MPM 0.740051
Run 360 Iterative Improvement: Value 12302.5 Cost 613 PUs 613 Connection 9420 Missing 1 Shortfall 12277.4 Penalty 2269.48 MPM 0.740051

Run 361: Using Calculated Tinit = 184.846 Tcool = 0.998991
Run 361 Init: Value 187436 Cost 3932 PUs 3932 Connection 176027 Missing 2 Shortfall 40959.7 Penalty 7477.17 MPM 0.304465
Run 361 ThermalAnnealing: Value 13214.5 Cost 715 PUs 715 Connection 10230 Missing 1 Shortfall 12277.4 Penalty 2269.48 MPM 0.740051
Run 361 Iterative Improvement: Value 13214.5 Cost 715 PUs 715 Connection 10230 Missing 1 Shortfall 12277.4 Penalty 2269.48 MPM 0.740051

Run 362: Using Calculated Tinit = 190.313 Tcool = 0.998589
Run 362 Init: Value 189308 Cost 3910 PUs 3910 Connection 176996 Missing 2 Shortfall 46327.1 Penalty 8402.16 MPM 0.313232
Run 362 ThermalAnnealing: Value 11670.1 Cost 640 PUs 640 Connection 8760 Missing 1 Shortfall 12280.7 Penalty 2270.09 MPM 0.740051
Run 362 Iterative Improvement: Value 11670.1 Cost 640 PUs 640 Connection 8760 Missing 1 Shortfall 12280.7 Penalty 2270.09 MPM 0.740051

Run 363: Using Calculated Tinit = 189.769 Tcool = 0.998856
Run 363 Init: Value 189080 Cost 3979 PUs 3979 Connection 178274 Missing 2 Shortfall 37432.7 Penalty 6826.79 MPM 0.376256
Run 363 ThermalAnnealing: Value 12817.5 Cost 618 PUs 618 Connection 9930 Missing 1 Shortfall 12277.4 Penalty 2269.48 MPM 0.740051
Run 363 Iterative Improvement: Value 12817.5 Cost 618 PUs 618 Connection 9930 Missing 1 Shortfall 12277.4 Penalty 2269.48 MPM 0.740051

Run 365: Using Calculated Tinit = 179.265 Tcool = 0.998595
Run 365 Init: Value 191138 Cost 3953 PUs 3953 Connection 181762 Missing 1 Shortfall 29339.2 Penalty 5423.34 MPM 0.378804
Run 365 ThermalAnnealing: Value 12393.7 Cost 632 PUs 632 Connection 9480 Missing 1 Shortfall 12343.6 Penalty 2281.7 MPM 0.738687
Run 365 Iterative Improvement: Value 12393.7 Cost 632 PUs 632 Connection 9480 Missing 1 Shortfall 12343.6 Penalty 2281.7 MPM 0.738687

Run 364: Using Calculated Tinit = 192.35 Tcool = 0.998973
Run 364 Init: Value 188132 Cost 3997 PUs 3997 Connection 178091 Missing 1 Shortfall 32833.4 Penalty 6044.2 MPM 0.350468
Run 364 ThermalAnnealing: Value 12210.9 Cost 569 PUs 569 Connection 9360 Missing 1 Shortfall 12344.7 Penalty 2281.92 MPM 0.738687
Run 364 Iterative Improvement: Value 12210.9 Cost 569 PUs 569 Connection 9360 Missing 1 Shortfall 12344.7 Penalty 2281.92 MPM 0.738687
Run 360 is finished (out of 1000). 
Run 366: Using Calculated Tinit = 191.547 Tcool = 0.999003
Run 366 Init: Value 188574 Cost 3922 PUs 3922 Connection 178327 Missing 1 Shortfall 34548.6 Penalty 6324.99 MPM 0.380233
Run 366 ThermalAnnealing: Value 12359.6 Cost 640 PUs 640 Connection 9450 Missing 1 Shortfall 12278 Penalty 2269.58 MPM 0.740051
Run 366 Iterative Improvement: Value 12359.6 Cost 640 PUs 640 Connection 9450 Missing 1 Shortfall 12278 Penalty 2269.58 MPM 0.740051

Run 367: Using Calculated Tinit = 183.183 Tcool = 0.998992
Run 367 Init: Value 189677 Cost 3973 PUs 3973 Connection 178811 Missing 2 Shortfall 37886.5 Penalty 6893.26 MPM 0.398372
Run 367 ThermalAnnealing: Value 12707.6 Cost 598 PUs 598 Connection 9840 Missing 1 Shortfall 12278.1 Penalty 2269.61 MPM 0.740051
Run 367 Iterative Improvement: Value 12707.6 Cost 598 PUs 598 Connection 9840 Missing 1 Shortfall 12278.1 Penalty 2269.61 MPM 0.740051
Time passed so far is 34 secs 
Run 361 is finished (out of 1000). Time passed so far is 34 secs 
Run 362 is finished (out of 1000). Time passed so far is 34 secs 
Run 363 is finished (out of 1000). Time passed so far is 34 secs 
Run 365 is finished (out of 1000). Time passed so far is 34 secs 
Run 364 is finished (out of 1000). Time passed so far is 34 secs 
Run 366 is finished (out of 1000). Time passed so far is 34 secs 
Run 367 is finished (out of 1000). Time passed so far is 34 secs 

Run 368: Using Calculated Tinit = 196.311 Tcool = 0.998657
Run 368 Init: Value 187811 Cost 3934 PUs 3934 Connection 177719 Missing 1 Shortfall 33450.3 Penalty 6157.8 MPM 0.338217
Run 368 ThermalAnnealing: Value 12013.5 Cost 624 PUs 624 Connection 9120 Missing 1 Shortfall 12277.4 Penalty 2269.48 MPM 0.740051
Run 368 Iterative Improvement: Value 12013.5 Cost 624 PUs 624 Connection 9120 Missing 1 Shortfall 12277.4 Penalty 2269.48 MPM 0.740051

Run 369: Using Calculated Tinit = 189.624 Tcool = 0.998748
Run 369 Init: Value 190073 Cost 3895 PUs 3895 Connection 178095 Missing 2 Shortfall 44696.7 Penalty 8082.64 MPM 0.380803
Run 369 ThermalAnnealing: Value 13085.2 Cost 671 PUs 671 Connection 10140 Missing 1 Shortfall 12303.1 Penalty 2274.2 MPM 0.740051
Run 369 Iterative Improvement: Value 13085.2 Cost 671 PUs 671 Connection 10140 Missing 1 Shortfall 12303.1 Penalty 2274.2 MPM 0.740051

Run 370: Using Calculated Tinit = 190.292 Tcool = 0.998589
Run 370 Init: Value 188435 Cost 3911 PUs 3911 Connection 178448 Missing 1 Shortfall 33071.4 Penalty 6075.96 MPM 0.367725
Run 370 ThermalAnnealing: Value 12022.2 Cost 590 PUs 590 Connection 9150 Missing 1 Shortfall 12346.4 Penalty 2282.23 MPM 0.738687
Run 370 Iterative Improvement: Value 12022.2 Cost 590 PUs 590 Connection 9150 Missing 1 Shortfall 12346.4 Penalty 2282.23 MPM 0.738687

Run 371: Using Calculated Tinit = 194.682 Tcool = 0.998587
Run 371 Init: Value 188611 Cost 3936 PUs 3936 Connection 178881 Missing 1 Shortfall 31671.1 Penalty 5794.22 MPM 0.439117
Run 371 ThermalAnnealing: Value 12625.6 Cost 636 PUs 636 Connection 9720 Missing 1 Shortfall 12277.9 Penalty 2269.57 MPM 0.740051
Run 371 Iterative Improvement: Value 12625.6 Cost 636 PUs 636 Connection 9720 Missing 1 Shortfall 12277.9 Penalty 2269.57 MPM 0.740051

Run 372: Using Calculated Tinit = 174.759 Tcool = 0.998668
Run 372 Init: Value 189788 Cost 3995 PUs 3995 Connection 178793 Missing 2 Shortfall 38481.6 Penalty 6999.89 MPM 0.391951
Run 372 ThermalAnnealing: Value 11960.5 Cost 631 PUs 631 Connection 9060 Missing 1 Shortfall 12277.4 Penalty 2269.48 MPM 0.740051
Run 372 Iterative Improvement: Value 11960.5 Cost 631 PUs 631 Connection 9060 Missing 1 Shortfall 12277.4 Penalty 2269.48 MPM 0.740051

Run 374: Using Calculated Tinit = 197.057 Tcool = 0.998744
Run 374 Init: Value 186827 Cost 3928 PUs 3928 Connection 177618 Missing 1 Shortfall 28566.6 Penalty 5280.54 MPM 0.39516
Run 374 ThermalAnnealing: Value 12495.9 Cost 1008 PUs 1008 Connection 9218 Missing 1 Shortfall 12279.6 Penalty 2269.87 MPM 0.740051
Run 374 Iterative Improvement: Value 12495.9 Cost 1008 PUs 1008 Connection 9218 Missing 1 Shortfall 12279.6 Penalty 2269.87 MPM 0.740051

Run 375: Using Calculated Tinit = 193.684 Tcool = 0.998588
Run 375 Init: Value 187061 Cost 3857 PUs 3857 Connection 177545 Missing 1 Shortfall 30767.6 Penalty 5659.37 MPM 0.399604
Run 375 ThermalAnnealing: Value 13690.5 Cost 651 PUs 651 Connection 10770 Missing 1 Shortfall 12277.4 Penalty 2269.48 MPM 0.740051
Run 375 Iterative Improvement: Value 13690.5 Cost 651 PUs 651 Connection 10770 Missing 1 Shortfall 12277.4 Penalty 2269.48 MPM 0.740051

Run 373: Using Calculated Tinit = 188.428 Tcool = 0.999001
Run 373 Init: Value 188069 Cost 3970 PUs 3970 Connection 177148 Missing 2 Shortfall 38105.8 Penalty 6950.7 MPM 0.362937
Run 373 ThermalAnnealing: Value 12300.1 Cost 640 PUs 640 Connection 9390 Missing 1 Shortfall 12280.8 Penalty 2270.11 MPM 0.740051
Run 373 Iterative Improvement: Value 12300.1 Cost 640 PUs 640 Connection 9390 Missing 1 Shortfall 12280.8 Penalty 2270.11 MPM 0.740051
Run 368 is finished (out of 1000). Time passed so far is 35 secs 
Run 369 is finished (out of 1000). Time passed so far is 35 secs 
Run 370 is finished (out of 1000). Time passed so far is 35 secs 
Run 371 is finished (out of 1000). Time passed so far is 35 secs 
Run 372 is finished (out of 1000). Time passed so far is 35 secs 
Run 374 is finished (out of 1000). Time passed so far is 35 secs 
Run 375 is finished (out of 1000). Time passed so far is 35 secs 
Run 373 is finished (out of 1000). Time passed so far is 35 secs 

Run 376: Using Calculated Tinit = 191.421 Tcool = 0.99877
Run 376 Init: Value 188069 Cost 3922 PUs 3922 Connection 176624 Missing 1 Shortfall 40951.7 Penalty 7522.5 MPM 0.254034
Run 376 ThermalAnnealing: Value 12768.7 Cost 569 PUs 569 Connection 9930 Missing 1 Shortfall 12278.6 Penalty 2269.69 MPM 0.740051
Run 376 Iterative Improvement: Value 12768.7 Cost 569 PUs 569 Connection 9930 Missing 1 Shortfall 12278.6 Penalty 2269.69 MPM 0.740051

Run 378: Using Calculated Tinit = 187.981 Tcool = 0.998591
Run 378 Init: Value 188916 Cost 3956 PUs 3956 Connection 177186 Missing 2 Shortfall 42753.1 Penalty 7773.68 MPM 0.330279
Run 378 ThermalAnnealing: Value 13117.8 Cost 648 PUs 648 Connection 10200 Missing 1 Shortfall 12279.4 Penalty 2269.85 MPM 0.740051
Run 378 Iterative Improvement: Value 13117.8 Cost 648 PUs 648 Connection 10200 Missing 1 Shortfall 12279.4 Penalty 2269.85 MPM 0.740051

Run 377: Using Calculated Tinit = 191.162 Tcool = 0.998795
Run 377 Init: Value 188843 Cost 3952 PUs 3952 Connection 177646 Missing 2 Shortfall 39725.8 Penalty 7244.77 MPM 0.338461
Run 377 ThermalAnnealing: Value 12230.5 Cost 631 PUs 631 Connection 9330 Missing 1 Shortfall 12277.4 Penalty 2269.48 MPM 0.740051
Run 377 Iterative Improvement: Value 12230.5 Cost 631 PUs 631 Connection 9330 Missing 1 Shortfall 12277.4 Penalty 2269.48 MPM 0.740051

Run 380: Using Calculated Tinit = 178.034 Tcool = 0.998596
Run 380 Init: Value 189985 Cost 4009 PUs 4009 Connection 178507 Missing 2 Shortfall 41189.1 Penalty 7469.48 MPM 0.390925
Run 380 ThermalAnnealing: Value 13193 Cost 686 PUs 686 Connection 10230 Missing 1 Shortfall 12318.1 Penalty 2276.95 MPM 0.740051
Run 380 Iterative Improvement: Value 13193 Cost 686 PUs 686 Connection 10230 Missing 1 Shortfall 12318.1 Penalty 2276.95 MPM 0.740051

Run 379: Using Calculated Tinit = 196.311 Tcool = 0.998968
Run 379 Init: Value 187318 Cost 3902 PUs 3902 Connection 176416 Missing 2 Shortfall 38515.3 Penalty 6999.87 MPM 0.402596
Run 379 ThermalAnnealing: Value 13410.2 Cost 700 PUs 700 Connection 10440 Missing 1 Shortfall 12281.5 Penalty 2270.23 MPM 0.740051
Run 379 Iterative Improvement: Value 13410.2 Cost 700 PUs 700 Connection 10440 Missing 1 Shortfall 12281.5 Penalty 2270.23 MPM 0.740051
Run 376 is finished (out of 1000). Time passed so far is 35 secs 

Run 382: Using Calculated Tinit = 167.057 Tcool = 0.999001
Run 382 Init: Value 188516 Cost 3934 PUs 3934 Connection 176495 Missing 2 Shortfall 44682.4 Penalty 8086.56 MPM 0.369165
Run 382 ThermalAnnealing: Value 13190.5 Cost 661 PUs 661 Connection 10260 Missing 1 Shortfall 12277.4 Penalty 2269.48 MPM 0.740051
Run 382 Iterative Improvement: Value 13190.5 Cost 661 PUs 661 Connection 10260 Missing 1 Shortfall 12277.4 Penalty 2269.48 MPM 0.740051

Run 383: Using Calculated Tinit = 193.954 Tcool = 0.998746
Run 383 Init: Value 187395 Cost 3950 PUs 3950 Connection 176630 Missing 2 Shortfall 37403.9 Penalty 6814.79 MPM 0.394867
Run 383 ThermalAnnealing: Value 12616.2 Cost 656 PUs 656 Connection 9690 Missing 1 Shortfall 12281.1 Penalty 2270.15 MPM 0.740051
Run 383 Iterative Improvement: Value 12616.2 Cost 656 PUs 656 Connection 9690 Missing 1 Shortfall 12281.1 Penalty 2270.15 MPM 0.740051

Run 381: Using Calculated Tinit = 188.505 Tcool = 0.999006
Run 381 Init: Value 189718 Cost 3966 PUs 3966 Connection 178474 Missing 2 Shortfall 40028.8 Penalty 7277.62 MPM 0.374228
Run 381 ThermalAnnealing: Value 11856.8 Cost 737 PUs 737 Connection 8850 Missing 1 Shortfall 12279.3 Penalty 2269.82 MPM 0.740051
Run 381 Iterative Improvement: Value 11856.8 Cost 737 PUs 737 Connection 8850 Missing 1 Shortfall 12279.3 Penalty 2269.82 MPM 0.740051
Run 378 is finished (out of 1000). 
Run 384: Using Calculated Tinit = 185.524 Tcool = 0.998592
Run 384 Init: Value 188940 Cost 3915 PUs 3915 Connection 178251 Missing 2 Shortfall 37154.7 Penalty 6774.34 MPM 0.430002
Run 384 ThermalAnnealing: Value 15864.2 Cost 885 PUs 885 Connection 12709 Missing 1 Shortfall 12281.6 Penalty 2270.25 MPM 0.740051
Run 384 Iterative Improvement: Value 15864.2 Cost 885 PUs 885 Connection 12709 Missing 1 Shortfall 12281.6 Penalty 2270.25 MPM 0.740051
Time passed so far is 35 secs 
Run 377 is finished (out of 1000). Time passed so far is 36 secs 
Run 380 is finished (out of 1000). Time passed so far is 36 secs 
Run 379 is finished (out of 1000). Time passed so far is 36 secs 
Run 382 is finished (out of 1000). Time passed so far is 36 secs 
Run 383 is finished (out of 1000). Time passed so far is 36 secs 
Run 381 is finished (out of 1000). Time passed so far is 36 secs 
Run 384 is finished (out of 1000). Time passed so far is 36 secs 

Run 385: Using Calculated Tinit = 196.031 Tcool = 0.998767
Run 385 Init: Value 187638 Cost 3943 PUs 3943 Connection 178238 Missing 1 Shortfall 29542.7 Penalty 5456.54 MPM 0.38256
Run 385 ThermalAnnealing: Value 13834.5 Cost 765 PUs 765 Connection 10800 Missing 1 Shortfall 12277.4 Penalty 2269.48 MPM 0.740051
Run 385 Iterative Improvement: Value 13825.5 Cost 756 PUs 756 Connection 10800 Missing 1 Shortfall 12277.4 Penalty 2269.48 MPM 0.740051

Run 386: Using Calculated Tinit = 197.057 Tcool = 0.999062
Run 386 Init: Value 188196 Cost 3909 PUs 3909 Connection 177998 Missing 1 Shortfall 34165.5 Penalty 6289.29 MPM 0.324373
Run 386 ThermalAnnealing: Value 12118.8 Cost 609 PUs 609 Connection 9240 Missing 1 Shortfall 12279.3 Penalty 2269.82 MPM 0.740051
Run 386 Iterative Improvement: Value 12118.8 Cost 609 PUs 609 Connection 9240 Missing 1 Shortfall 12279.3 Penalty 2269.82 MPM 0.740051

Run 387: Using Calculated Tinit = 196.291 Tcool = 0.998745
Run 387 Init: Value 188375 Cost 3916 PUs 3916 Connection 177240 Missing 2 Shortfall 39619 Penalty 7219.09 MPM 0.360208
Run 387 ThermalAnnealing: Value 13039 Cost 659 PUs 659 Connection 10110 Missing 1 Shortfall 12280.2 Penalty 2269.99 MPM 0.740051
Run 387 Iterative Improvement: Value 13039 Cost 659 PUs 659 Connection 10110 Missing 1 Shortfall 12280.2 Penalty 2269.99 MPM 0.740051

Run 388: Using Calculated Tinit = 193.086 Tcool = 0.998769
Run 388 Init: Value 188020 Cost 3986 PUs 3986 Connection 176794 Missing 2 Shortfall 39727.6 Penalty 7240.39 MPM 0.34699
Run 388 ThermalAnnealing: Value 12836.1 Cost 576 PUs 576 Connection 9990 Missing 1 Shortfall 12280.8 Penalty 2270.1 MPM 0.740051
Run 388 Iterative Improvement: Value 12836.1 Cost 576 PUs 576 Connection 9990 Missing 1 Shortfall 12280.8 Penalty 2270.1 MPM 0.740051

Run 389: Using Calculated Tinit = 197.057 Tcool = 0.998586
Run 389 Init: Value 187621 Cost 3976 PUs 3976 Connection 178418 Missing 1 Shortfall 28279.2 Penalty 5227.41 MPM 0.401246
Run 389 ThermalAnnealing: Value 13477.1 Cost 707 PUs 707 Connection 10500 Missing 1 Shortfall 12280.9 Penalty 2270.11 MPM 0.740051
Run 389 Iterative Improvement: Value 13477.1 Cost 707 PUs 707 Connection 10500 Missing 1 Shortfall 12280.9 Penalty 2270.11 MPM 0.740051

Run 390: Using Calculated Tinit = 185.724 Tcool = 0.998773
Run 390 Init: Value 188671 Cost 3918 PUs 3918 Connection 179245 Missing 1 Shortfall 29796.1 Penalty 5507.82 MPM 0.369128
Run 390 ThermalAnnealing: Value 12736 Cost 644 PUs 644 Connection 9810 Missing 1 Shortfall 12345 Penalty 2281.97 MPM 0.738687
Run 390 Iterative Improvement: Value 12736 Cost 644 PUs 644 Connection 9810 Missing 1 Shortfall 12345 Penalty 2281.97 MPM 0.738687
Run 385 is finished (out of 1000). 
Run 391: Using Calculated Tinit = 197.057 Tcool = 0.998586
Run 391 Init: Value 190718 Cost 3905 PUs 3905 Connection 179425 Missing 2 Shortfall 40781 Penalty 7387.86 MPM 0.4108
Run 391 ThermalAnnealing: Value 12838.5 Cost 729 PUs 729 Connection 9840 Missing 1 Shortfall 12277.4 Penalty 2269.48 MPM 0.740051
Run 391 Iterative Improvement: Value 12838.5 Cost 729 PUs 729 Connection 9840 Missing 1 Shortfall 12277.4 Penalty 2269.48 MPM 0.740051

Run 392: Using Calculated Tinit = 196.311 Tcool = 0.998767
Run 392 Init: Value 188987 Cost 3887 PUs 3887 Connection 179218 Missing 1 Shortfall 31901.4 Penalty 5881.77 MPM 0.352268
Run 392 ThermalAnnealing: Value 12028.1 Cost 608 PUs 608 Connection 9150 Missing 1 Shortfall 12280.9 Penalty 2270.12 MPM 0.740051
Run 392 Iterative Improvement: Value 12028.1 Cost 608 PUs 608 Connection 9150 Missing 1 Shortfall 12280.9 Penalty 2270.12 MPM 0.740051
Time passed so far is 36 secs 
Run 386 is finished (out of 1000). Time passed so far is 36 secs 
Run 387 is finished (out of 1000). Time passed so far is 36 secs 
Run 388 is finished (out of 1000). Time passed so far is 36 secs 
Run 389 is finished (out of 1000). Time passed so far is 36 secs 
Run 390 is finished (out of 1000). Time passed so far is 36 secs 
Run 391 is finished (out of 1000). Time passed so far is 36 secs 
Run 392 is finished (out of 1000). Time passed so far is 36 secs 

Run 393: Using Calculated Tinit = 196.236 Tcool = 0.998586
Run 393 Init: Value 186034 Cost 3901 PUs 3901 Connection 176543 Missing 1 Shortfall 30546.6 Penalty 5589.81 MPM 0.45661
Run 393 ThermalAnnealing: Value 12076.5 Cost 567 PUs 567 Connection 9240 Missing 1 Shortfall 12277.4 Penalty 2269.48 MPM 0.740051
Run 393 Iterative Improvement: Value 12076.5 Cost 567 PUs 567 Connection 9240 Missing 1 Shortfall 12277.4 Penalty 2269.48 MPM 0.740051

Run 394: Using Calculated Tinit = 189.53 Tcool = 0.998748
Run 394 Init: Value 189223 Cost 3859 PUs 3859 Connection 178085 Missing 2 Shortfall 39908.4 Penalty 7278.78 MPM 0.334139
Run 394 ThermalAnnealing: Value 11778.5 Cost 599 PUs 599 Connection 8910 Missing 1 Shortfall 12277.4 Penalty 2269.48 MPM 0.740051
Run 394 Iterative Improvement: Value 11778.5 Cost 599 PUs 599 Connection 8910 Missing 1 Shortfall 12277.4 Penalty 2269.48 MPM 0.740051

Run 395: Using Calculated Tinit = 197.057 Tcool = 0.998792
Run 395 Init: Value 191137 Cost 4035 PUs 4035 Connection 180475 Missing 2 Shortfall 36335.7 Penalty 6626.91 MPM 0.394202
Run 395 ThermalAnnealing: Value 12055.1 Cost 665 PUs 665 Connection 9120 Missing 1 Shortfall 12280.9 Penalty 2270.11 MPM 0.740051
Run 395 Iterative Improvement: Value 12055.1 Cost 665 PUs 665 Connection 9120 Missing 1 Shortfall 12280.9 Penalty 2270.11 MPM 0.740051

Run 396: Using Calculated Tinit = 197.057 Tcool = 0.998767
Run 396 Init: Value 189533 Cost 3910 PUs 3910 Connection 178864 Missing 2 Shortfall 37064.6 Penalty 6758.64 MPM 0.384251
Run 396 ThermalAnnealing: Value 13165.7 Cost 696 PUs 696 Connection 10200 Missing 1 Shortfall 12278.8 Penalty 2269.73 MPM 0.740051
Run 396 Iterative Improvement: Value 13165.7 Cost 696 PUs 696 Connection 10200 Missing 1 Shortfall 12278.8 Penalty 2269.73 MPM 0.740051

Run 397: Using Calculated Tinit = 194.731 Tcool = 0.998997
Run 397 Init: Value 189420 Cost 4009 PUs 4009 Connection 179657 Missing 1 Shortfall 31439.3 Penalty 5754.08 MPM 0.439062
Run 397 ThermalAnnealing: Value 13898 Cost 756 PUs 756 Connection 10860 Missing 1 Shortfall 12345.4 Penalty 2282.04 MPM 0.738687
Run 397 Iterative Improvement: Value 13898 Cost 756 PUs 756 Connection 10860 Missing 1 Shortfall 12345.4 Penalty 2282.04 MPM 0.738687

Run 398: Using Calculated Tinit = 185.418 Tcool = 0.998592
Run 398 Init: Value 188207 Cost 3927 PUs 3927 Connection 177665 Missing 2 Shortfall 36308.7 Penalty 6615.11 MPM 0.407188
Run 398 ThermalAnnealing: Value 13834.2 Cost 764 PUs 764 Connection 10800 Missing 1 Shortfall 12281.2 Penalty 2270.18 MPM 0.740051
Run 398 Iterative Improvement: Value 13834.2 Cost 764 PUs 764 Connection 10800 Missing 1 Shortfall 12281.2 Penalty 2270.18 MPM 0.740051

Run 400: Using Calculated Tinit = 196.311 Tcool = 0.998586
Run 400 Init: Value 188780 Cost 3903 PUs 3903 Connection 178486 Missing 1 Shortfall 34787.2 Penalty 6391.07 MPM 0.33513
Run 400 ThermalAnnealing: Value 13445 Cost 645 PUs 645 Connection 10530 Missing 1 Shortfall 12280.1 Penalty 2269.98 MPM 0.740051
Run 400 Iterative Improvement: Value 13445 Cost 645 PUs 645 Connection 10530 Missing 1 Shortfall 12280.1 Penalty 2269.98 MPM 0.740051

Run 399: Using Calculated Tinit = 187.259 Tcool = 0.999001
Run 399 Init: Value 189758 Cost 3962 PUs 3962 Connection 178793 Missing 2 Shortfall 38491.6 Penalty 7002.94 MPM 0.389523
Run 399 ThermalAnnealing: Value 11651 Cost 561 PUs 561 Connection 8820 Missing 1 Shortfall 12280 Penalty 2269.96 MPM 0.740051
Run 399 Iterative Improvement: Value 11651 Cost 561 PUs 561 Connection 8820 Missing 1 Shortfall 12280 Penalty 2269.96 MPM 0.740051
Run 393 is finished (out of 1000). Time passed so far is 37 secs 
Run 394 is finished (out of 1000). Time passed so far is 37 secs 
Run 395 is finished (out of 1000). Time passed so far is 37 secs 
Run 396 is finished (out of 1000). Time passed so far is 37 secs 
Run 397 is finished (out of 1000). Time passed so far is 37 secs 
Run 398 is finished (out of 1000). Time passed so far is 37 secs 
Run 400 is finished (out of 1000). Time passed so far is 37 secs 
Run 399 is finished (out of 1000). Time passed so far is 37 secs 

Run 401: Using Calculated Tinit = 197.057 Tcool = 0.998744
Run 401 Init: Value 189060 Cost 3861 PUs 3861 Connection 178185 Missing 2 Shortfall 38375.3 Penalty 7014.26 MPM 0.332186
Run 401 ThermalAnnealing: Value 11725.7 Cost 666 PUs 666 Connection 8790 Missing 1 Shortfall 12278.5 Penalty 2269.67 MPM 0.740051
Run 401 Iterative Improvement: Value 11725.7 Cost 666 PUs 666 Connection 8790 Missing 1 Shortfall 12278.5 Penalty 2269.67 MPM 0.740051

Run 402: Using Calculated Tinit = 188.733 Tcool = 0.999067
Run 402 Init: Value 190388 Cost 3988 PUs 3988 Connection 179680 Missing 2 Shortfall 36771.3 Penalty 6719.87 MPM 0.362305
Run 402 ThermalAnnealing: Value 11387.3 Cost 567 PUs 567 Connection 8550 Missing 1 Shortfall 12282 Penalty 2270.32 MPM 0.740051
Run 402 Iterative Improvement: Value 11387.3 Cost 567 PUs 567 Connection 8550 Missing 1 Shortfall 12282 Penalty 2270.32 MPM 0.740051

Run 404: Using Calculated Tinit = 191.52 Tcool = 0.99877
Run 404 Init: Value 190174 Cost 3873 PUs 3873 Connection 178312 Missing 2 Shortfall 43641.3 Penalty 7988.83 MPM 0.218594
Run 404 ThermalAnnealing: Value 12190.5 Cost 561 PUs 561 Connection 9360 Missing 1 Shortfall 12277.4 Penalty 2269.48 MPM 0.740051
Run 404 Iterative Improvement: Value 12190.5 Cost 561 PUs 561 Connection 9360 Missing 1 Shortfall 12277.4 Penalty 2269.48 MPM 0.740051

Run 403: Using Calculated Tinit = 191.714 Tcool = 0.998747
Run 403 Init: Value 189227 Cost 3941 PUs 3941 Connection 179965 Missing 1 Shortfall 28787.9 Penalty 5321.45 MPM 0.390474
Run 403 ThermalAnnealing: Value 12541.5 Cost 582 PUs 582 Connection 9690 Missing 1 Shortfall 12277.4 Penalty 2269.48 MPM 0.740051
Run 403 Iterative Improvement: Value 12541.5 Cost 582 PUs 582 Connection 9690 Missing 1 Shortfall 12277.4 Penalty 2269.48 MPM 0.740051

Run 406: Using Calculated Tinit = 197.057 Tcool = 0.998586
Run 406 Init: Value 189029 Cost 3879 PUs 3879 Connection 178944 Missing 1 Shortfall 33902.8 Penalty 6206.3 MPM 0.392653
Run 406 ThermalAnnealing: Value 12733.5 Cost 714 PUs 714 Connection 9750 Missing 1 Shortfall 12277.4 Penalty 2269.48 MPM 0.740051
Run 406 Iterative Improvement: Value 12733.5 Cost 714 PUs 714 Connection 9750 Missing 1 Shortfall 12277.4 Penalty 2269.48 MPM 0.740051

Run 405: Using Calculated Tinit = 193.496 Tcool = 0.998969
Run 405 Init: Value 188649 Cost 3877 PUs 3877 Connection 177886 Missing 2 Shortfall 37738 Penalty 6885.59 MPM 0.365489
Run 405 ThermalAnnealing: Value 12530.4 Cost 619 PUs 619 Connection 9630 Missing 1 Shortfall 12341.8 Penalty 2281.38 MPM 0.738687
Run 405 Iterative Improvement: Value 12530.4 Cost 619 PUs 619 Connection 9630 Missing 1 Shortfall 12341.8 Penalty 2281.38 MPM 0.738687

Run 407: Using Calculated Tinit = 190.265 Tcool = 0.99877
Run 407 Init: Value 186659 Cost 3969 PUs 3969 Connection 176591 Missing 1 Shortfall 33126.8 Penalty 6099.09 MPM 0.343061
Run 407 ThermalAnnealing: Value 12835.5 Cost 636 PUs 636 Connection 9930 Missing 1 Shortfall 12277.4 Penalty 2269.48 MPM 0.740051
Run 407 Iterative Improvement: Value 12835.5 Cost 636 PUs 636 Connection 9930 Missing 1 Shortfall 12277.4 Penalty 2269.48 MPM 0.740051

Run 408: Using Calculated Tinit = 190.038 Tcool = 0.998771
Run 408 Init: Value 190444 Cost 4001 PUs 4001 Connection 179742 Missing 2 Shortfall 36644.6 Penalty 6701.33 MPM 0.356096
Run 408 ThermalAnnealing: Value 11976.5 Cost 677 PUs 677 Connection 9030 Missing 1 Shortfall 12277.4 Penalty 2269.48 MPM 0.740051
Run 408 Iterative Improvement: Value 11976.5 Cost 677 PUs 677 Connection 9030 Missing 1 Shortfall 12277.4 Penalty 2269.48 MPM 0.740051
Run 401 is finished (out of 1000). Time passed so far is 38 secs 
Run 402 is finished (out of 1000). Time passed so far is 38 secs 
Run 404 is finished (out of 1000). Time passed so far is 38 secs 
Run 403 is finished (out of 1000). Time passed so far is 38 secs 
Run 406 is finished (out of 1000). Time passed so far is 38 secs 
Run 405 is finished (out of 1000). Time passed so far is 38 secs 
Run 407 is finished (out of 1000). Time passed so far is 38 secs 
Run 408 is finished (out of 1000). Time passed so far is 38 secs 

Run 409: Using Calculated Tinit = 194.556 Tcool = 0.999003
Run 409 Init: Value 188314 Cost 3968 PUs 3968 Connection 177477 Missing 2 Shortfall 37779 Penalty 6869.18 MPM 0.408314
Run 409 ThermalAnnealing: Value 13463.8 Cost 634 PUs 634 Connection 10560 Missing 1 Shortfall 12279 Penalty 2269.76 MPM 0.740051
Run 409 Iterative Improvement: Value 13463.8 Cost 634 PUs 634 Connection 10560 Missing 1 Shortfall 12279 Penalty 2269.76 MPM 0.740051

Run 410: Using Calculated Tinit = 196.311 Tcool = 0.998985
Run 410 Init: Value 189268 Cost 3927 PUs 3927 Connection 179169 Missing 2 Shortfall 33798.8 Penalty 6171.8 MPM 0.422696
Run 410 ThermalAnnealing: Value 12071.5 Cost 592 PUs 592 Connection 9210 Missing 1 Shortfall 12277.4 Penalty 2269.48 MPM 0.740051
Run 410 Iterative Improvement: Value 12071.5 Cost 592 PUs 592 Connection 9210 Missing 1 Shortfall 12277.4 Penalty 2269.48 MPM 0.740051

Run 411: Using Calculated Tinit = 188.201 Tcool = 0.998749
Run 411 Init: Value 188958 Cost 3889 PUs 3889 Connection 177150 Missing 2 Shortfall 43730.7 Penalty 7918.99 MPM 0.381802
Run 411 ThermalAnnealing: Value 12223.4 Cost 612 PUs 612 Connection 9330 Missing 1 Shortfall 12342.2 Penalty 2281.45 MPM 0.738687
Run 411 Iterative Improvement: Value 12223.4 Cost 612 PUs 612 Connection 9330 Missing 1 Shortfall 12342.2 Penalty 2281.45 MPM 0.738687

Run 412: Using Calculated Tinit = 189.833 Tcool = 0.998771
Run 412 Init: Value 191868 Cost 3927 PUs 3927 Connection 179913 Missing 2 Shortfall 44203.3 Penalty 8027.76 MPM 0.325083
Run 412 ThermalAnnealing: Value 12615.2 Cost 655 PUs 655 Connection 9690 Missing 1 Shortfall 12281.2 Penalty 2270.17 MPM 0.740051
Run 412 Iterative Improvement: Value 12615.2 Cost 655 PUs 655 Connection 9690 Missing 1 Shortfall 12281.2 Penalty 2270.17 MPM 0.740051

Run 413: Using Calculated Tinit = 193.481 Tcool = 0.998588
Run 413 Init: Value 188261 Cost 3912 PUs 3912 Connection 177945 Missing 2 Shortfall 35409.1 Penalty 6403.84 MPM 0.508212
Run 413 ThermalAnnealing: Value 12945 Cost 643 PUs 643 Connection 10020 Missing 1 Shortfall 12345.2 Penalty 2282.01 MPM 0.738687
Run 413 Iterative Improvement: Value 12945 Cost 643 PUs 643 Connection 10020 Missing 1 Shortfall 12345.2 Penalty 2282.01 MPM 0.738687

Run 414: Using Calculated Tinit = 196.311 Tcool = 0.998767
Run 414 Init: Value 190534 Cost 3934 PUs 3934 Connection 180522 Missing 1 Shortfall 33067.2 Penalty 6077.84 MPM 0.362976
Run 414 ThermalAnnealing: Value 13267.2 Cost 647 PUs 647 Connection 10350 Missing 1 Shortfall 12281.1 Penalty 2270.16 MPM 0.740051
Run 414 Iterative Improvement: Value 13267.2 Cost 647 PUs 647 Connection 10350 Missing 1 Shortfall 12281.1 Penalty 2270.16 MPM 0.740051

Run 415: Using Calculated Tinit = 189.015 Tcool = 0.998771
Run 415 Init: Value 189424 Cost 3865 PUs 3865 Connection 178453 Missing 2 Shortfall 38830.5 Penalty 7106.4 MPM 0.307994
Run 415 ThermalAnnealing: Value 12197.5 Cost 568 PUs 568 Connection 9360 Missing 1 Shortfall 12277.4 Penalty 2269.48 MPM 0.740051
Run 415 Iterative Improvement: Value 12197.5 Cost 568 PUs 568 Connection 9360 Missing 1 Shortfall 12277.4 Penalty 2269.48 MPM 0.740051
Run 409 is finished (out of 1000). 
Run 416: Using Calculated Tinit = 192.071 Tcool = 0.998855
Run 416 Init: Value 187521 Cost 3850 PUs 3850 Connection 177498 Missing 1 Shortfall 33711.7 Penalty 6172.82 MPM 0.393345
Run 416 ThermalAnnealing: Value 12771.8 Cost 602 PUs 602 Connection 9900 Missing 1 Shortfall 12279 Penalty 2269.77 MPM 0.740051
Run 416 Iterative Improvement: Value 12771.8 Cost 602 PUs 602 Connection 9900 Missing 1 Shortfall 12279 Penalty 2269.77 MPM 0.740051
Time passed so far is 39 secs 
Run 410 is finished (out of 1000). Time passed so far is 39 secs 
Run 411 is finished (out of 1000). Time passed so far is 39 secs 
Run 412 is finished (out of 1000). Time passed so far is 39 secs 
Run 413 is finished (out of 1000). Time passed so far is 39 secs 
Run 414 is finished (out of 1000). Time passed so far is 39 secs 
Run 415 is finished (out of 1000). Time passed so far is 39 secs 
Run 416 is finished (out of 1000). Time passed so far is 39 secs 

Run 417: Using Calculated Tinit = 192.263 Tcool = 0.999065
Run 417 Init: Value 187847 Cost 3912 PUs 3912 Connection 178937 Missing 1 Shortfall 27036.4 Penalty 4997.68 MPM 0.42756
Run 417 ThermalAnnealing: Value 12550.4 Cost 617 PUs 617 Connection 9660 Missing 1 Shortfall 12298.5 Penalty 2273.38 MPM 0.739604
Run 417 Iterative Improvement: Value 12550.4 Cost 617 PUs 617 Connection 9660 Missing 1 Shortfall 12298.5 Penalty 2273.38 MPM 0.739604

Run 418: Using Calculated Tinit = 182.257 Tcool = 0.998594
Run 418 Init: Value 188409 Cost 3938 PUs 3938 Connection 178805 Missing 1 Shortfall 30788.5 Penalty 5665.69 MPM 0.394703
Run 418 ThermalAnnealing: Value 12843.5 Cost 584 PUs 584 Connection 9990 Missing 1 Shortfall 12277.4 Penalty 2269.48 MPM 0.740051
Run 418 Iterative Improvement: Value 12843.5 Cost 584 PUs 584 Connection 9990 Missing 1 Shortfall 12277.4 Penalty 2269.48 MPM 0.740051

Run 419: Using Calculated Tinit = 193.312 Tcool = 0.998746
Run 419 Init: Value 189072 Cost 3958 PUs 3958 Connection 178308 Missing 1 Shortfall 36917.9 Penalty 6806.36 MPM 0.311159
Run 419 ThermalAnnealing: Value 12287.8 Cost 706 PUs 706 Connection 9300 Missing 1 Shortfall 12344.2 Penalty 2281.82 MPM 0.738687
Run 419 Iterative Improvement: Value 12287.8 Cost 706 PUs 706 Connection 9300 Missing 1 Shortfall 12344.2 Penalty 2281.82 MPM 0.738687

Run 420: Using Calculated Tinit = 195.089 Tcool = 0.999003
Run 420 Init: Value 188720 Cost 3952 PUs 3952 Connection 179251 Missing 1 Shortfall 29844.9 Penalty 5516.83 MPM 0.368095
Run 420 ThermalAnnealing: Value 12420.6 Cost 611 PUs 611 Connection 9540 Missing 1 Shortfall 12278.2 Penalty 2269.63 MPM 0.740051
Run 420 Iterative Improvement: Value 12420.6 Cost 611 PUs 611 Connection 9540 Missing 1 Shortfall 12278.2 Penalty 2269.63 MPM 0.740051

Run 421: Using Calculated Tinit = 197.057 Tcool = 0.999002
Run 421 Init: Value 188405 Cost 3940 PUs 3940 Connection 177290 Missing 2 Shortfall 39676.4 Penalty 7174.55 MPM 0.450816
Run 421 ThermalAnnealing: Value 12395.5 Cost 706 PUs 706 Connection 9420 Missing 1 Shortfall 12277.4 Penalty 2269.48 MPM 0.740051
Run 421 Iterative Improvement: Value 12395.5 Cost 706 PUs 706 Connection 9420 Missing 1 Shortfall 12277.4 Penalty 2269.48 MPM 0.740051

Run 423: Using Calculated Tinit = 190.427 Tcool = 0.99877
Run 423 Init: Value 189255 Cost 3908 PUs 3908 Connection 177659 Missing 2 Shortfall 42268.2 Penalty 7687.53 MPM 0.373604
Run 423 ThermalAnnealing: Value 13050 Cost 696 PUs 696 Connection 10080 Missing 1 Shortfall 12302 Penalty 2274.02 MPM 0.739604
Run 423 Iterative Improvement: Value 13050 Cost 696 PUs 696 Connection 10080 Missing 1 Shortfall 12302 Penalty 2274.02 MPM 0.739604
Run 417 is finished (out of 1000). 
Run 422: Using Calculated Tinit = 197.057 Tcool = 0.999
Run 422 Init: Value 187734 Cost 3964 PUs 3964 Connection 177690 Missing 2 Shortfall 33336.6 Penalty 6080.12 MPM 0.443872
Run 422 ThermalAnnealing: Value 12573.3 Cost 694 PUs 694 Connection 9600 Missing 1 Shortfall 12330.8 Penalty 2279.29 MPM 0.740051
Run 422 Iterative Improvement: Value 12573.3 Cost 694 PUs 694 Connection 9600 Missing 1 Shortfall 12330.8 Penalty 2279.29 MPM 0.740051

Run 424: Using Calculated Tinit = 167.057 Tcool = 0.999053
Run 424 Init: Value 189802 Cost 3883 PUs 3883 Connection 177727 Missing 2 Shortfall 45048.9 Penalty 8191.79 MPM 0.293093
Run 424 ThermalAnnealing: Value 12221.5 Cost 652 PUs 652 Connection 9300 Missing 1 Shortfall 12277.4 Penalty 2269.48 MPM 0.740051
Run 424 Iterative Improvement: Value 12221.5 Cost 652 PUs 652 Connection 9300 Missing 1 Shortfall 12277.4 Penalty 2269.48 MPM 0.740051
Time passed so far is 39 secs 
Run 418 is finished (out of 1000). Time passed so far is 40 secs 
Run 419 is finished (out of 1000). Time passed so far is 40 secs 
Run 420 is finished (out of 1000). Time passed so far is 40 secs 
Run 421 is finished (out of 1000). Time passed so far is 40 secs 
Run 423 is finished (out of 1000). Time passed so far is 40 secs 
Run 422 is finished (out of 1000). Time passed so far is 40 secs 
Run 424 is finished (out of 1000). Time passed so far is 40 secs 

Run 425: Using Calculated Tinit = 193.4 Tcool = 0.998998
Run 425 Init: Value 189582 Cost 3918 PUs 3918 Connection 179062 Missing 2 Shortfall 36186 Penalty 6602.33 MPM 0.391731
Run 425 ThermalAnnealing: Value 12192.5 Cost 593 PUs 593 Connection 9330 Missing 1 Shortfall 12277.4 Penalty 2269.48 MPM 0.740051
Run 425 Iterative Improvement: Value 12192.5 Cost 593 PUs 593 Connection 9330 Missing 1 Shortfall 12277.4 Penalty 2269.48 MPM 0.740051

Run 426: Using Calculated Tinit = 190.265 Tcool = 0.99877
Run 426 Init: Value 189934 Cost 3886 PUs 3886 Connection 178876 Missing 2 Shortfall 39289.7 Penalty 7172.44 MPM 0.332583
Run 426 ThermalAnnealing: Value 12116.5 Cost 577 PUs 577 Connection 9270 Missing 1 Shortfall 12277.4 Penalty 2269.48 MPM 0.740051
Run 426 Iterative Improvement: Value 12116.5 Cost 577 PUs 577 Connection 9270 Missing 1 Shortfall 12277.4 Penalty 2269.48 MPM 0.740051

Run 427: Using Calculated Tinit = 197.057 Tcool = 0.998586
Run 427 Init: Value 189469 Cost 3936 PUs 3936 Connection 179467 Missing 1 Shortfall 33177.2 Penalty 6066.47 MPM 0.418409
Run 427 ThermalAnnealing: Value 13468.3 Cost 608 PUs 608 Connection 10590 Missing 1 Shortfall 12282 Penalty 2270.33 MPM 0.740051
Run 427 Iterative Improvement: Value 13468.3 Cost 608 PUs 608 Connection 10590 Missing 1 Shortfall 12282 Penalty 2270.33 MPM 0.740051

Run 429: Using Calculated Tinit = 194.065 Tcool = 0.998746
Run 429 Init: Value 190355 Cost 3948 PUs 3948 Connection 178492 Missing 2 Shortfall 43330.5 Penalty 7915.09 MPM 0.297266
Run 429 ThermalAnnealing: Value 12015.5 Cost 596 PUs 596 Connection 9150 Missing 1 Shortfall 12277.4 Penalty 2269.48 MPM 0.740051
Run 429 Iterative Improvement: Value 12015.5 Cost 596 PUs 596 Connection 9150 Missing 1 Shortfall 12277.4 Penalty 2269.48 MPM 0.740051

Run 428: Using Calculated Tinit = 190.738 Tcool = 0.998974
Run 428 Init: Value 187076 Cost 3913 PUs 3913 Connection 175856 Missing 2 Shortfall 40210.5 Penalty 7307.19 MPM 0.377707
Run 428 ThermalAnnealing: Value 12844.3 Cost 674 PUs 674 Connection 9900 Missing 1 Shortfall 12281.7 Penalty 2270.26 MPM 0.740051
Run 428 Iterative Improvement: Value 12844.3 Cost 674 PUs 674 Connection 9900 Missing 1 Shortfall 12281.7 Penalty 2270.26 MPM 0.740051

Run 430: Using Calculated Tinit = 188.437 Tcool = 0.99859
Run 430 Init: Value 187529 Cost 3872 PUs 3872 Connection 176829 Missing 2 Shortfall 37665.2 Penalty 6828.26 MPM 0.446978
Run 430 ThermalAnnealing: Value 11322.4 Cost 562 PUs 562 Connection 8490 Missing 1 Shortfall 12282.6 Penalty 2270.43 MPM 0.740051
Run 430 Iterative Improvement: Value 11322.4 Cost 562 PUs 562 Connection 8490 Missing 1 Shortfall 12282.6 Penalty 2270.43 MPM 0.740051
Run 425 is finished (out of 1000). 
Run 431: Using Calculated Tinit = 187.981 Tcool = 0.998976
Run 431 Init: Value 188322 Cost 3967 PUs 3967 Connection 178416 Missing 1 Shortfall 32148.3 Penalty 5938.83 MPM 0.326219
Run 431 ThermalAnnealing: Value 11682.5 Cost 713 PUs 713 Connection 8700 Missing 1 Shortfall 12277.4 Penalty 2269.48 MPM 0.740051
Run 431 Iterative Improvement: Value 11682.5 Cost 713 PUs 713 Connection 8700 Missing 1 Shortfall 12277.4 Penalty 2269.48 MPM 0.740051

Run 432: Using Calculated Tinit = 178.034 Tcool = 0.998995
Run 432 Init: Value 189701 Cost 3948 PUs 3948 Connection 178881 Missing 2 Shortfall 37649.5 Penalty 6871.52 MPM 0.363177
Run 432 ThermalAnnealing: Value 12242.5 Cost 583 PUs 583 Connection 9390 Missing 1 Shortfall 12277.4 Penalty 2269.48 MPM 0.740051
Run 432 Iterative Improvement: Value 12242.5 Cost 583 PUs 583 Connection 9390 Missing 1 Shortfall 12277.4 Penalty 2269.48 MPM 0.740051
Time passed so far is 40 secs 
Run 426 is finished (out of 1000). Time passed so far is 40 secs 
Run 427 is finished (out of 1000). Time passed so far is 40 secs 
Run 429 is finished (out of 1000). Time passed so far is 40 secs 
Run 428 is finished (out of 1000). Time passed so far is 40 secs 
Run 430 is finished (out of 1000). Time passed so far is 40 secs 
Run 431 is finished (out of 1000). Time passed so far is 40 secs 
Run 432 is finished (out of 1000). Time passed so far is 40 secs 

Run 433: Using Calculated Tinit = 195.584 Tcool = 0.998657
Run 433 Init: Value 189336 Cost 3917 PUs 3917 Connection 177527 Missing 2 Shortfall 43061.7 Penalty 7891.82 MPM 0.324185
Run 433 ThermalAnnealing: Value 13004.3 Cost 594 PUs 594 Connection 10140 Missing 1 Shortfall 12282 Penalty 2270.33 MPM 0.740051
Run 433 Iterative Improvement: Value 13004.3 Cost 594 PUs 594 Connection 10140 Missing 1 Shortfall 12282 Penalty 2270.33 MPM 0.740051

Run 435: Using Calculated Tinit = 196.311 Tcool = 0.998745
Run 435 Init: Value 188171 Cost 3947 PUs 3947 Connection 178826 Missing 1 Shortfall 29340 Penalty 5397.94 MPM 0.431884
Run 435 ThermalAnnealing: Value 12190.5 Cost 591 PUs 591 Connection 9330 Missing 1 Shortfall 12277.4 Penalty 2269.48 MPM 0.740051
Run 435 Iterative Improvement: Value 12190.5 Cost 591 PUs 591 Connection 9330 Missing 1 Shortfall 12277.4 Penalty 2269.48 MPM 0.740051

Run 436: Using Calculated Tinit = 196.311 Tcool = 0.998997
Run 436 Init: Value 190400 Cost 3854 PUs 3854 Connection 178476 Missing 2 Shortfall 44448.2 Penalty 8069.57 MPM 0.326194
Run 436 ThermalAnnealing: Value 12896.5 Cost 658 PUs 658 Connection 9960 Missing 1 Shortfall 12326.5 Penalty 2278.49 MPM 0.740051
Run 436 Iterative Improvement: Value 12896.5 Cost 658 PUs 658 Connection 9960 Missing 1 Shortfall 12326.5 Penalty 2278.49 MPM 0.740051

Run 434: Using Calculated Tinit = 190.265 Tcool = 0.998974
Run 434 Init: Value 188024 Cost 3970 PUs 3970 Connection 177770 Missing 2 Shortfall 34569.1 Penalty 6283.96 MPM 0.461467
Run 434 ThermalAnnealing: Value 13185.5 Cost 686 PUs 686 Connection 10230 Missing 1 Shortfall 12277.4 Penalty 2269.48 MPM 0.740051
Run 434 Iterative Improvement: Value 13185.5 Cost 686 PUs 686 Connection 10230 Missing 1 Shortfall 12277.4 Penalty 2269.48 MPM 0.740051

Run 437: Using Calculated Tinit = 196.47 Tcool = 0.998586
Run 437 Init: Value 187297 Cost 3870 PUs 3870 Connection 177313 Missing 1 Shortfall 33195.9 Penalty 6113.86 MPM 0.337969
Run 437 ThermalAnnealing: Value 12626.5 Cost 604 PUs 604 Connection 9750 Missing 1 Shortfall 12293.8 Penalty 2272.49 MPM 0.740051
Run 437 Iterative Improvement: Value 12626.5 Cost 604 PUs 604 Connection 9750 Missing 1 Shortfall 12293.8 Penalty 2272.49 MPM 0.740051

Run 439: Using Calculated Tinit = 189.318 Tcool = 0.998771
Run 439 Init: Value 190455 Cost 3977 PUs 3977 Connection 179473 Missing 2 Shortfall 38360 Penalty 7004.98 MPM 0.344289
Run 439 ThermalAnnealing: Value 12562.5 Cost 603 PUs 603 Connection 9690 Missing 1 Shortfall 12277.4 Penalty 2269.48 MPM 0.740051
Run 439 Iterative Improvement: Value 12562.5 Cost 603 PUs 603 Connection 9690 Missing 1 Shortfall 12277.4 Penalty 2269.48 MPM 0.740051
Run 433 is finished (out of 1000). 
Run 438: Using Calculated Tinit = 186.627 Tcool = 0.998894
Run 438 Init: Value 189908 Cost 3922 PUs 3922 Connection 176892 Missing 3 Shortfall 49938.2 Penalty 9094.1 MPM 0.329398
Run 438 ThermalAnnealing: Value 12387.5 Cost 608 PUs 608 Connection 9510 Missing 1 Shortfall 12277.4 Penalty 2269.48 MPM 0.740051
Run 438 Iterative Improvement: Value 12387.5 Cost 608 PUs 608 Connection 9510 Missing 1 Shortfall 12277.4 Penalty 2269.48 MPM 0.740051

Run 440: Using Calculated Tinit = 190.98 Tcool = 0.998659
Run 440 Init: Value 189867 Cost 3965 PUs 3965 Connection 179570 Missing 1 Shortfall 34468.9 Penalty 6331.6 MPM 0.419311
Run 440 ThermalAnnealing: Value 11827.7 Cost 588 PUs 588 Connection 8970 Missing 1 Shortfall 12278.9 Penalty 2269.74 MPM 0.740051
Run 440 Iterative Improvement: Value 11827.7 Cost 588 PUs 588 Connection 8970 Missing 1 Shortfall 12278.9 Penalty 2269.74 MPM 0.740051
Time passed so far is 41 secs 
Run 435 is finished (out of 1000). Time passed so far is 41 secs 
Run 436 is finished (out of 1000). Time passed so far is 41 secs 
Run 434 is finished (out of 1000). Time passed so far is 41 secs 
Run 437 is finished (out of 1000). Time passed so far is 41 secs 
Run 439 is finished (out of 1000). Time passed so far is 41 secs 
Run 438 is finished (out of 1000). Time passed so far is 41 secs 
Run 440 is finished (out of 1000). Time passed so far is 41 secs 

Run 441: Using Calculated Tinit = 190.265 Tcool = 0.99877
Run 441 Init: Value 189011 Cost 3967 PUs 3967 Connection 178149 Missing 2 Shortfall 37998.3 Penalty 6894.53 MPM 0.431346
Run 441 ThermalAnnealing: Value 12361.5 Cost 642 PUs 642 Connection 9450 Missing 1 Shortfall 12277.4 Penalty 2269.48 MPM 0.740051
Run 441 Iterative Improvement: Value 12361.5 Cost 642 PUs 642 Connection 9450 Missing 1 Shortfall 12277.4 Penalty 2269.48 MPM 0.740051

Run 442: Using Calculated Tinit = 195.745 Tcool = 0.999002
Run 442 Init: Value 190013 Cost 3997 PUs 3997 Connection 179792 Missing 2 Shortfall 34070.3 Penalty 6224.41 MPM 0.412551
Run 442 ThermalAnnealing: Value 12289.5 Cost 630 PUs 630 Connection 9390 Missing 1 Shortfall 12277.4 Penalty 2269.48 MPM 0.740051
Run 442 Iterative Improvement: Value 12289.5 Cost 630 PUs 630 Connection 9390 Missing 1 Shortfall 12277.4 Penalty 2269.48 MPM 0.740051

Run 443: Using Calculated Tinit = 197.057 Tcool = 0.998656
Run 443 Init: Value 190854 Cost 3981 PUs 3981 Connection 179229 Missing 2 Shortfall 42034.1 Penalty 7644.19 MPM 0.339264
Run 443 ThermalAnnealing: Value 11880.5 Cost 611 PUs 611 Connection 9000 Missing 1 Shortfall 12277.4 Penalty 2269.49 MPM 0.740051
Run 443 Iterative Improvement: Value 11880.5 Cost 611 PUs 611 Connection 9000 Missing 1 Shortfall 12277.4 Penalty 2269.49 MPM 0.740051

Run 444: Using Calculated Tinit = 197.057 Tcool = 0.998586
Run 444 Init: Value 186631 Cost 3933 PUs 3933 Connection 177322 Missing 1 Shortfall 29082.6 Penalty 5375.92 MPM 0.384236
Run 444 ThermalAnnealing: Value 12060.5 Cost 581 PUs 581 Connection 9210 Missing 1 Shortfall 12277.4 Penalty 2269.48 MPM 0.740051
Run 444 Iterative Improvement: Value 12060.5 Cost 581 PUs 581 Connection 9210 Missing 1 Shortfall 12277.4 Penalty 2269.48 MPM 0.740051

Run 445: Using Calculated Tinit = 196.311 Tcool = 0.998657
Run 445 Init: Value 189730 Cost 3909 PUs 3909 Connection 178170 Missing 2 Shortfall 41931.8 Penalty 7650.88 MPM 0.294786
Run 445 ThermalAnnealing: Value 12550.5 Cost 561 PUs 561 Connection 9720 Missing 1 Shortfall 12277.8 Penalty 2269.55 MPM 0.740051
Run 445 Iterative Improvement: Value 12550.5 Cost 561 PUs 561 Connection 9720 Missing 1 Shortfall 12277.8 Penalty 2269.55 MPM 0.740051

Run 446: Using Calculated Tinit = 196.311 Tcool = 0.998971
Run 446 Init: Value 191352 Cost 3898 PUs 3898 Connection 180679 Missing 2 Shortfall 37124 Penalty 6775.35 MPM 0.372549
Run 446 ThermalAnnealing: Value 12320.2 Cost 630 PUs 630 Connection 9420 Missing 1 Shortfall 12281.3 Penalty 2270.19 MPM 0.740051
Run 446 Iterative Improvement: Value 12320.2 Cost 630 PUs 630 Connection 9420 Missing 1 Shortfall 12281.3 Penalty 2270.19 MPM 0.740051

Run 447: Using Calculated Tinit = 188.891 Tcool = 0.99859
Run 447 Init: Value 188567 Cost 3922 PUs 3922 Connection 178039 Missing 2 Shortfall 36205.2 Penalty 6606.13 MPM 0.391216
Run 447 ThermalAnnealing: Value 12400.5 Cost 591 PUs 591 Connection 9540 Missing 1 Shortfall 12277.4 Penalty 2269.48 MPM 0.740051
Run 447 Iterative Improvement: Value 12400.5 Cost 591 PUs 591 Connection 9540 Missing 1 Shortfall 12277.4 Penalty 2269.48 MPM 0.740051
Run 441 is finished (out of 1000). 
Run 448: Using Calculated Tinit = 193.496 Tcool = 0.998987
Run 448 Init: Value 191074 Cost 3897 PUs 3897 Connection 179613 Missing 2 Shortfall 41891.7 Penalty 7563.75 MPM 0.440909
Run 448 ThermalAnnealing: Value 12010.5 Cost 561 PUs 561 Connection 9180 Missing 1 Shortfall 12277.4 Penalty 2269.48 MPM 0.740051
Run 448 Iterative Improvement: Value 12010.5 Cost 561 PUs 561 Connection 9180 Missing 1 Shortfall 12277.4 Penalty 2269.48 MPM 0.740051
Time passed so far is 42 secs 
Run 442 is finished (out of 1000). Time passed so far is 42 secs 
Run 443 is finished (out of 1000). Time passed so far is 42 secs 
Run 444 is finished (out of 1000). Time passed so far is 42 secs 
Run 445 is finished (out of 1000). Time passed so far is 42 secs 
Run 446 is finished (out of 1000). Time passed so far is 42 secs 
Run 447 is finished (out of 1000). Time passed so far is 42 secs 
Run 448 is finished (out of 1000). Time passed so far is 42 secs 

Run 449: Using Calculated Tinit = 189.833 Tcool = 0.99859
Run 449 Init: Value 188844 Cost 3933 PUs 3933 Connection 177956 Missing 2 Shortfall 38006.8 Penalty 6954.81 MPM 0.324213
Run 449 ThermalAnnealing: Value 13096.5 Cost 627 PUs 627 Connection 10200 Missing 1 Shortfall 12277.4 Penalty 2269.48 MPM 0.740051
Run 449 Iterative Improvement: Value 13096.5 Cost 627 PUs 627 Connection 10200 Missing 1 Shortfall 12277.4 Penalty 2269.48 MPM 0.740051

Run 450: Using Calculated Tinit = 197.057 Tcool = 0.998985
Run 450 Init: Value 188565 Cost 3955 PUs 3955 Connection 178126 Missing 1 Shortfall 35259.1 Penalty 6483.68 MPM 0.315344
Run 450 ThermalAnnealing: Value 13597.5 Cost 648 PUs 648 Connection 10680 Missing 1 Shortfall 12277.4 Penalty 2269.48 MPM 0.740051
Run 450 Iterative Improvement: Value 13597.5 Cost 648 PUs 648 Connection 10680 Missing 1 Shortfall 12277.4 Penalty 2269.48 MPM 0.740051

Run 451: Using Calculated Tinit = 175.827 Tcool = 0.998597
Run 451 Init: Value 188339 Cost 3869 PUs 3869 Connection 177283 Missing 2 Shortfall 39555.7 Penalty 7186.91 MPM 0.390208
Run 451 ThermalAnnealing: Value 12592.5 Cost 633 PUs 633 Connection 9690 Missing 1 Shortfall 12277.5 Penalty 2269.49 MPM 0.740051
Run 451 Iterative Improvement: Value 12592.5 Cost 633 PUs 633 Connection 9690 Missing 1 Shortfall 12277.5 Penalty 2269.49 MPM 0.740051

Run 452: Using Calculated Tinit = 193.954 Tcool = 0.999038
Run 452 Init: Value 189527 Cost 4019 PUs 4019 Connection 179601 Missing 1 Shortfall 31956.7 Penalty 5907.2 MPM 0.323382
Run 452 ThermalAnnealing: Value 11989.3 Cost 599 PUs 599 Connection 9120 Missing 1 Shortfall 12281.9 Penalty 2270.31 MPM 0.740051
Run 452 Iterative Improvement: Value 11989.3 Cost 599 PUs 599 Connection 9120 Missing 1 Shortfall 12281.9 Penalty 2270.31 MPM 0.740051

Run 453: Using Calculated Tinit = 188.585 Tcool = 0.999067
Run 453 Init: Value 188657 Cost 3890 PUs 3890 Connection 177687 Missing 2 Shortfall 39007.3 Penalty 7079.84 MPM 0.413797
Run 453 ThermalAnnealing: Value 12569 Cost 579 PUs 579 Connection 9720 Missing 1 Shortfall 12280.4 Penalty 2270.03 MPM 0.740051
Run 453 Iterative Improvement: Value 12569 Cost 579 PUs 579 Connection 9720 Missing 1 Shortfall 12280.4 Penalty 2270.03 MPM 0.740051

Run 454: Using Calculated Tinit = 196.267 Tcool = 0.998586
Run 454 Init: Value 187893 Cost 3944 PUs 3944 Connection 177550 Missing 2 Shortfall 35215.8 Penalty 6399.44 MPM 0.455187
Run 454 ThermalAnnealing: Value 12385.9 Cost 576 PUs 576 Connection 9540 Missing 1 Shortfall 12279.6 Penalty 2269.87 MPM 0.740051
Run 454 Iterative Improvement: Value 12385.9 Cost 576 PUs 576 Connection 9540 Missing 1 Shortfall 12279.6 Penalty 2269.87 MPM 0.740051

Run 455: Using Calculated Tinit = 193.461 Tcool = 0.998769
Run 455 Init: Value 190192 Cost 3948 PUs 3948 Connection 179717 Missing 2 Shortfall 35737.2 Penalty 6526.78 MPM 0.387742
Run 455 ThermalAnnealing: Value 12867.2 Cost 637 PUs 637 Connection 9960 Missing 1 Shortfall 12281.3 Penalty 2270.2 MPM 0.740051
Run 455 Iterative Improvement: Value 12867.2 Cost 637 PUs 637 Connection 9960 Missing 1 Shortfall 12281.3 Penalty 2270.2 MPM 0.740051
Run 449 is finished (out of 1000). 
Run 456: Using Calculated Tinit = 191.547 Tcool = 0.998659
Run 456 Init: Value 189965 Cost 3909 PUs 3909 Connection 178174 Missing 2 Shortfall 43393.1 Penalty 7882.35 MPM 0.334273
Run 456 ThermalAnnealing: Value 12217.4 Cost 587 PUs 587 Connection 9360 Missing 1 Shortfall 12282.2 Penalty 2270.36 MPM 0.740051
Run 456 Iterative Improvement: Value 12217.4 Cost 587 PUs 587 Connection 9360 Missing 1 Shortfall 12282.2 Penalty 2270.36 MPM 0.740051
Time passed so far is 43 secs 
Run 450 is finished (out of 1000). Time passed so far is 43 secs 
Run 451 is finished (out of 1000). Time passed so far is 43 secs 
Run 452 is finished (out of 1000). Time passed so far is 43 secs 
Run 453 is finished (out of 1000). Time passed so far is 43 secs 
Run 454 is finished (out of 1000). Time passed so far is 43 secs 
Run 455 is finished (out of 1000). Time passed so far is 43 secs 
Run 456 is finished (out of 1000). Time passed so far is 43 secs 

Run 458: Using Calculated Tinit = 196.311 Tcool = 0.998767
Run 458 Init: Value 190407 Cost 4025 PUs 4025 Connection 179798 Missing 2 Shortfall 36074.5 Penalty 6583.85 MPM 0.390208
Run 458 ThermalAnnealing: Value 13200.5 Cost 641 PUs 641 Connection 10290 Missing 1 Shortfall 12277.8 Penalty 2269.55 MPM 0.740051
Run 458 Iterative Improvement: Value 13200.5 Cost 641 PUs 641 Connection 10290 Missing 1 Shortfall 12277.8 Penalty 2269.55 MPM 0.740051

Run 457: Using Calculated Tinit = 197.008 Tcool = 0.998985
Run 457 Init: Value 187847 Cost 3950 PUs 3950 Connection 177651 Missing 1 Shortfall 34059.4 Penalty 6246.25 MPM 0.369297
Run 457 ThermalAnnealing: Value 12489.9 Cost 710 PUs 710 Connection 9510 Missing 1 Shortfall 12279.5 Penalty 2269.86 MPM 0.740051
Run 457 Iterative Improvement: Value 12418.9 Cost 699 PUs 699 Connection 9450 Missing 1 Shortfall 12279.5 Penalty 2269.86 MPM 0.740051

Run 459: Using Calculated Tinit = 195.745 Tcool = 0.999002
Run 459 Init: Value 189134 Cost 3891 PUs 3891 Connection 179015 Missing 1 Shortfall 33964.8 Penalty 6228.44 MPM 0.371888
Run 459 ThermalAnnealing: Value 12923.7 Cost 634 PUs 634 Connection 10020 Missing 1 Shortfall 12278.6 Penalty 2269.7 MPM 0.740051
Run 459 Iterative Improvement: Value 12923.7 Cost 634 PUs 634 Connection 10020 Missing 1 Shortfall 12278.6 Penalty 2269.7 MPM 0.740051

Run 460: Using Calculated Tinit = 196.114 Tcool = 0.998657
Run 460 Init: Value 190449 Cost 3928 PUs 3928 Connection 179737 Missing 1 Shortfall 37022.2 Penalty 6784.05 MPM 0.324565
Run 460 ThermalAnnealing: Value 12862.3 Cost 602 PUs 602 Connection 9990 Missing 1 Shortfall 12281.8 Penalty 2270.28 MPM 0.740051
Run 460 Iterative Improvement: Value 12862.3 Cost 602 PUs 602 Connection 9990 Missing 1 Shortfall 12281.8 Penalty 2270.28 MPM 0.740051

Run 462: Using Calculated Tinit = 191.089 Tcool = 0.99877
Run 462 Init: Value 190093 Cost 3875 PUs 3875 Connection 178748 Missing 2 Shortfall 40941.4 Penalty 7470.05 MPM 0.311662
Run 462 ThermalAnnealing: Value 13478 Cost 708 PUs 708 Connection 10500 Missing 1 Shortfall 12280.4 Penalty 2270.02 MPM 0.740051
Run 462 Iterative Improvement: Value 13478 Cost 708 PUs 708 Connection 10500 Missing 1 Shortfall 12280.4 Penalty 2270.02 MPM 0.740051

Run 461: Using Calculated Tinit = 191.488 Tcool = 0.999027
Run 461 Init: Value 189555 Cost 3882 PUs 3882 Connection 178475 Missing 2 Shortfall 39674.4 Penalty 7197.72 MPM 0.407965
Run 461 ThermalAnnealing: Value 12364 Cost 644 PUs 644 Connection 9450 Missing 1 Shortfall 12280.2 Penalty 2269.99 MPM 0.740051
Run 461 Iterative Improvement: Value 12364 Cost 644 PUs 644 Connection 9450 Missing 1 Shortfall 12280.2 Penalty 2269.99 MPM 0.740051

Run 463: Using Calculated Tinit = 190.843 Tcool = 0.998855
Run 463 Init: Value 191267 Cost 3872 PUs 3872 Connection 179744 Missing 2 Shortfall 42023 Penalty 7650.56 MPM 0.324151
Run 463 ThermalAnnealing: Value 11518.6 Cost 609 PUs 609 Connection 8640 Missing 1 Shortfall 12277.8 Penalty 2269.55 MPM 0.740051
Run 463 Iterative Improvement: Value 11518.6 Cost 609 PUs 609 Connection 8640 Missing 1 Shortfall 12277.8 Penalty 2269.55 MPM 0.740051
Run 458 is finished (out of 1000). 
Run 464: Using Calculated Tinit = 188.5 Tcool = 0.998989
Run 464 Init: Value 190991 Cost 3943 PUs 3943 Connection 179574 Missing 2 Shortfall 41127.1 Penalty 7474.24 MPM 0.362667
Run 464 ThermalAnnealing: Value 12160.5 Cost 621 PUs 621 Connection 9270 Missing 1 Shortfall 12277.4 Penalty 2269.48 MPM 0.740051
Run 464 Iterative Improvement: Value 12160.5 Cost 621 PUs 621 Connection 9270 Missing 1 Shortfall 12277.4 Penalty 2269.48 MPM 0.740051
Time passed so far is 44 secs 
Run 457 is finished (out of 1000). Time passed so far is 44 secs 
Run 459 is finished (out of 1000). Time passed so far is 44 secs 
Run 460 is finished (out of 1000). Time passed so far is 44 secs 
Run 462 is finished (out of 1000). Time passed so far is 44 secs 
Run 461 is finished (out of 1000). Time passed so far is 44 secs 
Run 463 is finished (out of 1000). Time passed so far is 44 secs 
Run 464 is finished (out of 1000). Time passed so far is 44 secs 

Run 465: Using Calculated Tinit = 185.418 Tcool = 0.998662
Run 465 Init: Value 189452 Cost 3991 PUs 3991 Connection 179751 Missing 1 Shortfall 31118.9 Penalty 5709.7 MPM 0.418864
Run 465 ThermalAnnealing: Value 13095.7 Cost 686 PUs 686 Connection 10140 Missing 1 Shortfall 12278.7 Penalty 2269.72 MPM 0.740051
Run 465 Iterative Improvement: Value 13095.7 Cost 686 PUs 686 Connection 10140 Missing 1 Shortfall 12278.7 Penalty 2269.72 MPM 0.740051

Run 466: Using Calculated Tinit = 188.286 Tcool = 0.998661
Run 466 Init: Value 187081 Cost 3871 PUs 3871 Connection 177211 Missing 1 Shortfall 32625.6 Penalty 5999.46 MPM 0.366403
Run 466 ThermalAnnealing: Value 12767.3 Cost 627 PUs 627 Connection 9870 Missing 1 Shortfall 12281.7 Penalty 2270.26 MPM 0.740051
Run 466 Iterative Improvement: Value 12767.3 Cost 627 PUs 627 Connection 9870 Missing 1 Shortfall 12281.7 Penalty 2270.26 MPM 0.740051

Run 468: Using Calculated Tinit = 192.848 Tcool = 0.998794
Run 468 Init: Value 188379 Cost 3946 PUs 3946 Connection 177595 Missing 2 Shortfall 37515.5 Penalty 6838.22 MPM 0.381567
Run 468 ThermalAnnealing: Value 12563.5 Cost 574 PUs 574 Connection 9720 Missing 1 Shortfall 12277.4 Penalty 2269.48 MPM 0.740051
Run 468 Iterative Improvement: Value 12563.5 Cost 574 PUs 574 Connection 9720 Missing 1 Shortfall 12277.4 Penalty 2269.48 MPM 0.740051

Run 467: Using Calculated Tinit = 191.171 Tcool = 0.99877
Run 467 Init: Value 192064 Cost 3862 PUs 3862 Connection 180205 Missing 2 Shortfall 44168.6 Penalty 7997.2 MPM 0.369814
Run 467 ThermalAnnealing: Value 12651.8 Cost 692 PUs 692 Connection 9690 Missing 1 Shortfall 12278.9 Penalty 2269.76 MPM 0.740051
Run 467 Iterative Improvement: Value 12651.8 Cost 692 PUs 692 Connection 9690 Missing 1 Shortfall 12278.9 Penalty 2269.76 MPM 0.740051
Run 465 is finished (out of 1000). 
Run 471: Using Calculated Tinit = 194.821 Tcool = 0.998657
Run 471 Init: Value 189787 Cost 3976 PUs 3976 Connection 178845 Missing 2 Shortfall 38281.8 Penalty 6965.89 MPM 0.390835
Run 471 ThermalAnnealing: Value 11865.6 Cost 566 PUs 566 Connection 9030 Missing 1 Shortfall 12278 Penalty 2269.59 MPM 0.740051
Run 471 Iterative Improvement: Value 11865.6 Cost 566 PUs 566 Connection 9030 Missing 1 Shortfall 12278 Penalty 2269.59 MPM 0.740051

Run 469: Using Calculated Tinit = 196.311 Tcool = 0.998968
Run 469 Init: Value 186665 Cost 3973 PUs 3973 Connection 175628 Missing 2 Shortfall 38629.1 Penalty 7064.32 MPM 0.321086
Run 469 ThermalAnnealing: Value 11666.8 Cost 577 PUs 577 Connection 8820 Missing 1 Shortfall 12279.4 Penalty 2269.84 MPM 0.740051
Run 469 Iterative Improvement: Value 11666.8 Cost 577 PUs 577 Connection 8820 Missing 1 Shortfall 12279.4 Penalty 2269.84 MPM 0.740051

Run 470: Using Calculated Tinit = 190.265 Tcool = 0.998971
Run 470 Init: Value 186618 Cost 3956 PUs 3956 Connection 176761 Missing 1 Shortfall 32118.5 Penalty 5901.28 MPM 0.385225
Run 470 ThermalAnnealing: Value 12069.5 Cost 620 PUs 620 Connection 9180 Missing 1 Shortfall 12277.4 Penalty 2269.48 MPM 0.740051
Run 470 Iterative Improvement: Value 12069.5 Cost 620 PUs 620 Connection 9180 Missing 1 Shortfall 12277.4 Penalty 2269.48 MPM 0.740051

Run 472: Using Calculated Tinit = 190.55 Tcool = 0.99877
Run 472 Init: Value 189508 Cost 3873 PUs 3873 Connection 179988 Missing 1 Shortfall 30611.1 Penalty 5647.02 MPM 0.372702
Run 472 ThermalAnnealing: Value 12232.5 Cost 603 PUs 603 Connection 9360 Missing 1 Shortfall 12277.4 Penalty 2269.48 MPM 0.740051
Run 472 Iterative Improvement: Value 12232.5 Cost 603 PUs 603 Connection 9360 Missing 1 Shortfall 12277.4 Penalty 2269.48 MPM 0.740051
Time passed so far is 44 secs 
Run 466 is finished (out of 1000). Time passed so far is 44 secs 
Run 468 is finished (out of 1000). Time passed so far is 44 secs 
Run 467 is finished (out of 1000). Time passed so far is 44 secs 
Run 471 is finished (out of 1000). Time passed so far is 44 secs 
Run 469 is finished (out of 1000). Time passed so far is 44 secs 
Run 470 is finished (out of 1000). Time passed so far is 44 secs 
Run 472 is finished (out of 1000). Time passed so far is 44 secs 

Run 473: Using Calculated Tinit = 196.311 Tcool = 0.998657
Run 473 Init: Value 189902 Cost 3898 PUs 3898 Connection 179215 Missing 2 Shortfall 37271.6 Penalty 6789.05 MPM 0.394199
Run 473 ThermalAnnealing: Value 12513.2 Cost 613 PUs 613 Connection 9630 Missing 1 Shortfall 12281.4 Penalty 2270.2 MPM 0.740051
Run 473 Iterative Improvement: Value 12513.2 Cost 613 PUs 613 Connection 9630 Missing 1 Shortfall 12281.4 Penalty 2270.2 MPM 0.740051

Run 474: Using Calculated Tinit = 190.265 Tcool = 0.998748
Run 474 Init: Value 188763 Cost 3852 PUs 3852 Connection 178997 Missing 1 Shortfall 32200 Penalty 5914.26 MPM 0.387313
Run 474 ThermalAnnealing: Value 12433.3 Cost 623 PUs 623 Connection 9540 Missing 1 Shortfall 12282 Penalty 2270.32 MPM 0.740051
Run 474 Iterative Improvement: Value 12433.3 Cost 623 PUs 623 Connection 9540 Missing 1 Shortfall 12282 Penalty 2270.32 MPM 0.740051

Run 475: Using Calculated Tinit = 194.252 Tcool = 0.998587
Run 475 Init: Value 187708 Cost 3852 PUs 3852 Connection 175948 Missing 2 Shortfall 43845.4 Penalty 7907.5 MPM 0.431225
Run 475 ThermalAnnealing: Value 12380.9 Cost 631 PUs 631 Connection 9480 Missing 1 Shortfall 12279.8 Penalty 2269.91 MPM 0.740051
Run 475 Iterative Improvement: Value 12380.9 Cost 631 PUs 631 Connection 9480 Missing 1 Shortfall 12279.8 Penalty 2269.91 MPM 0.740051

Run 476: Using Calculated Tinit = 197.057 Tcool = 0.998586
Run 476 Init: Value 187534 Cost 3921 PUs 3921 Connection 177844 Missing 1 Shortfall 31365.4 Penalty 5769.05 MPM 0.388454
Run 476 ThermalAnnealing: Value 14567.1 Cost 777 PUs 777 Connection 11520 Missing 1 Shortfall 12280.9 Penalty 2270.12 MPM 0.740051
Run 476 Iterative Improvement: Value 14567.1 Cost 777 PUs 777 Connection 11520 Missing 1 Shortfall 12280.9 Penalty 2270.12 MPM 0.740051

Run 477: Using Calculated Tinit = 197.057 Tcool = 0.998792
Run 477 Init: Value 189325 Cost 3838 PUs 3838 Connection 178329 Missing 2 Shortfall 39168.1 Penalty 7157.64 MPM 0.340208
Run 477 ThermalAnnealing: Value 12331.8 Cost 609 PUs 609 Connection 9450 Missing 1 Shortfall 12295.5 Penalty 2272.8 MPM 0.740051
Run 477 Iterative Improvement: Value 12331.8 Cost 609 PUs 609 Connection 9450 Missing 1 Shortfall 12295.5 Penalty 2272.8 MPM 0.740051

Run 478: Using Calculated Tinit = 197.057 Tcool = 0.998744
Run 478 Init: Value 188622 Cost 3974 PUs 3974 Connection 178866 Missing 1 Shortfall 31468 Penalty 5781.76 MPM 0.397706
Run 478 ThermalAnnealing: Value 13393.2 Cost 623 PUs 623 Connection 10500 Missing 1 Shortfall 12281.4 Penalty 2270.21 MPM 0.740051
Run 478 Iterative Improvement: Value 13393.2 Cost 623 PUs 623 Connection 10500 Missing 1 Shortfall 12281.4 Penalty 2270.21 MPM 0.740051
Run 473 is finished (out of 1000). Time passed so far is 45 secs 
Run 474 is finished (out of 1000). 
Run 480: Using Calculated Tinit = 174.943 Tcool = 0.998779
Run 480 Init: Value 188989 Cost 3841 PUs 3841 Connection 178269 Missing 1 Shortfall 37547.1 Penalty 6878.79 MPM 0.317618
Run 480 ThermalAnnealing: Value 12114.2 Cost 604 PUs 604 Connection 9240 Missing 1 Shortfall 12281.3 Penalty 2270.19 MPM 0.740051
Run 480 Iterative Improvement: Value 12114.2 Cost 604 PUs 604 Connection 9240 Missing 1 Shortfall 12281.3 Penalty 2270.19 MPM 0.740051

Run 479: Using Calculated Tinit = 196.311 Tcool = 0.998745
Run 479 Init: Value 188067 Cost 3939 PUs 3939 Connection 179170 Missing 1 Shortfall 26955 Penalty 4957.91 MPM 0.474318
Run 479 ThermalAnnealing: Value 12271 Cost 581 PUs 581 Connection 9420 Missing 1 Shortfall 12280.5 Penalty 2270.05 MPM 0.740051
Run 479 Iterative Improvement: Value 12271 Cost 581 PUs 581 Connection 9420 Missing 1 Shortfall 12280.5 Penalty 2270.05 MPM 0.740051
Time passed so far is 45 secs 
Run 475 is finished (out of 1000). Time passed so far is 45 secs 
Run 476 is finished (out of 1000). Time passed so far is 45 secs 
Run 477 is finished (out of 1000). Time passed so far is 45 secs 
Run 478 is finished (out of 1000). 
Run 481: Using Calculated Tinit = 197.057 Tcool = 0.998744
Run 481 Init: Value 188054 Cost 3832 PUs 3832 Connection 176888 Missing 2 Shortfall 40308.5 Penalty 7334.19 MPM 0.359449
Run 481 ThermalAnnealing: Value 12390.8 Cost 581 PUs 581 Connection 9540 Missing 1 Shortfall 12279.1 Penalty 2269.78 MPM 0.740051
Run 481 Iterative Improvement: Value 12390.8 Cost 581 PUs 581 Connection 9540 Missing 1 Shortfall 12279.1 Penalty 2269.78 MPM 0.740051
Time passed so far is 45 secs 
Run 480 is finished (out of 1000). Time passed so far is 45 secs 
Run 479 is finished (out of 1000). Time passed so far is 45 secs 
Run 481 is finished (out of 1000). Time passed so far is 45 secs 

Run 482: Using Calculated Tinit = 185.555 Tcool = 0.998662
Run 482 Init: Value 189895 Cost 3921 PUs 3921 Connection 178666 Missing 2 Shortfall 40253.6 Penalty 7307.77 MPM 0.390276
Run 482 ThermalAnnealing: Value 13169.7 Cost 610 PUs 610 Connection 10290 Missing 1 Shortfall 12278.6 Penalty 2269.7 MPM 0.740051
Run 482 Iterative Improvement: Value 13169.7 Cost 610 PUs 610 Connection 10290 Missing 1 Shortfall 12278.6 Penalty 2269.7 MPM 0.740051

Run 483: Using Calculated Tinit = 195.871 Tcool = 0.998889
Run 483 Init: Value 188592 Cost 3969 PUs 3969 Connection 179309 Missing 1 Shortfall 28769.3 Penalty 5313.68 MPM 0.398752
Run 483 ThermalAnnealing: Value 13002.1 Cost 652 PUs 652 Connection 10080 Missing 1 Shortfall 12281 Penalty 2270.14 MPM 0.740051
Run 483 Iterative Improvement: Value 13002.1 Cost 652 PUs 652 Connection 10080 Missing 1 Shortfall 12281 Penalty 2270.14 MPM 0.740051

Run 484: Using Calculated Tinit = 191.488 Tcool = 0.99877
Run 484 Init: Value 187661 Cost 3910 PUs 3910 Connection 177789 Missing 1 Shortfall 32510.3 Penalty 5962.39 MPM 0.397554
Run 484 ThermalAnnealing: Value 12618.4 Cost 628 PUs 628 Connection 9720 Missing 1 Shortfall 12282.4 Penalty 2270.4 MPM 0.740051
Run 484 Iterative Improvement: Value 12618.4 Cost 628 PUs 628 Connection 9720 Missing 1 Shortfall 12282.4 Penalty 2270.4 MPM 0.740051

Run 485: Using Calculated Tinit = 196.291 Tcool = 0.998767
Run 485 Init: Value 188087 Cost 4015 PUs 4015 Connection 178157 Missing 1 Shortfall 32186.5 Penalty 5915.02 MPM 0.381668
Run 485 ThermalAnnealing: Value 11611 Cost 611 PUs 611 Connection 8730 Missing 1 Shortfall 12280.3 Penalty 2270 MPM 0.740051
Run 485 Iterative Improvement: Value 11611 Cost 611 PUs 611 Connection 8730 Missing 1 Shortfall 12280.3 Penalty 2270 MPM 0.740051
Run 482 is finished (out of 1000). 
Run 487: Using Calculated Tinit = 178.034 Tcool = 0.998862
Run 487 Init: Value 186935 Cost 3951 PUs 3951 Connection 176993 Missing 1 Shortfall 32409 Penalty 5990.81 MPM 0.313805
Run 487 ThermalAnnealing: Value 12334.9 Cost 615 PUs 615 Connection 9450 Missing 1 Shortfall 12279.4 Penalty 2269.85 MPM 0.740051
Run 487 Iterative Improvement: Value 12334.9 Cost 615 PUs 615 Connection 9450 Missing 1 Shortfall 12279.4 Penalty 2269.85 MPM 0.740051

Run 486: Using Calculated Tinit = 192.071 Tcool = 0.999027
Run 486 Init: Value 189668 Cost 3853 PUs 3853 Connection 178567 Missing 2 Shortfall 39827.3 Penalty 7247.91 MPM 0.364779
Run 486 ThermalAnnealing: Value 12475 Cost 605 PUs 605 Connection 9600 Missing 1 Shortfall 12280 Penalty 2269.95 MPM 0.740051
Run 486 Iterative Improvement: Value 12474.2 Cost 604 PUs 604 Connection 9600 Missing 1 Shortfall 12281.5 Penalty 2270.23 MPM 0.740051

Run 489: Using Calculated Tinit = 194.682 Tcool = 0.998768
Run 489 Init: Value 191949 Cost 3950 PUs 3950 Connection 180095 Missing 2 Shortfall 43246.8 Penalty 7904.04 MPM 0.2486
Run 489 ThermalAnnealing: Value 12265.2 Cost 605 PUs 605 Connection 9390 Missing 1 Shortfall 12281.5 Penalty 2270.22 MPM 0.740051
Run 489 Iterative Improvement: Value 12265.2 Cost 605 PUs 605 Connection 9390 Missing 1 Shortfall 12281.5 Penalty 2270.22 MPM 0.740051

Run 488: Using Calculated Tinit = 196.031 Tcool = 0.999063
Run 488 Init: Value 190864 Cost 3956 PUs 3956 Connection 180702 Missing 2 Shortfall 33969.1 Penalty 6205.95 MPM 0.414232
Run 488 ThermalAnnealing: Value 13294.6 Cost 615 PUs 615 Connection 10410 Missing 1 Shortfall 12278.1 Penalty 2269.61 MPM 0.740051
Run 488 Iterative Improvement: Value 13294.6 Cost 615 PUs 615 Connection 10410 Missing 1 Shortfall 12278.1 Penalty 2269.61 MPM 0.740051
Time passed so far is 46 secs 
Run 483 is finished (out of 1000). Time passed so far is 46 secs 
Run 484 is finished (out of 1000). Time passed so far is 46 secs 
Run 485 is finished (out of 1000). Time passed so far is 46 secs 
Run 487 is finished (out of 1000). Time passed so far is 46 secs 
Run 486 is finished (out of 1000). Time passed so far is 46 secs 
Run 489 is finished (out of 1000). Time passed so far is 46 secs 
Run 488 is finished (out of 1000). Time passed so far is 46 secs 

Run 490: Using Calculated Tinit = 190.675 Tcool = 0.99866
Run 490 Init: Value 189504 Cost 3962 PUs 3962 Connection 178244 Missing 2 Shortfall 40082.2 Penalty 7298.17 MPM 0.353645
Run 490 ThermalAnnealing: Value 12297.5 Cost 578 PUs 578 Connection 9450 Missing 1 Shortfall 12277.4 Penalty 2269.48 MPM 0.740051
Run 490 Iterative Improvement: Value 12297.5 Cost 578 PUs 578 Connection 9450 Missing 1 Shortfall 12277.4 Penalty 2269.48 MPM 0.740051

Run 492: Using Calculated Tinit = 189.833 Tcool = 0.999
Run 492 Init: Value 189406 Cost 3938 PUs 3938 Connection 178638 Missing 1 Shortfall 37305.7 Penalty 6829.98 MPM 0.330343
Run 492 ThermalAnnealing: Value 12792.6 Cost 646 PUs 646 Connection 9870 Missing 1 Shortfall 12316.3 Penalty 2276.62 MPM 0.740051
Run 492 Iterative Improvement: Value 12792.6 Cost 646 PUs 646 Connection 9870 Missing 1 Shortfall 12316.3 Penalty 2276.62 MPM 0.740051

Run 491: Using Calculated Tinit = 190.265 Tcool = 0.998589
Run 491 Init: Value 188909 Cost 3819 PUs 3819 Connection 178204 Missing 1 Shortfall 37616.4 Penalty 6886.3 MPM 0.341788
Run 491 ThermalAnnealing: Value 12726.8 Cost 617 PUs 617 Connection 9840 Missing 1 Shortfall 12279.2 Penalty 2269.81 MPM 0.740051
Run 491 Iterative Improvement: Value 12726.8 Cost 617 PUs 617 Connection 9840 Missing 1 Shortfall 12279.2 Penalty 2269.81 MPM 0.740051

Run 493: Using Calculated Tinit = 193.885 Tcool = 0.999064
Run 493 Init: Value 187313 Cost 3963 PUs 3963 Connection 176850 Missing 2 Shortfall 35659.4 Penalty 6500 MPM 0.411981
Run 493 ThermalAnnealing: Value 12387.5 Cost 698 PUs 698 Connection 9420 Missing 1 Shortfall 12277.4 Penalty 2269.48 MPM 0.740051
Run 493 Iterative Improvement: Value 12387.5 Cost 698 PUs 698 Connection 9420 Missing 1 Shortfall 12277.4 Penalty 2269.48 MPM 0.740051

Run 494: Using Calculated Tinit = 190.714 Tcool = 0.998747
Run 494 Init: Value 189059 Cost 3886 PUs 3886 Connection 178670 Missing 1 Shortfall 35533.9 Penalty 6503.5 MPM 0.365988
Run 494 ThermalAnnealing: Value 12779.5 Cost 700 PUs 700 Connection 9810 Missing 1 Shortfall 12277.5 Penalty 2269.5 MPM 0.740051
Run 494 Iterative Improvement: Value 12779.5 Cost 700 PUs 700 Connection 9810 Missing 1 Shortfall 12277.5 Penalty 2269.5 MPM 0.740051

Run 497: Using Calculated Tinit = 180.117 Tcool = 0.998753
Run 497 Init: Value 189852 Cost 3915 PUs 3915 Connection 179491 Missing 1 Shortfall 35175.7 Penalty 6445.72 MPM 0.37004
Run 497 ThermalAnnealing: Value 12807.3 Cost 577 PUs 577 Connection 9960 Missing 1 Shortfall 12282 Penalty 2270.32 MPM 0.740051
Run 497 Iterative Improvement: Value 12807.3 Cost 577 PUs 577 Connection 9960 Missing 1 Shortfall 12282 Penalty 2270.32 MPM 0.740051

Run 495: Using Calculated Tinit = 196.311 Tcool = 0.999
Run 495 Init: Value 188183 Cost 3951 PUs 3951 Connection 177272 Missing 2 Shortfall 38112.4 Penalty 6959.83 MPM 0.348407
Run 495 ThermalAnnealing: Value 12553.3 Cost 630 PUs 630 Connection 9630 Missing 1 Shortfall 12407.4 Penalty 2293.34 MPM 0.740051
Run 495 Iterative Improvement: Value 12553.3 Cost 630 PUs 630 Connection 9630 Missing 1 Shortfall 12407.4 Penalty 2293.34 MPM 0.740051
Run 490 is finished (out of 1000). 
Run 496: Using Calculated Tinit = 182.56 Tcool = 0.999056
Run 496 Init: Value 189078 Cost 3924 PUs 3924 Connection 178845 Missing 1 Shortfall 34455.7 Penalty 6309.04 MPM 0.379989
Run 496 ThermalAnnealing: Value 12565.5 Cost 636 PUs 636 Connection 9660 Missing 1 Shortfall 12277.4 Penalty 2269.48 MPM 0.740051
Run 496 Iterative Improvement: Value 12565.5 Cost 636 PUs 636 Connection 9660 Missing 1 Shortfall 12277.4 Penalty 2269.48 MPM 0.740051
Time passed so far is 47 secs 
Run 492 is finished (out of 1000). Time passed so far is 47 secs 
Run 491 is finished (out of 1000). Time passed so far is 47 secs 
Run 493 is finished (out of 1000). Time passed so far is 47 secs 
Run 494 is finished (out of 1000). Time passed so far is 47 secs 
Run 497 is finished (out of 1000). Time passed so far is 47 secs 
Run 495 is finished (out of 1000). Time passed so far is 47 secs 
Run 496 is finished (out of 1000). Time passed so far is 47 secs 

Run 498: Using Calculated Tinit = 196.311 Tcool = 0.998767
Run 498 Init: Value 189521 Cost 3936 PUs 3936 Connection 178604 Missing 2 Shortfall 38383.6 Penalty 6980.62 MPM 0.396119
Run 498 ThermalAnnealing: Value 11898.3 Cost 568 PUs 568 Connection 9060 Missing 1 Shortfall 12282.2 Penalty 2270.3 MPM 0.740051
Run 498 Iterative Improvement: Value 11898.3 Cost 568 PUs 568 Connection 9060 Missing 1 Shortfall 12282.2 Penalty 2270.3 MPM 0.740051

Run 499: Using Calculated Tinit = 191.067 Tcool = 0.998747
Run 499 Init: Value 190306 Cost 3882 PUs 3882 Connection 178035 Missing 2 Shortfall 46125.4 Penalty 8389.08 MPM 0.273407
Run 499 ThermalAnnealing: Value 12131.2 Cost 591 PUs 591 Connection 9270 Missing 1 Shortfall 12281.2 Penalty 2270.17 MPM 0.740051
Run 499 Iterative Improvement: Value 12131.2 Cost 591 PUs 591 Connection 9270 Missing 1 Shortfall 12281.2 Penalty 2270.17 MPM 0.740051

Run 500: Using Calculated Tinit = 197.057 Tcool = 0.998767
Run 500 Init: Value 186024 Cost 3885 PUs 3885 Connection 175166 Missing 2 Shortfall 38232.9 Penalty 6972.64 MPM 0.394834
Run 500 ThermalAnnealing: Value 12979.6 Cost 630 PUs 630 Connection 10080 Missing 1 Shortfall 12278.3 Penalty 2269.64 MPM 0.740051
Run 500 Iterative Improvement: Value 12979.6 Cost 630 PUs 630 Connection 10080 Missing 1 Shortfall 12278.3 Penalty 2269.64 MPM 0.740051

Run 501: Using Calculated Tinit = 189.318 Tcool = 0.998771
Run 501 Init: Value 186953 Cost 4029 PUs 4029 Connection 176800 Missing 1 Shortfall 33127.2 Penalty 6123.56 MPM 0.2986
Run 501 ThermalAnnealing: Value 12533.5 Cost 574 PUs 574 Connection 9690 Missing 1 Shortfall 12277.4 Penalty 2269.48 MPM 0.740051
Run 501 Iterative Improvement: Value 12533.5 Cost 574 PUs 574 Connection 9690 Missing 1 Shortfall 12277.4 Penalty 2269.48 MPM 0.740051

Run 502: Using Calculated Tinit = 195.992 Tcool = 0.998767
Run 502 Init: Value 190319 Cost 3891 PUs 3891 Connection 179176 Missing 2 Shortfall 39588.1 Penalty 7252.49 MPM 0.413646
Run 502 ThermalAnnealing: Value 13214.7 Cost 655 PUs 655 Connection 10290 Missing 1 Shortfall 12278.8 Penalty 2269.73 MPM 0.740051
Run 502 Iterative Improvement: Value 13214.7 Cost 655 PUs 655 Connection 10290 Missing 1 Shortfall 12278.8 Penalty 2269.73 MPM 0.740051

Run 503: Using Calculated Tinit = 190.616 Tcool = 0.99877
Run 503 Init: Value 187149 Cost 3906 PUs 3906 Connection 177849 Missing 1 Shortfall 29373.5 Penalty 5393.52 MPM 0.443985
Run 503 ThermalAnnealing: Value 12018 Cost 598 PUs 598 Connection 9150 Missing 1 Shortfall 12280.1 Penalty 2269.97 MPM 0.740051
Run 503 Iterative Improvement: Value 12018 Cost 598 PUs 598 Connection 9150 Missing 1 Shortfall 12280.1 Penalty 2269.97 MPM 0.740051

Run 505: Using Calculated Tinit = 179.591 Tcool = 0.998776
Run 505 Init: Value 190122 Cost 3893 PUs 3893 Connection 179287 Missing 2 Shortfall 38088.5 Penalty 6941.83 MPM 0.373657
Run 505 ThermalAnnealing: Value 12552 Cost 622 PUs 622 Connection 9660 Missing 1 Shortfall 12280.4 Penalty 2270.03 MPM 0.740051
Run 505 Iterative Improvement: Value 12552 Cost 622 PUs 622 Connection 9660 Missing 1 Shortfall 12280.4 Penalty 2270.03 MPM 0.740051

Run 504: Using Calculated Tinit = 186.44 Tcool = 0.998772
Run 504 Init: Value 191630 Cost 3945 PUs 3945 Connection 180109 Missing 2 Shortfall 41745.3 Penalty 7575.57 MPM 0.373155
Run 504 ThermalAnnealing: Value 13325.9 Cost 586 PUs 586 Connection 10470 Missing 1 Shortfall 12279.5 Penalty 2269.87 MPM 0.740051
Run 504 Iterative Improvement: Value 13325.9 Cost 586 PUs 586 Connection 10470 Missing 1 Shortfall 12279.5 Penalty 2269.87 MPM 0.740051
Run 498 is finished (out of 1000). Time passed so far is 48 secs 
Run 499 is finished (out of 1000). Time passed so far is 48 secs 
Run 500 is finished (out of 1000). Time passed so far is 48 secs 
Run 501 is finished (out of 1000). Time passed so far is 48 secs 
Run 502 is finished (out of 1000). Time passed so far is 48 secs 
Run 503 is finished (out of 1000). Time passed so far is 48 secs 
Run 505 is finished (out of 1000). Time passed so far is 48 secs 
Run 504 is finished (out of 1000). Time passed so far is 48 secs 

Run 506: Using Calculated Tinit = 182.356 Tcool = 0.998775
Run 506 Init: Value 188465 Cost 3932 PUs 3932 Connection 177898 Missing 1 Shortfall 36100.8 Penalty 6634.63 MPM 0.305968
Run 506 ThermalAnnealing: Value 12830.7 Cost 631 PUs 631 Connection 9930 Missing 1 Shortfall 12278.3 Penalty 2269.65 MPM 0.740051
Run 506 Iterative Improvement: Value 12830.7 Cost 631 PUs 631 Connection 9930 Missing 1 Shortfall 12278.3 Penalty 2269.65 MPM 0.740051

Run 507: Using Calculated Tinit = 190.307 Tcool = 0.998748
Run 507 Init: Value 186961 Cost 3954 PUs 3954 Connection 177190 Missing 1 Shortfall 31531.4 Penalty 5816.92 MPM 0.353651
Run 507 ThermalAnnealing: Value 13362 Cost 652 PUs 652 Connection 10440 Missing 1 Shortfall 12280.4 Penalty 2270.03 MPM 0.740051
Run 507 Iterative Improvement: Value 13362 Cost 652 PUs 652 Connection 10440 Missing 1 Shortfall 12280.4 Penalty 2270.03 MPM 0.740051

Run 508: Using Calculated Tinit = 195.562 Tcool = 0.998657
Run 508 Init: Value 187599 Cost 3944 PUs 3944 Connection 177506 Missing 2 Shortfall 33753.3 Penalty 6148.65 MPM 0.450525
Run 508 ThermalAnnealing: Value 11637.5 Cost 578 PUs 578 Connection 8790 Missing 1 Shortfall 12277.4 Penalty 2269.48 MPM 0.740051
Run 508 Iterative Improvement: Value 11637.5 Cost 578 PUs 578 Connection 8790 Missing 1 Shortfall 12277.4 Penalty 2269.48 MPM 0.740051

Run 509: Using Calculated Tinit = 194.364 Tcool = 0.998658
Run 509 Init: Value 188502 Cost 3974 PUs 3974 Connection 177868 Missing 1 Shortfall 36370.9 Penalty 6660.19 MPM 0.34468
Run 509 ThermalAnnealing: Value 12003.7 Cost 584 PUs 584 Connection 9150 Missing 1 Shortfall 12278.9 Penalty 2269.75 MPM 0.740051
Run 509 Iterative Improvement: Value 12003.7 Cost 584 PUs 584 Connection 9150 Missing 1 Shortfall 12278.9 Penalty 2269.75 MPM 0.740051

Run 510: Using Calculated Tinit = 190.916 Tcool = 0.998659
Run 510 Init: Value 187726 Cost 3919 PUs 3919 Connection 178055 Missing 1 Shortfall 31133.9 Penalty 5752.07 MPM 0.346325
Run 510 ThermalAnnealing: Value 12154.2 Cost 704 PUs 704 Connection 9180 Missing 1 Shortfall 12281.1 Penalty 2270.16 MPM 0.740051
Run 510 Iterative Improvement: Value 12154.2 Cost 704 PUs 704 Connection 9180 Missing 1 Shortfall 12281.1 Penalty 2270.16 MPM 0.740051

Run 511: Using Calculated Tinit = 196.292 Tcool = 0.998968
Run 511 Init: Value 188364 Cost 3883 PUs 3883 Connection 177301 Missing 2 Shortfall 39438.8 Penalty 7179.76 MPM 0.366326
Run 511 ThermalAnnealing: Value 11816.5 Cost 727 PUs 727 Connection 8820 Missing 1 Shortfall 12277.4 Penalty 2269.48 MPM 0.740051
Run 511 Iterative Improvement: Value 11816.5 Cost 727 PUs 727 Connection 8820 Missing 1 Shortfall 12277.4 Penalty 2269.48 MPM 0.740051

Run 512: Using Calculated Tinit = 177.606 Tcool = 0.998755
Run 512 Init: Value 189801 Cost 3950 PUs 3950 Connection 178382 Missing 2 Shortfall 41003.7 Penalty 7469.44 MPM 0.332445
Run 512 ThermalAnnealing: Value 13076.5 Cost 607 PUs 607 Connection 10200 Missing 1 Shortfall 12277.4 Penalty 2269.48 MPM 0.740051
Run 512 Iterative Improvement: Value 13076.5 Cost 607 PUs 607 Connection 10200 Missing 1 Shortfall 12277.4 Penalty 2269.48 MPM 0.740051

Run 513: Using Calculated Tinit = 190.268 Tcool = 0.99904
Run 513 Init: Value 190502 Cost 3915 PUs 3915 Connection 179344 Missing 2 Shortfall 39847.9 Penalty 7243.07 MPM 0.430395
Run 513 ThermalAnnealing: Value 12307.5 Cost 558 PUs 558 Connection 9480 Missing 1 Shortfall 12277.4 Penalty 2269.48 MPM 0.740051
Run 513 Iterative Improvement: Value 12307.5 Cost 558 PUs 558 Connection 9480 Missing 1 Shortfall 12277.4 Penalty 2269.48 MPM 0.740051
Run 506 is finished (out of 1000). Time passed so far is 48 secs 
Run 507 is finished (out of 1000). Time passed so far is 48 secs 
Run 508 is finished (out of 1000). Time passed so far is 48 secs 
Run 509 is finished (out of 1000). Time passed so far is 49 secs 
Run 510 is finished (out of 1000). Time passed so far is 49 secs 
Run 511 is finished (out of 1000). Time passed so far is 49 secs 
Run 512 is finished (out of 1000). Time passed so far is 49 secs 
Run 513 is finished (out of 1000). Time passed so far is 49 secs 

Run 514: Using Calculated Tinit = 190.265 Tcool = 0.998589
Run 514 Init: Value 189820 Cost 3865 PUs 3865 Connection 179062 Missing 2 Shortfall 37707.9 Penalty 6893.08 MPM 0.342348
Run 514 ThermalAnnealing: Value 12858.7 Cost 569 PUs 569 Connection 10020 Missing 1 Shortfall 12278.4 Penalty 2269.66 MPM 0.740051
Run 514 Iterative Improvement: Value 12858.7 Cost 569 PUs 569 Connection 10020 Missing 1 Shortfall 12278.4 Penalty 2269.66 MPM 0.740051

Run 517: Using Calculated Tinit = 194.731 Tcool = 0.998768
Run 517 Init: Value 190969 Cost 3864 PUs 3864 Connection 179093 Missing 2 Shortfall 44152.3 Penalty 8012.13 MPM 0.358617
Run 517 ThermalAnnealing: Value 12723.5 Cost 614 PUs 614 Connection 9840 Missing 1 Shortfall 12277.4 Penalty 2269.48 MPM 0.740051
Run 517 Iterative Improvement: Value 12723.5 Cost 614 PUs 614 Connection 9840 Missing 1 Shortfall 12277.4 Penalty 2269.48 MPM 0.740051

Run 518: Using Calculated Tinit = 190.122 Tcool = 0.999052
Run 518 Init: Value 189585 Cost 3971 PUs 3971 Connection 179727 Missing 1 Shortfall 31896.1 Penalty 5886.73 MPM 0.341549
Run 518 ThermalAnnealing: Value 12283.7 Cost 594 PUs 594 Connection 9420 Missing 1 Shortfall 12278.7 Penalty 2269.71 MPM 0.740051
Run 518 Iterative Improvement: Value 12283.7 Cost 594 PUs 594 Connection 9420 Missing 1 Shortfall 12278.7 Penalty 2269.71 MPM 0.740051

Run 515: Using Calculated Tinit = 196.114 Tcool = 0.998657
Run 515 Init: Value 188810 Cost 3931 PUs 3931 Connection 179579 Missing 1 Shortfall 28695.2 Penalty 5300.23 MPM 0.39988
Run 515 ThermalAnnealing: Value 13653 Cost 613 PUs 613 Connection 10770 Missing 1 Shortfall 12280.1 Penalty 2269.97 MPM 0.740051
Run 515 Iterative Improvement: Value 13653 Cost 613 PUs 613 Connection 10770 Missing 1 Shortfall 12280.1 Penalty 2269.97 MPM 0.740051

Run 519: Using Calculated Tinit = 185.473 Tcool = 0.998592
Run 519 Init: Value 189280 Cost 3902 PUs 3902 Connection 178428 Missing 2 Shortfall 38405 Penalty 6950 MPM 0.458651
Run 519 ThermalAnnealing: Value 12313.1 Cost 593 PUs 593 Connection 9450 Missing 1 Shortfall 12280.9 Penalty 2270.13 MPM 0.740051
Run 519 Iterative Improvement: Value 12313.1 Cost 593 PUs 593 Connection 9450 Missing 1 Shortfall 12280.9 Penalty 2270.13 MPM 0.740051

Run 516: Using Calculated Tinit = 190.774 Tcool = 0.99877
Run 516 Init: Value 187299 Cost 3896 PUs 3896 Connection 177017 Missing 2 Shortfall 35081 Penalty 6385.72 MPM 0.437653
Run 516 ThermalAnnealing: Value 11856.3 Cost 646 PUs 646 Connection 8940 Missing 1 Shortfall 12281.7 Penalty 2270.27 MPM 0.740051
Run 516 Iterative Improvement: Value 11856.3 Cost 646 PUs 646 Connection 8940 Missing 1 Shortfall 12281.7 Penalty 2270.27 MPM 0.740051

Run 521: Using Calculated Tinit = 192.325 Tcool = 0.998747
Run 521 Init: Value 190369 Cost 3895 PUs 3895 Connection 178446 Missing 2 Shortfall 44513.4 Penalty 8027.62 MPM 0.437289
Run 521 ThermalAnnealing: Value 11505.5 Cost 566 PUs 566 Connection 8670 Missing 1 Shortfall 12277.4 Penalty 2269.49 MPM 0.740051
Run 521 Iterative Improvement: Value 11505.5 Cost 566 PUs 566 Connection 8670 Missing 1 Shortfall 12277.4 Penalty 2269.49 MPM 0.740051

Run 520: Using Calculated Tinit = 190.991 Tcool = 0.998795
Run 520 Init: Value 189149 Cost 3889 PUs 3889 Connection 177336 Missing 3 Shortfall 43493.9 Penalty 7924.33 MPM 0.381036
Run 520 ThermalAnnealing: Value 12613.5 Cost 684 PUs 684 Connection 9660 Missing 1 Shortfall 12277.4 Penalty 2269.48 MPM 0.740051
Run 520 Iterative Improvement: Value 12613.5 Cost 684 PUs 684 Connection 9660 Missing 1 Shortfall 12277.4 Penalty 2269.48 MPM 0.740051
Run 514 is finished (out of 1000). Time passed so far is 49 secs 
Run 517 is finished (out of 1000). Time passed so far is 49 secs 
Run 518 is finished (out of 1000). Time passed so far is 49 secs 
Run 515 is finished (out of 1000). Time passed so far is 49 secs 
Run 519 is finished (out of 1000). Time passed so far is 49 secs 
Run 516 is finished (out of 1000). Time passed so far is 49 secs 
Run 521 is finished (out of 1000). Time passed so far is 49 secs 
Run 520 is finished (out of 1000). Time passed so far is 49 secs 

Run 522: Using Calculated Tinit = 191.067 Tcool = 0.998747
Run 522 Init: Value 189707 Cost 3926 PUs 3926 Connection 179079 Missing 1 Shortfall 36611.9 Penalty 6701.6 MPM 0.345286
Run 522 ThermalAnnealing: Value 12130.5 Cost 681 PUs 681 Connection 9180 Missing 1 Shortfall 12277.4 Penalty 2269.48 MPM 0.740051
Run 522 Iterative Improvement: Value 12130.5 Cost 681 PUs 681 Connection 9180 Missing 1 Shortfall 12277.4 Penalty 2269.48 MPM 0.740051

Run 523: Using Calculated Tinit = 190.46 Tcool = 0.998589
Run 523 Init: Value 186970 Cost 3929 PUs 3929 Connection 177066 Missing 1 Shortfall 32653.7 Penalty 5974.94 MPM 0.419958
Run 523 ThermalAnnealing: Value 12881.2 Cost 591 PUs 591 Connection 10020 Missing 1 Shortfall 12281.4 Penalty 2270.22 MPM 0.740051
Run 523 Iterative Improvement: Value 12881.2 Cost 591 PUs 591 Connection 10020 Missing 1 Shortfall 12281.4 Penalty 2270.22 MPM 0.740051

Run 524: Using Calculated Tinit = 193.56 Tcool = 0.998769
Run 524 Init: Value 188498 Cost 3975 PUs 3975 Connection 177852 Missing 1 Shortfall 36374 Penalty 6671.05 MPM 0.325855
Run 524 ThermalAnnealing: Value 12666.7 Cost 587 PUs 587 Connection 9810 Missing 1 Shortfall 12278.4 Penalty 2269.65 MPM 0.740051
Run 524 Iterative Improvement: Value 12666.7 Cost 587 PUs 587 Connection 9810 Missing 1 Shortfall 12278.4 Penalty 2269.65 MPM 0.740051

Run 526: Using Calculated Tinit = 196.267 Tcool = 0.998586
Run 526 Init: Value 187726 Cost 3941 PUs 3941 Connection 176901 Missing 2 Shortfall 37768.8 Penalty 6883.54 MPM 0.378935
Run 526 ThermalAnnealing: Value 13074.1 Cost 634 PUs 634 Connection 10170 Missing 1 Shortfall 12280.9 Penalty 2270.12 MPM 0.740051
Run 526 Iterative Improvement: Value 13074.1 Cost 634 PUs 634 Connection 10170 Missing 1 Shortfall 12280.9 Penalty 2270.12 MPM 0.740051

Run 525: Using Calculated Tinit = 197.057 Tcool = 0.999062
Run 525 Init: Value 187628 Cost 3894 PUs 3894 Connection 176260 Missing 1 Shortfall 40797.8 Penalty 7474.3 MPM 0.2586
Run 525 ThermalAnnealing: Value 12136.8 Cost 555 PUs 555 Connection 9300 Missing 1 Shortfall 12344.1 Penalty 2281.8 MPM 0.738687
Run 525 Iterative Improvement: Value 12136.8 Cost 555 PUs 555 Connection 9300 Missing 1 Shortfall 12344.1 Penalty 2281.8 MPM 0.738687
Run 522 is finished (out of 1000). 
Run 528: Using Calculated Tinit = 196.311 Tcool = 0.998586
Run 528 Init: Value 190105 Cost 3899 PUs 3899 Connection 179114 Missing 2 Shortfall 38966.9 Penalty 7091.71 MPM 0.377825
Run 528 ThermalAnnealing: Value 12988.4 Cost 657 PUs 657 Connection 10050 Missing 1 Shortfall 12342 Penalty 2281.42 MPM 0.738687
Run 528 Iterative Improvement: Value 12988.4 Cost 657 PUs 657 Connection 10050 Missing 1 Shortfall 12342 Penalty 2281.42 MPM 0.738687

Run 527: Using Calculated Tinit = 194.364 Tcool = 0.998794
Run 527 Init: Value 189769 Cost 3935 PUs 3935 Connection 180505 Missing 1 Shortfall 29007.7 Penalty 5329.31 MPM 0.445518
Run 527 ThermalAnnealing: Value 12084.1 Cost 574 PUs 574 Connection 9240 Missing 1 Shortfall 12280.6 Penalty 2270.06 MPM 0.740051
Run 527 Iterative Improvement: Value 12084.1 Cost 574 PUs 574 Connection 9240 Missing 1 Shortfall 12280.6 Penalty 2270.06 MPM 0.740051

Run 529: Using Calculated Tinit = 196.47 Tcool = 0.998792
Run 529 Init: Value 189494 Cost 3925 PUs 3925 Connection 177973 Missing 2 Shortfall 41771.8 Penalty 7595.95 MPM 0.344372
Run 529 ThermalAnnealing: Value 13672.5 Cost 693 PUs 693 Connection 10710 Missing 1 Shortfall 12277.4 Penalty 2269.48 MPM 0.740051
Run 529 Iterative Improvement: Value 13672.5 Cost 693 PUs 693 Connection 10710 Missing 1 Shortfall 12277.4 Penalty 2269.48 MPM 0.740051
Time passed so far is 50 secs 
Run 523 is finished (out of 1000). Time passed so far is 50 secs 
Run 524 is finished (out of 1000). Time passed so far is 50 secs 
Run 526 is finished (out of 1000). Time passed so far is 50 secs 
Run 525 is finished (out of 1000). Time passed so far is 50 secs 
Run 528 is finished (out of 1000). Time passed so far is 50 secs 
Run 527 is finished (out of 1000). Time passed so far is 50 secs 
Run 529 is finished (out of 1000). Time passed so far is 50 secs 

Run 530: Using Calculated Tinit = 191.879 Tcool = 0.998974
Run 530 Init: Value 189704 Cost 3937 PUs 3937 Connection 178298 Missing 2 Shortfall 41199.9 Penalty 7469.48 MPM 0.394312
Run 530 ThermalAnnealing: Value 12217.5 Cost 588 PUs 588 Connection 9360 Missing 1 Shortfall 12277.4 Penalty 2269.48 MPM 0.740051
Run 530 Iterative Improvement: Value 12217.5 Cost 588 PUs 588 Connection 9360 Missing 1 Shortfall 12277.4 Penalty 2269.48 MPM 0.740051

Run 535: Using Calculated Tinit = 196.289 Tcool = 0.998968
Run 535 Init: Value 188000 Cost 3955 PUs 3955 Connection 177710 Missing 1 Shortfall 34474.6 Penalty 6335.14 MPM 0.338403
Run 535 ThermalAnnealing: Value 11905.6 Cost 640 PUs 640 Connection 8970 Missing 1 Shortfall 12419.6 Penalty 2295.59 MPM 0.740051
Run 535 Iterative Improvement: Value 11905.6 Cost 640 PUs 640 Connection 8970 Missing 1 Shortfall 12419.6 Penalty 2295.59 MPM 0.740051

Run 532: Using Calculated Tinit = 190.017 Tcool = 0.998971
Run 532 Init: Value 189213 Cost 3818 PUs 3818 Connection 177665 Missing 2 Shortfall 42458.9 Penalty 7729.8 MPM 0.317385
Run 532 ThermalAnnealing: Value 12468.5 Cost 599 PUs 599 Connection 9600 Missing 1 Shortfall 12277.4 Penalty 2269.48 MPM 0.740051
Run 532 Iterative Improvement: Value 12468.5 Cost 599 PUs 599 Connection 9600 Missing 1 Shortfall 12277.4 Penalty 2269.48 MPM 0.740051

Run 533: Using Calculated Tinit = 190.265 Tcool = 0.998589
Run 533 Init: Value 187074 Cost 3910 PUs 3910 Connection 177102 Missing 1 Shortfall 32926.5 Penalty 6062.1 MPM 0.347236
Run 533 ThermalAnnealing: Value 11905.5 Cost 576 PUs 576 Connection 9060 Missing 1 Shortfall 12277.4 Penalty 2269.48 MPM 0.740051
Run 533 Iterative Improvement: Value 11905.5 Cost 576 PUs 576 Connection 9060 Missing 1 Shortfall 12277.4 Penalty 2269.48 MPM 0.740051

Run 534: Using Calculated Tinit = 196.123 Tcool = 0.998745
Run 534 Init: Value 188033 Cost 3974 PUs 3974 Connection 176632 Missing 2 Shortfall 40721.9 Penalty 7426.8 MPM 0.321171
Run 534 ThermalAnnealing: Value 12976.5 Cost 657 PUs 657 Connection 10050 Missing 1 Shortfall 12277.4 Penalty 2269.48 MPM 0.740051
Run 534 Iterative Improvement: Value 12976.5 Cost 657 PUs 657 Connection 10050 Missing 1 Shortfall 12277.4 Penalty 2269.48 MPM 0.740051

Run 531: Using Calculated Tinit = 190.697 Tcool = 0.99866
Run 531 Init: Value 187281 Cost 3867 PUs 3867 Connection 177252 Missing 1 Shortfall 33598.6 Penalty 6162.35 MPM 0.376738
Run 531 ThermalAnnealing: Value 11532.3 Cost 562 PUs 562 Connection 8700 Missing 1 Shortfall 12281.7 Penalty 2270.26 MPM 0.740051
Run 531 Iterative Improvement: Value 11532.3 Cost 562 PUs 562 Connection 8700 Missing 1 Shortfall 12281.7 Penalty 2270.26 MPM 0.740051

Run 536: Using Calculated Tinit = 195.499 Tcool = 0.998587
Run 536 Init: Value 188171 Cost 4026 PUs 4026 Connection 178085 Missing 1 Shortfall 32923.5 Penalty 6060.38 MPM 0.349433
Run 536 ThermalAnnealing: Value 12173.5 Cost 694 PUs 694 Connection 9210 Missing 1 Shortfall 12277.4 Penalty 2269.48 MPM 0.740051
Run 536 Iterative Improvement: Value 12173.5 Cost 694 PUs 694 Connection 9210 Missing 1 Shortfall 12277.4 Penalty 2269.48 MPM 0.740051

Run 537: Using Calculated Tinit = 196.114 Tcool = 0.998889
Run 537 Init: Value 187541 Cost 3941 PUs 3941 Connection 175856 Missing 2 Shortfall 42577.8 Penalty 7743.74 MPM 0.329489
Run 537 ThermalAnnealing: Value 12247.1 Cost 587 PUs 587 Connection 9390 Missing 1 Shortfall 12280.8 Penalty 2270.09 MPM 0.740051
Run 537 Iterative Improvement: Value 12247.1 Cost 587 PUs 587 Connection 9390 Missing 1 Shortfall 12280.8 Penalty 2270.09 MPM 0.740051
Run 530 is finished (out of 1000). Time passed so far is 51 secs 
Run 535 is finished (out of 1000). Time passed so far is 51 secs 
Run 532 is finished (out of 1000). Time passed so far is 51 secs 
Run 533 is finished (out of 1000). Time passed so far is 51 secs 
Run 534 is finished (out of 1000). Time passed so far is 51 secs 
Run 531 is finished (out of 1000). Time passed so far is 51 secs 
Run 536 is finished (out of 1000). Time passed so far is 51 secs 
Run 537 is finished (out of 1000). Time passed so far is 51 secs 

Run 538: Using Calculated Tinit = 195.499 Tcool = 0.998768
Run 538 Init: Value 188295 Cost 3984 PUs 3984 Connection 178885 Missing 1 Shortfall 29351.9 Penalty 5425.7 MPM 0.378533
Run 538 ThermalAnnealing: Value 11376.5 Cost 557 PUs 557 Connection 8550 Missing 1 Shortfall 12277.4 Penalty 2269.48 MPM 0.740051
Run 538 Iterative Improvement: Value 11376.5 Cost 557 PUs 557 Connection 8550 Missing 1 Shortfall 12277.4 Penalty 2269.48 MPM 0.740051

Run 539: Using Calculated Tinit = 197.057 Tcool = 0.998996
Run 539 Init: Value 188161 Cost 3960 PUs 3960 Connection 177159 Missing 2 Shortfall 38572.3 Penalty 7042.39 MPM 0.343133
Run 539 ThermalAnnealing: Value 12185.5 Cost 586 PUs 586 Connection 9330 Missing 1 Shortfall 12277.4 Penalty 2269.48 MPM 0.740051
Run 539 Iterative Improvement: Value 12185.5 Cost 586 PUs 586 Connection 9330 Missing 1 Shortfall 12277.4 Penalty 2269.48 MPM 0.740051

Run 540: Using Calculated Tinit = 190.788 Tcool = 0.999
Run 540 Init: Value 189041 Cost 3956 PUs 3956 Connection 176869 Missing 2 Shortfall 45388.4 Penalty 8215.69 MPM 0.356713
Run 540 ThermalAnnealing: Value 12917.8 Cost 598 PUs 598 Connection 10050 Missing 1 Shortfall 12279.2 Penalty 2269.81 MPM 0.740051
Run 540 Iterative Improvement: Value 12886.8 Cost 597 PUs 597 Connection 10020 Missing 1 Shortfall 12279.2 Penalty 2269.81 MPM 0.740051

Run 541: Using Calculated Tinit = 197.057 Tcool = 0.998767
Run 541 Init: Value 187081 Cost 3886 PUs 3886 Connection 177438 Missing 1 Shortfall 31238.5 Penalty 5757.2 MPM 0.379558
Run 541 ThermalAnnealing: Value 12230.5 Cost 601 PUs 601 Connection 9360 Missing 1 Shortfall 12277.4 Penalty 2269.48 MPM 0.740051
Run 541 Iterative Improvement: Value 12230.5 Cost 601 PUs 601 Connection 9360 Missing 1 Shortfall 12277.4 Penalty 2269.48 MPM 0.740051

Run 542: Using Calculated Tinit = 175.505 Tcool = 0.998982
Run 542 Init: Value 187900 Cost 3879 PUs 3879 Connection 176464 Missing 2 Shortfall 41714.2 Penalty 7557.13 MPM 0.396943
Run 542 ThermalAnnealing: Value 12502.6 Cost 663 PUs 663 Connection 9570 Missing 1 Shortfall 12277.9 Penalty 2269.57 MPM 0.740051
Run 542 Iterative Improvement: Value 12462.5 Cost 653 PUs 653 Connection 9540 Missing 1 Shortfall 12277.4 Penalty 2269.48 MPM 0.740051

Run 545: Using Calculated Tinit = 190.788 Tcool = 0.99866
Run 545 Init: Value 189993 Cost 3946 PUs 3946 Connection 178329 Missing 2 Shortfall 42663.7 Penalty 7718.39 MPM 0.402813
Run 545 ThermalAnnealing: Value 12774.5 Cost 575 PUs 575 Connection 9930 Missing 1 Shortfall 12277.4 Penalty 2269.48 MPM 0.740051
Run 545 Iterative Improvement: Value 12774.5 Cost 575 PUs 575 Connection 9930 Missing 1 Shortfall 12277.4 Penalty 2269.48 MPM 0.740051

Run 544: Using Calculated Tinit = 194.556 Tcool = 0.998745
Run 544 Init: Value 189254 Cost 3858 PUs 3858 Connection 178338 Missing 2 Shortfall 38815.6 Penalty 7057.72 MPM 0.395007
Run 544 ThermalAnnealing: Value 12505.8 Cost 576 PUs 576 Connection 9660 Missing 1 Shortfall 12278.9 Penalty 2269.76 MPM 0.740051
Run 544 Iterative Improvement: Value 12505.8 Cost 576 PUs 576 Connection 9660 Missing 1 Shortfall 12278.9 Penalty 2269.76 MPM 0.740051

Run 543: Using Calculated Tinit = 191.084 Tcool = 0.998971
Run 543 Init: Value 189317 Cost 3993 PUs 3993 Connection 179151 Missing 1 Shortfall 33613.8 Penalty 6173.09 MPM 0.361935
Run 543 ThermalAnnealing: Value 11483.3 Cost 573 PUs 573 Connection 8640 Missing 1 Shortfall 12282 Penalty 2270.32 MPM 0.740051
Run 543 Iterative Improvement: Value 11483.3 Cost 573 PUs 573 Connection 8640 Missing 1 Shortfall 12282 Penalty 2270.32 MPM 0.740051
Run 538 is finished (out of 1000). Time passed so far is 52 secs 
Run 539 is finished (out of 1000). Time passed so far is 52 secs 
Run 540 is finished (out of 1000). Time passed so far is 52 secs 
Run 541 is finished (out of 1000). Time passed so far is 52 secs 
Run 542 is finished (out of 1000). Time passed so far is 52 secs 
Run 545 is finished (out of 1000). Time passed so far is 52 secs 
Run 544 is finished (out of 1000). Time passed so far is 52 secs 
Run 543 is finished (out of 1000). Time passed so far is 52 secs 

Run 546: Using Calculated Tinit = 190.98 Tcool = 0.998747
Run 546 Init: Value 185245 Cost 3981 PUs 3981 Connection 175105 Missing 1 Shortfall 33413.1 Penalty 6159.31 MPM 0.323709
Run 546 ThermalAnnealing: Value 12989.8 Cost 700 PUs 700 Connection 10020 Missing 1 Shortfall 12279.1 Penalty 2269.79 MPM 0.740051
Run 546 Iterative Improvement: Value 12989.8 Cost 700 PUs 700 Connection 10020 Missing 1 Shortfall 12279.1 Penalty 2269.79 MPM 0.740051

Run 547: Using Calculated Tinit = 186.953 Tcool = 0.998749
Run 547 Init: Value 187178 Cost 3959 PUs 3959 Connection 176660 Missing 1 Shortfall 35799.7 Penalty 6558.58 MPM 0.349524
Run 547 ThermalAnnealing: Value 12018.8 Cost 599 PUs 599 Connection 9150 Missing 1 Shortfall 12279.2 Penalty 2269.81 MPM 0.740051
Run 547 Iterative Improvement: Value 12018.8 Cost 599 PUs 599 Connection 9150 Missing 1 Shortfall 12279.2 Penalty 2269.81 MPM 0.740051

Run 549: Using Calculated Tinit = 196.311 Tcool = 0.998767
Run 549 Init: Value 187338 Cost 3899 PUs 3899 Connection 178110 Missing 1 Shortfall 29101.8 Penalty 5328.99 MPM 0.47581
Run 549 ThermalAnnealing: Value 11511.5 Cost 572 PUs 572 Connection 8670 Missing 1 Shortfall 12277.4 Penalty 2269.48 MPM 0.740051
Run 549 Iterative Improvement: Value 11511.5 Cost 572 PUs 572 Connection 8670 Missing 1 Shortfall 12277.4 Penalty 2269.48 MPM 0.740051

Run 548: Using Calculated Tinit = 197.057 Tcool = 0.998971
Run 548 Init: Value 190610 Cost 3953 PUs 3953 Connection 179972 Missing 2 Shortfall 36680 Penalty 6684.84 MPM 0.397319
Run 548 ThermalAnnealing: Value 11680.1 Cost 620 PUs 620 Connection 8790 Missing 1 Shortfall 12280.6 Penalty 2270.07 MPM 0.740051
Run 548 Iterative Improvement: Value 11680.1 Cost 620 PUs 620 Connection 8790 Missing 1 Shortfall 12280.6 Penalty 2270.07 MPM 0.740051

Run 550: Using Calculated Tinit = 194.551 Tcool = 0.99905
Run 550 Init: Value 186197 Cost 3924 PUs 3924 Connection 176309 Missing 1 Shortfall 32263.5 Penalty 5963.91 MPM 0.316886
Run 550 ThermalAnnealing: Value 11930.9 Cost 601 PUs 601 Connection 9060 Missing 1 Shortfall 12280 Penalty 2269.95 MPM 0.740051
Run 550 Iterative Improvement: Value 11930.9 Cost 601 PUs 601 Connection 9060 Missing 1 Shortfall 12280 Penalty 2269.95 MPM 0.740051
Run 546 is finished (out of 1000). 
Run 552: Using Calculated Tinit = 191.171 Tcool = 0.99877
Run 552 Init: Value 186947 Cost 3986 PUs 3986 Connection 176534 Missing 1 Shortfall 35060.4 Penalty 6426.99 MPM 0.395865
Run 552 ThermalAnnealing: Value 12356.5 Cost 607 PUs 607 Connection 9480 Missing 1 Shortfall 12277.4 Penalty 2269.48 MPM 0.740051
Run 552 Iterative Improvement: Value 12354.5 Cost 605 PUs 605 Connection 9480 Missing 1 Shortfall 12277.4 Penalty 2269.48 MPM 0.740051

Run 551: Using Calculated Tinit = 190.35 Tcool = 0.998974
Run 551 Init: Value 190463 Cost 3940 PUs 3940 Connection 180242 Missing 1 Shortfall 34306.7 Penalty 6280.51 MPM 0.384931
Run 551 ThermalAnnealing: Value 13031.2 Cost 621 PUs 621 Connection 10140 Missing 1 Shortfall 12281.1 Penalty 2270.15 MPM 0.740051
Run 551 Iterative Improvement: Value 13031.2 Cost 621 PUs 621 Connection 10140 Missing 1 Shortfall 12281.1 Penalty 2270.15 MPM 0.740051

Run 553: Using Calculated Tinit = 191.171 Tcool = 0.998971
Run 553 Init: Value 190360 Cost 3738 PUs 3738 Connection 178095 Missing 2 Shortfall 46900 Penalty 8527.12 MPM 0.266379
Run 553 ThermalAnnealing: Value 12413.5 Cost 574 PUs 574 Connection 9570 Missing 1 Shortfall 12277.4 Penalty 2269.48 MPM 0.740051
Run 553 Iterative Improvement: Value 12413.5 Cost 574 PUs 574 Connection 9570 Missing 1 Shortfall 12277.4 Penalty 2269.48 MPM 0.740051
Time passed so far is 52 secs 
Run 547 is finished (out of 1000). Time passed so far is 53 secs 
Run 549 is finished (out of 1000). Time passed so far is 53 secs 
Run 548 is finished (out of 1000). Time passed so far is 53 secs 
Run 550 is finished (out of 1000). Time passed so far is 53 secs 
Run 552 is finished (out of 1000). Time passed so far is 53 secs 
Run 551 is finished (out of 1000). Time passed so far is 53 secs 
Run 553 is finished (out of 1000). Time passed so far is 53 secs 

Run 554: Using Calculated Tinit = 196.267 Tcool = 0.998767
Run 554 Init: Value 190882 Cost 3952 PUs 3952 Connection 180577 Missing 1 Shortfall 34705.6 Penalty 6352.95 MPM 0.378861
Run 554 ThermalAnnealing: Value 12222.7 Cost 683 PUs 683 Connection 9270 Missing 1 Shortfall 12278.4 Penalty 2269.67 MPM 0.740051
Run 554 Iterative Improvement: Value 12222.7 Cost 683 PUs 683 Connection 9270 Missing 1 Shortfall 12278.4 Penalty 2269.67 MPM 0.740051

Run 555: Using Calculated Tinit = 189.51 Tcool = 0.99859
Run 555 Init: Value 188701 Cost 3955 PUs 3955 Connection 177291 Missing 2 Shortfall 40873 Penalty 7455.48 MPM 0.316639
Run 555 ThermalAnnealing: Value 12326.5 Cost 607 PUs 607 Connection 9450 Missing 1 Shortfall 12277.5 Penalty 2269.49 MPM 0.740051
Run 555 Iterative Improvement: Value 12326.5 Cost 607 PUs 607 Connection 9450 Missing 1 Shortfall 12277.5 Penalty 2269.49 MPM 0.740051

Run 556: Using Calculated Tinit = 195.282 Tcool = 0.998745
Run 556 Init: Value 189347 Cost 3901 PUs 3901 Connection 179978 Missing 1 Shortfall 29580.3 Penalty 5467.92 MPM 0.373697
Run 556 ThermalAnnealing: Value 12564.5 Cost 605 PUs 605 Connection 9690 Missing 1 Shortfall 12277.4 Penalty 2269.48 MPM 0.740051
Run 556 Iterative Improvement: Value 12564.5 Cost 605 PUs 605 Connection 9690 Missing 1 Shortfall 12277.4 Penalty 2269.48 MPM 0.740051

Run 558: Using Calculated Tinit = 194.038 Tcool = 0.998658
Run 558 Init: Value 187837 Cost 3909 PUs 3909 Connection 176510 Missing 1 Shortfall 40436.7 Penalty 7418.2 MPM 0.246846
Run 558 ThermalAnnealing: Value 12983.3 Cost 603 PUs 603 Connection 10110 Missing 1 Shortfall 12282 Penalty 2270.32 MPM 0.740051
Run 558 Iterative Improvement: Value 12983.3 Cost 603 PUs 603 Connection 10110 Missing 1 Shortfall 12282 Penalty 2270.32 MPM 0.740051

Run 559: Using Calculated Tinit = 190.265 Tcool = 0.998589
Run 559 Init: Value 189171 Cost 3935 PUs 3935 Connection 178253 Missing 2 Shortfall 38572.4 Penalty 6982.59 MPM 0.452129
Run 559 ThermalAnnealing: Value 13014.1 Cost 694 PUs 694 Connection 10050 Missing 1 Shortfall 12281 Penalty 2270.14 MPM 0.740051
Run 559 Iterative Improvement: Value 13014.1 Cost 694 PUs 694 Connection 10050 Missing 1 Shortfall 12281 Penalty 2270.14 MPM 0.740051
Run 554 is finished (out of 1000). 
Run 557: Using Calculated Tinit = 193.571 Tcool = 0.998854
Run 557 Init: Value 188778 Cost 3965 PUs 3965 Connection 178600 Missing 1 Shortfall 33699.1 Penalty 6212.89 MPM 0.316334
Run 557 ThermalAnnealing: Value 13219.8 Cost 690 PUs 690 Connection 10260 Missing 1 Shortfall 12279 Penalty 2269.77 MPM 0.740051
Run 557 Iterative Improvement: Value 13219.8 Cost 690 PUs 690 Connection 10260 Missing 1 Shortfall 12279 Penalty 2269.77 MPM 0.740051

Run 560: Using Calculated Tinit = 194.528 Tcool = 0.999003
Run 560 Init: Value 191052 Cost 3909 PUs 3909 Connection 180029 Missing 2 Shortfall 39110.8 Penalty 7113.82 MPM 0.382945
Run 560 ThermalAnnealing: Value 12054 Cost 694 PUs 694 Connection 9090 Missing 1 Shortfall 12280 Penalty 2269.96 MPM 0.740051
Run 560 Iterative Improvement: Value 12054 Cost 694 PUs 694 Connection 9090 Missing 1 Shortfall 12280 Penalty 2269.96 MPM 0.740051

Run 561: Using Calculated Tinit = 188.201 Tcool = 0.998972
Run 561 Init: Value 189200 Cost 3920 PUs 3920 Connection 178973 Missing 1 Shortfall 34410.9 Penalty 6307.09 MPM 0.369401
Run 561 ThermalAnnealing: Value 12389.7 Cost 580 PUs 580 Connection 9540 Missing 1 Shortfall 12278.4 Penalty 2269.66 MPM 0.740051
Run 561 Iterative Improvement: Value 12389.7 Cost 580 PUs 580 Connection 9540 Missing 1 Shortfall 12278.4 Penalty 2269.66 MPM 0.740051
Time passed so far is 53 secs 
Run 555 is finished (out of 1000). Time passed so far is 53 secs 
Run 556 is finished (out of 1000). Time passed so far is 53 secs 
Run 558 is finished (out of 1000). Time passed so far is 53 secs 
Run 559 is finished (out of 1000). Time passed so far is 53 secs 
Run 557 is finished (out of 1000). Time passed so far is 53 secs 
Run 560 is finished (out of 1000). Time passed so far is 53 secs 
Run 561 is finished (out of 1000). Time passed so far is 53 secs 

Run 562: Using Calculated Tinit = 196.311 Tcool = 0.998745
Run 562 Init: Value 189798 Cost 3905 PUs 3905 Connection 179193 Missing 2 Shortfall 36702.4 Penalty 6700.13 MPM 0.376511
Run 562 ThermalAnnealing: Value 12167.8 Cost 598 PUs 598 Connection 9300 Missing 1 Shortfall 12279 Penalty 2269.78 MPM 0.740051
Run 562 Iterative Improvement: Value 12167.8 Cost 598 PUs 598 Connection 9300 Missing 1 Shortfall 12279 Penalty 2269.78 MPM 0.740051

Run 563: Using Calculated Tinit = 195.948 Tcool = 0.998657
Run 563 Init: Value 188419 Cost 3854 PUs 3854 Connection 178500 Missing 1 Shortfall 32811.2 Penalty 6065.15 MPM 0.30529
Run 563 ThermalAnnealing: Value 12594.6 Cost 645 PUs 645 Connection 9660 Missing 1 Shortfall 12387 Penalty 2289.6 MPM 0.740051
Run 563 Iterative Improvement: Value 12594.6 Cost 645 PUs 645 Connection 9660 Missing 1 Shortfall 12387 Penalty 2289.6 MPM 0.740051

Run 565: Using Calculated Tinit = 190.697 Tcool = 0.99877
Run 565 Init: Value 190382 Cost 3867 PUs 3867 Connection 178545 Missing 2 Shortfall 43854.6 Penalty 7970.02 MPM 0.320214
Run 565 ThermalAnnealing: Value 13104.3 Cost 664 PUs 664 Connection 10170 Missing 1 Shortfall 12282.1 Penalty 2270.34 MPM 0.740051
Run 565 Iterative Improvement: Value 13104.3 Cost 664 PUs 664 Connection 10170 Missing 1 Shortfall 12282.1 Penalty 2270.34 MPM 0.740051

Run 564: Using Calculated Tinit = 171.69 Tcool = 0.998758
Run 564 Init: Value 188180 Cost 3880 PUs 3880 Connection 177694 Missing 2 Shortfall 36385.6 Penalty 6606.3 MPM 0.447505
Run 564 ThermalAnnealing: Value 11962.2 Cost 572 PUs 572 Connection 9120 Missing 1 Shortfall 12281.4 Penalty 2270.21 MPM 0.740051
Run 564 Iterative Improvement: Value 11962.2 Cost 572 PUs 572 Connection 9120 Missing 1 Shortfall 12281.4 Penalty 2270.21 MPM 0.740051
Run 562 is finished (out of 1000). Time passed so far is 54 secs 

Run 569: Using Calculated Tinit = 196.031 Tcool = 0.998586
Run 569 Init: Value 188099 Cost 3939 PUs 3939 Connection 177952 Missing 2 Shortfall 34031.4 Penalty 6207.95 MPM 0.430242
Run 569 ThermalAnnealing: Value 12670.8 Cost 591 PUs 591 Connection 9810 Missing 1 Shortfall 12279.1 Penalty 2269.79 MPM 0.740051
Run 569 Iterative Improvement: Value 12670.8 Cost 591 PUs 591 Connection 9810 Missing 1 Shortfall 12279.1 Penalty 2269.79 MPM 0.740051

Run 567: Using Calculated Tinit = 191.421 Tcool = 0.99897
Run 567 Init: Value 190011 Cost 3911 PUs 3911 Connection 177937 Missing 3 Shortfall 44739.3 Penalty 8162.57 MPM 0.341511
Run 567 ThermalAnnealing: Value 11633.1 Cost 591 PUs 591 Connection 8760 Missing 1 Shortfall 12345.5 Penalty 2282.06 MPM 0.738687
Run 567 Iterative Improvement: Value 11633.1 Cost 591 PUs 591 Connection 8760 Missing 1 Shortfall 12345.5 Penalty 2282.06 MPM 0.738687

Run 566: Using Calculated Tinit = 194.556 Tcool = 0.998768
Run 566 Init: Value 189660 Cost 3918 PUs 3918 Connection 178625 Missing 2 Shortfall 38980.1 Penalty 7116.55 MPM 0.336716
Run 566 ThermalAnnealing: Value 11702 Cost 582 PUs 582 Connection 8850 Missing 1 Shortfall 12280.2 Penalty 2269.99 MPM 0.740051
Run 566 Iterative Improvement: Value 11702 Cost 582 PUs 582 Connection 8850 Missing 1 Shortfall 12280.2 Penalty 2269.99 MPM 0.740051

Run 568: Using Calculated Tinit = 196.311 Tcool = 0.998586
Run 568 Init: Value 190159 Cost 3905 PUs 3905 Connection 178144 Missing 2 Shortfall 44744.4 Penalty 8110.5 MPM 0.3451
Run 568 ThermalAnnealing: Value 11761.5 Cost 642 PUs 642 Connection 8850 Missing 1 Shortfall 12277.4 Penalty 2269.48 MPM 0.740051
Run 568 Iterative Improvement: Value 11761.5 Cost 642 PUs 642 Connection 8850 Missing 1 Shortfall 12277.4 Penalty 2269.48 MPM 0.740051
Run 563 is finished (out of 1000). Time passed so far is 54 secs 
Run 565 is finished (out of 1000). Time passed so far is 54 secs 

Run 570: Using Calculated Tinit = 190.292 Tcool = 0.998988
Run 570 Init: Value 190145 Cost 3978 PUs 3978 Connection 180053 Missing 2 Shortfall 33507.6 Penalty 6114.34 MPM 0.4355
Run 570 ThermalAnnealing: Value 13332.9 Cost 623 PUs 623 Connection 10440 Missing 1 Shortfall 12279.8 Penalty 2269.91 MPM 0.740051
Run 570 Iterative Improvement: Value 13332.9 Cost 623 PUs 623 Connection 10440 Missing 1 Shortfall 12279.8 Penalty 2269.91 MPM 0.740051
Run 564 is finished (out of 1000). Time passed so far is 54 secs 
Run 569 is finished (out of 1000). Time passed so far is 54 secs 
Run 567 is finished (out of 1000). Time passed so far is 54 secs 
Run 566 is finished (out of 1000). Time passed so far is 54 secs 
Run 568 is finished (out of 1000). Time passed so far is 54 secs 
Run 570 is finished (out of 1000). Time passed so far is 54 secs 

Run 571: Using Calculated Tinit = 195.658 Tcool = 0.998768
Run 571 Init: Value 189234 Cost 3871 PUs 3871 Connection 177526 Missing 2 Shortfall 43363.3 Penalty 7837.26 MPM 0.407048
Run 571 ThermalAnnealing: Value 12998.5 Cost 679 PUs 679 Connection 10050 Missing 1 Shortfall 12277.7 Penalty 2269.53 MPM 0.740051
Run 571 Iterative Improvement: Value 12998.5 Cost 679 PUs 679 Connection 10050 Missing 1 Shortfall 12277.7 Penalty 2269.53 MPM 0.740051

Run 572: Using Calculated Tinit = 197.057 Tcool = 0.998586
Run 572 Init: Value 188679 Cost 4024 PUs 4024 Connection 178492 Missing 1 Shortfall 33623.5 Penalty 6163.07 MPM 0.383276
Run 572 ThermalAnnealing: Value 13229.7 Cost 610 PUs 610 Connection 10350 Missing 1 Shortfall 12278.6 Penalty 2269.7 MPM 0.740051
Run 572 Iterative Improvement: Value 13229.7 Cost 610 PUs 610 Connection 10350 Missing 1 Shortfall 12278.6 Penalty 2269.7 MPM 0.740051
Run 571 is finished (out of 1000). 
Run 573: Using Calculated Tinit = 195.448 Tcool = 0.998768
Run 573 Init: Value 190333 Cost 3831 PUs 3831 Connection 178547 Missing 2 Shortfall 43760.4 Penalty 7954.55 MPM 0.318664
Run 573 ThermalAnnealing: Value 12972.5 Cost 593 PUs 593 Connection 10110 Missing 1 Shortfall 12277.4 Penalty 2269.48 MPM 0.740051
Run 573 Iterative Improvement: Value 12972.5 Cost 593 PUs 593 Connection 10110 Missing 1 Shortfall 12277.4 Penalty 2269.48 MPM 0.740051

Run 574: Using Calculated Tinit = 193.478 Tcool = 0.998973
Run 574 Init: Value 190343 Cost 3923 PUs 3923 Connection 178983 Missing 2 Shortfall 40841.7 Penalty 7436.75 MPM 0.34087
Run 574 ThermalAnnealing: Value 11369.2 Cost 549 PUs 549 Connection 8550 Missing 1 Shortfall 12281.5 Penalty 2270.23 MPM 0.740051
Run 574 Iterative Improvement: Value 11369.2 Cost 549 PUs 549 Connection 8550 Missing 1 Shortfall 12281.5 Penalty 2270.23 MPM 0.740051

Run 576: Using Calculated Tinit = 196.311 Tcool = 0.998657
Run 576 Init: Value 190704 Cost 3840 PUs 3840 Connection 179722 Missing 2 Shortfall 39396.4 Penalty 7141.96 MPM 0.454225
Run 576 ThermalAnnealing: Value 13798.4 Cost 638 PUs 638 Connection 10890 Missing 1 Shortfall 12282.2 Penalty 2270.37 MPM 0.740051
Run 576 Iterative Improvement: Value 13798.4 Cost 638 PUs 638 Connection 10890 Missing 1 Shortfall 12282.2 Penalty 2270.37 MPM 0.740051

Run 575: Using Calculated Tinit = 191.62 Tcool = 0.99897
Run 575 Init: Value 188256 Cost 3997 PUs 3997 Connection 178499 Missing 1 Shortfall 31159.4 Penalty 5759.81 MPM 0.340265
Run 575 ThermalAnnealing: Value 11484.6 Cost 575 PUs 575 Connection 8610 Missing 1 Shortfall 12441.2 Penalty 2299.63 MPM 0.738687
Run 575 Iterative Improvement: Value 11484.6 Cost 575 PUs 575 Connection 8610 Missing 1 Shortfall 12441.2 Penalty 2299.63 MPM 0.738687

Run 577: Using Calculated Tinit = 189.004 Tcool = 0.998748
Run 577 Init: Value 190475 Cost 3900 PUs 3900 Connection 179980 Missing 2 Shortfall 36204.1 Penalty 6594.5 MPM 0.411706
Run 577 ThermalAnnealing: Value 12961.5 Cost 702 PUs 702 Connection 9990 Missing 1 Shortfall 12277.4 Penalty 2269.48 MPM 0.740051
Run 577 Iterative Improvement: Value 12961.5 Cost 702 PUs 702 Connection 9990 Missing 1 Shortfall 12277.4 Penalty 2269.48 MPM 0.740051
Time passed so far is 55 secs 
Run 572 is finished (out of 1000). Time passed so far is 55 secs 

Run 578: Using Calculated Tinit = 167.057 Tcool = 0.99904
Run 578 Init: Value 189411 Cost 3860 PUs 3860 Connection 178581 Missing 2 Shortfall 38174.3 Penalty 6970.27 MPM 0.348898
Run 578 ThermalAnnealing: Value 11837.9 Cost 580 PUs 580 Connection 8970 Missing 1 Shortfall 12377.7 Penalty 2287.89 MPM 0.740051
Run 578 Iterative Improvement: Value 11837.9 Cost 580 PUs 580 Connection 8970 Missing 1 Shortfall 12377.7 Penalty 2287.89 MPM 0.740051
Run 573 is finished (out of 1000). Time passed so far is 55 secs 
Run 574 is finished (out of 1000). Time passed so far is 55 secs 
Run 576 is finished (out of 1000). Time passed so far is 55 secs 
Run 575 is finished (out of 1000). Time passed so far is 55 secs 
Run 577 is finished (out of 1000). Time passed so far is 55 secs 
Run 578 is finished (out of 1000). Time passed so far is 55 secs 

Run 579: Using Calculated Tinit = 190.65 Tcool = 0.99877
Run 579 Init: Value 189126 Cost 3864 PUs 3864 Connection 177858 Missing 2 Shortfall 40899 Penalty 7404.07 MPM 0.418507
Run 579 ThermalAnnealing: Value 12432.5 Cost 563 PUs 563 Connection 9600 Missing 1 Shortfall 12277.4 Penalty 2269.48 MPM 0.740051
Run 579 Iterative Improvement: Value 12432.5 Cost 563 PUs 563 Connection 9600 Missing 1 Shortfall 12277.4 Penalty 2269.48 MPM 0.740051

Run 580: Using Calculated Tinit = 197.057 Tcool = 0.998586
Run 580 Init: Value 189184 Cost 3974 PUs 3974 Connection 179381 Missing 1 Shortfall 31605.1 Penalty 5829.16 MPM 0.354598
Run 580 ThermalAnnealing: Value 12995.5 Cost 616 PUs 616 Connection 10110 Missing 1 Shortfall 12277.4 Penalty 2269.48 MPM 0.740051
Run 580 Iterative Improvement: Value 12995.5 Cost 616 PUs 616 Connection 10110 Missing 1 Shortfall 12277.4 Penalty 2269.48 MPM 0.740051
Run 579 is finished (out of 1000). 
Run 581: Using Calculated Tinit = 193.954 Tcool = 0.998587
Run 581 Init: Value 187382 Cost 3886 PUs 3886 Connection 177229 Missing 1 Shortfall 34264.2 Penalty 6266.6 MPM 0.396875
Run 581 ThermalAnnealing: Value 12586.3 Cost 596 PUs 596 Connection 9720 Missing 1 Shortfall 12282.1 Penalty 2270.35 MPM 0.740051
Run 581 Iterative Improvement: Value 12586.3 Cost 596 PUs 596 Connection 9720 Missing 1 Shortfall 12282.1 Penalty 2270.35 MPM 0.740051
Time passed so far is 55 secs 

Run 585: Using Calculated Tinit = 190.622 Tcool = 0.998971
Run 585 Init: Value 187970 Cost 3934 PUs 3934 Connection 175309 Missing 2 Shortfall 48099.4 Penalty 8726.84 MPM 0.281048
Run 585 ThermalAnnealing: Value 11999.9 Cost 580 PUs 580 Connection 9150 Missing 1 Shortfall 12279.8 Penalty 2269.92 MPM 0.740051
Run 585 Iterative Improvement: Value 11999.9 Cost 580 PUs 580 Connection 9150 Missing 1 Shortfall 12279.8 Penalty 2269.92 MPM 0.740051

Run 582: Using Calculated Tinit = 191.714 Tcool = 0.998747
Run 582 Init: Value 191435 Cost 3879 PUs 3879 Connection 179756 Missing 2 Shortfall 42975 Penalty 7799.63 MPM 0.353028
Run 582 ThermalAnnealing: Value 12347 Cost 627 PUs 627 Connection 9450 Missing 1 Shortfall 12280 Penalty 2269.96 MPM 0.740051
Run 582 Iterative Improvement: Value 12347 Cost 627 PUs 627 Connection 9450 Missing 1 Shortfall 12280 Penalty 2269.96 MPM 0.740051

Run 583: Using Calculated Tinit = 192.397 Tcool = 0.998973
Run 583 Init: Value 189087 Cost 3954 PUs 3954 Connection 179972 Missing 1 Shortfall 27919.1 Penalty 5160.84 MPM 0.408871
Run 583 ThermalAnnealing: Value 11756.4 Cost 565 PUs 565 Connection 8910 Missing 1 Shortfall 12341.8 Penalty 2281.38 MPM 0.738687
Run 583 Iterative Improvement: Value 11756.4 Cost 565 PUs 565 Connection 8910 Missing 1 Shortfall 12341.8 Penalty 2281.38 MPM 0.738687

Run 584: Using Calculated Tinit = 194.421 Tcool = 0.998587
Run 584 Init: Value 188405 Cost 3917 PUs 3917 Connection 178119 Missing 1 Shortfall 34719.9 Penalty 6368.56 MPM 0.354937
Run 584 ThermalAnnealing: Value 12848.9 Cost 589 PUs 589 Connection 9990 Missing 1 Shortfall 12279.8 Penalty 2269.92 MPM 0.740051
Run 584 Iterative Improvement: Value 12848.9 Cost 589 PUs 589 Connection 9990 Missing 1 Shortfall 12279.8 Penalty 2269.92 MPM 0.740051

Run 586: Using Calculated Tinit = 191.421 Tcool = 0.998589
Run 586 Init: Value 190000 Cost 3913 PUs 3913 Connection 179647 Missing 1 Shortfall 35020.9 Penalty 6439.68 MPM 0.320336
Run 586 ThermalAnnealing: Value 11998.9 Cost 579 PUs 579 Connection 9150 Missing 1 Shortfall 12279.7 Penalty 2269.9 MPM 0.740051
Run 586 Iterative Improvement: Value 11998.9 Cost 579 PUs 579 Connection 9150 Missing 1 Shortfall 12279.7 Penalty 2269.9 MPM 0.740051
Run 580 is finished (out of 1000). 
Run 587: Using Calculated Tinit = 187.77 Tcool = 0.998661
Run 587 Init: Value 189128 Cost 3896 PUs 3896 Connection 178562 Missing 2 Shortfall 36594.2 Penalty 6669.84 MPM 0.39759
Run 587 ThermalAnnealing: Value 12863.9 Cost 634 PUs 634 Connection 9960 Missing 1 Shortfall 12279.5 Penalty 2269.86 MPM 0.740051
Run 587 Iterative Improvement: Value 12863.9 Cost 634 PUs 634 Connection 9960 Missing 1 Shortfall 12279.5 Penalty 2269.86 MPM 0.740051
Time passed so far is 56 secs 
Run 581 is finished (out of 1000). Time passed so far is 56 secs 
Run 585 is finished (out of 1000). Time passed so far is 56 secs 
Run 582 is finished (out of 1000). Time passed so far is 56 secs 
Run 583 is finished (out of 1000). Time passed so far is 56 secs 
Run 584 is finished (out of 1000). Time passed so far is 56 secs 
Run 586 is finished (out of 1000). Time passed so far is 56 secs 
Run 587 is finished (out of 1000). Time passed so far is 56 secs 

Run 588: Using Calculated Tinit = 197.057 Tcool = 0.998744
Run 588 Init: Value 189257 Cost 3943 PUs 3943 Connection 180317 Missing 1 Shortfall 27033.6 Penalty 4997.15 MPM 0.42762
Run 588 ThermalAnnealing: Value 12439 Cost 599 PUs 599 Connection 9570 Missing 1 Shortfall 12280.4 Penalty 2270.02 MPM 0.740051
Run 588 Iterative Improvement: Value 12439 Cost 599 PUs 599 Connection 9570 Missing 1 Shortfall 12280.4 Penalty 2270.02 MPM 0.740051

Run 589: Using Calculated Tinit = 189.847 Tcool = 0.999052
Run 589 Init: Value 190522 Cost 3859 PUs 3859 Connection 179238 Missing 2 Shortfall 40877.4 Penalty 7424.89 MPM 0.373768
Run 589 ThermalAnnealing: Value 12307.5 Cost 588 PUs 588 Connection 9450 Missing 1 Shortfall 12277.4 Penalty 2269.48 MPM 0.740051
Run 589 Iterative Improvement: Value 12307.5 Cost 588 PUs 588 Connection 9450 Missing 1 Shortfall 12277.4 Penalty 2269.48 MPM 0.740051

Run 590: Using Calculated Tinit = 191.488 Tcool = 0.998589
Run 590 Init: Value 188457 Cost 3909 PUs 3909 Connection 178559 Missing 1 Shortfall 32604.9 Penalty 5988.77 MPM 0.379356
Run 590 ThermalAnnealing: Value 12482.5 Cost 733 PUs 733 Connection 9480 Missing 1 Shortfall 12277.4 Penalty 2269.48 MPM 0.740051
Run 590 Iterative Improvement: Value 12482.5 Cost 733 PUs 733 Connection 9480 Missing 1 Shortfall 12277.4 Penalty 2269.48 MPM 0.740051

Run 592: Using Calculated Tinit = 194.038 Tcool = 0.998746
Run 592 Init: Value 187953 Cost 3891 PUs 3891 Connection 178185 Missing 1 Shortfall 31838.3 Penalty 5876.53 MPM 0.34188
Run 592 ThermalAnnealing: Value 12497.2 Cost 687 PUs 687 Connection 9540 Missing 1 Shortfall 12281.4 Penalty 2270.22 MPM 0.740051
Run 592 Iterative Improvement: Value 12497.2 Cost 687 PUs 687 Connection 9540 Missing 1 Shortfall 12281.4 Penalty 2270.22 MPM 0.740051

Run 591: Using Calculated Tinit = 196.155 Tcool = 0.998853
Run 591 Init: Value 190440 Cost 3950 PUs 3950 Connection 179124 Missing 2 Shortfall 40491 Penalty 7365.66 MPM 0.359737
Run 591 ThermalAnnealing: Value 12419.8 Cost 598 PUs 598 Connection 9540 Missing 1 Shortfall 12344.3 Penalty 2281.83 MPM 0.738687
Run 591 Iterative Improvement: Value 12419.8 Cost 598 PUs 598 Connection 9540 Missing 1 Shortfall 12344.3 Penalty 2281.83 MPM 0.738687

Run 593: Using Calculated Tinit = 192.071 Tcool = 0.998769
Run 593 Init: Value 188889 Cost 3872 PUs 3872 Connection 178443 Missing 2 Shortfall 36033.2 Penalty 6574 MPM 0.395139
Run 593 ThermalAnnealing: Value 12755.7 Cost 605 PUs 605 Connection 9870 Missing 1 Shortfall 12338.7 Penalty 2280.73 MPM 0.740051
Run 593 Iterative Improvement: Value 12755.7 Cost 605 PUs 605 Connection 9870 Missing 1 Shortfall 12338.7 Penalty 2280.73 MPM 0.740051

Run 594: Using Calculated Tinit = 182.541 Tcool = 0.998752
Run 594 Init: Value 187593 Cost 3901 PUs 3901 Connection 176767 Missing 2 Shortfall 37913.4 Penalty 6925.29 MPM 0.348517
Run 594 ThermalAnnealing: Value 12635.5 Cost 616 PUs 616 Connection 9750 Missing 1 Shortfall 12277.6 Penalty 2269.52 MPM 0.740051
Run 594 Iterative Improvement: Value 12635.5 Cost 616 PUs 616 Connection 9750 Missing 1 Shortfall 12277.6 Penalty 2269.52 MPM 0.740051
Run 588 is finished (out of 1000). 
Run 595: Using Calculated Tinit = 167.057 Tcool = 0.999149
Run 595 Init: Value 187795 Cost 3935 PUs 3935 Connection 176503 Missing 2 Shortfall 40366.4 Penalty 7356.63 MPM 0.336843
Run 595 ThermalAnnealing: Value 13013.5 Cost 694 PUs 694 Connection 10050 Missing 1 Shortfall 12277.4 Penalty 2269.48 MPM 0.740051
Run 595 Iterative Improvement: Value 13013.5 Cost 694 PUs 694 Connection 10050 Missing 1 Shortfall 12277.4 Penalty 2269.48 MPM 0.740051
Time passed so far is 57 secs 
Run 589 is finished (out of 1000). Time passed so far is 57 secs 
Run 590 is finished (out of 1000). Time passed so far is 57 secs 
Run 592 is finished (out of 1000). Time passed so far is 57 secs 
Run 591 is finished (out of 1000). Time passed so far is 57 secs 
Run 593 is finished (out of 1000). Time passed so far is 57 secs 
Run 594 is finished (out of 1000). Time passed so far is 57 secs 
Run 595 is finished (out of 1000). Time passed so far is 57 secs 

Run 596: Using Calculated Tinit = 196.292 Tcool = 0.998853
Run 596 Init: Value 187106 Cost 3876 PUs 3876 Connection 176172 Missing 2 Shortfall 38662.6 Penalty 7058.21 MPM 0.342813
Run 596 ThermalAnnealing: Value 12507.5 Cost 1173 PUs 1173 Connection 9065 Missing 1 Shortfall 12277.4 Penalty 2269.48 MPM 0.740051
Run 596 Iterative Improvement: Value 12507.5 Cost 1173 PUs 1173 Connection 9065 Missing 1 Shortfall 12277.4 Penalty 2269.48 MPM 0.740051

Run 597: Using Calculated Tinit = 193.684 Tcool = 0.998588
Run 597 Init: Value 189534 Cost 3970 PUs 3970 Connection 178872 Missing 2 Shortfall 36620.7 Penalty 6691.72 MPM 0.366073
Run 597 ThermalAnnealing: Value 12658.5 Cost 639 PUs 639 Connection 9750 Missing 1 Shortfall 12277.4 Penalty 2269.48 MPM 0.740051
Run 597 Iterative Improvement: Value 12658.5 Cost 639 PUs 639 Connection 9750 Missing 1 Shortfall 12277.4 Penalty 2269.48 MPM 0.740051

Run 599: Using Calculated Tinit = 195.499 Tcool = 0.998768
Run 599 Init: Value 189143 Cost 3948 PUs 3948 Connection 178054 Missing 2 Shortfall 39129.9 Penalty 7141.34 MPM 0.338813
Run 599 ThermalAnnealing: Value 13268.5 Cost 649 PUs 649 Connection 10350 Missing 1 Shortfall 12277.7 Penalty 2269.53 MPM 0.740051
Run 599 Iterative Improvement: Value 13268.5 Cost 649 PUs 649 Connection 10350 Missing 1 Shortfall 12277.7 Penalty 2269.53 MPM 0.740051

Run 598: Using Calculated Tinit = 191.248 Tcool = 0.998747
Run 598 Init: Value 188882 Cost 3974 PUs 3974 Connection 178341 Missing 1 Shortfall 35618.8 Penalty 6567.01 MPM 0.277061
Run 598 ThermalAnnealing: Value 12129.5 Cost 590 PUs 590 Connection 9270 Missing 1 Shortfall 12277.4 Penalty 2269.48 MPM 0.740051
Run 598 Iterative Improvement: Value 12129.5 Cost 590 PUs 590 Connection 9270 Missing 1 Shortfall 12277.4 Penalty 2269.48 MPM 0.740051
Run 596 is finished (out of 1000). 
Run 601: Using Calculated Tinit = 190.493 Tcool = 0.998988
Run 601 Init: Value 186982 Cost 3956 PUs 3956 Connection 177683 Missing 1 Shortfall 28905.7 Penalty 5343.22 MPM 0.387981
Run 601 ThermalAnnealing: Value 11641.6 Cost 582 PUs 582 Connection 8790 Missing 1 Shortfall 12278 Penalty 2269.59 MPM 0.740051
Run 601 Iterative Improvement: Value 11641.6 Cost 582 PUs 582 Connection 8790 Missing 1 Shortfall 12278 Penalty 2269.59 MPM 0.740051

Run 600: Using Calculated Tinit = 196.27 Tcool = 0.998767
Run 600 Init: Value 188395 Cost 3931 PUs 3931 Connection 178032 Missing 2 Shortfall 35170.3 Penalty 6432.4 MPM 0.380754
Run 600 ThermalAnnealing: Value 13713.9 Cost 674 PUs 674 Connection 10770 Missing 1 Shortfall 12279.9 Penalty 2269.93 MPM 0.740051
Run 600 Iterative Improvement: Value 13713.9 Cost 674 PUs 674 Connection 10770 Missing 1 Shortfall 12279.9 Penalty 2269.93 MPM 0.740051

Run 602: Using Calculated Tinit = 194.821 Tcool = 0.998969
Run 602 Init: Value 189198 Cost 3988 PUs 3988 Connection 179272 Missing 1 Shortfall 32329.5 Penalty 5937.64 MPM 0.426726
Run 602 ThermalAnnealing: Value 12123.1 Cost 613 PUs 613 Connection 9240 Missing 1 Shortfall 12281 Penalty 2270.14 MPM 0.740051
Run 602 Iterative Improvement: Value 12123.1 Cost 613 PUs 613 Connection 9240 Missing 1 Shortfall 12281 Penalty 2270.14 MPM 0.740051

Run 603: Using Calculated Tinit = 189.624 Tcool = 0.998771
Run 603 Init: Value 188847 Cost 3919 PUs 3919 Connection 177364 Missing 2 Shortfall 41826.1 Penalty 7564.24 MPM 0.4193
Run 603 ThermalAnnealing: Value 12614 Cost 624 PUs 624 Connection 9720 Missing 1 Shortfall 12280.3 Penalty 2270 MPM 0.740051
Run 603 Iterative Improvement: Value 12612 Cost 622 PUs 622 Connection 9720 Missing 1 Shortfall 12280.3 Penalty 2270 MPM 0.740051
Time passed so far is 57 secs 
Run 597 is finished (out of 1000). Time passed so far is 58 secs 
Run 599 is finished (out of 1000). Time passed so far is 58 secs 
Run 598 is finished (out of 1000). Time passed so far is 58 secs 
Run 601 is finished (out of 1000). Time passed so far is 58 secs 
Run 600 is finished (out of 1000). Time passed so far is 58 secs 
Run 602 is finished (out of 1000). Time passed so far is 58 secs 
Run 603 is finished (out of 1000). Time passed so far is 58 secs 

Run 604: Using Calculated Tinit = 196.267 Tcool = 0.998657
Run 604 Init: Value 188245 Cost 3832 PUs 3832 Connection 177413 Missing 1 Shortfall 38108.5 Penalty 6999.96 MPM 0.274046
Run 604 ThermalAnnealing: Value 13295.5 Cost 646 PUs 646 Connection 10380 Missing 1 Shortfall 12277.4 Penalty 2269.48 MPM 0.740051
Run 604 Iterative Improvement: Value 13295.5 Cost 646 PUs 646 Connection 10380 Missing 1 Shortfall 12277.4 Penalty 2269.48 MPM 0.740051

Run 605: Using Calculated Tinit = 190.284 Tcool = 0.998589
Run 605 Init: Value 186468 Cost 3941 PUs 3941 Connection 176499 Missing 1 Shortfall 32849 Penalty 6028.01 MPM 0.384896
Run 605 ThermalAnnealing: Value 12538.5 Cost 687 PUs 687 Connection 9570 Missing 1 Shortfall 12342.2 Penalty 2281.46 MPM 0.738687
Run 605 Iterative Improvement: Value 12538.5 Cost 687 PUs 687 Connection 9570 Missing 1 Shortfall 12342.2 Penalty 2281.46 MPM 0.738687

Run 606: Using Calculated Tinit = 193.583 Tcool = 0.998746
Run 606 Init: Value 188581 Cost 3934 PUs 3934 Connection 179609 Missing 1 Shortfall 27542.1 Penalty 5038.17 MPM 0.513408
Run 606 ThermalAnnealing: Value 12325.6 Cost 606 PUs 606 Connection 9450 Missing 1 Shortfall 12278 Penalty 2269.59 MPM 0.740051
Run 606 Iterative Improvement: Value 12325.6 Cost 606 PUs 606 Connection 9450 Missing 1 Shortfall 12278 Penalty 2269.59 MPM 0.740051

Run 607: Using Calculated Tinit = 185.479 Tcool = 0.999008
Run 607 Init: Value 187994 Cost 3964 PUs 3964 Connection 179042 Missing 1 Shortfall 26981.8 Penalty 4987.58 MPM 0.428717
Run 607 ThermalAnnealing: Value 12780.8 Cost 611 PUs 611 Connection 9900 Missing 1 Shortfall 12279 Penalty 2269.76 MPM 0.740051
Run 607 Iterative Improvement: Value 12780.8 Cost 611 PUs 611 Connection 9900 Missing 1 Shortfall 12279 Penalty 2269.76 MPM 0.740051
Run 604 is finished (out of 1000). 
Run 608: Using Calculated Tinit = 197.057 Tcool = 0.998968
Run 608 Init: Value 186889 Cost 3856 PUs 3856 Connection 176366 Missing 2 Shortfall 36468.6 Penalty 6666.71 MPM 0.363615
Run 608 ThermalAnnealing: Value 12594.9 Cost 605 PUs 605 Connection 9720 Missing 1 Shortfall 12279.6 Penalty 2269.87 MPM 0.740051
Run 608 Iterative Improvement: Value 12594.9 Cost 605 PUs 605 Connection 9720 Missing 1 Shortfall 12279.6 Penalty 2269.87 MPM 0.740051

Run 609: Using Calculated Tinit = 189.51 Tcool = 0.999005
Run 609 Init: Value 187686 Cost 3956 PUs 3956 Connection 176537 Missing 2 Shortfall 39351.8 Penalty 7193.24 MPM 0.314298
Run 609 ThermalAnnealing: Value 13277 Cost 687 PUs 687 Connection 10320 Missing 1 Shortfall 12280.3 Penalty 2270.01 MPM 0.740051
Run 609 Iterative Improvement: Value 13272 Cost 682 PUs 682 Connection 10320 Missing 1 Shortfall 12280.3 Penalty 2270.01 MPM 0.740051

Run 610: Using Calculated Tinit = 196.291 Tcool = 0.999
Run 610 Init: Value 189186 Cost 3855 PUs 3855 Connection 179492 Missing 1 Shortfall 31688.6 Penalty 5838.86 MPM 0.363271
Run 610 ThermalAnnealing: Value 11696.9 Cost 607 PUs 607 Connection 8820 Missing 1 Shortfall 12279.9 Penalty 2269.93 MPM 0.740051
Run 610 Iterative Improvement: Value 11696.9 Cost 607 PUs 607 Connection 8820 Missing 1 Shortfall 12279.9 Penalty 2269.93 MPM 0.740051

Run 611: Using Calculated Tinit = 167.057 Tcool = 0.998602
Run 611 Init: Value 189056 Cost 3956 PUs 3956 Connection 177257 Missing 2 Shortfall 42926.2 Penalty 7843.26 MPM 0.289692
Run 611 ThermalAnnealing: Value 12253.2 Cost 593 PUs 593 Connection 9390 Missing 1 Shortfall 12281.1 Penalty 2270.15 MPM 0.740051
Run 611 Iterative Improvement: Value 12253.2 Cost 593 PUs 593 Connection 9390 Missing 1 Shortfall 12281.1 Penalty 2270.15 MPM 0.740051
Time passed so far is 58 secs 
Run 605 is finished (out of 1000). Time passed so far is 58 secs 
Run 606 is finished (out of 1000). Time passed so far is 58 secs 
Run 607 is finished (out of 1000). Time passed so far is 58 secs 
Run 608 is finished (out of 1000). Time passed so far is 58 secs 
Run 609 is finished (out of 1000). Time passed so far is 58 secs 
Run 610 is finished (out of 1000). Time passed so far is 58 secs 
Run 611 is finished (out of 1000). Time passed so far is 58 secs 

Run 612: Using Calculated Tinit = 197.057 Tcool = 0.998767
Run 612 Init: Value 186664 Cost 3908 PUs 3908 Connection 176052 Missing 1 Shortfall 36625.1 Penalty 6704.12 MPM 0.344845
Run 612 ThermalAnnealing: Value 12990.3 Cost 640 PUs 640 Connection 10080 Missing 1 Shortfall 12281.9 Penalty 2270.31 MPM 0.740051
Run 612 Iterative Improvement: Value 12990.3 Cost 640 PUs 640 Connection 10080 Missing 1 Shortfall 12281.9 Penalty 2270.31 MPM 0.740051

Run 613: Using Calculated Tinit = 192.904 Tcool = 0.998746
Run 613 Init: Value 187165 Cost 3932 PUs 3932 Connection 177972 Missing 1 Shortfall 28477.2 Penalty 5260.98 MPM 0.402594
Run 613 ThermalAnnealing: Value 12152.7 Cost 583 PUs 583 Connection 9300 Missing 1 Shortfall 12278.6 Penalty 2269.69 MPM 0.740051
Run 613 Iterative Improvement: Value 12152.7 Cost 583 PUs 583 Connection 9300 Missing 1 Shortfall 12278.6 Penalty 2269.69 MPM 0.740051

Run 614: Using Calculated Tinit = 190.972 Tcool = 0.998974
Run 614 Init: Value 191317 Cost 3925 PUs 3925 Connection 179425 Missing 2 Shortfall 43900.1 Penalty 7966.78 MPM 0.34048
Run 614 ThermalAnnealing: Value 14036.7 Cost 637 PUs 637 Connection 11130 Missing 1 Shortfall 12278.6 Penalty 2269.69 MPM 0.740051
Run 614 Iterative Improvement: Value 14036.7 Cost 637 PUs 637 Connection 11130 Missing 1 Shortfall 12278.6 Penalty 2269.69 MPM 0.740051

Run 615: Using Calculated Tinit = 193.11 Tcool = 0.999026
Run 615 Init: Value 189148 Cost 4000 PUs 4000 Connection 179583 Missing 1 Shortfall 30183.9 Penalty 5565.14 MPM 0.387079
Run 615 ThermalAnnealing: Value 11983.5 Cost 594 PUs 594 Connection 9120 Missing 1 Shortfall 12277.4 Penalty 2269.48 MPM 0.740051
Run 615 Iterative Improvement: Value 11983.5 Cost 594 PUs 594 Connection 9120 Missing 1 Shortfall 12277.4 Penalty 2269.48 MPM 0.740051

Run 616: Using Calculated Tinit = 196.311 Tcool = 0.998793
Run 616 Init: Value 189555 Cost 3836 PUs 3836 Connection 177692 Missing 2 Shortfall 44184.8 Penalty 8027.41 MPM 0.319861
Run 616 ThermalAnnealing: Value 12440 Cost 634 PUs 634 Connection 9510 Missing 1 Shortfall 12422.1 Penalty 2296.04 MPM 0.740051
Run 616 Iterative Improvement: Value 12440 Cost 634 PUs 634 Connection 9510 Missing 1 Shortfall 12422.1 Penalty 2296.04 MPM 0.740051
Run 612 is finished (out of 1000). 
Run 617: Using Calculated Tinit = 193.026 Tcool = 0.998769
Run 617 Init: Value 189330 Cost 3971 PUs 3971 Connection 178802 Missing 2 Shortfall 36115.5 Penalty 6556.85 MPM 0.452357
Run 617 ThermalAnnealing: Value 13943.3 Cost 693 PUs 693 Connection 10980 Missing 1 Shortfall 12281.9 Penalty 2270.31 MPM 0.740051
Run 617 Iterative Improvement: Value 13943.3 Cost 693 PUs 693 Connection 10980 Missing 1 Shortfall 12281.9 Penalty 2270.31 MPM 0.740051

Run 618: Using Calculated Tinit = 197.057 Tcool = 0.998792
Run 618 Init: Value 190211 Cost 3942 PUs 3942 Connection 179099 Missing 2 Shortfall 39405.7 Penalty 7169.58 MPM 0.374445
Run 618 ThermalAnnealing: Value 12825.5 Cost 656 PUs 656 Connection 9900 Missing 1 Shortfall 12277.4 Penalty 2269.48 MPM 0.740051
Run 618 Iterative Improvement: Value 12825.5 Cost 656 PUs 656 Connection 9900 Missing 1 Shortfall 12277.4 Penalty 2269.48 MPM 0.740051

Run 619: Using Calculated Tinit = 191.52 Tcool = 0.99877
Run 619 Init: Value 187406 Cost 3932 PUs 3932 Connection 176926 Missing 1 Shortfall 35636 Penalty 6547.92 MPM 0.317253
Run 619 ThermalAnnealing: Value 12462.5 Cost 593 PUs 593 Connection 9600 Missing 1 Shortfall 12277.4 Penalty 2269.48 MPM 0.740051
Run 619 Iterative Improvement: Value 12462.5 Cost 593 PUs 593 Connection 9600 Missing 1 Shortfall 12277.4 Penalty 2269.48 MPM 0.740051
Time passed so far is 59 secs 
Run 613 is finished (out of 1000). Time passed so far is 59 secs 
Run 614 is finished (out of 1000). Time passed so far is 59 secs 
Run 615 is finished (out of 1000). Time passed so far is 59 secs 
Run 616 is finished (out of 1000). Time passed so far is 59 secs 
Run 617 is finished (out of 1000). Time passed so far is 59 secs 
Run 618 is finished (out of 1000). Time passed so far is 59 secs 
Run 619 is finished (out of 1000). Time passed so far is 59 secs 

Run 620: Using Calculated Tinit = 189.518 Tcool = 0.998748
Run 620 Init: Value 188798 Cost 3918 PUs 3918 Connection 177142 Missing 2 Shortfall 42490 Penalty 7737.91 MPM 0.312408
Run 620 ThermalAnnealing: Value 12409.5 Cost 570 PUs 570 Connection 9570 Missing 1 Shortfall 12277.4 Penalty 2269.48 MPM 0.740051
Run 620 Iterative Improvement: Value 12409.5 Cost 570 PUs 570 Connection 9570 Missing 1 Shortfall 12277.4 Penalty 2269.48 MPM 0.740051

Run 621: Using Calculated Tinit = 196.311 Tcool = 0.998745
Run 621 Init: Value 188073 Cost 3874 PUs 3874 Connection 176981 Missing 2 Shortfall 39566.5 Penalty 7218.38 MPM 0.336264
Run 621 ThermalAnnealing: Value 13316.2 Cost 636 PUs 636 Connection 10410 Missing 1 Shortfall 12281.2 Penalty 2270.18 MPM 0.740051
Run 621 Iterative Improvement: Value 13316.2 Cost 636 PUs 636 Connection 10410 Missing 1 Shortfall 12281.2 Penalty 2270.18 MPM 0.740051

Run 622: Using Calculated Tinit = 190.265 Tcool = 0.99877
Run 622 Init: Value 190100 Cost 3928 PUs 3928 Connection 179233 Missing 2 Shortfall 38053.3 Penalty 6938.93 MPM 0.367813
Run 622 ThermalAnnealing: Value 13069.5 Cost 720 PUs 720 Connection 10080 Missing 1 Shortfall 12277.4 Penalty 2269.48 MPM 0.740051
Run 622 Iterative Improvement: Value 13069.5 Cost 720 PUs 720 Connection 10080 Missing 1 Shortfall 12277.4 Penalty 2269.48 MPM 0.740051
Run 620 is finished (out of 1000). 
Run 623: Using Calculated Tinit = 192.652 Tcool = 0.999065
Run 623 Init: Value 188717 Cost 3916 PUs 3916 Connection 177361 Missing 1 Shortfall 40614.5 Penalty 7439.79 MPM 0.26361
Run 623 ThermalAnnealing: Value 11995.7 Cost 606 PUs 606 Connection 9120 Missing 1 Shortfall 12278.6 Penalty 2269.69 MPM 0.740051
Run 623 Iterative Improvement: Value 11995.7 Cost 606 PUs 606 Connection 9120 Missing 1 Shortfall 12278.6 Penalty 2269.69 MPM 0.740051

Run 625: Using Calculated Tinit = 185.023 Tcool = 0.998798
Run 625 Init: Value 186348 Cost 3881 PUs 3881 Connection 176040 Missing 2 Shortfall 35144 Penalty 6426.96 MPM 0.382366
Run 625 ThermalAnnealing: Value 12623.8 Cost 574 PUs 574 Connection 9780 Missing 1 Shortfall 12279.4 Penalty 2269.85 MPM 0.740051
Run 625 Iterative Improvement: Value 12623.8 Cost 574 PUs 574 Connection 9780 Missing 1 Shortfall 12279.4 Penalty 2269.85 MPM 0.740051

Run 626: Using Calculated Tinit = 192.732 Tcool = 0.998746
Run 626 Init: Value 188765 Cost 3955 PUs 3955 Connection 178276 Missing 1 Shortfall 35697.2 Penalty 6533.54 MPM 0.379752
Run 626 ThermalAnnealing: Value 13229.3 Cost 625 PUs 625 Connection 10320 Missing 1 Shortfall 12358.2 Penalty 2284.31 MPM 0.740051
Run 626 Iterative Improvement: Value 13229.3 Cost 625 PUs 625 Connection 10320 Missing 1 Shortfall 12358.2 Penalty 2284.31 MPM 0.740051

Run 624: Using Calculated Tinit = 191.879 Tcool = 0.999084
Run 624 Init: Value 186956 Cost 3970 PUs 3970 Connection 175802 Missing 1 Shortfall 39192.7 Penalty 7183.85 MPM 0.281187
Run 624 ThermalAnnealing: Value 12917.5 Cost 628 PUs 628 Connection 10020 Missing 1 Shortfall 12277.4 Penalty 2269.48 MPM 0.740051
Run 624 Iterative Improvement: Value 12917.5 Cost 628 PUs 628 Connection 10020 Missing 1 Shortfall 12277.4 Penalty 2269.48 MPM 0.740051

Run 627: Using Calculated Tinit = 196.114 Tcool = 0.998997
Run 627 Init: Value 190281 Cost 3885 PUs 3885 Connection 179583 Missing 2 Shortfall 37232.2 Penalty 6813.37 MPM 0.337417
Run 627 ThermalAnnealing: Value 13146.5 Cost 617 PUs 617 Connection 10260 Missing 1 Shortfall 12277.4 Penalty 2269.48 MPM 0.740051
Run 627 Iterative Improvement: Value 13146.5 Cost 617 PUs 617 Connection 10260 Missing 1 Shortfall 12277.4 Penalty 2269.48 MPM 0.740051
Time passed so far is  1 min  and 0 secs 
Run 621 is finished (out of 1000). Time passed so far is  1 min  and 0 secs 
Run 622 is finished (out of 1000). Time passed so far is  1 min  and 0 secs 
Run 623 is finished (out of 1000). Time passed so far is  1 min  and 0 secs 
Run 625 is finished (out of 1000). Time passed so far is  1 min  and 0 secs 
Run 626 is finished (out of 1000). Time passed so far is  1 min  and 0 secs 
Run 624 is finished (out of 1000). Time passed so far is  1 min  and 0 secs 
Run 627 is finished (out of 1000). Time passed so far is  1 min  and 0 secs 

Run 629: Using Calculated Tinit = 183.937 Tcool = 0.998774
Run 629 Init: Value 189451 Cost 3962 PUs 3962 Connection 179054 Missing 2 Shortfall 35279.3 Penalty 6434.91 MPM 0.410593
Run 629 ThermalAnnealing: Value 12183.8 Cost 584 PUs 584 Connection 9330 Missing 1 Shortfall 12278.9 Penalty 2269.76 MPM 0.740051
Run 629 Iterative Improvement: Value 12183.8 Cost 584 PUs 584 Connection 9330 Missing 1 Shortfall 12278.9 Penalty 2269.76 MPM 0.740051

Run 628: Using Calculated Tinit = 177.328 Tcool = 0.998978
Run 628 Init: Value 190391 Cost 3877 PUs 3877 Connection 179399 Missing 2 Shortfall 39187 Penalty 7114.95 MPM 0.404955
Run 628 ThermalAnnealing: Value 11241.9 Cost 560 PUs 560 Connection 8400 Missing 1 Shortfall 12344.9 Penalty 2281.95 MPM 0.738687
Run 628 Iterative Improvement: Value 11241.9 Cost 560 PUs 560 Connection 8400 Missing 1 Shortfall 12344.9 Penalty 2281.95 MPM 0.738687

Run 630: Using Calculated Tinit = 196.291 Tcool = 0.998657
Run 630 Init: Value 190448 Cost 3991 PUs 3991 Connection 178176 Missing 2 Shortfall 45678.1 Penalty 8281.14 MPM 0.378946
Run 630 ThermalAnnealing: Value 12967.2 Cost 617 PUs 617 Connection 10080 Missing 1 Shortfall 12281.4 Penalty 2270.21 MPM 0.740051
Run 630 Iterative Improvement: Value 12967.2 Cost 617 PUs 617 Connection 10080 Missing 1 Shortfall 12281.4 Penalty 2270.21 MPM 0.740051

Run 631: Using Calculated Tinit = 193.461 Tcool = 0.998998
Run 631 Init: Value 186514 Cost 3988 PUs 3988 Connection 176818 Missing 1 Shortfall 30970.7 Penalty 5708.41 MPM 0.374358
Run 631 ThermalAnnealing: Value 11791.5 Cost 552 PUs 552 Connection 8970 Missing 1 Shortfall 12277.4 Penalty 2269.48 MPM 0.740051
Run 631 Iterative Improvement: Value 11791.5 Cost 552 PUs 552 Connection 8970 Missing 1 Shortfall 12277.4 Penalty 2269.48 MPM 0.740051

Run 632: Using Calculated Tinit = 193.581 Tcool = 0.998746
Run 632 Init: Value 187710 Cost 3947 PUs 3947 Connection 177079 Missing 2 Shortfall 36539.2 Penalty 6684.04 MPM 0.354316
Run 632 ThermalAnnealing: Value 12524.4 Cost 643 PUs 643 Connection 9600 Missing 1 Shortfall 12341.8 Penalty 2281.38 MPM 0.738687
Run 632 Iterative Improvement: Value 12524.4 Cost 643 PUs 643 Connection 9600 Missing 1 Shortfall 12341.8 Penalty 2281.38 MPM 0.738687

Run 633: Using Calculated Tinit = 193.4 Tcool = 0.998658
Run 633 Init: Value 188955 Cost 3948 PUs 3948 Connection 178134 Missing 2 Shortfall 37705.8 Penalty 6873.41 MPM 0.377514
Run 633 ThermalAnnealing: Value 12928.5 Cost 549 PUs 549 Connection 10110 Missing 1 Shortfall 12277.4 Penalty 2269.48 MPM 0.740051
Run 633 Iterative Improvement: Value 12928.5 Cost 549 PUs 549 Connection 10110 Missing 1 Shortfall 12277.4 Penalty 2269.48 MPM 0.740051

Run 634: Using Calculated Tinit = 196.267 Tcool = 0.998767
Run 634 Init: Value 191625 Cost 3934 PUs 3934 Connection 180229 Missing 2 Shortfall 41103.3 Penalty 7462 MPM 0.377448
Run 634 ThermalAnnealing: Value 11879.5 Cost 580 PUs 580 Connection 9030 Missing 1 Shortfall 12277.4 Penalty 2269.48 MPM 0.740051
Run 634 Iterative Improvement: Value 11879.5 Cost 580 PUs 580 Connection 9030 Missing 1 Shortfall 12277.4 Penalty 2269.48 MPM 0.740051
Run 629 is finished (out of 1000). 
Run 635: Using Calculated Tinit = 195.948 Tcool = 0.998767
Run 635 Init: Value 188464 Cost 3845 PUs 3845 Connection 177753 Missing 2 Shortfall 37684.1 Penalty 6865.81 MPM 0.38452
Run 635 ThermalAnnealing: Value 12129.5 Cost 649 PUs 649 Connection 9210 Missing 1 Shortfall 12283.1 Penalty 2270.52 MPM 0.740051
Run 635 Iterative Improvement: Value 12126.3 Cost 645 PUs 645 Connection 9210 Missing 1 Shortfall 12287.2 Penalty 2271.27 MPM 0.740051
Time passed so far is  1 min  and 1 secs 
Run 628 is finished (out of 1000). Time passed so far is  1 min  and 1 secs 
Run 630 is finished (out of 1000). Time passed so far is  1 min  and 1 secs 
Run 631 is finished (out of 1000). Time passed so far is  1 min  and 1 secs 
Run 632 is finished (out of 1000). Time passed so far is  1 min  and 1 secs 
Run 633 is finished (out of 1000). Time passed so far is  1 min  and 1 secs 
Run 634 is finished (out of 1000). Time passed so far is  1 min  and 1 secs 
Run 635 is finished (out of 1000). Time passed so far is  1 min  and 1 secs 

Run 636: Using Calculated Tinit = 194.588 Tcool = 0.99905
Run 636 Init: Value 186806 Cost 3900 PUs 3900 Connection 176702 Missing 1 Shortfall 33806.5 Penalty 6203.52 MPM 0.367342
Run 636 ThermalAnnealing: Value 11530.8 Cost 591 PUs 591 Connection 8670 Missing 1 Shortfall 12279.1 Penalty 2269.79 MPM 0.740051
Run 636 Iterative Improvement: Value 11530.8 Cost 591 PUs 591 Connection 8670 Missing 1 Shortfall 12279.1 Penalty 2269.79 MPM 0.740051

Run 637: Using Calculated Tinit = 196.267 Tcool = 0.998971
Run 637 Init: Value 191265 Cost 3907 PUs 3907 Connection 181403 Missing 1 Shortfall 32382.4 Penalty 5955.31 MPM 0.370086
Run 637 ThermalAnnealing: Value 13239.5 Cost 680 PUs 680 Connection 10290 Missing 1 Shortfall 12277.5 Penalty 2269.5 MPM 0.740051
Run 637 Iterative Improvement: Value 13239.5 Cost 680 PUs 680 Connection 10290 Missing 1 Shortfall 12277.5 Penalty 2269.5 MPM 0.740051

Run 639: Using Calculated Tinit = 186.261 Tcool = 0.998773
Run 639 Init: Value 188749 Cost 3939 PUs 3939 Connection 179429 Missing 1 Shortfall 29109.3 Penalty 5380.86 MPM 0.38367
Run 639 ThermalAnnealing: Value 14147.5 Cost 939 PUs 939 Connection 10939 Missing 1 Shortfall 12277.4 Penalty 2269.48 MPM 0.740051
Run 639 Iterative Improvement: Value 14147.5 Cost 939 PUs 939 Connection 10939 Missing 1 Shortfall 12277.4 Penalty 2269.48 MPM 0.740051

Run 638: Using Calculated Tinit = 196.311 Tcool = 0.999074
Run 638 Init: Value 191543 Cost 3893 PUs 3893 Connection 179832 Missing 2 Shortfall 43055.4 Penalty 7818.19 MPM 0.344592
Run 638 ThermalAnnealing: Value 12037.5 Cost 588 PUs 588 Connection 9180 Missing 1 Shortfall 12277.4 Penalty 2269.48 MPM 0.740051
Run 638 Iterative Improvement: Value 12037.5 Cost 588 PUs 588 Connection 9180 Missing 1 Shortfall 12277.4 Penalty 2269.48 MPM 0.740051

Run 640: Using Calculated Tinit = 186.231 Tcool = 0.99875
Run 640 Init: Value 189831 Cost 3922 PUs 3922 Connection 178997 Missing 2 Shortfall 37806.3 Penalty 6911.75 MPM 0.339361
Run 640 ThermalAnnealing: Value 12709.9 Cost 600 PUs 600 Connection 9840 Missing 1 Shortfall 12279.6 Penalty 2269.88 MPM 0.740051
Run 640 Iterative Improvement: Value 12709.9 Cost 600 PUs 600 Connection 9840 Missing 1 Shortfall 12279.6 Penalty 2269.88 MPM 0.740051

Run 641: Using Calculated Tinit = 194.821 Tcool = 0.998768
Run 641 Init: Value 186108 Cost 3897 PUs 3897 Connection 174786 Missing 2 Shortfall 40587.4 Penalty 7424.62 MPM 0.31652
Run 641 ThermalAnnealing: Value 11710.7 Cost 591 PUs 591 Connection 8850 Missing 1 Shortfall 12278.7 Penalty 2269.72 MPM 0.740051
Run 641 Iterative Improvement: Value 11710.7 Cost 591 PUs 591 Connection 8850 Missing 1 Shortfall 12278.7 Penalty 2269.72 MPM 0.740051

Run 642: Using Calculated Tinit = 180.748 Tcool = 0.998861
Run 642 Init: Value 189196 Cost 3915 PUs 3915 Connection 179369 Missing 1 Shortfall 32062.9 Penalty 5912.37 MPM 0.347493
Run 642 ThermalAnnealing: Value 12996.5 Cost 677 PUs 677 Connection 10050 Missing 1 Shortfall 12277.6 Penalty 2269.51 MPM 0.740051
Run 642 Iterative Improvement: Value 12996.5 Cost 677 PUs 677 Connection 10050 Missing 1 Shortfall 12277.6 Penalty 2269.51 MPM 0.740051
Run 636 is finished (out of 1000). 
Run 643: Using Calculated Tinit = 196.116 Tcool = 0.999049
Run 643 Init: Value 188796 Cost 3879 PUs 3879 Connection 178023 Missing 2 Shortfall 37802.8 Penalty 6894 MPM 0.370618
Run 643 ThermalAnnealing: Value 11909.5 Cost 580 PUs 580 Connection 9060 Missing 1 Shortfall 12277.4 Penalty 2269.48 MPM 0.740051
Run 643 Iterative Improvement: Value 11909.5 Cost 580 PUs 580 Connection 9060 Missing 1 Shortfall 12277.4 Penalty 2269.48 MPM 0.740051
Time passed so far is  1 min  and 2 secs 
Run 637 is finished (out of 1000). Time passed so far is  1 min  and 2 secs 
Run 639 is finished (out of 1000). Time passed so far is  1 min  and 2 secs 
Run 638 is finished (out of 1000). Time passed so far is  1 min  and 2 secs 
Run 640 is finished (out of 1000). Time passed so far is  1 min  and 2 secs 
Run 641 is finished (out of 1000). Time passed so far is  1 min  and 2 secs 
Run 642 is finished (out of 1000). Time passed so far is  1 min  and 2 secs 
Run 643 is finished (out of 1000). Time passed so far is  1 min  and 2 secs 

Run 644: Using Calculated Tinit = 190.98 Tcool = 0.99877
Run 644 Init: Value 191182 Cost 3902 PUs 3902 Connection 180974 Missing 1 Shortfall 34455.6 Penalty 6305.73 MPM 0.385981
Run 644 ThermalAnnealing: Value 11767.6 Cost 588 PUs 588 Connection 8910 Missing 1 Shortfall 12278 Penalty 2269.58 MPM 0.740051
Run 644 Iterative Improvement: Value 11767.6 Cost 588 PUs 588 Connection 8910 Missing 1 Shortfall 12278 Penalty 2269.58 MPM 0.740051

Run 645: Using Calculated Tinit = 191.779 Tcool = 0.998589
Run 645 Init: Value 188480 Cost 3992 PUs 3992 Connection 178897 Missing 1 Shortfall 30247.1 Penalty 5590.65 MPM 0.360518
Run 645 ThermalAnnealing: Value 13082 Cost 660 PUs 660 Connection 10140 Missing 1 Shortfall 12345.3 Penalty 2282.02 MPM 0.738687
Run 645 Iterative Improvement: Value 13082 Cost 660 PUs 660 Connection 10140 Missing 1 Shortfall 12345.3 Penalty 2282.02 MPM 0.738687

Run 646: Using Calculated Tinit = 196.27 Tcool = 0.998767
Run 646 Init: Value 190370 Cost 3878 PUs 3878 Connection 178052 Missing 2 Shortfall 46645 Penalty 8440.09 MPM 0.344459
Run 646 ThermalAnnealing: Value 12586.4 Cost 626 PUs 626 Connection 9690 Missing 1 Shortfall 12282.5 Penalty 2270.41 MPM 0.740051
Run 646 Iterative Improvement: Value 12586.4 Cost 626 PUs 626 Connection 9690 Missing 1 Shortfall 12282.5 Penalty 2270.41 MPM 0.740051

Run 647: Using Calculated Tinit = 194.731 Tcool = 0.998768
Run 647 Init: Value 188697 Cost 3934 PUs 3934 Connection 178232 Missing 1 Shortfall 35462.2 Penalty 6531.17 MPM 0.292942
Run 647 ThermalAnnealing: Value 11894.5 Cost 565 PUs 565 Connection 9060 Missing 1 Shortfall 12277.4 Penalty 2269.48 MPM 0.740051
Run 647 Iterative Improvement: Value 11894.5 Cost 565 PUs 565 Connection 9060 Missing 1 Shortfall 12277.4 Penalty 2269.48 MPM 0.740051

Run 648: Using Calculated Tinit = 190.265 Tcool = 0.998589
Run 648 Init: Value 186089 Cost 3907 PUs 3907 Connection 176048 Missing 1 Shortfall 33469.9 Penalty 6134.12 MPM 0.4229
Run 648 ThermalAnnealing: Value 12265.5 Cost 614 PUs 614 Connection 9360 Missing 1 Shortfall 12397.2 Penalty 2291.47 MPM 0.740051
Run 648 Iterative Improvement: Value 12265.5 Cost 614 PUs 614 Connection 9360 Missing 1 Shortfall 12397.2 Penalty 2291.47 MPM 0.740051

Run 649: Using Calculated Tinit = 197.057 Tcool = 0.998744
Run 649 Init: Value 187042 Cost 3919 PUs 3919 Connection 177201 Missing 1 Shortfall 32270.2 Penalty 5922.49 MPM 0.438385
Run 649 ThermalAnnealing: Value 13110.3 Cost 580 PUs 580 Connection 10260 Missing 1 Shortfall 12282 Penalty 2270.32 MPM 0.740051
Run 649 Iterative Improvement: Value 13110.3 Cost 580 PUs 580 Connection 10260 Missing 1 Shortfall 12282 Penalty 2270.32 MPM 0.740051
Run 644 is finished (out of 1000). 
Run 650: Using Calculated Tinit = 195.015 Tcool = 0.998969
Run 650 Init: Value 188727 Cost 4040 PUs 4040 Connection 178237 Missing 2 Shortfall 35286.2 Penalty 6450.22 MPM 0.384875
Run 650 ThermalAnnealing: Value 13160.3 Cost 659 PUs 659 Connection 10230 Missing 1 Shortfall 12287.5 Penalty 2271.33 MPM 0.740051
Run 650 Iterative Improvement: Value 13160.3 Cost 659 PUs 659 Connection 10230 Missing 1 Shortfall 12287.5 Penalty 2271.33 MPM 0.740051

Run 651: Using Calculated Tinit = 192.325 Tcool = 0.998769
Run 651 Init: Value 189709 Cost 3879 PUs 3879 Connection 178815 Missing 2 Shortfall 38655.6 Penalty 7014.72 MPM 0.419822
Run 651 ThermalAnnealing: Value 12818.5 Cost 739 PUs 739 Connection 9810 Missing 1 Shortfall 12277.4 Penalty 2269.48 MPM 0.740051
Run 651 Iterative Improvement: Value 12818.5 Cost 739 PUs 739 Connection 9810 Missing 1 Shortfall 12277.4 Penalty 2269.48 MPM 0.740051
Time passed so far is  1 min  and 2 secs 
Run 645 is finished (out of 1000). Time passed so far is  1 min  and 3 secs 
Run 646 is finished (out of 1000). Time passed so far is  1 min  and 3 secs 
Run 647 is finished (out of 1000). Time passed so far is  1 min  and 3 secs 
Run 648 is finished (out of 1000). Time passed so far is  1 min  and 3 secs 
Run 649 is finished (out of 1000). Time passed so far is  1 min  and 3 secs 
Run 650 is finished (out of 1000). Time passed so far is  1 min  and 3 secs 
Run 651 is finished (out of 1000). Time passed so far is  1 min  and 3 secs 

Run 652: Using Calculated Tinit = 195.992 Tcool = 0.998586
Run 652 Init: Value 188119 Cost 3913 PUs 3913 Connection 176823 Missing 2 Shortfall 40485.2 Penalty 7383.43 MPM 0.325527
Run 652 ThermalAnnealing: Value 12244.3 Cost 644 PUs 644 Connection 9330 Missing 1 Shortfall 12281.8 Penalty 2270.29 MPM 0.740051
Run 652 Iterative Improvement: Value 12244.3 Cost 644 PUs 644 Connection 9330 Missing 1 Shortfall 12281.8 Penalty 2270.29 MPM 0.740051

Run 653: Using Calculated Tinit = 197.057 Tcool = 0.998586
Run 653 Init: Value 188105 Cost 3964 PUs 3964 Connection 177010 Missing 2 Shortfall 39241.3 Penalty 7131.41 MPM 0.392084
Run 653 ThermalAnnealing: Value 12611.8 Cost 592 PUs 592 Connection 9750 Missing 1 Shortfall 12279.2 Penalty 2269.82 MPM 0.740051
Run 653 Iterative Improvement: Value 12611.8 Cost 592 PUs 592 Connection 9750 Missing 1 Shortfall 12279.2 Penalty 2269.82 MPM 0.740051

Run 654: Using Calculated Tinit = 187.47 Tcool = 0.998591
Run 654 Init: Value 190108 Cost 3908 PUs 3908 Connection 178384 Missing 2 Shortfall 43059.6 Penalty 7816.42 MPM 0.349156
Run 654 ThermalAnnealing: Value 13841.4 Cost 711 PUs 711 Connection 10860 Missing 1 Shortfall 12282.4 Penalty 2270.39 MPM 0.740051
Run 654 Iterative Improvement: Value 13841.4 Cost 711 PUs 711 Connection 10860 Missing 1 Shortfall 12282.4 Penalty 2270.39 MPM 0.740051

Run 655: Using Calculated Tinit = 190.916 Tcool = 0.998747
Run 655 Init: Value 188007 Cost 3939 PUs 3939 Connection 177967 Missing 1 Shortfall 33227.4 Penalty 6101.37 MPM 0.370664
Run 655 ThermalAnnealing: Value 12830.3 Cost 600 PUs 600 Connection 9960 Missing 1 Shortfall 12281.9 Penalty 2270.31 MPM 0.740051
Run 655 Iterative Improvement: Value 12830.3 Cost 600 PUs 600 Connection 9960 Missing 1 Shortfall 12281.9 Penalty 2270.31 MPM 0.740051

Run 656: Using Calculated Tinit = 191.687 Tcool = 0.998589
Run 656 Init: Value 188014 Cost 3894 PUs 3894 Connection 178058 Missing 1 Shortfall 32797.2 Penalty 6061.55 MPM 0.322503
Run 656 ThermalAnnealing: Value 12995.7 Cost 609 PUs 609 Connection 10110 Missing 1 Shortfall 12316.5 Penalty 2276.65 MPM 0.740051
Run 656 Iterative Improvement: Value 12995.7 Cost 609 PUs 609 Connection 10110 Missing 1 Shortfall 12316.5 Penalty 2276.65 MPM 0.740051

Run 657: Using Calculated Tinit = 197.057 Tcool = 0.998656
Run 657 Init: Value 186214 Cost 3940 PUs 3940 Connection 176552 Missing 1 Shortfall 30952.3 Penalty 5721.54 MPM 0.344648
Run 657 ThermalAnnealing: Value 12010.5 Cost 621 PUs 621 Connection 9120 Missing 1 Shortfall 12277.4 Penalty 2269.48 MPM 0.740051
Run 657 Iterative Improvement: Value 12010.5 Cost 621 PUs 621 Connection 9120 Missing 1 Shortfall 12277.4 Penalty 2269.48 MPM 0.740051
Run 652 is finished (out of 1000). 
Run 658: Using Calculated Tinit = 190.265 Tcool = 0.99877
Run 658 Init: Value 188778 Cost 3932 PUs 3932 Connection 179077 Missing 1 Shortfall 31357.5 Penalty 5769.5 MPM 0.385143
Run 658 ThermalAnnealing: Value 12296.5 Cost 607 PUs 607 Connection 9420 Missing 1 Shortfall 12277.4 Penalty 2269.48 MPM 0.740051
Run 658 Iterative Improvement: Value 12296.5 Cost 607 PUs 607 Connection 9420 Missing 1 Shortfall 12277.4 Penalty 2269.48 MPM 0.740051

Run 659: Using Calculated Tinit = 183.937 Tcool = 0.999069
Run 659 Init: Value 188999 Cost 3934 PUs 3934 Connection 179846 Missing 1 Shortfall 28232.3 Penalty 5218.74 MPM 0.402239
Run 659 ThermalAnnealing: Value 12259.5 Cost 630 PUs 630 Connection 9360 Missing 1 Shortfall 12277.5 Penalty 2269.49 MPM 0.740051
Run 659 Iterative Improvement: Value 12259.5 Cost 630 PUs 630 Connection 9360 Missing 1 Shortfall 12277.5 Penalty 2269.49 MPM 0.740051
Time passed so far is  1 min  and 3 secs 
Run 653 is finished (out of 1000). Time passed so far is  1 min  and 3 secs 
Run 654 is finished (out of 1000). Time passed so far is  1 min  and 3 secs 
Run 655 is finished (out of 1000). Time passed so far is  1 min  and 3 secs 
Run 656 is finished (out of 1000). Time passed so far is  1 min  and 3 secs 
Run 657 is finished (out of 1000). Time passed so far is  1 min  and 3 secs 
Run 658 is finished (out of 1000). Time passed so far is  1 min  and 3 secs 
Run 659 is finished (out of 1000). Time passed so far is  1 min  and 3 secs 

Run 660: Using Calculated Tinit = 196.236 Tcool = 0.998767
Run 660 Init: Value 188671 Cost 3954 PUs 3954 Connection 177825 Missing 2 Shortfall 37808.6 Penalty 6891.62 MPM 0.37679
Run 660 ThermalAnnealing: Value 12973 Cost 593 PUs 593 Connection 10110 Missing 1 Shortfall 12280.4 Penalty 2270.03 MPM 0.740051
Run 660 Iterative Improvement: Value 12973 Cost 593 PUs 593 Connection 10110 Missing 1 Shortfall 12280.4 Penalty 2270.03 MPM 0.740051

Run 661: Using Calculated Tinit = 194.979 Tcool = 0.998768
Run 661 Init: Value 186250 Cost 3924 PUs 3924 Connection 176715 Missing 1 Shortfall 30533.6 Penalty 5610.96 MPM 0.413963
Run 661 ThermalAnnealing: Value 12998.9 Cost 649 PUs 649 Connection 10080 Missing 1 Shortfall 12279.8 Penalty 2269.91 MPM 0.740051
Run 661 Iterative Improvement: Value 12998.9 Cost 649 PUs 649 Connection 10080 Missing 1 Shortfall 12279.8 Penalty 2269.91 MPM 0.740051

Run 662: Using Calculated Tinit = 193.086 Tcool = 0.999026
Run 662 Init: Value 188384 Cost 3978 PUs 3978 Connection 177369 Missing 2 Shortfall 38473.5 Penalty 7037.29 MPM 0.353597
Run 662 ThermalAnnealing: Value 11393.8 Cost 574 PUs 574 Connection 8550 Missing 1 Shortfall 12279 Penalty 2269.77 MPM 0.740051
Run 662 Iterative Improvement: Value 11393.8 Cost 574 PUs 574 Connection 8550 Missing 1 Shortfall 12279 Penalty 2269.77 MPM 0.740051

Run 663: Using Calculated Tinit = 193.496 Tcool = 0.99905
Run 663 Init: Value 190635 Cost 4017 PUs 4017 Connection 181011 Missing 1 Shortfall 30522.3 Penalty 5607.23 MPM 0.417186
Run 663 ThermalAnnealing: Value 11962.5 Cost 573 PUs 573 Connection 9120 Missing 1 Shortfall 12277.4 Penalty 2269.48 MPM 0.740051
Run 663 Iterative Improvement: Value 11962.5 Cost 573 PUs 573 Connection 9120 Missing 1 Shortfall 12277.4 Penalty 2269.48 MPM 0.740051

Run 664: Using Calculated Tinit = 191.687 Tcool = 0.998855
Run 664 Init: Value 189630 Cost 3869 PUs 3869 Connection 177329 Missing 2 Shortfall 46732.4 Penalty 8431.96 MPM 0.386883
Run 664 ThermalAnnealing: Value 12326.1 Cost 606 PUs 606 Connection 9450 Missing 1 Shortfall 12281 Penalty 2270.14 MPM 0.740051
Run 664 Iterative Improvement: Value 12326.1 Cost 606 PUs 606 Connection 9450 Missing 1 Shortfall 12281 Penalty 2270.14 MPM 0.740051

Run 665: Using Calculated Tinit = 196.031 Tcool = 0.998657
Run 665 Init: Value 189231 Cost 3888 PUs 3888 Connection 178575 Missing 2 Shortfall 37088.9 Penalty 6768.03 MPM 0.374812
Run 665 ThermalAnnealing: Value 13506 Cost 646 PUs 646 Connection 10590 Missing 1 Shortfall 12280 Penalty 2269.95 MPM 0.740051
Run 665 Iterative Improvement: Value 13506 Cost 646 PUs 646 Connection 10590 Missing 1 Shortfall 12280 Penalty 2269.95 MPM 0.740051

Run 666: Using Calculated Tinit = 196.311 Tcool = 0.998586
Run 666 Init: Value 188375 Cost 3911 PUs 3911 Connection 178414 Missing 1 Shortfall 32848.2 Penalty 6049.75 MPM 0.345021
Run 666 ThermalAnnealing: Value 12150.5 Cost 581 PUs 581 Connection 9300 Missing 1 Shortfall 12277.4 Penalty 2269.48 MPM 0.740051
Run 666 Iterative Improvement: Value 12150.5 Cost 581 PUs 581 Connection 9300 Missing 1 Shortfall 12277.4 Penalty 2269.48 MPM 0.740051
Run 660 is finished (out of 1000). 
Run 667: Using Calculated Tinit = 193.794 Tcool = 0.998769
Run 667 Init: Value 189394 Cost 3872 PUs 3872 Connection 178207 Missing 2 Shortfall 40148.1 Penalty 7315.17 MPM 0.343469
Run 667 ThermalAnnealing: Value 11951.4 Cost 580 PUs 580 Connection 9090 Missing 1 Shortfall 12341.8 Penalty 2281.38 MPM 0.738687
Run 667 Iterative Improvement: Value 11951.4 Cost 580 PUs 580 Connection 9090 Missing 1 Shortfall 12341.8 Penalty 2281.38 MPM 0.738687
Time passed so far is  1 min  and 4 secs 
Run 661 is finished (out of 1000). Time passed so far is  1 min  and 4 secs 
Run 662 is finished (out of 1000). Time passed so far is  1 min  and 4 secs 
Run 663 is finished (out of 1000). Time passed so far is  1 min  and 4 secs 
Run 664 is finished (out of 1000). Time passed so far is  1 min  and 4 secs 
Run 665 is finished (out of 1000). Time passed so far is  1 min  and 4 secs 
Run 666 is finished (out of 1000). Time passed so far is  1 min  and 4 secs 
Run 667 is finished (out of 1000). Time passed so far is  1 min  and 4 secs 

Run 668: Using Calculated Tinit = 197.057 Tcool = 0.998586
Run 668 Init: Value 189154 Cost 3902 PUs 3902 Connection 178255 Missing 2 Shortfall 38487.6 Penalty 6996.94 MPM 0.399224
Run 668 ThermalAnnealing: Value 13083.5 Cost 643 PUs 643 Connection 10170 Missing 1 Shortfall 12282.8 Penalty 2270.47 MPM 0.740051
Run 668 Iterative Improvement: Value 13083.5 Cost 643 PUs 643 Connection 10170 Missing 1 Shortfall 12282.8 Penalty 2270.47 MPM 0.740051

Run 669: Using Calculated Tinit = 190.473 Tcool = 0.998796
Run 669 Init: Value 189194 Cost 3853 PUs 3853 Connection 177880 Missing 2 Shortfall 41123.4 Penalty 7461.06 MPM 0.385512
Run 669 ThermalAnnealing: Value 12442.5 Cost 633 PUs 633 Connection 9540 Missing 1 Shortfall 12277.4 Penalty 2269.48 MPM 0.740051
Run 669 Iterative Improvement: Value 12442.5 Cost 633 PUs 633 Connection 9540 Missing 1 Shortfall 12277.4 Penalty 2269.48 MPM 0.740051

Run 670: Using Calculated Tinit = 190.291 Tcool = 0.99866
Run 670 Init: Value 189896 Cost 3900 PUs 3900 Connection 178538 Missing 2 Shortfall 40977.3 Penalty 7458.24 MPM 0.344527
Run 670 ThermalAnnealing: Value 11644.6 Cost 555 PUs 555 Connection 8820 Missing 1 Shortfall 12278.3 Penalty 2269.65 MPM 0.740051
Run 670 Iterative Improvement: Value 11644.6 Cost 555 PUs 555 Connection 8820 Missing 1 Shortfall 12278.3 Penalty 2269.65 MPM 0.740051
Run 668 is finished (out of 1000). Time passed so far is  1 min  and 5 secs 

Run 674: Using Calculated Tinit = 196.291 Tcool = 0.999049
Run 674 Init: Value 187899 Cost 3927 PUs 3927 Connection 177220 Missing 1 Shortfall 36805.1 Penalty 6751.85 MPM 0.314705
Run 674 ThermalAnnealing: Value 12600.9 Cost 581 PUs 581 Connection 9750 Missing 1 Shortfall 12279.6 Penalty 2269.88 MPM 0.740051
Run 674 Iterative Improvement: Value 12600.9 Cost 581 PUs 581 Connection 9750 Missing 1 Shortfall 12279.6 Penalty 2269.88 MPM 0.740051

Run 672: Using Calculated Tinit = 195.573 Tcool = 0.998587
Run 672 Init: Value 187634 Cost 3916 PUs 3916 Connection 176724 Missing 2 Shortfall 38251.3 Penalty 6994.22 MPM 0.388521
Run 672 ThermalAnnealing: Value 12966.5 Cost 737 PUs 737 Connection 9960 Missing 1 Shortfall 12277.4 Penalty 2269.48 MPM 0.740051
Run 672 Iterative Improvement: Value 12966.5 Cost 737 PUs 737 Connection 9960 Missing 1 Shortfall 12277.4 Penalty 2269.48 MPM 0.740051

Run 673: Using Calculated Tinit = 197.057 Tcool = 0.998767
Run 673 Init: Value 189515 Cost 3947 PUs 3947 Connection 177349 Missing 2 Shortfall 45258.4 Penalty 8218.98 MPM 0.309686
Run 673 ThermalAnnealing: Value 12725.5 Cost 586 PUs 586 Connection 9870 Missing 1 Shortfall 12277.4 Penalty 2269.48 MPM 0.740051
Run 673 Iterative Improvement: Value 12725.5 Cost 586 PUs 586 Connection 9870 Missing 1 Shortfall 12277.4 Penalty 2269.48 MPM 0.740051

Run 671: Using Calculated Tinit = 196.267 Tcool = 0.998586
Run 671 Init: Value 188124 Cost 3897 PUs 3897 Connection 178535 Missing 1 Shortfall 30810.9 Penalty 5691.91 MPM 0.354
Run 671 ThermalAnnealing: Value 12409.8 Cost 587 PUs 587 Connection 9540 Missing 1 Shortfall 12350.1 Penalty 2282.83 MPM 0.740051
Run 671 Iterative Improvement: Value 12409.8 Cost 587 PUs 587 Connection 9540 Missing 1 Shortfall 12350.1 Penalty 2282.83 MPM 0.740051

Run 675: Using Calculated Tinit = 196.311 Tcool = 0.998745
Run 675 Init: Value 189039 Cost 4051 PUs 4051 Connection 178269 Missing 1 Shortfall 36652.3 Penalty 6718.65 MPM 0.326993
Run 675 ThermalAnnealing: Value 12556.8 Cost 610 PUs 610 Connection 9660 Missing 1 Shortfall 12371.6 Penalty 2286.76 MPM 0.740051
Run 675 Iterative Improvement: Value 12556.8 Cost 610 PUs 610 Connection 9660 Missing 1 Shortfall 12371.6 Penalty 2286.76 MPM 0.740051
Run 669 is finished (out of 1000). Time passed so far is  1 min  and 5 secs 
Run 670 is finished (out of 1000). Time passed so far is  1 min  and 5 secs 

Run 676: Using Calculated Tinit = 197.057 Tcool = 0.998996
Run 676 Init: Value 190574 Cost 3888 PUs 3888 Connection 178369 Missing 2 Shortfall 45853.2 Penalty 8317.11 MPM 0.318641
Run 676 ThermalAnnealing: Value 11591.5 Cost 592 PUs 592 Connection 8730 Missing 1 Shortfall 12277.4 Penalty 2269.48 MPM 0.740051
Run 676 Iterative Improvement: Value 11591.5 Cost 592 PUs 592 Connection 8730 Missing 1 Shortfall 12277.4 Penalty 2269.48 MPM 0.740051
Run 674 is finished (out of 1000). Time passed so far is  1 min  and 5 secs 
Run 672 is finished (out of 1000). Time passed so far is  1 min  and 5 secs 
Run 673 is finished (out of 1000). Time passed so far is  1 min  and 5 secs 
Run 671 is finished (out of 1000). Time passed so far is  1 min  and 5 secs 
Run 675 is finished (out of 1000). Time passed so far is  1 min  and 5 secs 
Run 676 is finished (out of 1000). Time passed so far is  1 min  and 5 secs 

Run 677: Using Calculated Tinit = 190.265 Tcool = 0.99877
Run 677 Init: Value 188132 Cost 3935 PUs 3935 Connection 178207 Missing 1 Shortfall 32725.7 Penalty 5989.61 MPM 0.415952
Run 677 ThermalAnnealing: Value 13916.5 Cost 722 PUs 722 Connection 10920 Missing 1 Shortfall 12305 Penalty 2274.54 MPM 0.740051
Run 677 Iterative Improvement: Value 13916.5 Cost 722 PUs 722 Connection 10920 Missing 1 Shortfall 12305 Penalty 2274.54 MPM 0.740051

Run 678: Using Calculated Tinit = 197.057 Tcool = 0.998586
Run 678 Init: Value 188533 Cost 3917 PUs 3917 Connection 178576 Missing 1 Shortfall 32866.7 Penalty 6039.99 MPM 0.368665
Run 678 ThermalAnnealing: Value 11750.1 Cost 600 PUs 600 Connection 8880 Missing 1 Shortfall 12280.8 Penalty 2270.1 MPM 0.740051
Run 678 Iterative Improvement: Value 11750.1 Cost 600 PUs 600 Connection 8880 Missing 1 Shortfall 12280.8 Penalty 2270.1 MPM 0.740051
Run 677 is finished (out of 1000). Time passed so far is  1 min  and 5 secs 
Run 678 is finished (out of 1000). Time passed so far is  1 min  and 5 secs 

Run 679: Using Calculated Tinit = 195.745 Tcool = 0.999069
Run 679 Init: Value 187754 Cost 3936 PUs 3936 Connection 177616 Missing 1 Shortfall 33863.2 Penalty 6202.36 MPM 0.387344
Run 679 ThermalAnnealing: Value 12006.7 Cost 587 PUs 587 Connection 9150 Missing 1 Shortfall 12278.4 Penalty 2269.66 MPM 0.740051
Run 679 Iterative Improvement: Value 12006.7 Cost 587 PUs 587 Connection 9150 Missing 1 Shortfall 12278.4 Penalty 2269.66 MPM 0.740051

Run 680: Using Calculated Tinit = 190.265 Tcool = 0.998974
Run 680 Init: Value 187652 Cost 3896 PUs 3896 Connection 177392 Missing 1 Shortfall 34532.6 Penalty 6364.24 MPM 0.30366
Run 680 ThermalAnnealing: Value 12901.1 Cost 641 PUs 641 Connection 9990 Missing 1 Shortfall 12280.9 Penalty 2270.12 MPM 0.740051
Run 680 Iterative Improvement: Value 12901.1 Cost 641 PUs 641 Connection 9990 Missing 1 Shortfall 12280.9 Penalty 2270.12 MPM 0.740051

Run 681: Using Calculated Tinit = 190.616 Tcool = 0.998856
Run 681 Init: Value 189745 Cost 3873 PUs 3873 Connection 179172 Missing 1 Shortfall 36482.5 Penalty 6700.22 MPM 0.306945
Run 681 ThermalAnnealing: Value 12630.2 Cost 610 PUs 610 Connection 9750 Missing 1 Shortfall 12281.5 Penalty 2270.22 MPM 0.740051
Run 681 Iterative Improvement: Value 12630.2 Cost 610 PUs 610 Connection 9750 Missing 1 Shortfall 12281.5 Penalty 2270.22 MPM 0.740051

Run 682: Using Calculated Tinit = 196.311 Tcool = 0.999024
Run 682 Init: Value 189651 Cost 3932 PUs 3932 Connection 180053 Missing 1 Shortfall 30759.6 Penalty 5666.35 MPM 0.384362
Run 682 ThermalAnnealing: Value 12620.8 Cost 661 PUs 661 Connection 9690 Missing 1 Shortfall 12278.9 Penalty 2269.76 MPM 0.740051
Run 682 Iterative Improvement: Value 12620.8 Cost 661 PUs 661 Connection 9690 Missing 1 Shortfall 12278.9 Penalty 2269.76 MPM 0.740051

Run 683: Using Calculated Tinit = 187.246 Tcool = 0.998661
Run 683 Init: Value 189202 Cost 3873 PUs 3873 Connection 178209 Missing 1 Shortfall 38794.8 Penalty 7119.89 MPM 0.27213
Run 683 ThermalAnnealing: Value 11764.8 Cost 645 PUs 645 Connection 8850 Missing 1 Shortfall 12278.9 Penalty 2269.75 MPM 0.740051
Run 683 Iterative Improvement: Value 11764.8 Cost 645 PUs 645 Connection 8850 Missing 1 Shortfall 12278.9 Penalty 2269.75 MPM 0.740051

Run 684: Using Calculated Tinit = 191.714 Tcool = 0.99897
Run 684 Init: Value 187541 Cost 3938 PUs 3938 Connection 176918 Missing 1 Shortfall 36432.4 Penalty 6685.06 MPM 0.318759
Run 684 ThermalAnnealing: Value 11876.2 Cost 576 PUs 576 Connection 9030 Missing 1 Shortfall 12281.6 Penalty 2270.24 MPM 0.740051
Run 684 Iterative Improvement: Value 11876.2 Cost 576 PUs 576 Connection 9030 Missing 1 Shortfall 12281.6 Penalty 2270.24 MPM 0.740051
Run 679 is finished (out of 1000). Time passed so far is  1 min  and 6 secs 
Run 680 is finished (out of 1000). 
Run 686: Using Calculated Tinit = 196.311 Tcool = 0.998745
Run 686 Init: Value 193728 Cost 3924 PUs 3924 Connection 181659 Missing 2 Shortfall 44807.2 Penalty 8144.98 MPM 0.302108
Run 686 ThermalAnnealing: Value 13776.4 Cost 725 PUs 725 Connection 10770 Missing 1 Shortfall 12341.8 Penalty 2281.38 MPM 0.738687
Run 686 Iterative Improvement: Value 13776.4 Cost 725 PUs 725 Connection 10770 Missing 1 Shortfall 12341.8 Penalty 2281.38 MPM 0.738687

Run 685: Using Calculated Tinit = 192.416 Tcool = 0.998588
Run 685 Init: Value 187637 Cost 3917 PUs 3917 Connection 178238 Missing 1 Shortfall 29748.9 Penalty 5482.33 MPM 0.400673
Run 685 ThermalAnnealing: Value 12610.5 Cost 591 PUs 591 Connection 9750 Missing 1 Shortfall 12277.6 Penalty 2269.51 MPM 0.740051
Run 685 Iterative Improvement: Value 12610.5 Cost 591 PUs 591 Connection 9750 Missing 1 Shortfall 12277.6 Penalty 2269.51 MPM 0.740051
Time passed so far is  1 min  and 6 secs 
Run 681 is finished (out of 1000). Time passed so far is  1 min  and 6 secs 
Run 682 is finished (out of 1000). Time passed so far is  1 min  and 6 secs 
Run 683 is finished (out of 1000). Time passed so far is  1 min  and 6 secs 
Run 684 is finished (out of 1000). Time passed so far is  1 min  and 6 secs 
Run 686 is finished (out of 1000). Time passed so far is  1 min  and 6 secs 

Run 687: Using Calculated Tinit = 196.155 Tcool = 0.998968
Run 687 Init: Value 189089 Cost 3926 PUs 3926 Connection 178265 Missing 2 Shortfall 37739.7 Penalty 6897.94 MPM 0.353974
Run 687 ThermalAnnealing: Value 12951.6 Cost 752 PUs 752 Connection 9930 Missing 1 Shortfall 12278 Penalty 2269.59 MPM 0.740051
Run 687 Iterative Improvement: Value 12951.6 Cost 752 PUs 752 Connection 9930 Missing 1 Shortfall 12278 Penalty 2269.59 MPM 0.740051
Run 685 is finished (out of 1000). Time passed so far is  1 min  and 6 secs 
Run 687 is finished (out of 1000). Time passed so far is  1 min  and 6 secs 

Run 688: Using Calculated Tinit = 196.311 Tcool = 0.998586
Run 688 Init: Value 187337 Cost 3945 PUs 3945 Connection 177711 Missing 1 Shortfall 30979.7 Penalty 5681.14 MPM 0.426909
Run 688 ThermalAnnealing: Value 12525.5 Cost 716 PUs 716 Connection 9540 Missing 1 Shortfall 12277.4 Penalty 2269.48 MPM 0.740051
Run 688 Iterative Improvement: Value 12525.5 Cost 716 PUs 716 Connection 9540 Missing 1 Shortfall 12277.4 Penalty 2269.48 MPM 0.740051

Run 689: Using Calculated Tinit = 190.843 Tcool = 0.99877
Run 689 Init: Value 188220 Cost 4001 PUs 4001 Connection 176981 Missing 2 Shortfall 39553.3 Penalty 7237.69 MPM 0.2969
Run 689 ThermalAnnealing: Value 11536.3 Cost 656 PUs 656 Connection 8610 Missing 1 Shortfall 12282.1 Penalty 2270.28 MPM 0.740051
Run 689 Iterative Improvement: Value 11536.3 Cost 656 PUs 656 Connection 8610 Missing 1 Shortfall 12282.1 Penalty 2270.28 MPM 0.740051

Run 691: Using Calculated Tinit = 190.265 Tcool = 0.99866
Run 691 Init: Value 190662 Cost 3932 PUs 3932 Connection 179444 Missing 2 Shortfall 39909.1 Penalty 7286.12 MPM 0.320964
Run 691 ThermalAnnealing: Value 12746.1 Cost 606 PUs 606 Connection 9870 Missing 1 Shortfall 12280.7 Penalty 2270.07 MPM 0.740051
Run 691 Iterative Improvement: Value 12746.1 Cost 606 PUs 606 Connection 9870 Missing 1 Shortfall 12280.7 Penalty 2270.07 MPM 0.740051

Run 690: Using Calculated Tinit = 195.584 Tcool = 0.998745
Run 690 Init: Value 189515 Cost 3927 PUs 3927 Connection 178810 Missing 1 Shortfall 36861.2 Penalty 6777.65 MPM 0.28539
Run 690 ThermalAnnealing: Value 12798.9 Cost 629 PUs 629 Connection 9900 Missing 1 Shortfall 12279.8 Penalty 2269.92 MPM 0.740051
Run 690 Iterative Improvement: Value 12798.9 Cost 629 PUs 629 Connection 9900 Missing 1 Shortfall 12279.8 Penalty 2269.92 MPM 0.740051

Run 692: Using Calculated Tinit = 196.222 Tcool = 0.998586
Run 692 Init: Value 188452 Cost 3877 PUs 3877 Connection 177478 Missing 2 Shortfall 38881.9 Penalty 7096.89 MPM 0.341533
Run 692 ThermalAnnealing: Value 12692.5 Cost 583 PUs 583 Connection 9840 Missing 1 Shortfall 12277.4 Penalty 2269.48 MPM 0.740051
Run 692 Iterative Improvement: Value 12692.5 Cost 583 PUs 583 Connection 9840 Missing 1 Shortfall 12277.4 Penalty 2269.48 MPM 0.740051
Run 688 is finished (out of 1000). 
Run 693: Using Calculated Tinit = 190.38 Tcool = 0.998748
Run 693 Init: Value 189011 Cost 3860 PUs 3860 Connection 178076 Missing 2 Shortfall 38794.4 Penalty 7074.66 MPM 0.403493
Run 693 ThermalAnnealing: Value 12192.3 Cost 592 PUs 592 Connection 9330 Missing 1 Shortfall 12281.7 Penalty 2270.26 MPM 0.740051
Run 693 Iterative Improvement: Value 12192.3 Cost 592 PUs 592 Connection 9330 Missing 1 Shortfall 12281.7 Penalty 2270.26 MPM 0.740051

Run 694: Using Calculated Tinit = 167.057 Tcool = 0.998602
Run 694 Init: Value 188686 Cost 3939 PUs 3939 Connection 177589 Missing 2 Shortfall 39410.5 Penalty 7158.31 MPM 0.396466
Run 694 ThermalAnnealing: Value 12976.5 Cost 627 PUs 627 Connection 10080 Missing 1 Shortfall 12277.4 Penalty 2269.48 MPM 0.740051
Run 694 Iterative Improvement: Value 12976.5 Cost 627 PUs 627 Connection 10080 Missing 1 Shortfall 12277.4 Penalty 2269.48 MPM 0.740051

Run 695: Using Calculated Tinit = 190.265 Tcool = 0.99866
Run 695 Init: Value 186698 Cost 3958 PUs 3958 Connection 177176 Missing 1 Shortfall 30231.4 Penalty 5563.89 MPM 0.404344
Run 695 ThermalAnnealing: Value 12379.3 Cost 569 PUs 569 Connection 9540 Missing 1 Shortfall 12281.8 Penalty 2270.29 MPM 0.740051
Run 695 Iterative Improvement: Value 12379.3 Cost 569 PUs 569 Connection 9540 Missing 1 Shortfall 12281.8 Penalty 2270.29 MPM 0.740051
Time passed so far is  1 min  and 7 secs 
Run 689 is finished (out of 1000). Time passed so far is  1 min  and 7 secs 
Run 691 is finished (out of 1000). Time passed so far is  1 min  and 7 secs 
Run 690 is finished (out of 1000). Time passed so far is  1 min  and 7 secs 
Run 692 is finished (out of 1000). Time passed so far is  1 min  and 7 secs 
Run 693 is finished (out of 1000). Time passed so far is  1 min  and 7 secs 
Run 694 is finished (out of 1000). Time passed so far is  1 min  and 7 secs 
Run 695 is finished (out of 1000). Time passed so far is  1 min  and 7 secs 

Run 696: Using Calculated Tinit = 194.601 Tcool = 0.998745
Run 696 Init: Value 190451 Cost 3958 PUs 3958 Connection 179161 Missing 2 Shortfall 40175.4 Penalty 7332.13 MPM 0.321204
Run 696 ThermalAnnealing: Value 12888.8 Cost 617 PUs 617 Connection 9990 Missing 1 Shortfall 12344.5 Penalty 2281.8 MPM 0.740051
Run 696 Iterative Improvement: Value 12888.8 Cost 617 PUs 617 Connection 9990 Missing 1 Shortfall 12344.5 Penalty 2281.8 MPM 0.740051

Run 697: Using Calculated Tinit = 188.743 Tcool = 0.999053
Run 697 Init: Value 186831 Cost 3906 PUs 3906 Connection 177237 Missing 1 Shortfall 31116.6 Penalty 5687.89 MPM 0.457813
Run 697 ThermalAnnealing: Value 12656.5 Cost 607 PUs 607 Connection 9780 Missing 1 Shortfall 12277.6 Penalty 2269.51 MPM 0.740051
Run 697 Iterative Improvement: Value 12655.5 Cost 606 PUs 606 Connection 9780 Missing 1 Shortfall 12277.6 Penalty 2269.51 MPM 0.740051

Run 698: Using Calculated Tinit = 196.292 Tcool = 0.998657
Run 698 Init: Value 190032 Cost 3869 PUs 3869 Connection 177710 Missing 2 Shortfall 46669.4 Penalty 8453.42 MPM 0.327874
Run 698 ThermalAnnealing: Value 12722.5 Cost 643 PUs 643 Connection 9810 Missing 1 Shortfall 12277.4 Penalty 2269.48 MPM 0.740051
Run 698 Iterative Improvement: Value 12722.5 Cost 643 PUs 643 Connection 9810 Missing 1 Shortfall 12277.4 Penalty 2269.48 MPM 0.740051

Run 699: Using Calculated Tinit = 188.968 Tcool = 0.99859
Run 699 Init: Value 188073 Cost 3955 PUs 3955 Connection 177812 Missing 1 Shortfall 34481.1 Penalty 6305.58 MPM 0.394307
Run 699 ThermalAnnealing: Value 12475.3 Cost 605 PUs 605 Connection 9600 Missing 1 Shortfall 12282.1 Penalty 2270.33 MPM 0.740051
Run 699 Iterative Improvement: Value 12475.3 Cost 605 PUs 605 Connection 9600 Missing 1 Shortfall 12282.1 Penalty 2270.33 MPM 0.740051

Run 700: Using Calculated Tinit = 193.954 Tcool = 0.998854
Run 700 Init: Value 189121 Cost 3876 PUs 3876 Connection 179502 Missing 1 Shortfall 31070.1 Penalty 5743.31 MPM 0.342155
Run 700 ThermalAnnealing: Value 13291.5 Cost 642 PUs 642 Connection 10380 Missing 1 Shortfall 12277.4 Penalty 2269.48 MPM 0.740051
Run 700 Iterative Improvement: Value 13289.5 Cost 640 PUs 640 Connection 10380 Missing 1 Shortfall 12277.7 Penalty 2269.52 MPM 0.740051
Run 696 is finished (out of 1000). Time passed so far is  1 min  and 7 secs 
Run 697 is finished (out of 1000). 
Run 701: Using Calculated Tinit = 196.155 Tcool = 0.998767
Run 701 Init: Value 187032 Cost 3914 PUs 3914 Connection 176152 Missing 1 Shortfall 38018.2 Penalty 6965.66 MPM 0.308044
Run 701 ThermalAnnealing: Value 14275.4 Cost 660 PUs 660 Connection 11340 Missing 1 Shortfall 12309.7 Penalty 2275.41 MPM 0.740051
Run 701 Iterative Improvement: Value 14275.4 Cost 660 PUs 660 Connection 11340 Missing 1 Shortfall 12309.7 Penalty 2275.41 MPM 0.740051

Run 703: Using Calculated Tinit = 190.273 Tcool = 0.99866
Run 703 Init: Value 185638 Cost 3933 PUs 3933 Connection 175341 Missing 1 Shortfall 34619.5 Penalty 6363.68 MPM 0.332117
Run 703 ThermalAnnealing: Value 12280.7 Cost 591 PUs 591 Connection 9420 Missing 1 Shortfall 12278.5 Penalty 2269.68 MPM 0.740051
Run 703 Iterative Improvement: Value 12280.7 Cost 591 PUs 591 Connection 9420 Missing 1 Shortfall 12278.5 Penalty 2269.68 MPM 0.740051

Run 702: Using Calculated Tinit = 196.282 Tcool = 0.999069
Run 702 Init: Value 190898 Cost 3849 PUs 3849 Connection 178608 Missing 2 Shortfall 46460.5 Penalty 8440.53 MPM 0.28545
Run 702 ThermalAnnealing: Value 11791.4 Cost 600 PUs 600 Connection 8910 Missing 1 Shortfall 12341.8 Penalty 2281.38 MPM 0.738687
Run 702 Iterative Improvement: Value 11779.4 Cost 588 PUs 588 Connection 8910 Missing 1 Shortfall 12341.8 Penalty 2281.38 MPM 0.738687
Time passed so far is  1 min  and 7 secs 

Run 704: Using Calculated Tinit = 193.045 Tcool = 0.998769
Run 704 Init: Value 188367 Cost 3987 PUs 3987 Connection 178560 Missing 1 Shortfall 31486.5 Penalty 5820.28 MPM 0.333338
Run 704 ThermalAnnealing: Value 12626.5 Cost 637 PUs 637 Connection 9720 Missing 1 Shortfall 12277.4 Penalty 2269.48 MPM 0.740051
Run 704 Iterative Improvement: Value 12626.5 Cost 637 PUs 637 Connection 9720 Missing 1 Shortfall 12277.4 Penalty 2269.48 MPM 0.740051
Run 698 is finished (out of 1000). Time passed so far is  1 min  and 8 secs 
Run 699 is finished (out of 1000). Time passed so far is  1 min  and 8 secs 
Run 700 is finished (out of 1000). Time passed so far is  1 min  and 8 secs 
Run 701 is finished (out of 1000). Time passed so far is  1 min  and 8 secs 
Run 703 is finished (out of 1000). Time passed so far is  1 min  and 8 secs 
Run 702 is finished (out of 1000). Time passed so far is  1 min  and 8 secs 
Run 704 is finished (out of 1000). Time passed so far is  1 min  and 8 secs 

Run 705: Using Calculated Tinit = 190.788 Tcool = 0.99877
Run 705 Init: Value 190457 Cost 3916 PUs 3916 Connection 178263 Missing 2 Shortfall 45677.3 Penalty 8278 MPM 0.334368
Run 705 ThermalAnnealing: Value 12504.5 Cost 695 PUs 695 Connection 9540 Missing 1 Shortfall 12277.4 Penalty 2269.48 MPM 0.740051
Run 705 Iterative Improvement: Value 12504.5 Cost 695 PUs 695 Connection 9540 Missing 1 Shortfall 12277.4 Penalty 2269.48 MPM 0.740051
Run 705 is finished (out of 1000). Time passed so far is  1 min  and 8 secs 

Run 706: Using Calculated Tinit = 189.833 Tcool = 0.998796
Run 706 Init: Value 187470 Cost 3964 PUs 3964 Connection 176799 Missing 2 Shortfall 36883.1 Penalty 6707.35 MPM 0.420406
Run 706 ThermalAnnealing: Value 12585.5 Cost 626 PUs 626 Connection 9690 Missing 1 Shortfall 12277.4 Penalty 2269.48 MPM 0.740051
Run 706 Iterative Improvement: Value 12585.5 Cost 626 PUs 626 Connection 9690 Missing 1 Shortfall 12277.4 Penalty 2269.48 MPM 0.740051

Run 707: Using Calculated Tinit = 186.771 Tcool = 0.99875
Run 707 Init: Value 188157 Cost 4028 PUs 4028 Connection 178848 Missing 1 Shortfall 28592.4 Penalty 5281.35 MPM 0.401829
Run 707 ThermalAnnealing: Value 12211.8 Cost 612 PUs 612 Connection 9330 Missing 1 Shortfall 12279.3 Penalty 2269.83 MPM 0.740051
Run 707 Iterative Improvement: Value 12211.8 Cost 612 PUs 612 Connection 9330 Missing 1 Shortfall 12279.3 Penalty 2269.83 MPM 0.740051

Run 708: Using Calculated Tinit = 197.057 Tcool = 0.998852
Run 708 Init: Value 188258 Cost 3970 PUs 3970 Connection 177959 Missing 1 Shortfall 34482.5 Penalty 6328.68 MPM 0.352641
Run 708 ThermalAnnealing: Value 12828.1 Cost 568 PUs 568 Connection 9990 Missing 1 Shortfall 12281 Penalty 2270.14 MPM 0.740051
Run 708 Iterative Improvement: Value 12828.1 Cost 568 PUs 568 Connection 9990 Missing 1 Shortfall 12281 Penalty 2270.14 MPM 0.740051

Run 709: Using Calculated Tinit = 183.037 Tcool = 0.999056
Run 709 Init: Value 188496 Cost 3929 PUs 3929 Connection 179132 Missing 1 Shortfall 29488.1 Penalty 5434.8 MPM 0.404937
Run 709 ThermalAnnealing: Value 12847.3 Cost 617 PUs 617 Connection 9960 Missing 1 Shortfall 12281.7 Penalty 2270.27 MPM 0.740051
Run 709 Iterative Improvement: Value 12847.3 Cost 617 PUs 617 Connection 9960 Missing 1 Shortfall 12281.7 Penalty 2270.27 MPM 0.740051

Run 710: Using Calculated Tinit = 190.55 Tcool = 0.998748
Run 710 Init: Value 189543 Cost 3886 PUs 3886 Connection 177767 Missing 2 Shortfall 43524.8 Penalty 7889.69 MPM 0.362493
Run 710 ThermalAnnealing: Value 13237.5 Cost 678 PUs 678 Connection 10290 Missing 1 Shortfall 12277.4 Penalty 2269.48 MPM 0.740051
Run 710 Iterative Improvement: Value 13237.5 Cost 678 PUs 678 Connection 10290 Missing 1 Shortfall 12277.4 Penalty 2269.48 MPM 0.740051

Run 711: Using Calculated Tinit = 166.282 Tcool = 0.998809
Run 711 Init: Value 187985 Cost 3921 PUs 3921 Connection 178250 Missing 1 Shortfall 31469.7 Penalty 5813.88 MPM 0.339691
Run 711 ThermalAnnealing: Value 12500.2 Cost 720 PUs 720 Connection 9510 Missing 1 Shortfall 12281.3 Penalty 2270.19 MPM 0.740051
Run 711 Iterative Improvement: Value 12500.2 Cost 720 PUs 720 Connection 9510 Missing 1 Shortfall 12281.3 Penalty 2270.19 MPM 0.740051

Run 712: Using Calculated Tinit = 183.501 Tcool = 0.999003
Run 712 Init: Value 188362 Cost 3940 PUs 3940 Connection 177437 Missing 2 Shortfall 38310.6 Penalty 6985.47 MPM 0.364216
Run 712 ThermalAnnealing: Value 12197.7 Cost 598 PUs 598 Connection 9330 Missing 1 Shortfall 12278.6 Penalty 2269.7 MPM 0.740051
Run 712 Iterative Improvement: Value 12197.7 Cost 598 PUs 598 Connection 9330 Missing 1 Shortfall 12278.6 Penalty 2269.7 MPM 0.740051
Run 706 is finished (out of 1000). Time passed so far is  1 min  and 9 secs 
Run 707 is finished (out of 1000). Time passed so far is  1 min  and 9 secs 

Run 713: Using Calculated Tinit = 190.622 Tcool = 0.998795
Run 713 Init: Value 190386 Cost 3870 PUs 3870 Connection 178455 Missing 2 Shortfall 44456.6 Penalty 8060.75 MPM 0.344907
Run 713 ThermalAnnealing: Value 12510.6 Cost 641 PUs 641 Connection 9600 Missing 1 Shortfall 12278.2 Penalty 2269.63 MPM 0.740051
Run 713 Iterative Improvement: Value 12510.6 Cost 641 PUs 641 Connection 9600 Missing 1 Shortfall 12278.2 Penalty 2269.63 MPM 0.740051
Run 708 is finished (out of 1000). Time passed so far is  1 min  and 9 secs 
Run 709 is finished (out of 1000). Time passed so far is  1 min  and 9 secs 
Run 710 is finished (out of 1000). Time passed so far is  1 min  and 9 secs 
Run 711 is finished (out of 1000). Time passed so far is  1 min  and 9 secs 
Run 712 is finished (out of 1000). Time passed so far is  1 min  and 9 secs 
Run 713 is finished (out of 1000). Time passed so far is  1 min  and 9 secs 

Run 715: Using Calculated Tinit = 193.086 Tcool = 0.998854
Run 715 Init: Value 188239 Cost 3837 PUs 3837 Connection 177457 Missing 2 Shortfall 37979.8 Penalty 6945.42 MPM 0.332797
Run 715 ThermalAnnealing: Value 12512.5 Cost 643 PUs 643 Connection 9600 Missing 1 Shortfall 12277.4 Penalty 2269.48 MPM 0.740051
Run 715 Iterative Improvement: Value 12512.5 Cost 643 PUs 643 Connection 9600 Missing 1 Shortfall 12277.4 Penalty 2269.48 MPM 0.740051

Run 714: Using Calculated Tinit = 190.843 Tcool = 0.999027
Run 714 Init: Value 188842 Cost 3918 PUs 3918 Connection 178648 Missing 2 Shortfall 34474.9 Penalty 6275.93 MPM 0.446373
Run 714 ThermalAnnealing: Value 13674.7 Cost 785 PUs 785 Connection 10620 Missing 1 Shortfall 12278.8 Penalty 2269.73 MPM 0.740051
Run 714 Iterative Improvement: Value 13674.7 Cost 785 PUs 785 Connection 10620 Missing 1 Shortfall 12278.8 Penalty 2269.73 MPM 0.740051
Run 715 is finished (out of 1000). 
Run 716: Using Calculated Tinit = 179.23 Tcool = 0.999011
Run 716 Init: Value 190000 Cost 3937 PUs 3937 Connection 178734 Missing 2 Shortfall 40169.9 Penalty 7328.62 MPM 0.325844
Run 716 ThermalAnnealing: Value 11623.5 Cost 564 PUs 564 Connection 8790 Missing 1 Shortfall 12277.4 Penalty 2269.48 MPM 0.740051
Run 716 Iterative Improvement: Value 11623.5 Cost 564 PUs 564 Connection 8790 Missing 1 Shortfall 12277.4 Penalty 2269.48 MPM 0.740051

Run 717: Using Calculated Tinit = 197.008 Tcool = 0.999084
Run 717 Init: Value 187413 Cost 3900 PUs 3900 Connection 175526 Missing 2 Shortfall 44117.5 Penalty 7986.74 MPM 0.372738
Run 717 ThermalAnnealing: Value 12604.4 Cost 723 PUs 723 Connection 9600 Missing 1 Shortfall 12341.8 Penalty 2281.38 MPM 0.738687
Run 717 Iterative Improvement: Value 12604.4 Cost 723 PUs 723 Connection 9600 Missing 1 Shortfall 12341.8 Penalty 2281.38 MPM 0.738687

Run 718: Using Calculated Tinit = 195.499 Tcool = 0.998968
Run 718 Init: Value 191209 Cost 3915 PUs 3915 Connection 180333 Missing 2 Shortfall 38045.7 Penalty 6960.66 MPM 0.325819
Run 718 ThermalAnnealing: Value 12564.2 Cost 722 PUs 722 Connection 9570 Missing 1 Shortfall 12292.1 Penalty 2272.18 MPM 0.740051
Run 718 Iterative Improvement: Value 12564.2 Cost 722 PUs 722 Connection 9570 Missing 1 Shortfall 12292.1 Penalty 2272.18 MPM 0.740051
Time passed so far is  1 min  and 9 secs 

Run 720: Using Calculated Tinit = 182.984 Tcool = 0.99907
Run 720 Init: Value 187461 Cost 3924 PUs 3924 Connection 177815 Missing 1 Shortfall 31137.5 Penalty 5721.78 MPM 0.402665
Run 720 ThermalAnnealing: Value 11969.5 Cost 610 PUs 610 Connection 9090 Missing 1 Shortfall 12277.4 Penalty 2269.48 MPM 0.740051
Run 720 Iterative Improvement: Value 11969.5 Cost 610 PUs 610 Connection 9090 Missing 1 Shortfall 12277.4 Penalty 2269.48 MPM 0.740051

Run 721: Using Calculated Tinit = 193.086 Tcool = 0.999026
Run 721 Init: Value 187766 Cost 3852 PUs 3852 Connection 177454 Missing 1 Shortfall 35281.7 Penalty 6459.89 MPM 0.365834
Run 721 ThermalAnnealing: Value 12391.5 Cost 642 PUs 642 Connection 9480 Missing 1 Shortfall 12277.4 Penalty 2269.48 MPM 0.740051
Run 721 Iterative Improvement: Value 12391.5 Cost 642 PUs 642 Connection 9480 Missing 1 Shortfall 12277.4 Penalty 2269.48 MPM 0.740051

Run 719: Using Calculated Tinit = 196.311 Tcool = 0.999097
Run 719 Init: Value 191191 Cost 3908 PUs 3908 Connection 179172 Missing 2 Shortfall 44622.3 Penalty 8110.75 MPM 0.306117
Run 719 ThermalAnnealing: Value 11912.4 Cost 571 PUs 571 Connection 9060 Missing 1 Shortfall 12341.8 Penalty 2281.38 MPM 0.738687
Run 719 Iterative Improvement: Value 11912.4 Cost 571 PUs 571 Connection 9060 Missing 1 Shortfall 12341.8 Penalty 2281.38 MPM 0.738687
Run 714 is finished (out of 1000). Time passed so far is  1 min  and 9 secs 
Run 716 is finished (out of 1000). Time passed so far is  1 min  and 9 secs 

Run 722: Using Calculated Tinit = 197.057 Tcool = 0.998767
Run 722 Init: Value 189211 Cost 3992 PUs 3992 Connection 179726 Missing 1 Shortfall 29986.1 Penalty 5492.76 MPM 0.456531
Run 722 ThermalAnnealing: Value 13652.5 Cost 733 PUs 733 Connection 10650 Missing 1 Shortfall 12277.4 Penalty 2269.48 MPM 0.740051
Run 722 Iterative Improvement: Value 13652.5 Cost 733 PUs 733 Connection 10650 Missing 1 Shortfall 12277.4 Penalty 2269.48 MPM 0.740051
Run 717 is finished (out of 1000). Time passed so far is  1 min  and 10 secs 
Run 718 is finished (out of 1000). Time passed so far is  1 min  and 10 secs 
Run 720 is finished (out of 1000). Time passed so far is  1 min  and 10 secs 
Run 721 is finished (out of 1000). Time passed so far is  1 min  and 10 secs 
Run 719 is finished (out of 1000). Time passed so far is  1 min  and 10 secs 
Run 722 is finished (out of 1000). Time passed so far is  1 min  and 10 secs 

Run 723: Using Calculated Tinit = 186.024 Tcool = 0.998773
Run 723 Init: Value 186893 Cost 3929 PUs 3929 Connection 177903 Missing 1 Shortfall 27380.2 Penalty 5061.22 MPM 0.420281
Run 723 ThermalAnnealing: Value 13139.4 Cost 729 PUs 729 Connection 10140 Missing 1 Shortfall 12282.2 Penalty 2270.35 MPM 0.740051
Run 723 Iterative Improvement: Value 13139.4 Cost 729 PUs 729 Connection 10140 Missing 1 Shortfall 12282.2 Penalty 2270.35 MPM 0.740051

Run 724: Using Calculated Tinit = 186.627 Tcool = 0.99916
Run 724 Init: Value 190256 Cost 3889 PUs 3889 Connection 178580 Missing 2 Shortfall 42855.3 Penalty 7786.94 MPM 0.338388
Run 724 ThermalAnnealing: Value 11823.5 Cost 674 PUs 674 Connection 8880 Missing 1 Shortfall 12277.4 Penalty 2269.48 MPM 0.740051
Run 724 Iterative Improvement: Value 11823.5 Cost 674 PUs 674 Connection 8880 Missing 1 Shortfall 12277.4 Penalty 2269.48 MPM 0.740051
Run 723 is finished (out of 1000). Time passed so far is  1 min  and 10 secs 
Run 724 is finished (out of 1000). 
Run 726: Using Calculated Tinit = 194.377 Tcool = 0.998854
Run 726 Init: Value 185975 Cost 3898 PUs 3898 Connection 176257 Missing 1 Shortfall 31793.5 Penalty 5819.64 MPM 0.431417
Run 726 ThermalAnnealing: Value 12370.5 Cost 621 PUs 621 Connection 9480 Missing 1 Shortfall 12277.4 Penalty 2269.48 MPM 0.740051
Run 726 Iterative Improvement: Value 12370.5 Cost 621 PUs 621 Connection 9480 Missing 1 Shortfall 12277.4 Penalty 2269.48 MPM 0.740051

Run 725: Using Calculated Tinit = 186.627 Tcool = 0.999074
Run 725 Init: Value 189537 Cost 3893 PUs 3893 Connection 178556 Missing 2 Shortfall 39112.8 Penalty 7087.85 MPM 0.430901
Run 725 ThermalAnnealing: Value 12357.5 Cost 608 PUs 608 Connection 9480 Missing 1 Shortfall 12277.4 Penalty 2269.48 MPM 0.740051
Run 725 Iterative Improvement: Value 12357.5 Cost 608 PUs 608 Connection 9480 Missing 1 Shortfall 12277.4 Penalty 2269.48 MPM 0.740051
Time passed so far is  1 min  and 10 secs 

Run 727: Using Calculated Tinit = 193.045 Tcool = 0.999002
Run 727 Init: Value 188918 Cost 3804 PUs 3804 Connection 177121 Missing 2 Shortfall 44020.5 Penalty 7993.36 MPM 0.330047
Run 727 ThermalAnnealing: Value 12720.9 Cost 611 PUs 611 Connection 9840 Missing 1 Shortfall 12280 Penalty 2269.95 MPM 0.740051
Run 727 Iterative Improvement: Value 12720.9 Cost 611 PUs 611 Connection 9840 Missing 1 Shortfall 12280 Penalty 2269.95 MPM 0.740051

Run 730: Using Calculated Tinit = 163.154 Tcool = 0.999056
Run 730 Init: Value 187363 Cost 3852 PUs 3852 Connection 177244 Missing 1 Shortfall 34244.7 Penalty 6267.13 MPM 0.389754
Run 730 ThermalAnnealing: Value 13303.5 Cost 654 PUs 654 Connection 10380 Missing 1 Shortfall 12277.4 Penalty 2269.48 MPM 0.740051
Run 730 Iterative Improvement: Value 13303.5 Cost 654 PUs 654 Connection 10380 Missing 1 Shortfall 12277.4 Penalty 2269.48 MPM 0.740051

Run 728: Using Calculated Tinit = 190.268 Tcool = 0.999005
Run 728 Init: Value 188891 Cost 3904 PUs 3904 Connection 176455 Missing 2 Shortfall 47168.1 Penalty 8531.68 MPM 0.3427
Run 728 ThermalAnnealing: Value 12155.9 Cost 556 PUs 556 Connection 9330 Missing 1 Shortfall 12279.7 Penalty 2269.9 MPM 0.740051
Run 728 Iterative Improvement: Value 12155.9 Cost 556 PUs 556 Connection 9330 Missing 1 Shortfall 12279.7 Penalty 2269.9 MPM 0.740051

Run 729: Using Calculated Tinit = 189.662 Tcool = 0.998748
Run 729 Init: Value 188670 Cost 3957 PUs 3957 Connection 178088 Missing 2 Shortfall 36316.5 Penalty 6625.35 MPM 0.390986
Run 729 ThermalAnnealing: Value 12619.6 Cost 626 PUs 626 Connection 9690 Missing 1 Shortfall 12462.9 Penalty 2303.62 MPM 0.738687
Run 729 Iterative Improvement: Value 12619.6 Cost 626 PUs 626 Connection 9690 Missing 1 Shortfall 12462.9 Penalty 2303.62 MPM 0.738687
Run 726 is finished (out of 1000). 
Run 731: Using Calculated Tinit = 194.421 Tcool = 0.99905
Run 731 Init: Value 188638 Cost 3961 PUs 3961 Connection 177556 Missing 1 Shortfall 38845.2 Penalty 7121.13 MPM 0.285772
Run 731 ThermalAnnealing: Value 12664.5 Cost 585 PUs 585 Connection 9810 Missing 1 Shortfall 12277.4 Penalty 2269.48 MPM 0.740051
Run 731 Iterative Improvement: Value 12664.5 Cost 585 PUs 585 Connection 9810 Missing 1 Shortfall 12277.4 Penalty 2269.48 MPM 0.740051

Run 732: Using Calculated Tinit = 185.418 Tcool = 0.998773
Run 732 Init: Value 188885 Cost 3885 PUs 3885 Connection 176939 Missing 2 Shortfall 44594.4 Penalty 8061.48 MPM 0.387067
Run 732 ThermalAnnealing: Value 11870 Cost 593 PUs 593 Connection 9000 Missing 1 Shortfall 12318.3 Penalty 2276.99 MPM 0.740051
Run 732 Iterative Improvement: Value 11870 Cost 593 PUs 593 Connection 9000 Missing 1 Shortfall 12318.3 Penalty 2276.99 MPM 0.740051
Time passed so far is  1 min  and 10 secs 
Run 725 is finished (out of 1000). Time passed so far is  1 min  and 10 secs 
Run 727 is finished (out of 1000). Time passed so far is  1 min  and 10 secs 
Run 730 is finished (out of 1000). Time passed so far is  1 min  and 10 secs 
Run 728 is finished (out of 1000). Time passed so far is  1 min  and 10 secs 
Run 729 is finished (out of 1000). Time passed so far is  1 min  and 10 secs 
Run 731 is finished (out of 1000). Time passed so far is  1 min  and 10 secs 
Run 732 is finished (out of 1000). Time passed so far is  1 min  and 11 secs 

Run 733: Using Calculated Tinit = 197.057 Tcool = 0.998852
Run 733 Init: Value 189629 Cost 4037 PUs 4037 Connection 180663 Missing 1 Shortfall 26663.3 Penalty 4928.71 MPM 0.435459
Run 733 ThermalAnnealing: Value 12180.8 Cost 581 PUs 581 Connection 9330 Missing 1 Shortfall 12279.2 Penalty 2269.81 MPM 0.740051
Run 733 Iterative Improvement: Value 12180.8 Cost 581 PUs 581 Connection 9330 Missing 1 Shortfall 12279.2 Penalty 2269.81 MPM 0.740051

Run 734: Using Calculated Tinit = 190.788 Tcool = 0.999071
Run 734 Init: Value 187498 Cost 3964 PUs 3964 Connection 177774 Missing 1 Shortfall 31202.1 Penalty 5759.69 MPM 0.353949
Run 734 ThermalAnnealing: Value 12038.2 Cost 586 PUs 586 Connection 9180 Missing 1 Shortfall 12292.4 Penalty 2272.22 MPM 0.740051
Run 734 Iterative Improvement: Value 12038.2 Cost 586 PUs 586 Connection 9180 Missing 1 Shortfall 12292.4 Penalty 2272.22 MPM 0.740051

Run 735: Using Calculated Tinit = 195.871 Tcool = 0.998853
Run 735 Init: Value 189936 Cost 3937 PUs 3937 Connection 179472 Missing 2 Shortfall 35762.7 Penalty 6527.34 MPM 0.394763
Run 735 ThermalAnnealing: Value 12077.5 Cost 568 PUs 568 Connection 9240 Missing 1 Shortfall 12277.4 Penalty 2269.48 MPM 0.740051
Run 735 Iterative Improvement: Value 12077.5 Cost 568 PUs 568 Connection 9240 Missing 1 Shortfall 12277.4 Penalty 2269.48 MPM 0.740051

Run 736: Using Calculated Tinit = 197.057 Tcool = 0.998744
Run 736 Init: Value 188118 Cost 3981 PUs 3981 Connection 176929 Missing 2 Shortfall 39609.4 Penalty 7208.16 MPM 0.368431
Run 736 ThermalAnnealing: Value 13373.5 Cost 754 PUs 754 Connection 10350 Missing 1 Shortfall 12277.4 Penalty 2269.48 MPM 0.740051
Run 736 Iterative Improvement: Value 13373.5 Cost 754 PUs 754 Connection 10350 Missing 1 Shortfall 12277.4 Penalty 2269.48 MPM 0.740051

Run 737: Using Calculated Tinit = 190.33 Tcool = 0.99877
Run 737 Init: Value 189578 Cost 3954 PUs 3954 Connection 179891 Missing 1 Shortfall 31153.4 Penalty 5733.42 MPM 0.386457
Run 737 ThermalAnnealing: Value 12598 Cost 638 PUs 638 Connection 9690 Missing 1 Shortfall 12280.5 Penalty 2270.05 MPM 0.740051
Run 737 Iterative Improvement: Value 12598 Cost 638 PUs 638 Connection 9690 Missing 1 Shortfall 12280.5 Penalty 2270.05 MPM 0.740051
Run 733 is finished (out of 1000). Time passed so far is  1 min  and 11 secs 

Run 739: Using Calculated Tinit = 189.188 Tcool = 0.999
Run 739 Init: Value 188177 Cost 4005 PUs 4005 Connection 179030 Missing 1 Shortfall 27872 Penalty 5142.44 MPM 0.427538
Run 739 ThermalAnnealing: Value 11708 Cost 607 PUs 607 Connection 8820 Missing 1 Shortfall 12340.2 Penalty 2281 MPM 0.740051
Run 739 Iterative Improvement: Value 11708 Cost 607 PUs 607 Connection 8820 Missing 1 Shortfall 12340.2 Penalty 2281 MPM 0.740051

Run 738: Using Calculated Tinit = 194.421 Tcool = 0.998972
Run 738 Init: Value 189469 Cost 3864 PUs 3864 Connection 179252 Missing 1 Shortfall 34578.1 Penalty 6353.4 MPM 0.337784
Run 738 ThermalAnnealing: Value 12752.5 Cost 609 PUs 609 Connection 9870 Missing 1 Shortfall 12299.1 Penalty 2273.46 MPM 0.740051
Run 738 Iterative Improvement: Value 12752.5 Cost 609 PUs 609 Connection 9870 Missing 1 Shortfall 12299.1 Penalty 2273.46 MPM 0.740051

Run 740: Using Calculated Tinit = 191.421 Tcool = 0.998659
Run 740 Init: Value 191022 Cost 3896 PUs 3896 Connection 179621 Missing 2 Shortfall 41323.8 Penalty 7505.17 MPM 0.368376
Run 740 ThermalAnnealing: Value 12625.6 Cost 636 PUs 636 Connection 9720 Missing 1 Shortfall 12277.9 Penalty 2269.57 MPM 0.740051
Run 740 Iterative Improvement: Value 12625.6 Cost 636 PUs 636 Connection 9720 Missing 1 Shortfall 12277.9 Penalty 2269.57 MPM 0.740051
Run 734 is finished (out of 1000). 
Run 741: Using Calculated Tinit = 194.421 Tcool = 0.998746
Run 741 Init: Value 188808 Cost 3919 PUs 3919 Connection 178245 Missing 2 Shortfall 36576.7 Penalty 6643.96 MPM 0.439201
Run 741 ThermalAnnealing: Value 12718.2 Cost 608 PUs 608 Connection 9840 Missing 1 Shortfall 12281.2 Penalty 2270.18 MPM 0.740051
Run 741 Iterative Improvement: Value 12718.2 Cost 608 PUs 608 Connection 9840 Missing 1 Shortfall 12281.2 Penalty 2270.18 MPM 0.740051
Time passed so far is  1 min  and 11 secs 
Run 735 is finished (out of 1000). Time passed so far is  1 min  and 11 secs 
Run 736 is finished (out of 1000). Time passed so far is  1 min  and 11 secs 
Run 737 is finished (out of 1000). Time passed so far is  1 min  and 11 secs 
Run 739 is finished (out of 1000). Time passed so far is  1 min  and 11 secs 
Run 738 is finished (out of 1000). Time passed so far is  1 min  and 11 secs 
Run 740 is finished (out of 1000). Time passed so far is  1 min  and 11 secs 
Run 741 is finished (out of 1000). Time passed so far is  1 min  and 11 secs 

Run 742: Using Calculated Tinit = 197.057 Tcool = 0.999062
Run 742 Init: Value 189800 Cost 3929 PUs 3929 Connection 179792 Missing 2 Shortfall 33413.6 Penalty 6079.06 MPM 0.470107
Run 742 ThermalAnnealing: Value 12889.7 Cost 660 PUs 660 Connection 9960 Missing 1 Shortfall 12278.8 Penalty 2269.74 MPM 0.740051
Run 742 Iterative Improvement: Value 12889.7 Cost 660 PUs 660 Connection 9960 Missing 1 Shortfall 12278.8 Penalty 2269.74 MPM 0.740051

Run 743: Using Calculated Tinit = 189.845 Tcool = 0.99866
Run 743 Init: Value 190344 Cost 3941 PUs 3941 Connection 179298 Missing 2 Shortfall 39147 Penalty 7105.46 MPM 0.409593
Run 743 ThermalAnnealing: Value 14317.4 Cost 707 PUs 707 Connection 11340 Missing 1 Shortfall 12282.3 Penalty 2270.38 MPM 0.740051
Run 743 Iterative Improvement: Value 14317.4 Cost 707 PUs 707 Connection 11340 Missing 1 Shortfall 12282.3 Penalty 2270.38 MPM 0.740051

Run 744: Using Calculated Tinit = 192.732 Tcool = 0.99897
Run 744 Init: Value 187649 Cost 3923 PUs 3923 Connection 177355 Missing 2 Shortfall 34935.6 Penalty 6370.71 MPM 0.41908
Run 744 ThermalAnnealing: Value 12369.7 Cost 630 PUs 630 Connection 9450 Missing 1 Shortfall 12387.5 Penalty 2289.7 MPM 0.740051
Run 744 Iterative Improvement: Value 12369.7 Cost 630 PUs 630 Connection 9450 Missing 1 Shortfall 12387.5 Penalty 2289.7 MPM 0.740051

Run 745: Using Calculated Tinit = 196.311 Tcool = 0.998657
Run 745 Init: Value 188826 Cost 3857 PUs 3857 Connection 177288 Missing 3 Shortfall 42012.6 Penalty 7681.35 MPM 0.380901
Run 745 ThermalAnnealing: Value 12930.5 Cost 611 PUs 611 Connection 10050 Missing 1 Shortfall 12277.8 Penalty 2269.55 MPM 0.740051
Run 745 Iterative Improvement: Value 12930.5 Cost 611 PUs 611 Connection 10050 Missing 1 Shortfall 12277.8 Penalty 2269.55 MPM 0.740051

Run 746: Using Calculated Tinit = 190.265 Tcool = 0.998748
Run 746 Init: Value 190899 Cost 3920 PUs 3920 Connection 180091 Missing 2 Shortfall 37867.4 Penalty 6888.26 MPM 0.401452
Run 746 ThermalAnnealing: Value 12254.5 Cost 625 PUs 625 Connection 9360 Missing 1 Shortfall 12277.4 Penalty 2269.48 MPM 0.740051
Run 746 Iterative Improvement: Value 12254.5 Cost 625 PUs 625 Connection 9360 Missing 1 Shortfall 12277.4 Penalty 2269.48 MPM 0.740051
Run 742 is finished (out of 1000). Time passed so far is  1 min  and 12 secs 

Run 749: Using Calculated Tinit = 192.334 Tcool = 0.998747
Run 749 Init: Value 187672 Cost 3919 PUs 3919 Connection 177747 Missing 1 Shortfall 32604.7 Penalty 6006.26 MPM 0.347397
Run 749 ThermalAnnealing: Value 12306.5 Cost 557 PUs 557 Connection 9480 Missing 1 Shortfall 12277.4 Penalty 2269.48 MPM 0.740051
Run 749 Iterative Improvement: Value 12306.5 Cost 557 PUs 557 Connection 9480 Missing 1 Shortfall 12277.4 Penalty 2269.48 MPM 0.740051

Run 747: Using Calculated Tinit = 197.057 Tcool = 0.998586
Run 747 Init: Value 190622 Cost 3827 PUs 3827 Connection 177494 Missing 3 Shortfall 51225.2 Penalty 9301.4 MPM 0.327421
Run 747 ThermalAnnealing: Value 12809.7 Cost 580 PUs 580 Connection 9960 Missing 1 Shortfall 12278.7 Penalty 2269.72 MPM 0.740051
Run 747 Iterative Improvement: Value 12809.7 Cost 580 PUs 580 Connection 9960 Missing 1 Shortfall 12278.7 Penalty 2269.72 MPM 0.740051

Run 748: Using Calculated Tinit = 190.204 Tcool = 0.998589
Run 748 Init: Value 188355 Cost 3887 PUs 3887 Connection 177981 Missing 2 Shortfall 35618.4 Penalty 6486.73 MPM 0.423223
Run 748 ThermalAnnealing: Value 12570.9 Cost 611 PUs 611 Connection 9690 Missing 1 Shortfall 12279.5 Penalty 2269.86 MPM 0.740051
Run 748 Iterative Improvement: Value 12570.9 Cost 611 PUs 611 Connection 9690 Missing 1 Shortfall 12279.5 Penalty 2269.86 MPM 0.740051
Run 743 is finished (out of 1000). Time passed so far is  1 min  and 12 secs 
Run 744 is finished (out of 1000). Time passed so far is  1 min  and 12 secs 

Run 750: Using Calculated Tinit = 190.265 Tcool = 0.998988
Run 750 Init: Value 187485 Cost 3880 PUs 3880 Connection 178222 Missing 1 Shortfall 29195.9 Penalty 5382.97 MPM 0.408191
Run 750 ThermalAnnealing: Value 11480 Cost 570 PUs 570 Connection 8640 Missing 1 Shortfall 12280.4 Penalty 2270.03 MPM 0.740051
Run 750 Iterative Improvement: Value 11480 Cost 570 PUs 570 Connection 8640 Missing 1 Shortfall 12280.4 Penalty 2270.03 MPM 0.740051
Run 745 is finished (out of 1000). Time passed so far is  1 min  and 12 secs 
Run 746 is finished (out of 1000). Time passed so far is  1 min  and 12 secs 
Run 749 is finished (out of 1000). Time passed so far is  1 min  and 12 secs 
Run 747 is finished (out of 1000). Time passed so far is  1 min  and 12 secs 
Run 748 is finished (out of 1000). Time passed so far is  1 min  and 12 secs 
Run 750 is finished (out of 1000). Time passed so far is  1 min  and 12 secs 

Run 751: Using Calculated Tinit = 197.057 Tcool = 0.998767
Run 751 Init: Value 189520 Cost 4021 PUs 4021 Connection 178573 Missing 2 Shortfall 38046.1 Penalty 6926.05 MPM 0.389032
Run 751 ThermalAnnealing: Value 13145.5 Cost 676 PUs 676 Connection 10200 Missing 1 Shortfall 12277.4 Penalty 2269.48 MPM 0.740051
Run 751 Iterative Improvement: Value 13145.5 Cost 676 PUs 676 Connection 10200 Missing 1 Shortfall 12277.4 Penalty 2269.48 MPM 0.740051

Run 752: Using Calculated Tinit = 195.448 Tcool = 0.998587
Run 752 Init: Value 190213 Cost 3894 PUs 3894 Connection 178851 Missing 2 Shortfall 41260.3 Penalty 7467.96 MPM 0.416143
Run 752 ThermalAnnealing: Value 12007.5 Cost 588 PUs 588 Connection 9150 Missing 1 Shortfall 12277.4 Penalty 2269.48 MPM 0.740051
Run 752 Iterative Improvement: Value 12007.5 Cost 588 PUs 588 Connection 9150 Missing 1 Shortfall 12277.4 Penalty 2269.48 MPM 0.740051
Run 751 is finished (out of 1000). Time passed so far is  1 min  and 13 secs 
Run 752 is finished (out of 1000). 
Run 754: Using Calculated Tinit = 190.697 Tcool = 0.99866
Run 754 Init: Value 190503 Cost 3944 PUs 3944 Connection 179700 Missing 1 Shortfall 37415.2 Penalty 6858.64 MPM 0.312703
Run 754 ThermalAnnealing: Value 12147.5 Cost 668 PUs 668 Connection 9210 Missing 1 Shortfall 12277.4 Penalty 2269.48 MPM 0.740051
Run 754 Iterative Improvement: Value 12147.5 Cost 668 PUs 668 Connection 9210 Missing 1 Shortfall 12277.4 Penalty 2269.48 MPM 0.740051

Run 753: Using Calculated Tinit = 190.265 Tcool = 0.99877
Run 753 Init: Value 187827 Cost 3891 PUs 3891 Connection 179083 Missing 1 Shortfall 26254.7 Penalty 4853.18 MPM 0.444111
Run 753 ThermalAnnealing: Value 12498.5 Cost 599 PUs 599 Connection 9630 Missing 1 Shortfall 12277.6 Penalty 2269.52 MPM 0.740051
Run 753 Iterative Improvement: Value 12498.5 Cost 599 PUs 599 Connection 9630 Missing 1 Shortfall 12277.6 Penalty 2269.52 MPM 0.740051
Time passed so far is  1 min  and 13 secs 

Run 756: Using Calculated Tinit = 190.446 Tcool = 0.999066
Run 756 Init: Value 187510 Cost 3921 PUs 3921 Connection 176880 Missing 2 Shortfall 36702 Penalty 6709.04 MPM 0.369468
Run 756 ThermalAnnealing: Value 13027.5 Cost 618 PUs 618 Connection 10140 Missing 1 Shortfall 12277.4 Penalty 2269.48 MPM 0.740051
Run 756 Iterative Improvement: Value 13027.5 Cost 618 PUs 618 Connection 10140 Missing 1 Shortfall 12277.4 Penalty 2269.48 MPM 0.740051

Run 758: Using Calculated Tinit = 192.082 Tcool = 0.998588
Run 758 Init: Value 187511 Cost 3942 PUs 3942 Connection 177321 Missing 1 Shortfall 34082.1 Penalty 6248.36 MPM 0.372625
Run 758 ThermalAnnealing: Value 12587.7 Cost 628 PUs 628 Connection 9690 Missing 1 Shortfall 12278.4 Penalty 2269.65 MPM 0.740051
Run 758 Iterative Improvement: Value 12587.7 Cost 628 PUs 628 Connection 9690 Missing 1 Shortfall 12278.4 Penalty 2269.65 MPM 0.740051

Run 757: Using Calculated Tinit = 193.815 Tcool = 0.999064
Run 757 Init: Value 188045 Cost 3943 PUs 3943 Connection 177710 Missing 1 Shortfall 34649.4 Penalty 6391.83 MPM 0.290256
Run 757 ThermalAnnealing: Value 12498.4 Cost 595 PUs 595 Connection 9630 Missing 1 Shortfall 12298.5 Penalty 2273.38 MPM 0.739604
Run 757 Iterative Improvement: Value 12498.4 Cost 595 PUs 595 Connection 9630 Missing 1 Shortfall 12298.5 Penalty 2273.38 MPM 0.739604

Run 755: Using Calculated Tinit = 182.551 Tcool = 0.998975
Run 755 Init: Value 189274 Cost 3895 PUs 3895 Connection 177711 Missing 2 Shortfall 42213.5 Penalty 7667.95 MPM 0.352625
Run 755 ThermalAnnealing: Value 13144.5 Cost 645 PUs 645 Connection 10230 Missing 1 Shortfall 12277.4 Penalty 2269.48 MPM 0.740051
Run 755 Iterative Improvement: Value 13144.5 Cost 645 PUs 645 Connection 10230 Missing 1 Shortfall 12277.4 Penalty 2269.48 MPM 0.740051
Run 754 is finished (out of 1000). 
Run 759: Using Calculated Tinit = 193.312 Tcool = 0.998769
Run 759 Init: Value 187702 Cost 3974 PUs 3974 Connection 177395 Missing 1 Shortfall 34328 Penalty 6332.65 MPM 0.296639
Run 759 ThermalAnnealing: Value 12821.5 Cost 592 PUs 592 Connection 9960 Missing 1 Shortfall 12277.4 Penalty 2269.48 MPM 0.740051
Run 759 Iterative Improvement: Value 12821.5 Cost 592 PUs 592 Connection 9960 Missing 1 Shortfall 12277.4 Penalty 2269.48 MPM 0.740051

Run 760: Using Calculated Tinit = 193.581 Tcool = 0.99909
Run 760 Init: Value 187531 Cost 4017 PUs 4017 Connection 178331 Missing 1 Shortfall 28175.2 Penalty 5183.18 MPM 0.448992
Run 760 ThermalAnnealing: Value 12660.5 Cost 611 PUs 611 Connection 9780 Missing 1 Shortfall 12277.4 Penalty 2269.48 MPM 0.740051
Run 760 Iterative Improvement: Value 12660.5 Cost 611 PUs 611 Connection 9780 Missing 1 Shortfall 12277.4 Penalty 2269.48 MPM 0.740051
Time passed so far is  1 min  and 13 secs 
Run 753 is finished (out of 1000). Time passed so far is  1 min  and 13 secs 
Run 756 is finished (out of 1000). Time passed so far is  1 min  and 13 secs 
Run 758 is finished (out of 1000). Time passed so far is  1 min  and 13 secs 
Run 757 is finished (out of 1000). Time passed so far is  1 min  and 13 secs 
Run 755 is finished (out of 1000). Time passed so far is  1 min  and 13 secs 
Run 759 is finished (out of 1000). Time passed so far is  1 min  and 13 secs 
Run 760 is finished (out of 1000). Time passed so far is  1 min  and 13 secs 

Run 761: Using Calculated Tinit = 191.687 Tcool = 0.998855
Run 761 Init: Value 190579 Cost 3960 PUs 3960 Connection 181056 Missing 1 Shortfall 30210.7 Penalty 5563.11 MPM 0.399228
Run 761 ThermalAnnealing: Value 13072.6 Cost 663 PUs 663 Connection 10140 Missing 1 Shortfall 12277.9 Penalty 2269.57 MPM 0.740051
Run 761 Iterative Improvement: Value 13072.6 Cost 663 PUs 663 Connection 10140 Missing 1 Shortfall 12277.9 Penalty 2269.57 MPM 0.740051

Run 762: Using Calculated Tinit = 192.904 Tcool = 0.998658
Run 762 Init: Value 189419 Cost 3896 PUs 3896 Connection 179754 Missing 1 Shortfall 31206.4 Penalty 5768.5 MPM 0.339268
Run 762 ThermalAnnealing: Value 12228.4 Cost 628 PUs 628 Connection 9330 Missing 1 Shortfall 12282.3 Penalty 2270.37 MPM 0.740051
Run 762 Iterative Improvement: Value 12228.4 Cost 628 PUs 628 Connection 9330 Missing 1 Shortfall 12282.3 Penalty 2270.37 MPM 0.740051

Run 763: Using Calculated Tinit = 192.568 Tcool = 0.998588
Run 763 Init: Value 190068 Cost 3884 PUs 3884 Connection 179805 Missing 2 Shortfall 35155.5 Penalty 6379.36 MPM 0.472745
Run 763 ThermalAnnealing: Value 12132.9 Cost 593 PUs 593 Connection 9270 Missing 1 Shortfall 12279.8 Penalty 2269.92 MPM 0.740051
Run 763 Iterative Improvement: Value 12132.9 Cost 593 PUs 593 Connection 9270 Missing 1 Shortfall 12279.8 Penalty 2269.92 MPM 0.740051

Run 764: Using Calculated Tinit = 197.057 Tcool = 0.998656
Run 764 Init: Value 187234 Cost 3926 PUs 3926 Connection 177585 Missing 1 Shortfall 31021.6 Penalty 5723.01 MPM 0.363848
Run 764 ThermalAnnealing: Value 12175.5 Cost 606 PUs 606 Connection 9300 Missing 1 Shortfall 12277.4 Penalty 2269.48 MPM 0.740051
Run 764 Iterative Improvement: Value 12175.5 Cost 606 PUs 606 Connection 9300 Missing 1 Shortfall 12277.4 Penalty 2269.48 MPM 0.740051
Run 761 is finished (out of 1000). Time passed so far is  1 min  and 14 secs 

Run 767: Using Calculated Tinit = 190.326 Tcool = 0.998589
Run 767 Init: Value 188243 Cost 3909 PUs 3909 Connection 177476 Missing 1 Shortfall 37433.2 Penalty 6858.4 MPM 0.318799
Run 767 ThermalAnnealing: Value 12348 Cost 568 PUs 568 Connection 9510 Missing 1 Shortfall 12280.4 Penalty 2270.03 MPM 0.740051
Run 767 Iterative Improvement: Value 12348 Cost 568 PUs 568 Connection 9510 Missing 1 Shortfall 12280.4 Penalty 2270.03 MPM 0.740051

Run 768: Using Calculated Tinit = 196.114 Tcool = 0.998586
Run 768 Init: Value 186142 Cost 3954 PUs 3954 Connection 175646 Missing 1 Shortfall 35478.2 Penalty 6542.48 MPM 0.277374
Run 768 ThermalAnnealing: Value 13180.4 Cost 699 PUs 699 Connection 10200 Missing 1 Shortfall 12342 Penalty 2281.42 MPM 0.738687
Run 768 Iterative Improvement: Value 13180.4 Cost 699 PUs 699 Connection 10200 Missing 1 Shortfall 12342 Penalty 2281.42 MPM 0.738687

Run 765: Using Calculated Tinit = 190.843 Tcool = 0.998659
Run 765 Init: Value 190532 Cost 3938 PUs 3938 Connection 181126 Missing 1 Shortfall 29794.5 Penalty 5468.48 MPM 0.440285
Run 765 ThermalAnnealing: Value 13103.4 Cost 633 PUs 633 Connection 10200 Missing 1 Shortfall 12282.4 Penalty 2270.4 MPM 0.740051
Run 765 Iterative Improvement: Value 13103.4 Cost 633 PUs 633 Connection 10200 Missing 1 Shortfall 12282.4 Penalty 2270.4 MPM 0.740051

Run 766: Using Calculated Tinit = 185.502 Tcool = 0.99875
Run 766 Init: Value 192134 Cost 3827 PUs 3827 Connection 180001 Missing 2 Shortfall 45827.4 Penalty 8305.66 MPM 0.331331
Run 766 ThermalAnnealing: Value 14516.6 Cost 697 PUs 697 Connection 11550 Missing 1 Shortfall 12277.8 Penalty 2269.55 MPM 0.740051
Run 766 Iterative Improvement: Value 14516.6 Cost 697 PUs 697 Connection 11550 Missing 1 Shortfall 12277.8 Penalty 2269.55 MPM 0.740051
Run 762 is finished (out of 1000). 
Run 769: Using Calculated Tinit = 192.848 Tcool = 0.998973
Run 769 Init: Value 190030 Cost 3901 PUs 3901 Connection 178758 Missing 2 Shortfall 40452 Penalty 7371.06 MPM 0.33758
Run 769 ThermalAnnealing: Value 11689.5 Cost 570 PUs 570 Connection 8850 Missing 1 Shortfall 12277.4 Penalty 2269.48 MPM 0.740051
Run 769 Iterative Improvement: Value 11689.5 Cost 570 PUs 570 Connection 8850 Missing 1 Shortfall 12277.4 Penalty 2269.48 MPM 0.740051
Time passed so far is  1 min  and 14 secs 
Run 763 is finished (out of 1000). Time passed so far is  1 min  and 14 secs 
Run 764 is finished (out of 1000). Time passed so far is  1 min  and 14 secs 
Run 767 is finished (out of 1000). Time passed so far is  1 min  and 14 secs 
Run 768 is finished (out of 1000). Time passed so far is  1 min  and 14 secs 
Run 765 is finished (out of 1000). Time passed so far is  1 min  and 14 secs 
Run 766 is finished (out of 1000). Time passed so far is  1 min  and 14 secs 
Run 769 is finished (out of 1000). Time passed so far is  1 min  and 14 secs 

Run 770: Using Calculated Tinit = 193.794 Tcool = 0.999064
Run 770 Init: Value 189215 Cost 3996 PUs 3996 Connection 178369 Missing 2 Shortfall 37470.1 Penalty 6850.29 MPM 0.345256
Run 770 ThermalAnnealing: Value 11915.9 Cost 556 PUs 556 Connection 9090 Missing 1 Shortfall 12280 Penalty 2269.95 MPM 0.740051
Run 770 Iterative Improvement: Value 11915.9 Cost 556 PUs 556 Connection 9090 Missing 1 Shortfall 12280 Penalty 2269.95 MPM 0.740051

Run 771: Using Calculated Tinit = 196.292 Tcool = 0.999002
Run 771 Init: Value 188440 Cost 3855 PUs 3855 Connection 178773 Missing 1 Shortfall 31544.6 Penalty 5811.75 MPM 0.367219
Run 771 ThermalAnnealing: Value 12596.3 Cost 636 PUs 636 Connection 9690 Missing 1 Shortfall 12282.1 Penalty 2270.34 MPM 0.740051
Run 771 Iterative Improvement: Value 12596.3 Cost 636 PUs 636 Connection 9690 Missing 1 Shortfall 12282.1 Penalty 2270.34 MPM 0.740051

Run 772: Using Calculated Tinit = 196.311 Tcool = 0.999144
Run 772 Init: Value 188426 Cost 3870 PUs 3870 Connection 179123 Missing 1 Shortfall 29721.2 Penalty 5432.98 MPM 0.481856
Run 772 ThermalAnnealing: Value 11478.5 Cost 599 PUs 599 Connection 8610 Missing 1 Shortfall 12277.4 Penalty 2269.48 MPM 0.740051
Run 772 Iterative Improvement: Value 11478.5 Cost 599 PUs 599 Connection 8610 Missing 1 Shortfall 12277.4 Penalty 2269.48 MPM 0.740051

Run 773: Using Calculated Tinit = 196.116 Tcool = 0.998971
Run 773 Init: Value 188144 Cost 3967 PUs 3967 Connection 178573 Missing 1 Shortfall 30523.3 Penalty 5604.49 MPM 0.422497
Run 773 ThermalAnnealing: Value 12264.5 Cost 605 PUs 605 Connection 9390 Missing 1 Shortfall 12277.4 Penalty 2269.48 MPM 0.740051
Run 773 Iterative Improvement: Value 12264.5 Cost 605 PUs 605 Connection 9390 Missing 1 Shortfall 12277.4 Penalty 2269.48 MPM 0.740051

Run 774: Using Calculated Tinit = 196.085 Tcool = 0.999063
Run 774 Init: Value 189733 Cost 3890 PUs 3890 Connection 178199 Missing 2 Shortfall 42018.5 Penalty 7643.8 MPM 0.335053
Run 774 ThermalAnnealing: Value 12168.5 Cost 689 PUs 689 Connection 9210 Missing 1 Shortfall 12277.4 Penalty 2269.48 MPM 0.740051
Run 774 Iterative Improvement: Value 12168.5 Cost 689 PUs 689 Connection 9210 Missing 1 Shortfall 12277.4 Penalty 2269.48 MPM 0.740051

Run 775: Using Calculated Tinit = 187.635 Tcool = 0.999029
Run 775 Init: Value 189229 Cost 3939 PUs 3939 Connection 177964 Missing 2 Shortfall 40004.5 Penalty 7325.78 MPM 0.27881
Run 775 ThermalAnnealing: Value 11987.7 Cost 628 PUs 628 Connection 9090 Missing 1 Shortfall 12278.7 Penalty 2269.71 MPM 0.740051
Run 775 Iterative Improvement: Value 11987.7 Cost 628 PUs 628 Connection 9090 Missing 1 Shortfall 12278.7 Penalty 2269.71 MPM 0.740051

Run 776: Using Calculated Tinit = 185.65 Tcool = 0.998592
Run 776 Init: Value 190669 Cost 3856 PUs 3856 Connection 179737 Missing 2 Shortfall 38782.4 Penalty 7075.58 MPM 0.348945
Run 776 ThermalAnnealing: Value 12716.5 Cost 633 PUs 633 Connection 9810 Missing 1 Shortfall 12299.5 Penalty 2273.53 MPM 0.740051
Run 776 Iterative Improvement: Value 12716.5 Cost 633 PUs 633 Connection 9810 Missing 1 Shortfall 12299.5 Penalty 2273.53 MPM 0.740051
Run 770 is finished (out of 1000). 
Run 777: Using Calculated Tinit = 190.265 Tcool = 0.99877
Run 777 Init: Value 189684 Cost 3888 PUs 3888 Connection 178352 Missing 2 Shortfall 41026.3 Penalty 7443.85 MPM 0.386219
Run 777 ThermalAnnealing: Value 12370.6 Cost 621 PUs 621 Connection 9480 Missing 1 Shortfall 12278.1 Penalty 2269.6 MPM 0.740051
Run 777 Iterative Improvement: Value 12370.6 Cost 621 PUs 621 Connection 9480 Missing 1 Shortfall 12278.1 Penalty 2269.6 MPM 0.740051
Time passed so far is  1 min  and 15 secs 
Run 771 is finished (out of 1000). Time passed so far is  1 min  and 15 secs 
Run 772 is finished (out of 1000). Time passed so far is  1 min  and 15 secs 
Run 773 is finished (out of 1000). Time passed so far is  1 min  and 15 secs 
Run 774 is finished (out of 1000). Time passed so far is  1 min  and 15 secs 
Run 775 is finished (out of 1000). Time passed so far is  1 min  and 15 secs 
Run 776 is finished (out of 1000). Time passed so far is  1 min  and 15 secs 
Run 777 is finished (out of 1000). Time passed so far is  1 min  and 15 secs 

Run 778: Using Calculated Tinit = 185.418 Tcool = 0.998662
Run 778 Init: Value 188786 Cost 3901 PUs 3901 Connection 179358 Missing 1 Shortfall 29962.8 Penalty 5527.08 MPM 0.386637
Run 778 ThermalAnnealing: Value 13402.5 Cost 633 PUs 633 Connection 10500 Missing 1 Shortfall 12277.4 Penalty 2269.48 MPM 0.740051
Run 778 Iterative Improvement: Value 13402.5 Cost 633 PUs 633 Connection 10500 Missing 1 Shortfall 12277.4 Penalty 2269.48 MPM 0.740051

Run 780: Using Calculated Tinit = 196.267 Tcool = 0.998767
Run 780 Init: Value 186903 Cost 3885 PUs 3885 Connection 176297 Missing 1 Shortfall 36569.8 Penalty 6720.78 MPM 0.297048
Run 780 ThermalAnnealing: Value 12511.8 Cost 582 PUs 582 Connection 9660 Missing 1 Shortfall 12279 Penalty 2269.77 MPM 0.740051
[truncated: 116,467 more chars]
