# Supplementary material for: Spatial planning model for optimizing conservation priorities for local community utilization on Arefi Island in the Raja Ampat Marine Protected Area (MPA) Southwest Papua, Indonesia
Source: PeerJ. 2025 Apr 29;13:e19292. doi: 10.7717/peerj.19292 (PMC12047217; doi:10.7717/peerj.19292)
Supplement: Supplemental Information 4 [file peerj-13-19292-s004.zip › 40%/output/output_mv00128.txt]

Conservation Feature	Feature Name	Target	Amount Held	Occurrence Target	Occurrences Held	Separation Target	Separation Achieved	Target Met	MPM
19	Mangrove	47230.078448	34952.669790	0	71	0	3306597	no	0.740051
18	Lamun	117669.536812	117747.826750	0	447	0	3306597	yes	1.000000
17	Karang	94185.626204	94180.762310	0	498	0	3306597	yes	0.999948
