# Supplementary material for: Spatial planning model for optimizing conservation priorities for local community utilization on Arefi Island in the Raja Ampat Marine Protected Area (MPA) Southwest Papua, Indonesia
Source: PeerJ. 2025 Apr 29;13:e19292. doi: 10.7717/peerj.19292 (PMC12047217; doi:10.7717/peerj.19292)
Supplement: Supplemental Information 5 [file peerj-13-19292-s005.zip › 50%/input/spec.dat]

id	prop	target	target2	spf	name
17	0.5	0.0	0	1.0	Karang
18	0.5	0.0	0	1.0	Lamun
19	0.5	0.0	0	1.0	Mangrove
