# Supplementary material for: Spatial planning model for optimizing conservation priorities for local community utilization on Arefi Island in the Raja Ampat Marine Protected Area (MPA) Southwest Papua, Indonesia
Source: PeerJ. 2025 Apr 29;13:e19292. doi: 10.7717/peerj.19292 (PMC12047217; doi:10.7717/peerj.19292)
Supplement: Supplemental Information 5 [file peerj-13-19292-s005.zip › 50%/output/output_log.dat]

        Marxan v 4.0.6 

   Spatial Prioritization via Annealing

   Coded by Ian Ball, modified by Matthew Watts
   Written by Ian Ball and Hugh Possingham

   Marxan website

https://marxansolutions.org/


Entering in the data files 
   There are 9531 Planning units.
  9531 Planning Unit names read in 
  3 species read in 
  28574 connections entered 
3058 conservation values counted, 28593 big matrix size, 10.6949% density of matrix 
input.dat option: MATRIXSPORDERNAME is no longer needed, however the supplied file will still be read and processed. Please refer to the version 4 feature changelog.md.0 conservation values counted, 28593 big matrix size, 0% density of matrix 
Time passed so far is 0 secs 

Pre-processing Section. 
1 species cannot meet target .
Running multithreaded over number of threads: 8
Runs will be printed as they complete, and may not be in order due to parallelisation.

Run 4: Using Calculated Tinit = 197.044 Tcool = 0.998532
Run 4 Init: Value 196868 Cost 3927 PUs 3927 Connection 176617 Missing 3 Shortfall 87241.7 Penalty 16324 MPM 0.338865
Run 4 ThermalAnnealing: Value 16369.6 Cost 757 PUs 757 Connection 11160 Missing 1 Shortfall 24087.5 Penalty 4452.6 MPM 0.592041
Run 4 Iterative Improvement: Value 16369.6 Cost 757 PUs 757 Connection 11160 Missing 1 Shortfall 24087.5 Penalty 4452.6 MPM 0.592041

Run 1: Using Calculated Tinit = 197.359 Tcool = 0.998532
Run 1 Init: Value 199002 Cost 3927 PUs 3927 Connection 177976 Missing 3 Shortfall 91376.1 Penalty 17098.6 MPM 0.301303
Run 1 ThermalAnnealing: Value 16203.9 Cost 801 PUs 801 Connection 10950 Missing 1 Shortfall 24088.9 Penalty 4452.89 MPM 0.592041
Run 1 Iterative Improvement: Value 16203.9 Cost 801 PUs 801 Connection 10950 Missing 1 Shortfall 24088.9 Penalty 4452.89 MPM 0.592041

Run 8: Using Calculated Tinit = 204.06 Tcool = 0.998699
Run 8 Init: Value 198081 Cost 3961 PUs 3961 Connection 177896 Missing 3 Shortfall 86783.3 Penalty 16223.6 MPM 0.388373
Run 8 ThermalAnnealing: Value 15773.7 Cost 731 PUs 731 Connection 10590 Missing 1 Shortfall 24088 Penalty 4452.71 MPM 0.592041
Run 8 Iterative Improvement: Value 15773.7 Cost 731 PUs 731 Connection 10590 Missing 1 Shortfall 24088 Penalty 4452.71 MPM 0.592041

Run 3: Using Calculated Tinit = 198.048 Tcool = 0.998702
Run 3 Init: Value 199439 Cost 3980 PUs 3980 Connection 177542 Missing 3 Shortfall 95614.3 Penalty 17917.4 MPM 0.304837
Run 3 ThermalAnnealing: Value 15837.6 Cost 765 PUs 765 Connection 10620 Missing 1 Shortfall 24087.5 Penalty 4452.62 MPM 0.592041
Run 3 Iterative Improvement: Value 15837.6 Cost 765 PUs 765 Connection 10620 Missing 1 Shortfall 24087.5 Penalty 4452.62 MPM 0.592041

Run 6: Using Calculated Tinit = 196.452 Tcool = 0.998962
Run 6 Init: Value 201104 Cost 3964 PUs 3964 Connection 179090 Missing 3 Shortfall 96335.4 Penalty 18049.9 MPM 0.293465
Run 6 ThermalAnnealing: Value 16083.3 Cost 764 PUs 764 Connection 10860 Missing 1 Shortfall 24121.6 Penalty 4459.34 MPM 0.592041
Run 6 Iterative Improvement: Value 16083.3 Cost 764 PUs 764 Connection 10860 Missing 1 Shortfall 24121.6 Penalty 4459.34 MPM 0.592041

Run 2: Using Calculated Tinit = 198.157 Tcool = 0.999044
Run 2 Init: Value 202333 Cost 3867 PUs 3867 Connection 180147 Missing 3 Shortfall 97608.7 Penalty 18318.7 MPM 0.272546
Run 2 ThermalAnnealing: Value 16761.3 Cost 789 PUs 789 Connection 11520 Missing 1 Shortfall 24085.8 Penalty 4452.28 MPM 0.592041
Run 2 Iterative Improvement: Value 16761.3 Cost 789 PUs 789 Connection 11520 Missing 1 Shortfall 24085.8 Penalty 4452.28 MPM 0.592041

Run 7: Using Calculated Tinit = 200.083 Tcool = 0.999047
Run 7 Init: Value 200780 Cost 3899 PUs 3899 Connection 177754 Missing 3 Shortfall 101715 Penalty 19126.8 MPM 0.255078
Run 7 ThermalAnnealing: Value 16282.1 Cost 760 PUs 760 Connection 11070 Missing 1 Shortfall 24084.9 Penalty 4452.1 MPM 0.592041
Run 7 Iterative Improvement: Value 16282.1 Cost 760 PUs 760 Connection 11070 Missing 1 Shortfall 24084.9 Penalty 4452.1 MPM 0.592041

Run 5: Using Calculated Tinit = 199.349 Tcool = 0.998987
Run 5 Init: Value 198825 Cost 3904 PUs 3904 Connection 178747 Missing 3 Shortfall 86316.3 Penalty 16174.2 MPM 0.316078
Run 5 ThermalAnnealing: Value 16337.7 Cost 826 PUs 826 Connection 11040 Missing 1 Shortfall 24183.9 Penalty 4471.68 MPM 0.592041
Run 5 Iterative Improvement: Value 16337.7 Cost 827 PUs 827 Connection 11040 Missing 1 Shortfall 24178.8 Penalty 4470.68 MPM 0.592041
Run 4 is finished (out of 1000). Time passed so far is 0 secs 
Run 1 is finished (out of 1000). Time passed so far is 0 secs 
Run 8 is finished (out of 1000). Time passed so far is 0 secs 
Run 3 is finished (out of 1000). Time passed so far is 0 secs 
Run 6 is finished (out of 1000). Time passed so far is 0 secs 
Run 2 is finished (out of 1000). Time passed so far is 0 secs 
Run 7 is finished (out of 1000). Time passed so far is 0 secs 
Run 5 is finished (out of 1000). Time passed so far is 0 secs 

Run 9: Using Calculated Tinit = 197.234 Tcool = 0.998987
Run 9 Init: Value 197590 Cost 3988 PUs 3988 Connection 176801 Missing 3 Shortfall 89709.9 Penalty 16801.1 MPM 0.362033
Run 9 ThermalAnnealing: Value 16564.9 Cost 802 PUs 802 Connection 11310 Missing 1 Shortfall 24088.7 Penalty 4452.85 MPM 0.592041
Run 9 Iterative Improvement: Value 16564.9 Cost 802 PUs 802 Connection 11310 Missing 1 Shortfall 24088.7 Penalty 4452.85 MPM 0.592041

Run 10: Using Calculated Tinit = 203.856 Tcool = 0.99873
Run 10 Init: Value 199319 Cost 3905 PUs 3905 Connection 178683 Missing 3 Shortfall 89443.4 Penalty 16730.9 MPM 0.363849
Run 10 ThermalAnnealing: Value 16923 Cost 830 PUs 830 Connection 11640 Missing 1 Shortfall 24089.6 Penalty 4453.03 MPM 0.592041
Run 10 Iterative Improvement: Value 16923 Cost 830 PUs 830 Connection 11640 Missing 1 Shortfall 24089.6 Penalty 4453.03 MPM 0.592041

Run 14: Using Calculated Tinit = 198.71 Tcool = 0.998531
Run 14 Init: Value 200761 Cost 3912 PUs 3912 Connection 178204 Missing 3 Shortfall 99599.4 Penalty 18644.5 MPM 0.311397
Run 14 ThermalAnnealing: Value 16480.1 Cost 778 PUs 778 Connection 11250 Missing 1 Shortfall 24084.9 Penalty 4452.1 MPM 0.592041
Run 14 Iterative Improvement: Value 16480.1 Cost 778 PUs 778 Connection 11250 Missing 1 Shortfall 24084.9 Penalty 4452.1 MPM 0.592041

Run 12: Using Calculated Tinit = 197.771 Tcool = 0.998988
Run 12 Init: Value 201662 Cost 3968 PUs 3968 Connection 179288 Missing 3 Shortfall 98204.4 Penalty 18405.9 MPM 0.330155
Run 12 ThermalAnnealing: Value 16150.3 Cost 747 PUs 747 Connection 10950 Missing 1 Shortfall 24091 Penalty 4453.31 MPM 0.592041
Run 12 Iterative Improvement: Value 16150.3 Cost 748 PUs 748 Connection 10950 Missing 1 Shortfall 24086 Penalty 4452.3 MPM 0.592041

Run 13: Using Calculated Tinit = 197.057 Tcool = 0.998954
Run 13 Init: Value 200253 Cost 3965 PUs 3965 Connection 178698 Missing 3 Shortfall 93877.8 Penalty 17589.7 MPM 0.351888
Run 13 ThermalAnnealing: Value 16521.9 Cost 879 PUs 879 Connection 11190 Missing 1 Shortfall 24089 Penalty 4452.91 MPM 0.592041
Run 13 Iterative Improvement: Value 16521.9 Cost 879 PUs 879 Connection 11190 Missing 1 Shortfall 24089 Penalty 4452.91 MPM 0.592041

Run 11: Using Calculated Tinit = 199.148 Tcool = 0.999048
Run 11 Init: Value 201944 Cost 3902 PUs 3902 Connection 178603 Missing 3 Shortfall 103966 Penalty 19439.3 MPM 0.286841
Run 11 ThermalAnnealing: Value 16476.5 Cost 894 PUs 894 Connection 11130 Missing 1 Shortfall 24087 Penalty 4452.51 MPM 0.592041
Run 11 Iterative Improvement: Value 16476.5 Cost 894 PUs 894 Connection 11130 Missing 1 Shortfall 24087 Penalty 4452.51 MPM 0.592041

Run 15: Using Calculated Tinit = 198.157 Tcool = 0.998973
Run 15 Init: Value 199140 Cost 3964 PUs 3964 Connection 177474 Missing 3 Shortfall 94415.1 Penalty 17702.5 MPM 0.302961
Run 15 ThermalAnnealing: Value 16673.1 Cost 851 PUs 851 Connection 11370 Missing 1 Shortfall 24084.9 Penalty 4452.1 MPM 0.592041
Run 15 Iterative Improvement: Value 16673.1 Cost 851 PUs 851 Connection 11370 Missing 1 Shortfall 24084.9 Penalty 4452.1 MPM 0.592041

Run 16: Using Calculated Tinit = 203.658 Tcool = 0.998985
Run 16 Init: Value 200234 Cost 3857 PUs 3857 Connection 177022 Missing 3 Shortfall 103180 Penalty 19355.4 MPM 0.290743
Run 16 ThermalAnnealing: Value 15780.5 Cost 738 PUs 738 Connection 10590 Missing 1 Shortfall 24086.9 Penalty 4452.48 MPM 0.592041
Run 16 Iterative Improvement: Value 15780.5 Cost 738 PUs 738 Connection 10590 Missing 1 Shortfall 24086.9 Penalty 4452.48 MPM 0.592041
Run 9 is finished (out of 1000). Time passed so far is 1 secs 
Run 10 is finished (out of 1000). Time passed so far is 1 secs 
Run 14 is finished (out of 1000). Time passed so far is 1 secs 
Run 12 is finished (out of 1000). Time passed so far is 1 secs 
Run 13 is finished (out of 1000). Time passed so far is 1 secs 
Run 11 is finished (out of 1000). Time passed so far is 1 secs 
Run 15 is finished (out of 1000). Time passed so far is 1 secs 
Run 16 is finished (out of 1000). Time passed so far is 1 secs 

Run 17: Using Calculated Tinit = 200.998 Tcool = 0.999079
Run 17 Init: Value 198491 Cost 3918 PUs 3918 Connection 177488 Missing 3 Shortfall 91482.2 Penalty 17085.2 MPM 0.24117
Run 17 ThermalAnnealing: Value 16034.3 Cost 782 PUs 782 Connection 10800 Missing 1 Shortfall 24085.7 Penalty 4452.25 MPM 0.592041
Run 17 Iterative Improvement: Value 16034.3 Cost 782 PUs 782 Connection 10800 Missing 1 Shortfall 24085.7 Penalty 4452.25 MPM 0.592041

Run 18: Using Calculated Tinit = 197.078 Tcool = 0.999044
Run 18 Init: Value 198156 Cost 4016 PUs 4016 Connection 178151 Missing 3 Shortfall 85500.6 Penalty 15989.3 MPM 0.279704
Run 18 ThermalAnnealing: Value 17275.1 Cost 913 PUs 913 Connection 11910 Missing 1 Shortfall 24084.9 Penalty 4452.1 MPM 0.592041
Run 18 Iterative Improvement: Value 17275.1 Cost 913 PUs 913 Connection 11910 Missing 1 Shortfall 24084.9 Penalty 4452.1 MPM 0.592041

Run 19: Using Calculated Tinit = 199.551 Tcool = 0.998531
Run 19 Init: Value 199069 Cost 4010 PUs 4010 Connection 178157 Missing 3 Shortfall 90369.4 Penalty 16901.6 MPM 0.246796
Run 19 ThermalAnnealing: Value 16509.7 Cost 807 PUs 807 Connection 11250 Missing 1 Shortfall 24088.1 Penalty 4452.72 MPM 0.592041
Run 19 Iterative Improvement: Value 16509.7 Cost 807 PUs 807 Connection 11250 Missing 1 Shortfall 24088.1 Penalty 4452.72 MPM 0.592041

Run 20: Using Calculated Tinit = 198.764 Tcool = 0.998733
Run 20 Init: Value 200603 Cost 3945 PUs 3945 Connection 177386 Missing 3 Shortfall 102829 Penalty 19272.4 MPM 0.277933
Run 20 ThermalAnnealing: Value 16310.3 Cost 818 PUs 818 Connection 11040 Missing 1 Shortfall 24086 Penalty 4452.32 MPM 0.592041
Run 20 Iterative Improvement: Value 16310.3 Cost 818 PUs 818 Connection 11040 Missing 1 Shortfall 24086 Penalty 4452.32 MPM 0.592041

Run 21: Using Calculated Tinit = 182.292 Tcool = 0.998741
Run 21 Init: Value 200658 Cost 3915 PUs 3915 Connection 178669 Missing 3 Shortfall 97107.1 Penalty 18074.4 MPM 0.260468
Run 21 ThermalAnnealing: Value 16605.5 Cost 753 PUs 753 Connection 11400 Missing 1 Shortfall 24087.1 Penalty 4452.54 MPM 0.592041
Run 21 Iterative Improvement: Value 16605.5 Cost 753 PUs 753 Connection 11400 Missing 1 Shortfall 24087.1 Penalty 4452.54 MPM 0.592041

Run 23: Using Calculated Tinit = 197.602 Tcool = 0.998703
Run 23 Init: Value 199133 Cost 3970 PUs 3970 Connection 177653 Missing 3 Shortfall 93154.6 Penalty 17510.5 MPM 0.32173
Run 23 ThermalAnnealing: Value 16278.5 Cost 816 PUs 816 Connection 11010 Missing 1 Shortfall 24087.2 Penalty 4452.54 MPM 0.592041
Run 23 Iterative Improvement: Value 16278.5 Cost 816 PUs 816 Connection 11010 Missing 1 Shortfall 24087.2 Penalty 4452.54 MPM 0.592041

Run 22: Using Calculated Tinit = 196.476 Tcool = 0.998954
Run 22 Init: Value 198910 Cost 3991 PUs 3991 Connection 179889 Missing 3 Shortfall 80035.5 Penalty 15029.9 MPM 0.341068
Run 22 ThermalAnnealing: Value 16015 Cost 852 PUs 852 Connection 10710 Missing 1 Shortfall 24089.4 Penalty 4452.99 MPM 0.592041
Run 22 Iterative Improvement: Value 16015 Cost 852 PUs 852 Connection 10710 Missing 1 Shortfall 24089.4 Penalty 4452.99 MPM 0.592041

Run 24: Using Calculated Tinit = 196.058 Tcool = 0.999001
Run 24 Init: Value 199436 Cost 3908 PUs 3908 Connection 176968 Missing 3 Shortfall 99159 Penalty 18560 MPM 0.267742
Run 24 ThermalAnnealing: Value 15998.5 Cost 836 PUs 836 Connection 10710 Missing 1 Shortfall 24087.1 Penalty 4452.52 MPM 0.592041
Run 24 Iterative Improvement: Value 15998.5 Cost 836 PUs 836 Connection 10710 Missing 1 Shortfall 24087.1 Penalty 4452.52 MPM 0.592041
Run 17 is finished (out of 1000). Time passed so far is 2 secs 
Run 18 is finished (out of 1000). Time passed so far is 2 secs 
Run 19 is finished (out of 1000). Time passed so far is 2 secs 
Run 20 is finished (out of 1000). Time passed so far is 2 secs 
Run 21 is finished (out of 1000). Time passed so far is 2 secs 
Run 23 is finished (out of 1000). Time passed so far is 2 secs 
Run 22 is finished (out of 1000). Time passed so far is 2 secs 
Run 24 is finished (out of 1000). Time passed so far is 2 secs 

Run 25: Using Calculated Tinit = 201.443 Tcool = 0.99853
Run 25 Init: Value 200054 Cost 3936 PUs 3936 Connection 176221 Missing 3 Shortfall 106227 Penalty 19897.1 MPM 0.274731
Run 25 ThermalAnnealing: Value 16404.1 Cost 731 PUs 731 Connection 11220 Missing 1 Shortfall 24089.9 Penalty 4453.08 MPM 0.592041
Run 25 Iterative Improvement: Value 16404.1 Cost 731 PUs 731 Connection 11220 Missing 1 Shortfall 24089.9 Penalty 4453.08 MPM 0.592041

Run 26: Using Calculated Tinit = 204.475 Tcool = 0.998985
Run 26 Init: Value 198276 Cost 3844 PUs 3844 Connection 174504 Missing 3 Shortfall 106016 Penalty 19928.3 MPM 0.362664
Run 26 ThermalAnnealing: Value 18080.1 Cost 908 PUs 908 Connection 12720 Missing 1 Shortfall 24084.9 Penalty 4452.1 MPM 0.592041
Run 26 Iterative Improvement: Value 18080.1 Cost 908 PUs 908 Connection 12720 Missing 1 Shortfall 24084.9 Penalty 4452.1 MPM 0.592041

Run 29: Using Calculated Tinit = 197.37 Tcool = 0.998703
Run 29 Init: Value 200310 Cost 4041 PUs 4041 Connection 177493 Missing 3 Shortfall 100207 Penalty 18775.6 MPM 0.286404
Run 29 ThermalAnnealing: Value 15816 Cost 773 PUs 773 Connection 10590 Missing 1 Shortfall 24089.4 Penalty 4452.98 MPM 0.592041
Run 29 Iterative Improvement: Value 15816 Cost 773 PUs 773 Connection 10590 Missing 1 Shortfall 24089.4 Penalty 4452.98 MPM 0.592041

Run 27: Using Calculated Tinit = 201.397 Tcool = 0.998985
Run 27 Init: Value 201400 Cost 3882 PUs 3882 Connection 179606 Missing 3 Shortfall 95370.3 Penalty 17912 MPM 0.323456
Run 27 ThermalAnnealing: Value 15855.1 Cost 734 PUs 734 Connection 10650 Missing 1 Shortfall 24180.8 Penalty 4471.07 MPM 0.592041
Run 27 Iterative Improvement: Value 15855.1 Cost 734 PUs 734 Connection 10650 Missing 1 Shortfall 24180.8 Penalty 4471.07 MPM 0.592041

Run 28: Using Calculated Tinit = 204.67 Tcool = 0.999019
Run 28 Init: Value 198924 Cost 3891 PUs 3891 Connection 177213 Missing 3 Shortfall 95089.7 Penalty 17819.8 MPM 0.242742
Run 28 ThermalAnnealing: Value 16373.3 Cost 851 PUs 851 Connection 11070 Missing 1 Shortfall 24086.2 Penalty 4452.35 MPM 0.592041
Run 28 Iterative Improvement: Value 16372.4 Cost 850 PUs 850 Connection 11070 Missing 1 Shortfall 24086.3 Penalty 4452.36 MPM 0.592041
Run 25 is finished (out of 1000). 
Run 31: Using Calculated Tinit = 197.38 Tcool = 0.998733
Run 31 Init: Value 203266 Cost 3881 PUs 3881 Connection 180018 Missing 3 Shortfall 103342 Penalty 19366.9 MPM 0.290794
Run 31 ThermalAnnealing: Value 15875.1 Cost 743 PUs 743 Connection 10680 Missing 1 Shortfall 24085.2 Penalty 4452.14 MPM 0.592041
Run 31 Iterative Improvement: Value 15875.1 Cost 743 PUs 743 Connection 10680 Missing 1 Shortfall 24085.2 Penalty 4452.14 MPM 0.592041

Run 30: Using Calculated Tinit = 199.471 Tcool = 0.999116
Run 30 Init: Value 201425 Cost 3952 PUs 3952 Connection 179432 Missing 3 Shortfall 96448.6 Penalty 18041.1 MPM 0.247757
Run 30 ThermalAnnealing: Value 16472.1 Cost 770 PUs 770 Connection 11250 Missing 1 Shortfall 24084.9 Penalty 4452.1 MPM 0.592041
Run 30 Iterative Improvement: Value 16472.1 Cost 770 PUs 770 Connection 11250 Missing 1 Shortfall 24084.9 Penalty 4452.1 MPM 0.592041

Run 32: Using Calculated Tinit = 197.057 Tcool = 0.998703
Run 32 Init: Value 201724 Cost 3964 PUs 3964 Connection 177831 Missing 3 Shortfall 106314 Penalty 19928.8 MPM 0.274624
Run 32 ThermalAnnealing: Value 16298.8 Cost 746 PUs 746 Connection 11100 Missing 1 Shortfall 24088.3 Penalty 4452.77 MPM 0.592041
Run 32 Iterative Improvement: Value 16298.8 Cost 746 PUs 746 Connection 11100 Missing 1 Shortfall 24088.3 Penalty 4452.77 MPM 0.592041
Time passed so far is 2 secs 
Run 26 is finished (out of 1000). Time passed so far is 3 secs 
Run 29 is finished (out of 1000). Time passed so far is 3 secs 
Run 27 is finished (out of 1000). Time passed so far is 3 secs 
Run 28 is finished (out of 1000). Time passed so far is 3 secs 
Run 31 is finished (out of 1000). Time passed so far is 3 secs 
Run 30 is finished (out of 1000). Time passed so far is 3 secs 
Run 32 is finished (out of 1000). Time passed so far is 3 secs 

Run 33: Using Calculated Tinit = 197.057 Tcool = 0.998974
Run 33 Init: Value 198295 Cost 3999 PUs 3999 Connection 178693 Missing 3 Shortfall 83548.5 Penalty 15602.7 MPM 0.298856
Run 33 ThermalAnnealing: Value 16720.2 Cost 898 PUs 898 Connection 11370 Missing 1 Shortfall 24085.3 Penalty 4452.17 MPM 0.592041
Run 33 Iterative Improvement: Value 16720.2 Cost 898 PUs 898 Connection 11370 Missing 1 Shortfall 24085.3 Penalty 4452.17 MPM 0.592041

Run 34: Using Calculated Tinit = 193.462 Tcool = 0.998989
Run 34 Init: Value 201975 Cost 3994 PUs 3994 Connection 180244 Missing 3 Shortfall 94633.2 Penalty 17736.6 MPM 0.338342
Run 34 ThermalAnnealing: Value 15906.1 Cost 774 PUs 774 Connection 10680 Missing 1 Shortfall 24084.9 Penalty 4452.1 MPM 0.592041
Run 34 Iterative Improvement: Value 15906.1 Cost 774 PUs 774 Connection 10680 Missing 1 Shortfall 24084.9 Penalty 4452.1 MPM 0.592041

Run 35: Using Calculated Tinit = 197.137 Tcool = 0.999081
Run 35 Init: Value 200780 Cost 3943 PUs 3943 Connection 177776 Missing 3 Shortfall 101735 Penalty 19060.8 MPM 0.328595
Run 35 ThermalAnnealing: Value 16175.1 Cost 833 PUs 833 Connection 10890 Missing 1 Shortfall 24084.9 Penalty 4452.1 MPM 0.592041
Run 35 Iterative Improvement: Value 16175.1 Cost 833 PUs 833 Connection 10890 Missing 1 Shortfall 24084.9 Penalty 4452.1 MPM 0.592041

Run 38: Using Calculated Tinit = 201.532 Tcool = 0.998731
Run 38 Init: Value 200175 Cost 3940 PUs 3940 Connection 177689 Missing 3 Shortfall 98959.3 Penalty 18545.9 MPM 0.307704
Run 38 ThermalAnnealing: Value 16386.4 Cost 744 PUs 744 Connection 11190 Missing 1 Shortfall 24086.2 Penalty 4452.36 MPM 0.592041
Run 38 Iterative Improvement: Value 16386.4 Cost 744 PUs 744 Connection 11190 Missing 1 Shortfall 24086.2 Penalty 4452.36 MPM 0.592041

Run 36: Using Calculated Tinit = 200.843 Tcool = 0.998986
Run 36 Init: Value 201438 Cost 3924 PUs 3924 Connection 179152 Missing 3 Shortfall 98321.1 Penalty 18361.6 MPM 0.231261
Run 36 ThermalAnnealing: Value 16117.5 Cost 745 PUs 745 Connection 10920 Missing 1 Shortfall 24086.8 Penalty 4452.46 MPM 0.592041
Run 36 Iterative Improvement: Value 16117.5 Cost 745 PUs 745 Connection 10920 Missing 1 Shortfall 24086.8 Penalty 4452.46 MPM 0.592041

Run 37: Using Calculated Tinit = 204.615 Tcool = 0.998985
Run 37 Init: Value 199607 Cost 3931 PUs 3931 Connection 179693 Missing 3 Shortfall 85124.9 Penalty 15982.7 MPM 0.373976
Run 37 ThermalAnnealing: Value 16795.8 Cost 733 PUs 733 Connection 11610 Missing 1 Shortfall 24088.7 Penalty 4452.83 MPM 0.592041
Run 37 Iterative Improvement: Value 16795.8 Cost 733 PUs 733 Connection 11610 Missing 1 Shortfall 24088.7 Penalty 4452.83 MPM 0.592041

Run 39: Using Calculated Tinit = 203.209 Tcool = 0.998971
Run 39 Init: Value 197505 Cost 3888 PUs 3888 Connection 175483 Missing 3 Shortfall 96721.6 Penalty 18134.3 MPM 0.24367
Run 39 ThermalAnnealing: Value 16445.1 Cost 743 PUs 743 Connection 11250 Missing 1 Shortfall 24084.9 Penalty 4452.1 MPM 0.592041
Run 39 Iterative Improvement: Value 16445.1 Cost 743 PUs 743 Connection 11250 Missing 1 Shortfall 24084.9 Penalty 4452.1 MPM 0.592041
Run 33 is finished (out of 1000). Time passed so far is 3 secs 
Run 34 is finished (out of 1000). Time passed so far is 3 secs 

Run 40: Using Calculated Tinit = 202.458 Tcool = 0.999079
Run 40 Init: Value 199053 Cost 3891 PUs 3891 Connection 178152 Missing 3 Shortfall 90696.9 Penalty 17009.8 MPM 0.348441
Run 40 ThermalAnnealing: Value 16481.4 Cost 749 PUs 749 Connection 11280 Missing 1 Shortfall 24086.6 Penalty 4452.42 MPM 0.592041
Run 40 Iterative Improvement: Value 16481.4 Cost 749 PUs 749 Connection 11280 Missing 1 Shortfall 24086.6 Penalty 4452.42 MPM 0.592041
Run 35 is finished (out of 1000). Time passed so far is 3 secs 
Run 38 is finished (out of 1000). Time passed so far is 3 secs 
Run 36 is finished (out of 1000). Time passed so far is 3 secs 
Run 37 is finished (out of 1000). Time passed so far is 3 secs 
Run 39 is finished (out of 1000). Time passed so far is 3 secs 
Run 40 is finished (out of 1000). Time passed so far is 4 secs 

Run 42: Using Calculated Tinit = 204.67 Tcool = 0.998528
Run 42 Init: Value 200811 Cost 3955 PUs 3955 Connection 178394 Missing 3 Shortfall 98306.6 Penalty 18462.2 MPM 0.355577
Run 42 ThermalAnnealing: Value 16483 Cost 780 PUs 780 Connection 11250 Missing 1 Shortfall 24089.5 Penalty 4452.99 MPM 0.592041
Run 42 Iterative Improvement: Value 16483 Cost 780 PUs 780 Connection 11250 Missing 1 Shortfall 24089.5 Penalty 4452.99 MPM 0.592041

Run 41: Using Calculated Tinit = 202.477 Tcool = 0.998985
Run 41 Init: Value 202065 Cost 3847 PUs 3847 Connection 179588 Missing 3 Shortfall 99276.3 Penalty 18630.2 MPM 0.334247
Run 41 ThermalAnnealing: Value 15851.5 Cost 839 PUs 839 Connection 10560 Missing 1 Shortfall 24086.8 Penalty 4452.46 MPM 0.592041
Run 41 Iterative Improvement: Value 15844.5 Cost 832 PUs 832 Connection 10560 Missing 1 Shortfall 24086.8 Penalty 4452.46 MPM 0.592041
Run 42 is finished (out of 1000). 
Run 43: Using Calculated Tinit = 203.734 Tcool = 0.99902
Run 43 Init: Value 198253 Cost 3969 PUs 3969 Connection 177524 Missing 3 Shortfall 89437.2 Penalty 16760 MPM 0.326108
Run 43 ThermalAnnealing: Value 16639.1 Cost 817 PUs 817 Connection 11370 Missing 1 Shortfall 24084.9 Penalty 4452.1 MPM 0.592041
Run 43 Iterative Improvement: Value 16639.1 Cost 817 PUs 817 Connection 11370 Missing 1 Shortfall 24084.9 Penalty 4452.1 MPM 0.592041

Run 45: Using Calculated Tinit = 198.223 Tcool = 0.998727
Run 45 Init: Value 201746 Cost 3930 PUs 3930 Connection 179374 Missing 3 Shortfall 98957.1 Penalty 18442.3 MPM 0.3073
Run 45 ThermalAnnealing: Value 16870.9 Cost 838 PUs 838 Connection 11580 Missing 1 Shortfall 24088.8 Penalty 4452.87 MPM 0.592041
Run 45 Iterative Improvement: Value 16870.9 Cost 838 PUs 838 Connection 11580 Missing 1 Shortfall 24088.8 Penalty 4452.87 MPM 0.592041
Time passed so far is 4 secs 
Run 41 is finished (out of 1000). 
Run 46: Using Calculated Tinit = 196.546 Tcool = 0.998532
Run 46 Init: Value 199397 Cost 3917 PUs 3917 Connection 175703 Missing 3 Shortfall 105472 Penalty 19776.9 MPM 0.273582
Run 46 ThermalAnnealing: Value 16406 Cost 812 PUs 812 Connection 11130 Missing 1 Shortfall 24149.3 Penalty 4464 MPM 0.59095
Run 46 Iterative Improvement: Value 16406 Cost 812 PUs 812 Connection 11130 Missing 1 Shortfall 24149.3 Penalty 4464 MPM 0.59095

Run 48: Using Calculated Tinit = 202.539 Tcool = 0.998986
Run 48 Init: Value 200818 Cost 3841 PUs 3841 Connection 178231 Missing 3 Shortfall 100178 Penalty 18746.5 MPM 0.300052
Run 48 ThermalAnnealing: Value 17104.5 Cost 1120 PUs 1120 Connection 11506 Missing 1 Shortfall 24218.2 Penalty 4478.47 MPM 0.592041
Run 48 Iterative Improvement: Value 17104.5 Cost 1120 PUs 1120 Connection 11506 Missing 1 Shortfall 24218.2 Penalty 4478.47 MPM 0.592041

Run 44: Using Calculated Tinit = 197.137 Tcool = 0.999081
Run 44 Init: Value 201900 Cost 3969 PUs 3969 Connection 180371 Missing 3 Shortfall 94006.8 Penalty 17559.9 MPM 0.344246
Run 44 ThermalAnnealing: Value 16531.4 Cost 769 PUs 769 Connection 11310 Missing 1 Shortfall 24086.4 Penalty 4452.39 MPM 0.592041
Run 44 Iterative Improvement: Value 16495.4 Cost 763 PUs 763 Connection 11280 Missing 1 Shortfall 24086.4 Penalty 4452.39 MPM 0.592041

Run 47: Using Calculated Tinit = 192.413 Tcool = 0.99873
Run 47 Init: Value 198224 Cost 3915 PUs 3915 Connection 176956 Missing 3 Shortfall 92722.8 Penalty 17353.1 MPM 0.300957
Run 47 ThermalAnnealing: Value 15721.1 Cost 769 PUs 769 Connection 10500 Missing 1 Shortfall 24084.9 Penalty 4452.1 MPM 0.592041
Run 47 Iterative Improvement: Value 15721.1 Cost 769 PUs 769 Connection 10500 Missing 1 Shortfall 24084.9 Penalty 4452.1 MPM 0.592041
Time passed so far is 4 secs 

Run 49: Using Calculated Tinit = 200.609 Tcool = 0.999039
Run 49 Init: Value 199928 Cost 3907 PUs 3907 Connection 178847 Missing 3 Shortfall 91602.8 Penalty 17174.2 MPM 0.321026
Run 49 ThermalAnnealing: Value 15355.1 Cost 733 PUs 733 Connection 10170 Missing 1 Shortfall 24084.9 Penalty 4452.1 MPM 0.592041
Run 49 Iterative Improvement: Value 15355.1 Cost 733 PUs 733 Connection 10170 Missing 1 Shortfall 24084.9 Penalty 4452.1 MPM 0.592041
Run 43 is finished (out of 1000). Time passed so far is 4 secs 
Run 45 is finished (out of 1000). Time passed so far is 4 secs 
Run 46 is finished (out of 1000). Time passed so far is 4 secs 
Run 48 is finished (out of 1000). Time passed so far is 4 secs 
Run 44 is finished (out of 1000). Time passed so far is 4 secs 
Run 47 is finished (out of 1000). Time passed so far is 4 secs 
Run 49 is finished (out of 1000). Time passed so far is 4 secs 

Run 50: Using Calculated Tinit = 197.137 Tcool = 0.999089
Run 50 Init: Value 201164 Cost 3987 PUs 3987 Connection 179573 Missing 3 Shortfall 93784.2 Penalty 17603.6 MPM 0.344526
Run 50 ThermalAnnealing: Value 18374.8 Cost 902 PUs 902 Connection 13020 Missing 1 Shortfall 24088.7 Penalty 4452.84 MPM 0.592041
Run 50 Iterative Improvement: Value 18368.8 Cost 896 PUs 896 Connection 13020 Missing 1 Shortfall 24088.7 Penalty 4452.84 MPM 0.592041
Run 50 is finished (out of 1000). Time passed so far is 4 secs 

Run 51: Using Calculated Tinit = 204.06 Tcool = 0.999041
Run 51 Init: Value 199669 Cost 3871 PUs 3871 Connection 179126 Missing 3 Shortfall 89140.5 Penalty 16671.7 MPM 0.268825
Run 51 ThermalAnnealing: Value 16780.1 Cost 808 PUs 808 Connection 11520 Missing 1 Shortfall 24084.9 Penalty 4452.1 MPM 0.592041
Run 51 Iterative Improvement: Value 16780.1 Cost 808 PUs 808 Connection 11520 Missing 1 Shortfall 24084.9 Penalty 4452.1 MPM 0.592041

Run 53: Using Calculated Tinit = 198.7 Tcool = 0.998988
Run 53 Init: Value 199151 Cost 3928 PUs 3928 Connection 177287 Missing 3 Shortfall 95907.2 Penalty 17935.8 MPM 0.284938
Run 53 ThermalAnnealing: Value 15695.1 Cost 713 PUs 713 Connection 10530 Missing 1 Shortfall 24084.9 Penalty 4452.1 MPM 0.592041
Run 53 Iterative Improvement: Value 15695.1 Cost 713 PUs 713 Connection 10530 Missing 1 Shortfall 24084.9 Penalty 4452.1 MPM 0.592041

Run 54: Using Calculated Tinit = 204.06 Tcool = 0.998699
Run 54 Init: Value 202642 Cost 3898 PUs 3898 Connection 178878 Missing 3 Shortfall 106058 Penalty 19865.6 MPM 0.263601
Run 54 ThermalAnnealing: Value 17593.8 Cost 1187 PUs 1187 Connection 11941 Missing 1 Shortfall 24158.3 Penalty 4465.78 MPM 0.59095
Run 54 Iterative Improvement: Value 17593.8 Cost 1187 PUs 1187 Connection 11941 Missing 1 Shortfall 24158.3 Penalty 4465.78 MPM 0.59095

Run 52: Using Calculated Tinit = 204.67 Tcool = 0.998985
Run 52 Init: Value 200629 Cost 3906 PUs 3906 Connection 178593 Missing 3 Shortfall 96702.4 Penalty 18129.8 MPM 0.323864
Run 52 ThermalAnnealing: Value 15894.8 Cost 762 PUs 762 Connection 10680 Missing 1 Shortfall 24088.5 Penalty 4452.8 MPM 0.592041
Run 52 Iterative Improvement: Value 15894.8 Cost 762 PUs 762 Connection 10680 Missing 1 Shortfall 24088.5 Penalty 4452.8 MPM 0.592041

Run 55: Using Calculated Tinit = 197.18 Tcool = 0.998962
Run 55 Init: Value 197426 Cost 3919 PUs 3919 Connection 176295 Missing 3 Shortfall 91705.8 Penalty 17212.2 MPM 0.253438
Run 55 ThermalAnnealing: Value 16748.1 Cost 806 PUs 806 Connection 11490 Missing 1 Shortfall 24085 Penalty 4452.11 MPM 0.592041
Run 55 Iterative Improvement: Value 16748.1 Cost 806 PUs 806 Connection 11490 Missing 1 Shortfall 24085 Penalty 4452.11 MPM 0.592041

Run 56: Using Calculated Tinit = 188.906 Tcool = 0.998978
Run 56 Init: Value 201211 Cost 3941 PUs 3941 Connection 178612 Missing 3 Shortfall 99525.3 Penalty 18657.6 MPM 0.254144
Run 56 ThermalAnnealing: Value 17666.7 Cost 944 PUs 944 Connection 12270 Missing 1 Shortfall 24088.1 Penalty 4452.73 MPM 0.592041
Run 56 Iterative Improvement: Value 17666.7 Cost 944 PUs 944 Connection 12270 Missing 1 Shortfall 24088.1 Penalty 4452.73 MPM 0.592041

Run 57: Using Calculated Tinit = 197.406 Tcool = 0.998703
Run 57 Init: Value 201231 Cost 3909 PUs 3909 Connection 176353 Missing 3 Shortfall 111617 Penalty 20969.3 MPM 0.204876
Run 57 ThermalAnnealing: Value 16942.6 Cost 760 PUs 760 Connection 11730 Missing 1 Shortfall 24087.4 Penalty 4452.58 MPM 0.592041
Run 57 Iterative Improvement: Value 16942.6 Cost 760 PUs 760 Connection 11730 Missing 1 Shortfall 24087.4 Penalty 4452.58 MPM 0.592041
Run 51 is finished (out of 1000). 
Run 58: Using Calculated Tinit = 202.819 Tcool = 0.999078
Run 58 Init: Value 201168 Cost 3883 PUs 3883 Connection 178666 Missing 3 Shortfall 99404.2 Penalty 18618.9 MPM 0.307175
Run 58 ThermalAnnealing: Value 15888.1 Cost 816 PUs 816 Connection 10620 Missing 1 Shortfall 24084.9 Penalty 4452.1 MPM 0.592041
Run 58 Iterative Improvement: Value 15888.1 Cost 816 PUs 816 Connection 10620 Missing 1 Shortfall 24084.9 Penalty 4452.1 MPM 0.592041
Time passed so far is 5 secs 
Run 53 is finished (out of 1000). Time passed so far is 5 secs 
Run 54 is finished (out of 1000). Time passed so far is 5 secs 
Run 52 is finished (out of 1000). Time passed so far is 5 secs 
Run 55 is finished (out of 1000). Time passed so far is 5 secs 
Run 56 is finished (out of 1000). Time passed so far is 5 secs 
Run 57 is finished (out of 1000). Time passed so far is 5 secs 
Run 58 is finished (out of 1000). Time passed so far is 5 secs 

Run 59: Using Calculated Tinit = 197.491 Tcool = 0.998532
Run 59 Init: Value 200291 Cost 3901 PUs 3901 Connection 178374 Missing 3 Shortfall 96164.9 Penalty 18015.6 MPM 0.330957
Run 59 ThermalAnnealing: Value 15961.2 Cost 769 PUs 769 Connection 10740 Missing 1 Shortfall 24085.5 Penalty 4452.22 MPM 0.592041
Run 59 Iterative Improvement: Value 15961.2 Cost 769 PUs 769 Connection 10740 Missing 1 Shortfall 24085.5 Penalty 4452.22 MPM 0.592041

Run 60: Using Calculated Tinit = 204.645 Tcool = 0.99897
Run 60 Init: Value 202598 Cost 3897 PUs 3897 Connection 179418 Missing 3 Shortfall 102636 Penalty 19283.2 MPM 0.323957
Run 60 ThermalAnnealing: Value 16405.3 Cost 793 PUs 793 Connection 11160 Missing 1 Shortfall 24086 Penalty 4452.32 MPM 0.592041
Run 60 Iterative Improvement: Value 16405.3 Cost 793 PUs 793 Connection 11160 Missing 1 Shortfall 24086 Penalty 4452.32 MPM 0.592041

Run 61: Using Calculated Tinit = 201.838 Tcool = 0.999046
Run 61 Init: Value 202499 Cost 3911 PUs 3911 Connection 178414 Missing 3 Shortfall 107432 Penalty 20174.3 MPM 0.321787
Run 61 ThermalAnnealing: Value 16659.1 Cost 867 PUs 867 Connection 11340 Missing 1 Shortfall 24084.9 Penalty 4452.1 MPM 0.592041
Run 61 Iterative Improvement: Value 16659.1 Cost 867 PUs 867 Connection 11340 Missing 1 Shortfall 24084.9 Penalty 4452.1 MPM 0.592041

Run 62: Using Calculated Tinit = 197.01 Tcool = 0.998962
Run 62 Init: Value 199517 Cost 3925 PUs 3925 Connection 177588 Missing 3 Shortfall 95704 Penalty 18004 MPM 0.318247
Run 62 ThermalAnnealing: Value 15971.1 Cost 779 PUs 779 Connection 10740 Missing 1 Shortfall 24084.9 Penalty 4452.1 MPM 0.592041
Run 62 Iterative Improvement: Value 15971.1 Cost 779 PUs 779 Connection 10740 Missing 1 Shortfall 24084.9 Penalty 4452.1 MPM 0.592041

Run 63: Using Calculated Tinit = 199.386 Tcool = 0.999043
Run 63 Init: Value 198530 Cost 3898 PUs 3898 Connection 177226 Missing 3 Shortfall 92971.9 Penalty 17405.8 MPM 0.295296
Run 63 ThermalAnnealing: Value 15804.4 Cost 732 PUs 732 Connection 10620 Missing 1 Shortfall 24086.5 Penalty 4452.42 MPM 0.592041
Run 63 Iterative Improvement: Value 15804.4 Cost 732 PUs 732 Connection 10620 Missing 1 Shortfall 24086.5 Penalty 4452.42 MPM 0.592041
Run 59 is finished (out of 1000). 
Run 64: Using Calculated Tinit = 200.577 Tcool = 0.999115
Run 64 Init: Value 201935 Cost 3906 PUs 3906 Connection 179651 Missing 3 Shortfall 97852.8 Penalty 18378 MPM 0.277122
Run 64 ThermalAnnealing: Value 17053.3 Cost 781 PUs 781 Connection 11820 Missing 1 Shortfall 24086 Penalty 4452.3 MPM 0.592041
Run 64 Iterative Improvement: Value 17053.3 Cost 781 PUs 781 Connection 11820 Missing 1 Shortfall 24086 Penalty 4452.3 MPM 0.592041

Run 66: Using Calculated Tinit = 193.462 Tcool = 0.998989
Run 66 Init: Value 202803 Cost 3906 PUs 3906 Connection 179630 Missing 3 Shortfall 102692 Penalty 19267.1 MPM 0.328001
Run 66 ThermalAnnealing: Value 15752.1 Cost 740 PUs 740 Connection 10560 Missing 1 Shortfall 24084.9 Penalty 4452.1 MPM 0.592041
Run 66 Iterative Improvement: Value 15752.1 Cost 740 PUs 740 Connection 10560 Missing 1 Shortfall 24084.9 Penalty 4452.1 MPM 0.592041

Run 65: Using Calculated Tinit = 197.137 Tcool = 0.999081
Run 65 Init: Value 201092 Cost 3873 PUs 3873 Connection 178419 Missing 3 Shortfall 100221 Penalty 18799.5 MPM 0.324996
Run 65 ThermalAnnealing: Value 17535.6 Cost 891 PUs 891 Connection 12180 Missing 1 Shortfall 24148.3 Penalty 4464.64 MPM 0.592041
Run 65 Iterative Improvement: Value 17535.6 Cost 892 PUs 892 Connection 12180 Missing 1 Shortfall 24143.2 Penalty 4463.63 MPM 0.592041
Time passed so far is 6 secs 
Run 60 is finished (out of 1000). Time passed so far is 6 secs 
Run 61 is finished (out of 1000). Time passed so far is 6 secs 
Run 62 is finished (out of 1000). Time passed so far is 6 secs 
Run 63 is finished (out of 1000). Time passed so far is 6 secs 
Run 64 is finished (out of 1000). Time passed so far is 6 secs 
Run 66 is finished (out of 1000). Time passed so far is 6 secs 
Run 65 is finished (out of 1000). Time passed so far is 6 secs 

Run 67: Using Calculated Tinit = 204.647 Tcool = 0.998528
Run 67 Init: Value 199526 Cost 3952 PUs 3952 Connection 178294 Missing 3 Shortfall 92358.6 Penalty 17279.8 MPM 0.284424
Run 67 ThermalAnnealing: Value 17547.1 Cost 1252 PUs 1252 Connection 11843 Missing 1 Shortfall 24084.9 Penalty 4452.1 MPM 0.592041
Run 67 Iterative Improvement: Value 17547.1 Cost 1252 PUs 1252 Connection 11843 Missing 1 Shortfall 24084.9 Penalty 4452.1 MPM 0.592041

Run 68: Using Calculated Tinit = 204.576 Tcool = 0.998528
Run 68 Init: Value 202259 Cost 3935 PUs 3935 Connection 179219 Missing 3 Shortfall 102051 Penalty 19104.7 MPM 0.324476
Run 68 ThermalAnnealing: Value 16999.1 Cost 847 PUs 847 Connection 11700 Missing 1 Shortfall 24084.9 Penalty 4452.1 MPM 0.592041
Run 68 Iterative Improvement: Value 16999.1 Cost 847 PUs 847 Connection 11700 Missing 1 Shortfall 24084.9 Penalty 4452.1 MPM 0.592041

Run 69: Using Calculated Tinit = 204.634 Tcool = 0.99895
Run 69 Init: Value 202336 Cost 3943 PUs 3943 Connection 178984 Missing 3 Shortfall 103610 Penalty 19409.1 MPM 0.279998
Run 69 ThermalAnnealing: Value 15656.1 Cost 704 PUs 704 Connection 10500 Missing 1 Shortfall 24084.9 Penalty 4452.1 MPM 0.592041
Run 69 Iterative Improvement: Value 15656.1 Cost 704 PUs 704 Connection 10500 Missing 1 Shortfall 24084.9 Penalty 4452.1 MPM 0.592041
Run 67 is finished (out of 1000). 
Run 70: Using Calculated Tinit = 197.17 Tcool = 0.999044
Run 70 Init: Value 195917 Cost 3936 PUs 3936 Connection 177170 Missing 3 Shortfall 79275.9 Penalty 14811.2 MPM 0.34708
Run 70 ThermalAnnealing: Value 16342.1 Cost 760 PUs 760 Connection 11130 Missing 1 Shortfall 24084.9 Penalty 4452.1 MPM 0.592041
Run 70 Iterative Improvement: Value 16342.1 Cost 760 PUs 760 Connection 11130 Missing 1 Shortfall 24084.9 Penalty 4452.1 MPM 0.592041

Run 72: Using Calculated Tinit = 204.634 Tcool = 0.998528
Run 72 Init: Value 200662 Cost 3939 PUs 3939 Connection 178779 Missing 3 Shortfall 95447.4 Penalty 17943.7 MPM 0.237159
Run 72 ThermalAnnealing: Value 16276.1 Cost 784 PUs 784 Connection 11040 Missing 1 Shortfall 24084.9 Penalty 4452.1 MPM 0.592041
Run 72 Iterative Improvement: Value 16276.1 Cost 784 PUs 784 Connection 11040 Missing 1 Shortfall 24084.9 Penalty 4452.1 MPM 0.592041

Run 71: Using Calculated Tinit = 204.468 Tcool = 0.99904
Run 71 Init: Value 201885 Cost 3950 PUs 3950 Connection 177879 Missing 3 Shortfall 106518 Penalty 20056 MPM 0.245025
Run 71 ThermalAnnealing: Value 15643.3 Cost 751 PUs 751 Connection 10440 Missing 1 Shortfall 24086 Penalty 4452.3 MPM 0.592041
Run 71 Iterative Improvement: Value 15643.3 Cost 751 PUs 751 Connection 10440 Missing 1 Shortfall 24086 Penalty 4452.3 MPM 0.592041

Run 74: Using Calculated Tinit = 187.941 Tcool = 0.998979
Run 74 Init: Value 200257 Cost 3877 PUs 3877 Connection 178184 Missing 3 Shortfall 96918.6 Penalty 18195.6 MPM 0.279854
Run 74 ThermalAnnealing: Value 16258.8 Cost 736 PUs 736 Connection 11070 Missing 1 Shortfall 24088.7 Penalty 4452.84 MPM 0.592041
Run 74 Iterative Improvement: Value 16258.8 Cost 736 PUs 736 Connection 11070 Missing 1 Shortfall 24088.7 Penalty 4452.84 MPM 0.592041

Run 73: Using Calculated Tinit = 204.619 Tcool = 0.99895
Run 73 Init: Value 198334 Cost 3922 PUs 3922 Connection 176487 Missing 3 Shortfall 95294.5 Penalty 17924.9 MPM 0.330117
Run 73 ThermalAnnealing: Value 15785.1 Cost 713 PUs 713 Connection 10620 Missing 1 Shortfall 24084.9 Penalty 4452.1 MPM 0.592041
Run 73 Iterative Improvement: Value 15785.1 Cost 713 PUs 713 Connection 10620 Missing 1 Shortfall 24084.9 Penalty 4452.1 MPM 0.592041
Time passed so far is 6 secs 
Run 68 is finished (out of 1000). Time passed so far is 6 secs 
Run 69 is finished (out of 1000). Time passed so far is 6 secs 
Run 70 is finished (out of 1000). Time passed so far is 7 secs 
Run 72 is finished (out of 1000). Time passed so far is 7 secs 
Run 71 is finished (out of 1000). Time passed so far is 7 secs 
Run 74 is finished (out of 1000). Time passed so far is 7 secs 
Run 73 is finished (out of 1000). Time passed so far is 7 secs 

Run 75: Using Calculated Tinit = 197.137 Tcool = 0.998532
Run 75 Init: Value 199675 Cost 3960 PUs 3960 Connection 178139 Missing 3 Shortfall 93958.2 Penalty 17576.1 MPM 0.300502
Run 75 ThermalAnnealing: Value 16476.1 Cost 744 PUs 744 Connection 11280 Missing 1 Shortfall 24084.9 Penalty 4452.1 MPM 0.592041
Run 75 Iterative Improvement: Value 16476.1 Cost 744 PUs 744 Connection 11280 Missing 1 Shortfall 24084.9 Penalty 4452.1 MPM 0.592041

Run 76: Using Calculated Tinit = 196.091 Tcool = 0.998533
Run 76 Init: Value 200414 Cost 3979 PUs 3979 Connection 179280 Missing 3 Shortfall 91479 Penalty 17155.1 MPM 0.303294
Run 76 ThermalAnnealing: Value 16177.8 Cost 715 PUs 715 Connection 11010 Missing 1 Shortfall 24088.5 Penalty 4452.8 MPM 0.592041
Run 76 Iterative Improvement: Value 16177.8 Cost 715 PUs 715 Connection 11010 Missing 1 Shortfall 24088.5 Penalty 4452.8 MPM 0.592041

Run 77: Using Calculated Tinit = 197.137 Tcool = 0.998532
Run 77 Init: Value 201610 Cost 3875 PUs 3875 Connection 179264 Missing 3 Shortfall 98528 Penalty 18471.2 MPM 0.299512
Run 77 ThermalAnnealing: Value 16027.1 Cost 745 PUs 745 Connection 10830 Missing 1 Shortfall 24084.9 Penalty 4452.1 MPM 0.592041
Run 77 Iterative Improvement: Value 16027.1 Cost 745 PUs 745 Connection 10830 Missing 1 Shortfall 24084.9 Penalty 4452.1 MPM 0.592041

Run 78: Using Calculated Tinit = 172.717 Tcool = 0.998716
Run 78 Init: Value 199020 Cost 3883 PUs 3883 Connection 176847 Missing 3 Shortfall 97411.9 Penalty 18290.3 MPM 0.248235
Run 78 ThermalAnnealing: Value 17709.8 Cost 837 PUs 837 Connection 12420 Missing 1 Shortfall 24088.4 Penalty 4452.78 MPM 0.592041
Run 78 Iterative Improvement: Value 17709.8 Cost 837 PUs 837 Connection 12420 Missing 1 Shortfall 24088.4 Penalty 4452.78 MPM 0.592041

Run 79: Using Calculated Tinit = 199.399 Tcool = 0.998531
Run 79 Init: Value 201272 Cost 3977 PUs 3977 Connection 178008 Missing 3 Shortfall 102801 Penalty 19287.2 MPM 0.30682
Run 79 ThermalAnnealing: Value 16481.2 Cost 749 PUs 749 Connection 11280 Missing 1 Shortfall 24085.3 Penalty 4452.17 MPM 0.592041
Run 79 Iterative Improvement: Value 16481.2 Cost 749 PUs 749 Connection 11280 Missing 1 Shortfall 24085.3 Penalty 4452.17 MPM 0.592041
Run 75 is finished (out of 1000). Time passed so far is 7 secs 

Run 82: Using Calculated Tinit = 197.057 Tcool = 0.998733
Run 82 Init: Value 200554 Cost 3960 PUs 3960 Connection 178934 Missing 3 Shortfall 94316.5 Penalty 17659.6 MPM 0.29506
Run 82 ThermalAnnealing: Value 16319.2 Cost 767 PUs 767 Connection 11100 Missing 1 Shortfall 24085.3 Penalty 4452.17 MPM 0.592041
Run 82 Iterative Improvement: Value 16319.2 Cost 767 PUs 767 Connection 11100 Missing 1 Shortfall 24085.3 Penalty 4452.17 MPM 0.592041

Run 80: Using Calculated Tinit = 204.218 Tcool = 0.999041
Run 80 Init: Value 201084 Cost 3969 PUs 3969 Connection 178734 Missing 3 Shortfall 97876 Penalty 18381.4 MPM 0.295439
Run 80 ThermalAnnealing: Value 15654.1 Cost 762 PUs 762 Connection 10440 Missing 1 Shortfall 24084.9 Penalty 4452.1 MPM 0.592041
Run 80 Iterative Improvement: Value 15654.1 Cost 762 PUs 762 Connection 10440 Missing 1 Shortfall 24084.9 Penalty 4452.1 MPM 0.592041

Run 81: Using Calculated Tinit = 202.105 Tcool = 0.9987
Run 81 Init: Value 200882 Cost 3926 PUs 3926 Connection 178989 Missing 3 Shortfall 95781.1 Penalty 17966.6 MPM 0.337013
Run 81 ThermalAnnealing: Value 16092.1 Cost 780 PUs 780 Connection 10860 Missing 1 Shortfall 24084.9 Penalty 4452.1 MPM 0.592041
Run 81 Iterative Improvement: Value 16092.1 Cost 780 PUs 780 Connection 10860 Missing 1 Shortfall 24084.9 Penalty 4452.1 MPM 0.592041
Run 76 is finished (out of 1000). Time passed so far is 7 secs 
Run 77 is finished (out of 1000). Time passed so far is 7 secs 

Run 83: Using Calculated Tinit = 197.057 Tcool = 0.999081
Run 83 Init: Value 200680 Cost 3890 PUs 3890 Connection 179000 Missing 3 Shortfall 94706.5 Penalty 17790 MPM 0.360676
Run 83 ThermalAnnealing: Value 16376.1 Cost 764 PUs 764 Connection 11160 Missing 1 Shortfall 24084.9 Penalty 4452.1 MPM 0.592041
Run 83 Iterative Improvement: Value 16376.1 Cost 764 PUs 764 Connection 11160 Missing 1 Shortfall 24084.9 Penalty 4452.1 MPM 0.592041
Run 78 is finished (out of 1000). Time passed so far is 7 secs 
Run 79 is finished (out of 1000). Time passed so far is 7 secs 
Run 82 is finished (out of 1000). Time passed so far is 7 secs 
Run 80 is finished (out of 1000). Time passed so far is 7 secs 
Run 81 is finished (out of 1000). Time passed so far is 7 secs 
Run 83 is finished (out of 1000). Time passed so far is 7 secs 

Run 85: Using Calculated Tinit = 204.67 Tcool = 0.998528
Run 85 Init: Value 198986 Cost 3922 PUs 3922 Connection 177716 Missing 3 Shortfall 92505.1 Penalty 17348.3 MPM 0.284953
Run 85 ThermalAnnealing: Value 15915.1 Cost 753 PUs 753 Connection 10710 Missing 1 Shortfall 24084.9 Penalty 4452.1 MPM 0.592041
Run 85 Iterative Improvement: Value 15915.1 Cost 753 PUs 753 Connection 10710 Missing 1 Shortfall 24084.9 Penalty 4452.1 MPM 0.592041

Run 84: Using Calculated Tinit = 204.122 Tcool = 0.999064
Run 84 Init: Value 200287 Cost 3919 PUs 3919 Connection 177491 Missing 3 Shortfall 100702 Penalty 18877 MPM 0.272633
Run 84 ThermalAnnealing: Value 16917.4 Cost 825 PUs 825 Connection 11640 Missing 1 Shortfall 24086.3 Penalty 4452.37 MPM 0.592041
Run 84 Iterative Improvement: Value 16905.4 Cost 813 PUs 813 Connection 11640 Missing 1 Shortfall 24086.3 Penalty 4452.37 MPM 0.592041
Run 85 is finished (out of 1000). 
Run 86: Using Calculated Tinit = 200.389 Tcool = 0.998701
Run 86 Init: Value 201347 Cost 3963 PUs 3963 Connection 180349 Missing 3 Shortfall 90772.5 Penalty 17034.6 MPM 0.313094
Run 86 ThermalAnnealing: Value 15898.1 Cost 766 PUs 766 Connection 10680 Missing 1 Shortfall 24085.1 Penalty 4452.14 MPM 0.592041
Run 86 Iterative Improvement: Value 15898.1 Cost 766 PUs 766 Connection 10680 Missing 1 Shortfall 24085.1 Penalty 4452.14 MPM 0.592041

Run 87: Using Calculated Tinit = 197.137 Tcool = 0.998532
Run 87 Init: Value 199357 Cost 3931 PUs 3931 Connection 178169 Missing 3 Shortfall 92117.6 Penalty 17256.6 MPM 0.307381
Run 87 ThermalAnnealing: Value 16092.9 Cost 840 PUs 840 Connection 10800 Missing 1 Shortfall 24089 Penalty 4452.91 MPM 0.592041
Run 87 Iterative Improvement: Value 16092.9 Cost 840 PUs 840 Connection 10800 Missing 1 Shortfall 24089 Penalty 4452.91 MPM 0.592041

Run 88: Using Calculated Tinit = 203.865 Tcool = 0.998529
Run 88 Init: Value 202580 Cost 3886 PUs 3886 Connection 180061 Missing 3 Shortfall 99462.6 Penalty 18632.5 MPM 0.330631
Run 88 ThermalAnnealing: Value 16066.1 Cost 753 PUs 753 Connection 10860 Missing 1 Shortfall 24089.9 Penalty 4453.08 MPM 0.592041
Run 88 Iterative Improvement: Value 16066.1 Cost 753 PUs 753 Connection 10860 Missing 1 Shortfall 24089.9 Penalty 4453.08 MPM 0.592041
Time passed so far is 8 secs 

Run 90: Using Calculated Tinit = 204.67 Tcool = 0.99873
Run 90 Init: Value 199183 Cost 3987 PUs 3987 Connection 177748 Missing 3 Shortfall 93261.3 Penalty 17448.4 MPM 0.319046
Run 90 ThermalAnnealing: Value 17067.4 Cost 735 PUs 735 Connection 11880 Missing 1 Shortfall 24086.3 Penalty 4452.36 MPM 0.592041
Run 90 Iterative Improvement: Value 17067.4 Cost 735 PUs 735 Connection 11880 Missing 1 Shortfall 24086.3 Penalty 4452.36 MPM 0.592041

Run 91: Using Calculated Tinit = 204.67 Tcool = 0.998699
Run 91 Init: Value 199650 Cost 3942 PUs 3942 Connection 177346 Missing 3 Shortfall 97964.6 Penalty 18361.7 MPM 0.299621
Run 91 ThermalAnnealing: Value 16210.3 Cost 838 PUs 838 Connection 10920 Missing 1 Shortfall 24085.9 Penalty 4452.29 MPM 0.592041
Run 91 Iterative Improvement: Value 16210.3 Cost 838 PUs 838 Connection 10920 Missing 1 Shortfall 24085.9 Penalty 4452.29 MPM 0.592041

Run 89: Using Calculated Tinit = 196.359 Tcool = 0.998988
Run 89 Init: Value 197344 Cost 3899 PUs 3899 Connection 176232 Missing 3 Shortfall 92140.7 Penalty 17213.2 MPM 0.240157
Run 89 ThermalAnnealing: Value 16392.1 Cost 780 PUs 780 Connection 11160 Missing 1 Shortfall 24084.9 Penalty 4452.1 MPM 0.592041
Run 89 Iterative Improvement: Value 16392.1 Cost 780 PUs 780 Connection 11160 Missing 1 Shortfall 24084.9 Penalty 4452.1 MPM 0.592041
Run 84 is finished (out of 1000). 
Run 92: Using Calculated Tinit = 201.264 Tcool = 0.998985
Run 92 Init: Value 196569 Cost 3910 PUs 3910 Connection 177010 Missing 3 Shortfall 83722.3 Penalty 15648.7 MPM 0.274451
Run 92 ThermalAnnealing: Value 15506.1 Cost 734 PUs 734 Connection 10320 Missing 1 Shortfall 24084.9 Penalty 4452.1 MPM 0.592041
Run 92 Iterative Improvement: Value 15506.1 Cost 734 PUs 734 Connection 10320 Missing 1 Shortfall 24084.9 Penalty 4452.1 MPM 0.592041
Time passed so far is 8 secs 
Run 86 is finished (out of 1000). Time passed so far is 8 secs 
Run 87 is finished (out of 1000). Time passed so far is 8 secs 
Run 88 is finished (out of 1000). Time passed so far is 8 secs 
Run 90 is finished (out of 1000). Time passed so far is 8 secs 
Run 91 is finished (out of 1000). Time passed so far is 8 secs 
Run 89 is finished (out of 1000). Time passed so far is 8 secs 
Run 92 is finished (out of 1000). Time passed so far is 8 secs 

Run 93: Using Calculated Tinit = 193.937 Tcool = 0.998534
Run 93 Init: Value 199723 Cost 3873 PUs 3873 Connection 177276 Missing 3 Shortfall 99025.8 Penalty 18574.2 MPM 0.369562
Run 93 ThermalAnnealing: Value 16214.9 Cost 752 PUs 752 Connection 11010 Missing 1 Shortfall 24088.8 Penalty 4452.87 MPM 0.592041
Run 93 Iterative Improvement: Value 16214.9 Cost 752 PUs 752 Connection 11010 Missing 1 Shortfall 24088.8 Penalty 4452.87 MPM 0.592041

Run 95: Using Calculated Tinit = 204.615 Tcool = 0.998984
Run 95 Init: Value 200551 Cost 3895 PUs 3895 Connection 179329 Missing 3 Shortfall 92487.1 Penalty 17327.5 MPM 0.323439
Run 95 ThermalAnnealing: Value 16504.1 Cost 802 PUs 802 Connection 11250 Missing 1 Shortfall 24084.9 Penalty 4452.1 MPM 0.592041
Run 95 Iterative Improvement: Value 16504.1 Cost 802 PUs 802 Connection 11250 Missing 1 Shortfall 24084.9 Penalty 4452.1 MPM 0.592041

Run 94: Using Calculated Tinit = 204.619 Tcool = 0.999026
Run 94 Init: Value 200816 Cost 3926 PUs 3926 Connection 177658 Missing 3 Shortfall 102299 Penalty 19232.4 MPM 0.223791
Run 94 ThermalAnnealing: Value 16118.2 Cost 806 PUs 806 Connection 10860 Missing 1 Shortfall 24085.5 Penalty 4452.21 MPM 0.592041
Run 94 Iterative Improvement: Value 16118.2 Cost 806 PUs 806 Connection 10860 Missing 1 Shortfall 24085.5 Penalty 4452.21 MPM 0.592041

Run 96: Using Calculated Tinit = 198.7 Tcool = 0.998973
Run 96 Init: Value 203385 Cost 3894 PUs 3894 Connection 180367 Missing 3 Shortfall 101748 Penalty 19123.6 MPM 0.275199
Run 96 ThermalAnnealing: Value 15893.1 Cost 791 PUs 791 Connection 10650 Missing 1 Shortfall 24084.9 Penalty 4452.1 MPM 0.592041
Run 96 Iterative Improvement: Value 15893.1 Cost 791 PUs 791 Connection 10650 Missing 1 Shortfall 24084.9 Penalty 4452.1 MPM 0.592041

Run 97: Using Calculated Tinit = 202.819 Tcool = 0.998998
Run 97 Init: Value 200945 Cost 3904 PUs 3904 Connection 176880 Missing 3 Shortfall 107450 Penalty 20161.2 MPM 0.34602
Run 97 ThermalAnnealing: Value 15769.7 Cost 727 PUs 727 Connection 10590 Missing 1 Shortfall 24088 Penalty 4452.71 MPM 0.592041
Run 97 Iterative Improvement: Value 15769.7 Cost 727 PUs 727 Connection 10590 Missing 1 Shortfall 24088 Penalty 4452.71 MPM 0.592041

Run 99: Using Calculated Tinit = 198.265 Tcool = 0.998702
Run 99 Init: Value 201792 Cost 3934 PUs 3934 Connection 178208 Missing 3 Shortfall 104548 Penalty 19650 MPM 0.267952
Run 99 ThermalAnnealing: Value 16075 Cost 762 PUs 762 Connection 10860 Missing 1 Shortfall 24089.4 Penalty 4452.98 MPM 0.592041
Run 99 Iterative Improvement: Value 16075 Cost 762 PUs 762 Connection 10860 Missing 1 Shortfall 24089.4 Penalty 4452.98 MPM 0.592041
Run 93 is finished (out of 1000). 
Run 98: Using Calculated Tinit = 204.468 Tcool = 0.99905
Run 98 Init: Value 200308 Cost 3986 PUs 3986 Connection 177591 Missing 3 Shortfall 99974.2 Penalty 18730.5 MPM 0.308564
Run 98 ThermalAnnealing: Value 17020.1 Cost 778 PUs 778 Connection 11790 Missing 1 Shortfall 24084.9 Penalty 4452.1 MPM 0.592041
Run 98 Iterative Improvement: Value 16866.1 Cost 774 PUs 774 Connection 11640 Missing 1 Shortfall 24084.9 Penalty 4452.1 MPM 0.592041

Run 100: Using Calculated Tinit = 197.856 Tcool = 0.998961
Run 100 Init: Value 200125 Cost 3943 PUs 3943 Connection 177943 Missing 3 Shortfall 97292.5 Penalty 18238.5 MPM 0.286256
Run 100 ThermalAnnealing: Value 16333.2 Cost 781 PUs 781 Connection 11100 Missing 1 Shortfall 24085.6 Penalty 4452.23 MPM 0.592041
Run 100 Iterative Improvement: Value 16333.2 Cost 781 PUs 781 Connection 11100 Missing 1 Shortfall 24085.6 Penalty 4452.23 MPM 0.592041
Time passed so far is 9 secs 
Run 95 is finished (out of 1000). Time passed so far is 9 secs 
Run 94 is finished (out of 1000). Time passed so far is 9 secs 
Run 96 is finished (out of 1000). Time passed so far is 9 secs 
Run 97 is finished (out of 1000). Time passed so far is 9 secs 
Run 99 is finished (out of 1000). Time passed so far is 9 secs 
Run 98 is finished (out of 1000). Time passed so far is 9 secs 
Run 100 is finished (out of 1000). Time passed so far is 9 secs 

Run 101: Using Calculated Tinit = 197.137 Tcool = 0.998727
Run 101 Init: Value 200773 Cost 3858 PUs 3858 Connection 178203 Missing 3 Shortfall 99642 Penalty 18711.9 MPM 0.334195
Run 101 ThermalAnnealing: Value 16164.4 Cost 792 PUs 792 Connection 10920 Missing 1 Shortfall 24086.6 Penalty 4452.43 MPM 0.592041
Run 101 Iterative Improvement: Value 16164.4 Cost 792 PUs 792 Connection 10920 Missing 1 Shortfall 24086.6 Penalty 4452.43 MPM 0.592041

Run 102: Using Calculated Tinit = 204.435 Tcool = 0.998699
Run 102 Init: Value 197959 Cost 3938 PUs 3938 Connection 176469 Missing 3 Shortfall 93580 Penalty 17552.2 MPM 0.329731
Run 102 ThermalAnnealing: Value 15949.8 Cost 787 PUs 787 Connection 10710 Missing 1 Shortfall 24088.3 Penalty 4452.77 MPM 0.592041
Run 102 Iterative Improvement: Value 15949.8 Cost 787 PUs 787 Connection 10710 Missing 1 Shortfall 24088.3 Penalty 4452.77 MPM 0.592041

Run 103: Using Calculated Tinit = 197.137 Tcool = 0.998987
Run 103 Init: Value 200931 Cost 3854 PUs 3854 Connection 176785 Missing 3 Shortfall 108349 Penalty 20291.9 MPM 0.254594
Run 103 ThermalAnnealing: Value 15712.6 Cost 760 PUs 760 Connection 10500 Missing 1 Shortfall 24087.4 Penalty 4452.58 MPM 0.592041
Run 103 Iterative Improvement: Value 15712.6 Cost 760 PUs 760 Connection 10500 Missing 1 Shortfall 24087.4 Penalty 4452.58 MPM 0.592041

Run 105: Using Calculated Tinit = 199.532 Tcool = 0.998531
Run 105 Init: Value 199809 Cost 3877 PUs 3877 Connection 177839 Missing 3 Shortfall 96303.1 Penalty 18093.2 MPM 0.321034
Run 105 ThermalAnnealing: Value 16086.1 Cost 714 PUs 714 Connection 10920 Missing 1 Shortfall 24084.9 Penalty 4452.1 MPM 0.592041
Run 105 Iterative Improvement: Value 16086.1 Cost 714 PUs 714 Connection 10920 Missing 1 Shortfall 24084.9 Penalty 4452.1 MPM 0.592041

Run 104: Using Calculated Tinit = 203.658 Tcool = 0.9987
Run 104 Init: Value 200221 Cost 3875 PUs 3875 Connection 179310 Missing 3 Shortfall 90664.8 Penalty 17036.1 MPM 0.337521
Run 104 ThermalAnnealing: Value 16604.9 Cost 812 PUs 812 Connection 11340 Missing 1 Shortfall 24089.1 Penalty 4452.92 MPM 0.592041
Run 104 Iterative Improvement: Value 16604.9 Cost 812 PUs 812 Connection 11340 Missing 1 Shortfall 24089.1 Penalty 4452.92 MPM 0.592041
Run 101 is finished (out of 1000). Time passed so far is 9 secs 
Run 102 is finished (out of 1000). Time passed so far is 9 secs 

Run 108: Using Calculated Tinit = 193.324 Tcool = 0.998976
Run 108 Init: Value 200693 Cost 3908 PUs 3908 Connection 177810 Missing 3 Shortfall 101146 Penalty 18974.7 MPM 0.313557
Run 108 ThermalAnnealing: Value 17173.5 Cost 773 PUs 773 Connection 11940 Missing 1 Shortfall 24127.2 Penalty 4460.46 MPM 0.592041
Run 108 Iterative Improvement: Value 17173.5 Cost 773 PUs 773 Connection 11940 Missing 1 Shortfall 24127.2 Penalty 4460.46 MPM 0.592041

Run 106: Using Calculated Tinit = 197.362 Tcool = 0.998733
Run 106 Init: Value 202332 Cost 3837 PUs 3837 Connection 178816 Missing 3 Shortfall 104961 Penalty 19678.5 MPM 0.258509
Run 106 ThermalAnnealing: Value 16368.4 Cost 756 PUs 756 Connection 11160 Missing 1 Shortfall 24086.3 Penalty 4452.38 MPM 0.592041
Run 106 Iterative Improvement: Value 16368.4 Cost 756 PUs 756 Connection 11160 Missing 1 Shortfall 24086.3 Penalty 4452.38 MPM 0.592041

Run 107: Using Calculated Tinit = 203.209 Tcool = 0.9987
Run 107 Init: Value 200648 Cost 3952 PUs 3952 Connection 176923 Missing 3 Shortfall 105135 Penalty 19773.2 MPM 0.314849
Run 107 ThermalAnnealing: Value 16458.1 Cost 816 PUs 816 Connection 11190 Missing 1 Shortfall 24085.1 Penalty 4452.14 MPM 0.592041
Run 107 Iterative Improvement: Value 16458.1 Cost 816 PUs 816 Connection 11190 Missing 1 Shortfall 24085.1 Penalty 4452.14 MPM 0.592041
Run 103 is finished (out of 1000). 
Run 109: Using Calculated Tinit = 204.468 Tcool = 0.998699
Run 109 Init: Value 199777 Cost 3919 PUs 3919 Connection 178306 Missing 3 Shortfall 93464.5 Penalty 17552.4 MPM 0.271622
Run 109 ThermalAnnealing: Value 17003.6 Cost 1073 PUs 1073 Connection 11478 Missing 1 Shortfall 24087.4 Penalty 4452.59 MPM 0.592041
Run 109 Iterative Improvement: Value 17003.6 Cost 1073 PUs 1073 Connection 11478 Missing 1 Shortfall 24087.4 Penalty 4452.59 MPM 0.592041

Run 110: Using Calculated Tinit = 197.491 Tcool = 0.998703
Run 110 Init: Value 201183 Cost 3868 PUs 3868 Connection 178364 Missing 3 Shortfall 101446 Penalty 18950.6 MPM 0.284517
Run 110 ThermalAnnealing: Value 15756.7 Cost 684 PUs 684 Connection 10620 Missing 1 Shortfall 24088.1 Penalty 4452.72 MPM 0.592041
Run 110 Iterative Improvement: Value 15756.7 Cost 684 PUs 684 Connection 10620 Missing 1 Shortfall 24088.1 Penalty 4452.72 MPM 0.592041
Time passed so far is 10 secs 
Run 105 is finished (out of 1000). Time passed so far is 10 secs 
Run 104 is finished (out of 1000). Time passed so far is 10 secs 
Run 108 is finished (out of 1000). Time passed so far is 10 secs 
Run 106 is finished (out of 1000). Time passed so far is 10 secs 
Run 107 is finished (out of 1000). Time passed so far is 10 secs 
Run 109 is finished (out of 1000). Time passed so far is 10 secs 
Run 110 is finished (out of 1000). Time passed so far is 10 secs 

Run 111: Using Calculated Tinit = 203.658 Tcool = 0.99873
Run 111 Init: Value 202074 Cost 3855 PUs 3855 Connection 179814 Missing 3 Shortfall 98163.2 Penalty 18404.7 MPM 0.294976
Run 111 ThermalAnnealing: Value 16027.1 Cost 775 PUs 775 Connection 10800 Missing 1 Shortfall 24084.9 Penalty 4452.1 MPM 0.592041
Run 111 Iterative Improvement: Value 16027.1 Cost 775 PUs 775 Connection 10800 Missing 1 Shortfall 24084.9 Penalty 4452.1 MPM 0.592041

Run 112: Using Calculated Tinit = 197.856 Tcool = 0.998733
Run 112 Init: Value 202638 Cost 3940 PUs 3940 Connection 180044 Missing 3 Shortfall 99718.3 Penalty 18654.5 MPM 0.28769
Run 112 ThermalAnnealing: Value 15699.1 Cost 747 PUs 747 Connection 10500 Missing 1 Shortfall 24084.9 Penalty 4452.1 MPM 0.592041
Run 112 Iterative Improvement: Value 15699.1 Cost 747 PUs 747 Connection 10500 Missing 1 Shortfall 24084.9 Penalty 4452.1 MPM 0.592041

Run 113: Using Calculated Tinit = 198.399 Tcool = 0.99904
Run 113 Init: Value 201402 Cost 3854 PUs 3854 Connection 177505 Missing 3 Shortfall 106621 Penalty 20043.4 MPM 0.315094
Run 113 ThermalAnnealing: Value 16070.2 Cost 788 PUs 788 Connection 10830 Missing 1 Shortfall 24085.2 Penalty 4452.16 MPM 0.592041
Run 113 Iterative Improvement: Value 16070.2 Cost 788 PUs 788 Connection 10830 Missing 1 Shortfall 24085.2 Penalty 4452.16 MPM 0.592041

Run 114: Using Calculated Tinit = 202.539 Tcool = 0.9987
Run 114 Init: Value 200634 Cost 3889 PUs 3889 Connection 178377 Missing 3 Shortfall 97937.9 Penalty 18367.8 MPM 0.32755
Run 114 ThermalAnnealing: Value 16041.8 Cost 759 PUs 759 Connection 10830 Missing 1 Shortfall 24088.7 Penalty 4452.85 MPM 0.592041
Run 114 Iterative Improvement: Value 16041.8 Cost 759 PUs 759 Connection 10830 Missing 1 Shortfall 24088.7 Penalty 4452.85 MPM 0.592041
Run 111 is finished (out of 1000). Time passed so far is 10 secs 

Run 117: Using Calculated Tinit = 194.57 Tcool = 0.998989
Run 117 Init: Value 204734 Cost 4016 PUs 4016 Connection 180484 Missing 3 Shortfall 107699 Penalty 20233.8 MPM 0.285224
Run 117 ThermalAnnealing: Value 15878.9 Cost 806 PUs 806 Connection 10620 Missing 1 Shortfall 24089.1 Penalty 4452.91 MPM 0.592041
Run 117 Iterative Improvement: Value 15878.9 Cost 806 PUs 806 Connection 10620 Missing 1 Shortfall 24089.1 Penalty 4452.91 MPM 0.592041

Run 118: Using Calculated Tinit = 194.853 Tcool = 0.998963
Run 118 Init: Value 197176 Cost 3978 PUs 3978 Connection 178441 Missing 3 Shortfall 78946.3 Penalty 14757.3 MPM 0.284601
Run 118 ThermalAnnealing: Value 16135.1 Cost 763 PUs 763 Connection 10920 Missing 1 Shortfall 24084.9 Penalty 4452.1 MPM 0.592041
Run 118 Iterative Improvement: Value 16135.1 Cost 763 PUs 763 Connection 10920 Missing 1 Shortfall 24084.9 Penalty 4452.1 MPM 0.592041

Run 115: Using Calculated Tinit = 200.843 Tcool = 0.998701
Run 115 Init: Value 198188 Cost 3932 PUs 3932 Connection 176874 Missing 3 Shortfall 92801.1 Penalty 17381.8 MPM 0.25732
Run 115 ThermalAnnealing: Value 16338.8 Cost 816 PUs 816 Connection 11070 Missing 1 Shortfall 24088.4 Penalty 4452.78 MPM 0.592041
Run 115 Iterative Improvement: Value 16338.8 Cost 816 PUs 816 Connection 11070 Missing 1 Shortfall 24088.4 Penalty 4452.78 MPM 0.592041

Run 116: Using Calculated Tinit = 204.218 Tcool = 0.99873
Run 116 Init: Value 201037 Cost 3959 PUs 3959 Connection 178120 Missing 3 Shortfall 101064 Penalty 18957.7 MPM 0.302247
Run 116 ThermalAnnealing: Value 17099.8 Cost 767 PUs 767 Connection 11880 Missing 1 Shortfall 24088.3 Penalty 4452.77 MPM 0.592041
Run 116 Iterative Improvement: Value 17099.8 Cost 767 PUs 767 Connection 11880 Missing 1 Shortfall 24088.3 Penalty 4452.77 MPM 0.592041
Run 112 is finished (out of 1000). Time passed so far is 11 secs 
Run 113 is finished (out of 1000). Time passed so far is 11 secs 

Run 119: Using Calculated Tinit = 197.057 Tcool = 0.998974
Run 119 Init: Value 201301 Cost 3859 PUs 3859 Connection 178588 Missing 3 Shortfall 100336 Penalty 18854.5 MPM 0.304223
Run 119 ThermalAnnealing: Value 15812.7 Cost 800 PUs 800 Connection 10560 Missing 1 Shortfall 24088 Penalty 4452.69 MPM 0.592041
Run 119 Iterative Improvement: Value 15812.7 Cost 800 PUs 800 Connection 10560 Missing 1 Shortfall 24088 Penalty 4452.69 MPM 0.592041
Run 114 is finished (out of 1000). Time passed so far is 11 secs 
Run 117 is finished (out of 1000). Time passed so far is 11 secs 
Run 118 is finished (out of 1000). Time passed so far is 11 secs 
Run 115 is finished (out of 1000). Time passed so far is 11 secs 
Run 116 is finished (out of 1000). Time passed so far is 11 secs 
Run 119 is finished (out of 1000). Time passed so far is 11 secs 

Run 121: Using Calculated Tinit = 198.7 Tcool = 0.998531
Run 121 Init: Value 193994 Cost 3964 PUs 3964 Connection 175954 Missing 3 Shortfall 75581.4 Penalty 14076.2 MPM 0.381631
Run 121 ThermalAnnealing: Value 16172.5 Cost 830 PUs 830 Connection 10890 Missing 1 Shortfall 24087.1 Penalty 4452.52 MPM 0.592041
Run 121 Iterative Improvement: Value 16172.5 Cost 830 PUs 830 Connection 10890 Missing 1 Shortfall 24087.1 Penalty 4452.52 MPM 0.592041

Run 120: Using Calculated Tinit = 197.14 Tcool = 0.999044
Run 120 Init: Value 201809 Cost 3959 PUs 3959 Connection 177771 Missing 3 Shortfall 106732 Penalty 20079.4 MPM 0.276728
Run 120 ThermalAnnealing: Value 15901.4 Cost 759 PUs 759 Connection 10680 Missing 1 Shortfall 24137.1 Penalty 4462.43 MPM 0.592041
Run 120 Iterative Improvement: Value 15901.4 Cost 759 PUs 759 Connection 10680 Missing 1 Shortfall 24137.1 Penalty 4462.43 MPM 0.592041
Run 121 is finished (out of 1000). 
Run 122: Using Calculated Tinit = 199.399 Tcool = 0.998531
Run 122 Init: Value 197259 Cost 3856 PUs 3856 Connection 176119 Missing 3 Shortfall 92252.3 Penalty 17283.9 MPM 0.316193
Run 122 ThermalAnnealing: Value 16022.8 Cost 740 PUs 740 Connection 10830 Missing 1 Shortfall 24088.6 Penalty 4452.83 MPM 0.592041
Run 122 Iterative Improvement: Value 16022.8 Cost 740 PUs 740 Connection 10830 Missing 1 Shortfall 24088.6 Penalty 4452.83 MPM 0.592041

Run 124: Using Calculated Tinit = 204.67 Tcool = 0.998528
Run 124 Init: Value 201299 Cost 3906 PUs 3906 Connection 178148 Missing 3 Shortfall 102266 Penalty 19244.6 MPM 0.310082
Run 124 ThermalAnnealing: Value 16615.5 Cost 763 PUs 763 Connection 11400 Missing 1 Shortfall 24087.2 Penalty 4452.55 MPM 0.592041
Run 124 Iterative Improvement: Value 16615.5 Cost 763 PUs 763 Connection 11400 Missing 1 Shortfall 24087.2 Penalty 4452.55 MPM 0.592041
Time passed so far is 11 secs 

Run 125: Using Calculated Tinit = 199.071 Tcool = 0.998702
Run 125 Init: Value 199250 Cost 3875 PUs 3875 Connection 177201 Missing 3 Shortfall 97053.3 Penalty 18174.5 MPM 0.305494
Run 125 ThermalAnnealing: Value 16697.6 Cost 812 PUs 812 Connection 11430 Missing 1 Shortfall 24102.7 Penalty 4455.62 MPM 0.592041
Run 125 Iterative Improvement: Value 16697.6 Cost 812 PUs 812 Connection 11430 Missing 1 Shortfall 24102.7 Penalty 4455.62 MPM 0.592041

Run 126: Using Calculated Tinit = 203.209 Tcool = 0.99873
Run 126 Init: Value 199636 Cost 3919 PUs 3919 Connection 178540 Missing 3 Shortfall 91605.9 Penalty 17176.8 MPM 0.342716
Run 126 ThermalAnnealing: Value 16556.7 Cost 764 PUs 764 Connection 11340 Missing 1 Shortfall 24087.7 Penalty 4452.65 MPM 0.592041
Run 126 Iterative Improvement: Value 16556.7 Cost 764 PUs 764 Connection 11340 Missing 1 Shortfall 24087.7 Penalty 4452.65 MPM 0.592041

Run 127: Using Calculated Tinit = 199.837 Tcool = 0.999022
Run 127 Init: Value 199214 Cost 3878 PUs 3878 Connection 178367 Missing 3 Shortfall 90575.4 Penalty 16969.3 MPM 0.40884
Run 127 ThermalAnnealing: Value 15879.7 Cost 717 PUs 717 Connection 10710 Missing 1 Shortfall 24087.9 Penalty 4452.69 MPM 0.592041
Run 127 Iterative Improvement: Value 15879.7 Cost 717 PUs 717 Connection 10710 Missing 1 Shortfall 24087.9 Penalty 4452.69 MPM 0.592041

Run 123: Using Calculated Tinit = 197.01 Tcool = 0.998987
Run 123 Init: Value 200700 Cost 3955 PUs 3955 Connection 177736 Missing 3 Shortfall 101312 Penalty 19008.7 MPM 0.192421
Run 123 ThermalAnnealing: Value 15801.8 Cost 759 PUs 759 Connection 10590 Missing 1 Shortfall 24088.4 Penalty 4452.78 MPM 0.592041
Run 123 Iterative Improvement: Value 15801.8 Cost 759 PUs 759 Connection 10590 Missing 1 Shortfall 24088.4 Penalty 4452.78 MPM 0.592041
Run 120 is finished (out of 1000). 
Run 128: Using Calculated Tinit = 200.346 Tcool = 0.99896
Run 128 Init: Value 201315 Cost 3928 PUs 3928 Connection 178670 Missing 3 Shortfall 99889.2 Penalty 18716.5 MPM 0.362239
Run 128 ThermalAnnealing: Value 15949.1 Cost 757 PUs 757 Connection 10740 Missing 1 Shortfall 24084.9 Penalty 4452.1 MPM 0.592041
Run 128 Iterative Improvement: Value 15949.1 Cost 757 PUs 757 Connection 10740 Missing 1 Shortfall 24084.9 Penalty 4452.1 MPM 0.592041
Time passed so far is 11 secs 
Run 122 is finished (out of 1000). Time passed so far is 11 secs 
Run 124 is finished (out of 1000). Time passed so far is 11 secs 
Run 125 is finished (out of 1000). Time passed so far is 11 secs 
Run 126 is finished (out of 1000). Time passed so far is 11 secs 
Run 127 is finished (out of 1000). Time passed so far is 11 secs 
Run 123 is finished (out of 1000). Time passed so far is 11 secs 
Run 128 is finished (out of 1000). Time passed so far is 11 secs 

Run 129: Using Calculated Tinit = 201.011 Tcool = 0.998972
Run 129 Init: Value 201483 Cost 3885 PUs 3885 Connection 178927 Missing 3 Shortfall 99279.6 Penalty 18671.2 MPM 0.253915
Run 129 ThermalAnnealing: Value 15720.8 Cost 738 PUs 738 Connection 10530 Missing 1 Shortfall 24088.3 Penalty 4452.77 MPM 0.592041
Run 129 Iterative Improvement: Value 15720.8 Cost 738 PUs 738 Connection 10530 Missing 1 Shortfall 24088.3 Penalty 4452.77 MPM 0.592041

Run 132: Using Calculated Tinit = 199.837 Tcool = 0.998732
Run 132 Init: Value 199090 Cost 3925 PUs 3925 Connection 177167 Missing 3 Shortfall 96511.2 Penalty 17998.3 MPM 0.265552
Run 132 ThermalAnnealing: Value 16055.1 Cost 773 PUs 773 Connection 10830 Missing 1 Shortfall 24085.1 Penalty 4452.13 MPM 0.592041
Run 132 Iterative Improvement: Value 16055.1 Cost 773 PUs 773 Connection 10830 Missing 1 Shortfall 24085.1 Penalty 4452.13 MPM 0.592041

Run 131: Using Calculated Tinit = 201.854 Tcool = 0.99853
Run 131 Init: Value 198849 Cost 3864 PUs 3864 Connection 175063 Missing 3 Shortfall 106344 Penalty 19921.8 MPM 0.306065
Run 131 ThermalAnnealing: Value 16471 Cost 828 PUs 828 Connection 11190 Missing 1 Shortfall 24089.4 Penalty 4452.98 MPM 0.592041
Run 131 Iterative Improvement: Value 16471 Cost 828 PUs 828 Connection 11190 Missing 1 Shortfall 24089.4 Penalty 4452.98 MPM 0.592041

Run 130: Using Calculated Tinit = 200.882 Tcool = 0.998701
Run 130 Init: Value 203175 Cost 3965 PUs 3965 Connection 179728 Missing 3 Shortfall 103829 Penalty 19481.6 MPM 0.218719
Run 130 ThermalAnnealing: Value 16186.8 Cost 874 PUs 874 Connection 10860 Missing 1 Shortfall 24088.6 Penalty 4452.82 MPM 0.592041
Run 130 Iterative Improvement: Value 16186.8 Cost 874 PUs 874 Connection 10860 Missing 1 Shortfall 24088.6 Penalty 4452.82 MPM 0.592041

Run 133: Using Calculated Tinit = 197.212 Tcool = 0.999089
Run 133 Init: Value 201357 Cost 3868 PUs 3868 Connection 179248 Missing 3 Shortfall 97219.1 Penalty 18241 MPM 0.288601
Run 133 ThermalAnnealing: Value 15784.3 Cost 772 PUs 772 Connection 10560 Missing 1 Shortfall 24085.7 Penalty 4452.25 MPM 0.592041
Run 133 Iterative Improvement: Value 15784.3 Cost 772 PUs 772 Connection 10560 Missing 1 Shortfall 24085.7 Penalty 4452.25 MPM 0.592041

Run 134: Using Calculated Tinit = 204.122 Tcool = 0.998985
Run 134 Init: Value 198893 Cost 3941 PUs 3941 Connection 178090 Missing 3 Shortfall 90254.4 Penalty 16861.9 MPM 0.331101
Run 134 ThermalAnnealing: Value 17044.1 Cost 862 PUs 862 Connection 11730 Missing 1 Shortfall 24084.9 Penalty 4452.1 MPM 0.592041
Run 134 Iterative Improvement: Value 17042.1 Cost 860 PUs 860 Connection 11730 Missing 1 Shortfall 24084.9 Penalty 4452.1 MPM 0.592041

Run 135: Using Calculated Tinit = 204.475 Tcool = 0.999091
Run 135 Init: Value 202717 Cost 3905 PUs 3905 Connection 179510 Missing 3 Shortfall 102765 Penalty 19301.7 MPM 0.310601
Run 135 ThermalAnnealing: Value 15828.1 Cost 846 PUs 846 Connection 10530 Missing 1 Shortfall 24084.9 Penalty 4452.1 MPM 0.592041
Run 135 Iterative Improvement: Value 15828.1 Cost 846 PUs 846 Connection 10530 Missing 1 Shortfall 24084.9 Penalty 4452.1 MPM 0.592041

Run 136: Using Calculated Tinit = 200.998 Tcool = 0.998999
Run 136 Init: Value 203675 Cost 3963 PUs 3963 Connection 180115 Missing 3 Shortfall 104232 Penalty 19596.5 MPM 0.317774
Run 136 ThermalAnnealing: Value 16746.2 Cost 853 PUs 853 Connection 11430 Missing 1 Shortfall 24140.8 Penalty 4463.16 MPM 0.592041
Run 136 Iterative Improvement: Value 16681.2 Cost 848 PUs 848 Connection 11370 Missing 1 Shortfall 24140.8 Penalty 4463.16 MPM 0.592041
Run 129 is finished (out of 1000). Time passed so far is 12 secs 
Run 132 is finished (out of 1000). Time passed so far is 12 secs 
Run 131 is finished (out of 1000). Time passed so far is 12 secs 
Run 130 is finished (out of 1000). Time passed so far is 12 secs 
Run 133 is finished (out of 1000). Time passed so far is 12 secs 
Run 134 is finished (out of 1000). Time passed so far is 12 secs 
Run 135 is finished (out of 1000). Time passed so far is 12 secs 
Run 136 is finished (out of 1000). Time passed so far is 12 secs 

Run 137: Using Calculated Tinit = 199.148 Tcool = 0.998702
Run 137 Init: Value 195799 Cost 3926 PUs 3926 Connection 176611 Missing 3 Shortfall 81816.9 Penalty 15262.1 MPM 0.362206
Run 137 ThermalAnnealing: Value 16142.3 Cost 758 PUs 758 Connection 10920 Missing 1 Shortfall 24150.7 Penalty 4464.28 MPM 0.59095
Run 137 Iterative Improvement: Value 16142.3 Cost 758 PUs 758 Connection 10920 Missing 1 Shortfall 24150.7 Penalty 4464.28 MPM 0.59095

Run 139: Using Calculated Tinit = 197.788 Tcool = 0.998532
Run 139 Init: Value 199542 Cost 3898 PUs 3898 Connection 178337 Missing 3 Shortfall 91979.9 Penalty 17307.1 MPM 0.306489
Run 139 ThermalAnnealing: Value 16159.1 Cost 757 PUs 757 Connection 10950 Missing 1 Shortfall 24084.9 Penalty 4452.1 MPM 0.592041
Run 139 Iterative Improvement: Value 16159.1 Cost 757 PUs 757 Connection 10950 Missing 1 Shortfall 24084.9 Penalty 4452.1 MPM 0.592041

Run 138: Using Calculated Tinit = 201.85 Tcool = 0.998972
Run 138 Init: Value 199155 Cost 3940 PUs 3940 Connection 177641 Missing 3 Shortfall 93479.5 Penalty 17573.8 MPM 0.357072
Run 138 ThermalAnnealing: Value 16727.5 Cost 785 PUs 785 Connection 11490 Missing 1 Shortfall 24087 Penalty 4452.51 MPM 0.592041
Run 138 Iterative Improvement: Value 16727.5 Cost 785 PUs 785 Connection 11490 Missing 1 Shortfall 24087 Penalty 4452.51 MPM 0.592041

Run 140: Using Calculated Tinit = 201.552 Tcool = 0.999021
Run 140 Init: Value 202373 Cost 3968 PUs 3968 Connection 180270 Missing 3 Shortfall 96387.6 Penalty 18135.4 MPM 0.32287
Run 140 ThermalAnnealing: Value 16162.5 Cost 790 PUs 790 Connection 10920 Missing 1 Shortfall 24087.2 Penalty 4452.55 MPM 0.592041
Run 140 Iterative Improvement: Value 16162.5 Cost 790 PUs 790 Connection 10920 Missing 1 Shortfall 24087.2 Penalty 4452.55 MPM 0.592041

Run 141: Using Calculated Tinit = 194.592 Tcool = 0.998729
Run 141 Init: Value 199292 Cost 3910 PUs 3910 Connection 176988 Missing 3 Shortfall 98018.8 Penalty 18394.1 MPM 0.260343
Run 141 ThermalAnnealing: Value 16577.2 Cost 785 PUs 785 Connection 11340 Missing 1 Shortfall 24085.4 Penalty 4452.2 MPM 0.592041
Run 141 Iterative Improvement: Value 16577.2 Cost 785 PUs 785 Connection 11340 Missing 1 Shortfall 24085.4 Penalty 4452.2 MPM 0.592041

Run 142: Using Calculated Tinit = 197.491 Tcool = 0.998987
Run 142 Init: Value 202111 Cost 3821 PUs 3821 Connection 178683 Missing 3 Shortfall 104775 Penalty 19606.7 MPM 0.232755
Run 142 ThermalAnnealing: Value 16643.6 Cost 821 PUs 821 Connection 11370 Missing 1 Shortfall 24087.7 Penalty 4452.64 MPM 0.592041
Run 142 Iterative Improvement: Value 16621.4 Cost 824 PUs 824 Connection 11340 Missing 1 Shortfall 24111.7 Penalty 4457.39 MPM 0.592041
Run 137 is finished (out of 1000). 
Run 143: Using Calculated Tinit = 194.178 Tcool = 0.998963
Run 143 Init: Value 199195 Cost 3902 PUs 3902 Connection 176924 Missing 3 Shortfall 98104.7 Penalty 18369.2 MPM 0.304331
Run 143 ThermalAnnealing: Value 15689.1 Cost 767 PUs 767 Connection 10470 Missing 1 Shortfall 24084.9 Penalty 4452.1 MPM 0.592041
Run 143 Iterative Improvement: Value 15689.1 Cost 767 PUs 767 Connection 10470 Missing 1 Shortfall 24084.9 Penalty 4452.1 MPM 0.592041

Run 144: Using Calculated Tinit = 198.027 Tcool = 0.998987
Run 144 Init: Value 198051 Cost 3895 PUs 3895 Connection 177488 Missing 3 Shortfall 88589.9 Penalty 16668.3 MPM 0.357012
Run 144 ThermalAnnealing: Value 16460.9 Cost 788 PUs 788 Connection 11220 Missing 1 Shortfall 24088.8 Penalty 4452.87 MPM 0.592041
Run 144 Iterative Improvement: Value 16460.9 Cost 788 PUs 788 Connection 11220 Missing 1 Shortfall 24088.8 Penalty 4452.87 MPM 0.592041
Time passed so far is 13 secs 
Run 139 is finished (out of 1000). Time passed so far is 13 secs 
Run 138 is finished (out of 1000). Time passed so far is 13 secs 
Run 140 is finished (out of 1000). Time passed so far is 13 secs 
Run 141 is finished (out of 1000). Time passed so far is 13 secs 
Run 142 is finished (out of 1000). Time passed so far is 13 secs 
Run 143 is finished (out of 1000). Time passed so far is 13 secs 
Run 144 is finished (out of 1000). Time passed so far is 13 secs 

Run 145: Using Calculated Tinit = 199.47 Tcool = 0.998732
Run 145 Init: Value 200627 Cost 3911 PUs 3911 Connection 178649 Missing 3 Shortfall 96517.6 Penalty 18066.5 MPM 0.31166
Run 145 ThermalAnnealing: Value 16011.1 Cost 759 PUs 759 Connection 10800 Missing 1 Shortfall 24084.9 Penalty 4452.1 MPM 0.592041
Run 145 Iterative Improvement: Value 16011.1 Cost 759 PUs 759 Connection 10800 Missing 1 Shortfall 24084.9 Penalty 4452.1 MPM 0.592041

Run 151: Using Calculated Tinit = 197.213 Tcool = 0.998727
Run 151 Init: Value 198953 Cost 3874 PUs 3874 Connection 177786 Missing 3 Shortfall 92318.6 Penalty 17292.5 MPM 0.275815
Run 151 ThermalAnnealing: Value 16366.1 Cost 784 PUs 784 Connection 11130 Missing 1 Shortfall 24084.9 Penalty 4452.1 MPM 0.592041
Run 151 Iterative Improvement: Value 16366.1 Cost 784 PUs 784 Connection 11130 Missing 1 Shortfall 24084.9 Penalty 4452.1 MPM 0.592041

Run 149: Using Calculated Tinit = 197.137 Tcool = 0.998962
Run 149 Init: Value 199550 Cost 3902 PUs 3902 Connection 177641 Missing 3 Shortfall 96459.6 Penalty 18006.7 MPM 0.256184
Run 149 ThermalAnnealing: Value 15996.8 Cost 714 PUs 714 Connection 10830 Missing 1 Shortfall 24088.4 Penalty 4452.79 MPM 0.592041
Run 149 Iterative Improvement: Value 15996.8 Cost 714 PUs 714 Connection 10830 Missing 1 Shortfall 24088.4 Penalty 4452.79 MPM 0.592041

Run 148: Using Calculated Tinit = 201.914 Tcool = 0.998959
Run 148 Init: Value 197801 Cost 3905 PUs 3905 Connection 178182 Missing 3 Shortfall 84194.8 Penalty 15714.4 MPM 0.226316
Run 148 ThermalAnnealing: Value 16431 Cost 816 PUs 816 Connection 11160 Missing 1 Shortfall 24099.4 Penalty 4454.97 MPM 0.592041
Run 148 Iterative Improvement: Value 16431 Cost 816 PUs 816 Connection 11160 Missing 1 Shortfall 24099.4 Penalty 4454.97 MPM 0.592041

Run 146: Using Calculated Tinit = 199.837 Tcool = 0.99896
Run 146 Init: Value 200687 Cost 4017 PUs 4017 Connection 178121 Missing 3 Shortfall 98632.1 Penalty 18549.3 MPM 0.312496
Run 146 ThermalAnnealing: Value 16627.5 Cost 895 PUs 895 Connection 11280 Missing 1 Shortfall 24086.7 Penalty 4452.45 MPM 0.592041
Run 146 Iterative Improvement: Value 16627.5 Cost 895 PUs 895 Connection 11280 Missing 1 Shortfall 24086.7 Penalty 4452.45 MPM 0.592041

Run 147: Using Calculated Tinit = 204.329 Tcool = 0.998724
Run 147 Init: Value 196765 Cost 3856 PUs 3856 Connection 175984 Missing 3 Shortfall 90411 Penalty 16925 MPM 0.264829
Run 147 ThermalAnnealing: Value 16901.1 Cost 869 PUs 869 Connection 11580 Missing 1 Shortfall 24084.9 Penalty 4452.1 MPM 0.592041
Run 147 Iterative Improvement: Value 16901.1 Cost 869 PUs 869 Connection 11580 Missing 1 Shortfall 24084.9 Penalty 4452.1 MPM 0.592041

Run 150: Using Calculated Tinit = 198.504 Tcool = 0.99908
Run 150 Init: Value 202010 Cost 3912 PUs 3912 Connection 178395 Missing 3 Shortfall 105021 Penalty 19702.8 MPM 0.255101
Run 150 ThermalAnnealing: Value 16497.1 Cost 855 PUs 855 Connection 11190 Missing 1 Shortfall 24084.9 Penalty 4452.1 MPM 0.592041
Run 150 Iterative Improvement: Value 16497.1 Cost 855 PUs 855 Connection 11190 Missing 1 Shortfall 24084.9 Penalty 4452.1 MPM 0.592041

Run 152: Using Calculated Tinit = 203.064 Tcool = 0.998951
Run 152 Init: Value 199099 Cost 3937 PUs 3937 Connection 177962 Missing 3 Shortfall 92084.8 Penalty 17199.6 MPM 0.230978
Run 152 ThermalAnnealing: Value 15997.9 Cost 768 PUs 768 Connection 10770 Missing 1 Shortfall 24124.5 Penalty 4459.93 MPM 0.592041
Run 152 Iterative Improvement: Value 15997.9 Cost 768 PUs 768 Connection 10770 Missing 1 Shortfall 24124.5 Penalty 4459.93 MPM 0.592041
Run 145 is finished (out of 1000). Time passed so far is 14 secs 
Run 151 is finished (out of 1000). Time passed so far is 14 secs 
Run 149 is finished (out of 1000). Time passed so far is 14 secs 
Run 148 is finished (out of 1000). Time passed so far is 14 secs 
Run 146 is finished (out of 1000). Time passed so far is 14 secs 
Run 147 is finished (out of 1000). Time passed so far is 14 secs 
Run 150 is finished (out of 1000). Time passed so far is 14 secs 
Run 152 is finished (out of 1000). Time passed so far is 14 secs 

Run 153: Using Calculated Tinit = 198.7 Tcool = 0.998987
Run 153 Init: Value 200261 Cost 3880 PUs 3880 Connection 177491 Missing 3 Shortfall 100776 Penalty 18890.4 MPM 0.280714
Run 153 ThermalAnnealing: Value 15982.1 Cost 760 PUs 760 Connection 10770 Missing 1 Shortfall 24084.9 Penalty 4452.1 MPM 0.592041
Run 153 Iterative Improvement: Value 15982.1 Cost 760 PUs 760 Connection 10770 Missing 1 Shortfall 24084.9 Penalty 4452.1 MPM 0.592041

Run 154: Using Calculated Tinit = 204.468 Tcool = 0.998529
Run 154 Init: Value 198772 Cost 3937 PUs 3937 Connection 177528 Missing 3 Shortfall 92564.5 Penalty 17306.6 MPM 0.256938
Run 154 ThermalAnnealing: Value 16807.1 Cost 895 PUs 895 Connection 11460 Missing 1 Shortfall 24084.9 Penalty 4452.1 MPM 0.592041
Run 154 Iterative Improvement: Value 16807.1 Cost 895 PUs 895 Connection 11460 Missing 1 Shortfall 24084.9 Penalty 4452.1 MPM 0.592041

Run 155: Using Calculated Tinit = 200.843 Tcool = 0.998701
Run 155 Init: Value 200721 Cost 3910 PUs 3910 Connection 176567 Missing 3 Shortfall 107724 Penalty 20243.6 MPM 0.279086
Run 155 ThermalAnnealing: Value 17056.1 Cost 784 PUs 784 Connection 11820 Missing 1 Shortfall 24084.9 Penalty 4452.1 MPM 0.592041
Run 155 Iterative Improvement: Value 17056.1 Cost 784 PUs 784 Connection 11820 Missing 1 Shortfall 24084.9 Penalty 4452.1 MPM 0.592041

Run 156: Using Calculated Tinit = 204.559 Tcool = 0.99895
Run 156 Init: Value 201342 Cost 3878 PUs 3878 Connection 177287 Missing 3 Shortfall 107534 Penalty 20176.9 MPM 0.296811
Run 156 ThermalAnnealing: Value 16206.6 Cost 834 PUs 834 Connection 10920 Missing 1 Shortfall 24087.5 Penalty 4452.6 MPM 0.592041
Run 156 Iterative Improvement: Value 16206.6 Cost 834 PUs 834 Connection 10920 Missing 1 Shortfall 24087.5 Penalty 4452.6 MPM 0.592041

Run 157: Using Calculated Tinit = 201.818 Tcool = 0.998986
Run 157 Init: Value 200202 Cost 3980 PUs 3980 Connection 176813 Missing 3 Shortfall 103397 Penalty 19408.7 MPM 0.272335
Run 157 ThermalAnnealing: Value 16308.2 Cost 717 PUs 717 Connection 11130 Missing 1 Shortfall 24130.8 Penalty 4461.18 MPM 0.592041
Run 157 Iterative Improvement: Value 16308.2 Cost 717 PUs 717 Connection 11130 Missing 1 Shortfall 24130.8 Penalty 4461.18 MPM 0.592041

Run 158: Using Calculated Tinit = 199.47 Tcool = 0.998732
Run 158 Init: Value 200151 Cost 3888 PUs 3888 Connection 176795 Missing 3 Shortfall 103925 Penalty 19467.6 MPM 0.277573
Run 158 ThermalAnnealing: Value 16364.7 Cost 842 PUs 842 Connection 11070 Missing 1 Shortfall 24087.9 Penalty 4452.68 MPM 0.592041
Run 158 Iterative Improvement: Value 16364.7 Cost 842 PUs 842 Connection 11070 Missing 1 Shortfall 24087.9 Penalty 4452.68 MPM 0.592041
Run 153 is finished (out of 1000). Time passed so far is 14 secs 

Run 159: Using Calculated Tinit = 196.285 Tcool = 0.998703
Run 159 Init: Value 198813 Cost 3902 PUs 3902 Connection 178534 Missing 3 Shortfall 87422.6 Penalty 16376.8 MPM 0.341067
Run 159 ThermalAnnealing: Value 15417.1 Cost 705 PUs 705 Connection 10260 Missing 1 Shortfall 24084.9 Penalty 4452.1 MPM 0.592041
Run 159 Iterative Improvement: Value 15417.1 Cost 705 PUs 705 Connection 10260 Missing 1 Shortfall 24084.9 Penalty 4452.1 MPM 0.592041

Run 160: Using Calculated Tinit = 198.254 Tcool = 0.998953
Run 160 Init: Value 202134 Cost 3852 PUs 3852 Connection 178438 Missing 3 Shortfall 105645 Penalty 19844.2 MPM 0.239662
Run 160 ThermalAnnealing: Value 16199.7 Cost 751 PUs 751 Connection 10980 Missing 1 Shortfall 24168.9 Penalty 4468.71 MPM 0.592041
Run 160 Iterative Improvement: Value 16199.7 Cost 751 PUs 751 Connection 10980 Missing 1 Shortfall 24168.9 Penalty 4468.71 MPM 0.592041
Run 154 is finished (out of 1000). Time passed so far is 15 secs 
Run 155 is finished (out of 1000). Time passed so far is 15 secs 
Run 156 is finished (out of 1000). Time passed so far is 15 secs 
Run 157 is finished (out of 1000). Time passed so far is 15 secs 
Run 158 is finished (out of 1000). 
Run 161: Using Calculated Tinit = 196.604 Tcool = 0.998734
Run 161 Init: Value 201811 Cost 3899 PUs 3899 Connection 178381 Missing 3 Shortfall 104162 Penalty 19530.7 MPM 0.317671
Run 161 ThermalAnnealing: Value 16183.8 Cost 841 PUs 841 Connection 10890 Missing 1 Shortfall 24088.5 Penalty 4452.81 MPM 0.592041
Run 161 Iterative Improvement: Value 16183.8 Cost 841 PUs 841 Connection 10890 Missing 1 Shortfall 24088.5 Penalty 4452.81 MPM 0.592041
Time passed so far is 15 secs 
Run 159 is finished (out of 1000). Time passed so far is 15 secs 
Run 160 is finished (out of 1000). Time passed so far is 15 secs 
Run 161 is finished (out of 1000). Time passed so far is 15 secs 

Run 163: Using Calculated Tinit = 203.856 Tcool = 0.998529
Run 163 Init: Value 200200 Cost 3891 PUs 3891 Connection 179726 Missing 3 Shortfall 88582.4 Penalty 16582.7 MPM 0.296647
Run 163 ThermalAnnealing: Value 15970.8 Cost 838 PUs 838 Connection 10680 Missing 1 Shortfall 24088.6 Penalty 4452.82 MPM 0.592041
Run 163 Iterative Improvement: Value 15970.8 Cost 838 PUs 838 Connection 10680 Missing 1 Shortfall 24088.6 Penalty 4452.82 MPM 0.592041

Run 162: Using Calculated Tinit = 197.835 Tcool = 0.99908
Run 162 Init: Value 203078 Cost 3928 PUs 3928 Connection 177809 Missing 3 Shortfall 113698 Penalty 21341.4 MPM 0.268859
Run 162 ThermalAnnealing: Value 16370.1 Cost 788 PUs 788 Connection 11130 Missing 1 Shortfall 24084.9 Penalty 4452.1 MPM 0.592041
Run 162 Iterative Improvement: Value 16370.1 Cost 788 PUs 788 Connection 11130 Missing 1 Shortfall 24084.9 Penalty 4452.1 MPM 0.592041

Run 164: Using Calculated Tinit = 204.67 Tcool = 0.998984
Run 164 Init: Value 200651 Cost 3928 PUs 3928 Connection 179092 Missing 3 Shortfall 94121.4 Penalty 17631.3 MPM 0.305891
Run 164 ThermalAnnealing: Value 15904.1 Cost 742 PUs 742 Connection 10710 Missing 1 Shortfall 24084.9 Penalty 4452.1 MPM 0.592041
Run 164 Iterative Improvement: Value 15904.1 Cost 742 PUs 742 Connection 10710 Missing 1 Shortfall 24084.9 Penalty 4452.1 MPM 0.592041

Run 165: Using Calculated Tinit = 199.386 Tcool = 0.998973
Run 165 Init: Value 200450 Cost 3910 PUs 3910 Connection 179532 Missing 3 Shortfall 90853.4 Penalty 17008.4 MPM 0.344435
Run 165 ThermalAnnealing: Value 16559.6 Cost 767 PUs 767 Connection 11340 Missing 1 Shortfall 24087.5 Penalty 4452.62 MPM 0.592041
Run 165 Iterative Improvement: Value 16559.6 Cost 767 PUs 767 Connection 11340 Missing 1 Shortfall 24087.5 Penalty 4452.62 MPM 0.592041
Run 163 is finished (out of 1000). Time passed so far is 15 secs 

Run 168: Using Calculated Tinit = 190.824 Tcool = 0.998991
Run 168 Init: Value 202355 Cost 3933 PUs 3933 Connection 180924 Missing 3 Shortfall 93543.4 Penalty 17497.7 MPM 0.320738
Run 168 ThermalAnnealing: Value 17772.1 Cost 870 PUs 870 Connection 12450 Missing 1 Shortfall 24084.9 Penalty 4452.1 MPM 0.592041
Run 168 Iterative Improvement: Value 17772.1 Cost 870 PUs 870 Connection 12450 Missing 1 Shortfall 24084.9 Penalty 4452.1 MPM 0.592041

Run 169: Using Calculated Tinit = 204.67 Tcool = 0.99904
Run 169 Init: Value 197908 Cost 3965 PUs 3965 Connection 176766 Missing 3 Shortfall 91607.6 Penalty 17176.9 MPM 0.304946
Run 169 ThermalAnnealing: Value 16098.2 Cost 756 PUs 756 Connection 10890 Missing 1 Shortfall 24085.6 Penalty 4452.23 MPM 0.592041
Run 169 Iterative Improvement: Value 16098.2 Cost 756 PUs 756 Connection 10890 Missing 1 Shortfall 24085.6 Penalty 4452.23 MPM 0.592041

Run 166: Using Calculated Tinit = 204.122 Tcool = 0.998699
Run 166 Init: Value 199393 Cost 4020 PUs 4020 Connection 179333 Missing 3 Shortfall 86247.4 Penalty 16040.1 MPM 0.29812
Run 166 ThermalAnnealing: Value 16121.1 Cost 839 PUs 839 Connection 10830 Missing 1 Shortfall 24084.9 Penalty 4452.1 MPM 0.592041
Run 166 Iterative Improvement: Value 16121.1 Cost 839 PUs 839 Connection 10830 Missing 1 Shortfall 24084.9 Penalty 4452.1 MPM 0.592041

Run 167: Using Calculated Tinit = 202.539 Tcool = 0.998731
Run 167 Init: Value 198505 Cost 3912 PUs 3912 Connection 174700 Missing 3 Shortfall 106105 Penalty 19893.3 MPM 0.295219
Run 167 ThermalAnnealing: Value 17361.4 Cost 759 PUs 759 Connection 12150 Missing 1 Shortfall 24086.5 Penalty 4452.41 MPM 0.592041
Run 167 Iterative Improvement: Value 17361.4 Cost 759 PUs 759 Connection 12150 Missing 1 Shortfall 24086.5 Penalty 4452.41 MPM 0.592041
Run 162 is finished (out of 1000). Time passed so far is 15 secs 
Run 164 is finished (out of 1000). Time passed so far is 15 secs 

Run 170: Using Calculated Tinit = 195.947 Tcool = 0.999024
Run 170 Init: Value 201221 Cost 3895 PUs 3895 Connection 178388 Missing 3 Shortfall 100901 Penalty 18937.6 MPM 0.247744
Run 170 ThermalAnnealing: Value 16872.4 Cost 840 PUs 840 Connection 11580 Missing 1 Shortfall 24086.5 Penalty 4452.4 MPM 0.592041
Run 170 Iterative Improvement: Value 16872.4 Cost 840 PUs 840 Connection 11580 Missing 1 Shortfall 24086.5 Penalty 4452.4 MPM 0.592041
Run 165 is finished (out of 1000). Time passed so far is 15 secs 
Run 168 is finished (out of 1000). Time passed so far is 15 secs 
Run 169 is finished (out of 1000). Time passed so far is 15 secs 
Run 166 is finished (out of 1000). Time passed so far is 16 secs 
Run 167 is finished (out of 1000). Time passed so far is 16 secs 
Run 170 is finished (out of 1000). Time passed so far is 16 secs 

Run 171: Using Calculated Tinit = 197.057 Tcool = 0.998703
Run 171 Init: Value 200577 Cost 3897 PUs 3897 Connection 177968 Missing 3 Shortfall 99722.8 Penalty 18712 MPM 0.274244
Run 171 ThermalAnnealing: Value 15788.1 Cost 746 PUs 746 Connection 10590 Missing 1 Shortfall 24084.9 Penalty 4452.1 MPM 0.592041
Run 171 Iterative Improvement: Value 15788.1 Cost 746 PUs 746 Connection 10590 Missing 1 Shortfall 24084.9 Penalty 4452.1 MPM 0.592041

Run 172: Using Calculated Tinit = 204.647 Tcool = 0.998528
Run 172 Init: Value 199025 Cost 3853 PUs 3853 Connection 177921 Missing 3 Shortfall 92223.9 Penalty 17251.4 MPM 0.344455
Run 172 ThermalAnnealing: Value 16224.5 Cost 792 PUs 792 Connection 10980 Missing 1 Shortfall 24086.9 Penalty 4452.49 MPM 0.592041
Run 172 Iterative Improvement: Value 16224.5 Cost 792 PUs 792 Connection 10980 Missing 1 Shortfall 24086.9 Penalty 4452.49 MPM 0.592041
Run 171 is finished (out of 1000). 
Run 173: Using Calculated Tinit = 204.619 Tcool = 0.998699
Run 173 Init: Value 202397 Cost 3909 PUs 3909 Connection 179344 Missing 3 Shortfall 102288 Penalty 19144.4 MPM 0.250878
Run 173 ThermalAnnealing: Value 16278.5 Cost 846 PUs 846 Connection 10980 Missing 1 Shortfall 24086.9 Penalty 4452.48 MPM 0.592041
Run 173 Iterative Improvement: Value 16278.5 Cost 846 PUs 846 Connection 10980 Missing 1 Shortfall 24086.9 Penalty 4452.48 MPM 0.592041

Run 177: Using Calculated Tinit = 204.645 Tcool = 0.998528
Run 177 Init: Value 200517 Cost 3918 PUs 3918 Connection 178712 Missing 3 Shortfall 95138.1 Penalty 17886.8 MPM 0.331795
Run 177 ThermalAnnealing: Value 16198.7 Cost 766 PUs 766 Connection 10980 Missing 1 Shortfall 24088.1 Penalty 4452.72 MPM 0.592041
Run 177 Iterative Improvement: Value 16198.7 Cost 766 PUs 766 Connection 10980 Missing 1 Shortfall 24088.1 Penalty 4452.72 MPM 0.592041

Run 176: Using Calculated Tinit = 201.552 Tcool = 0.999021
Run 176 Init: Value 202751 Cost 3917 PUs 3917 Connection 179721 Missing 3 Shortfall 101725 Penalty 19112.6 MPM 0.332653
Run 176 ThermalAnnealing: Value 16929.1 Cost 807 PUs 807 Connection 11670 Missing 1 Shortfall 24085.1 Penalty 4452.14 MPM 0.592041
Run 176 Iterative Improvement: Value 16929.1 Cost 807 PUs 807 Connection 11670 Missing 1 Shortfall 24085.1 Penalty 4452.14 MPM 0.592041

Run 175: Using Calculated Tinit = 195.312 Tcool = 0.998975
Run 175 Init: Value 199863 Cost 3907 PUs 3907 Connection 178568 Missing 3 Shortfall 92856.5 Penalty 17388.1 MPM 0.279364
Run 175 ThermalAnnealing: Value 15997.3 Cost 717 PUs 717 Connection 10800 Missing 1 Shortfall 24227.4 Penalty 4480.3 MPM 0.592041
Run 175 Iterative Improvement: Value 15997.3 Cost 717 PUs 717 Connection 10800 Missing 1 Shortfall 24227.4 Penalty 4480.3 MPM 0.592041

Run 174: Using Calculated Tinit = 203.658 Tcool = 0.999093
Run 174 Init: Value 197031 Cost 3969 PUs 3969 Connection 177456 Missing 3 Shortfall 83249.4 Penalty 15605.7 MPM 0.368954
Run 174 ThermalAnnealing: Value 15696.9 Cost 744 PUs 744 Connection 10500 Missing 1 Shortfall 24089 Penalty 4452.91 MPM 0.592041
Run 174 Iterative Improvement: Value 15696.9 Cost 744 PUs 744 Connection 10500 Missing 1 Shortfall 24089 Penalty 4452.91 MPM 0.592041
Time passed so far is 16 secs 
Run 172 is finished (out of 1000). Time passed so far is 16 secs 

Run 178: Using Calculated Tinit = 197.856 Tcool = 0.998733
Run 178 Init: Value 201248 Cost 3840 PUs 3840 Connection 178773 Missing 3 Shortfall 99094.1 Penalty 18634.6 MPM 0.269098
Run 178 ThermalAnnealing: Value 16268.1 Cost 746 PUs 746 Connection 11070 Missing 1 Shortfall 24084.9 Penalty 4452.1 MPM 0.592041
Run 178 Iterative Improvement: Value 16268.1 Cost 746 PUs 746 Connection 11070 Missing 1 Shortfall 24084.9 Penalty 4452.1 MPM 0.592041
Run 173 is finished (out of 1000). Time passed so far is 16 secs 
Run 177 is finished (out of 1000). Time passed so far is 16 secs 
Run 176 is finished (out of 1000). Time passed so far is 16 secs 
Run 175 is finished (out of 1000). Time passed so far is 16 secs 
Run 174 is finished (out of 1000). Time passed so far is 16 secs 
Run 178 is finished (out of 1000). Time passed so far is 16 secs 

Run 179: Using Calculated Tinit = 199.47 Tcool = 0.998726
Run 179 Init: Value 203202 Cost 3883 PUs 3883 Connection 178957 Missing 3 Shortfall 108874 Penalty 20361.6 MPM 0.270726
Run 179 ThermalAnnealing: Value 15948.1 Cost 816 PUs 816 Connection 10680 Missing 1 Shortfall 24084.9 Penalty 4452.1 MPM 0.592041
Run 179 Iterative Improvement: Value 15948.1 Cost 816 PUs 816 Connection 10680 Missing 1 Shortfall 24084.9 Penalty 4452.1 MPM 0.592041

Run 180: Using Calculated Tinit = 201.264 Tcool = 0.99853
Run 180 Init: Value 197721 Cost 3908 PUs 3908 Connection 176149 Missing 3 Shortfall 94069.5 Penalty 17664.4 MPM 0.353783
Run 180 ThermalAnnealing: Value 16193.6 Cost 731 PUs 731 Connection 11010 Missing 1 Shortfall 24087.4 Penalty 4452.59 MPM 0.592041
Run 180 Iterative Improvement: Value 16193.6 Cost 731 PUs 731 Connection 11010 Missing 1 Shortfall 24087.4 Penalty 4452.59 MPM 0.592041
Run 179 is finished (out of 1000). 
Run 181: Using Calculated Tinit = 204.67 Tcool = 0.999019
Run 181 Init: Value 199116 Cost 3944 PUs 3944 Connection 176250 Missing 3 Shortfall 100722 Penalty 18922.5 MPM 0.286883
Run 181 ThermalAnnealing: Value 16097.8 Cost 800 PUs 800 Connection 10830 Missing 1 Shortfall 24164.3 Penalty 4467.81 MPM 0.592041
Run 181 Iterative Improvement: Value 16097.8 Cost 801 PUs 801 Connection 10830 Missing 1 Shortfall 24159.3 Penalty 4466.81 MPM 0.592041

Run 182: Using Calculated Tinit = 203.865 Tcool = 0.999041
Run 182 Init: Value 202992 Cost 3989 PUs 3989 Connection 180558 Missing 3 Shortfall 98165.2 Penalty 18444.9 MPM 0.289376
Run 182 ThermalAnnealing: Value 16108.2 Cost 736 PUs 736 Connection 10920 Missing 1 Shortfall 24085.5 Penalty 4452.2 MPM 0.592041
Run 182 Iterative Improvement: Value 16108.2 Cost 736 PUs 736 Connection 10920 Missing 1 Shortfall 24085.5 Penalty 4452.2 MPM 0.592041

Run 183: Using Calculated Tinit = 193.968 Tcool = 0.998976
Run 183 Init: Value 199657 Cost 3959 PUs 3959 Connection 177723 Missing 3 Shortfall 96233 Penalty 17975 MPM 0.311014
Run 183 ThermalAnnealing: Value 15901.5 Cost 829 PUs 829 Connection 10620 Missing 1 Shortfall 24087 Penalty 4452.51 MPM 0.592041
Run 183 Iterative Improvement: Value 15901.5 Cost 829 PUs 829 Connection 10620 Missing 1 Shortfall 24087 Penalty 4452.51 MPM 0.592041

Run 184: Using Calculated Tinit = 204.615 Tcool = 0.998958
Run 184 Init: Value 197520 Cost 3948 PUs 3948 Connection 176157 Missing 3 Shortfall 93065.2 Penalty 17415 MPM 0.183158
Run 184 ThermalAnnealing: Value 16238.4 Cost 836 PUs 836 Connection 10950 Missing 1 Shortfall 24086.7 Penalty 4452.44 MPM 0.592041
Run 184 Iterative Improvement: Value 16238.4 Cost 836 PUs 836 Connection 10950 Missing 1 Shortfall 24086.7 Penalty 4452.44 MPM 0.592041
Time passed so far is 17 secs 
Run 180 is finished (out of 1000). 
Run 185: Using Calculated Tinit = 203.209 Tcool = 0.999078
Run 185 Init: Value 201536 Cost 3900 PUs 3900 Connection 178685 Missing 3 Shortfall 101096 Penalty 18950.8 MPM 0.293386
Run 185 ThermalAnnealing: Value 15480.5 Cost 763 PUs 763 Connection 10260 Missing 1 Shortfall 24112.4 Penalty 4457.53 MPM 0.592041
Run 185 Iterative Improvement: Value 15480.5 Cost 763 PUs 763 Connection 10260 Missing 1 Shortfall 24112.4 Penalty 4457.53 MPM 0.592041

Run 186: Using Calculated Tinit = 198.773 Tcool = 0.999101
Run 186 Init: Value 197993 Cost 3950 PUs 3950 Connection 178633 Missing 3 Shortfall 82237.8 Penalty 15409.8 MPM 0.315395
Run 186 ThermalAnnealing: Value 15835.4 Cost 793 PUs 793 Connection 10590 Missing 1 Shortfall 24086.4 Penalty 4452.39 MPM 0.592041
Run 186 Iterative Improvement: Value 15835.4 Cost 793 PUs 793 Connection 10590 Missing 1 Shortfall 24086.4 Penalty 4452.39 MPM 0.592041
Time passed so far is 17 secs 
Run 181 is finished (out of 1000). Time passed so far is 17 secs 
Run 182 is finished (out of 1000). Time passed so far is 17 secs 
Run 183 is finished (out of 1000). Time passed so far is 17 secs 
Run 184 is finished (out of 1000). Time passed so far is 17 secs 
Run 185 is finished (out of 1000). 
Run 187: Using Calculated Tinit = 204.475 Tcool = 0.998985
Run 187 Init: Value 198099 Cost 3909 PUs 3909 Connection 177425 Missing 3 Shortfall 89033.4 Penalty 16764.8 MPM 0.379736
Run 187 ThermalAnnealing: Value 16108.9 Cost 796 PUs 796 Connection 10860 Missing 1 Shortfall 24088.9 Penalty 4452.88 MPM 0.592041
Run 187 Iterative Improvement: Value 16108.9 Cost 796 PUs 796 Connection 10860 Missing 1 Shortfall 24088.9 Penalty 4452.88 MPM 0.592041
Time passed so far is 17 secs 
Run 186 is finished (out of 1000). Time passed so far is 17 secs 
Run 187 is finished (out of 1000). Time passed so far is 17 secs 

Run 188: Using Calculated Tinit = 200.389 Tcool = 0.99896
Run 188 Init: Value 199695 Cost 4015 PUs 4015 Connection 178416 Missing 3 Shortfall 91742.6 Penalty 17263.9 MPM 0.251204
Run 188 ThermalAnnealing: Value 15683.1 Cost 761 PUs 761 Connection 10470 Missing 1 Shortfall 24084.9 Penalty 4452.1 MPM 0.592041
Run 188 Iterative Improvement: Value 15683.1 Cost 761 PUs 761 Connection 10470 Missing 1 Shortfall 24084.9 Penalty 4452.1 MPM 0.592041

Run 189: Using Calculated Tinit = 204.619 Tcool = 0.999045
Run 189 Init: Value 199911 Cost 3922 PUs 3922 Connection 178494 Missing 3 Shortfall 93657.3 Penalty 17495.1 MPM 0.299956
Run 189 ThermalAnnealing: Value 16391.1 Cost 809 PUs 809 Connection 11130 Missing 1 Shortfall 24084.9 Penalty 4452.1 MPM 0.592041
Run 189 Iterative Improvement: Value 16391.1 Cost 809 PUs 809 Connection 11130 Missing 1 Shortfall 24084.9 Penalty 4452.1 MPM 0.592041

Run 191: Using Calculated Tinit = 197.37 Tcool = 0.998962
Run 191 Init: Value 201216 Cost 3884 PUs 3884 Connection 178616 Missing 3 Shortfall 99663.2 Penalty 18715.7 MPM 0.327976
Run 191 ThermalAnnealing: Value 15794.3 Cost 752 PUs 752 Connection 10590 Missing 1 Shortfall 24086 Penalty 4452.31 MPM 0.592041
Run 191 Iterative Improvement: Value 15794.3 Cost 752 PUs 752 Connection 10590 Missing 1 Shortfall 24086 Penalty 4452.31 MPM 0.592041

Run 190: Using Calculated Tinit = 204.06 Tcool = 0.999106
Run 190 Init: Value 202593 Cost 3935 PUs 3935 Connection 179267 Missing 3 Shortfall 102971 Penalty 19390.8 MPM 0.239682
Run 190 ThermalAnnealing: Value 15812.7 Cost 710 PUs 710 Connection 10650 Missing 1 Shortfall 24088.2 Penalty 4452.75 MPM 0.592041
Run 190 Iterative Improvement: Value 15812.7 Cost 710 PUs 710 Connection 10650 Missing 1 Shortfall 24088.2 Penalty 4452.75 MPM 0.592041
Run 188 is finished (out of 1000). Time passed so far is 17 secs 

Run 194: Using Calculated Tinit = 198.276 Tcool = 0.998727
Run 194 Init: Value 201127 Cost 3946 PUs 3946 Connection 178787 Missing 3 Shortfall 98146.3 Penalty 18394 MPM 0.299574
Run 194 ThermalAnnealing: Value 16070.7 Cost 788 PUs 788 Connection 10830 Missing 1 Shortfall 24087.9 Penalty 4452.69 MPM 0.592041
Run 194 Iterative Improvement: Value 16070.7 Cost 788 PUs 788 Connection 10830 Missing 1 Shortfall 24087.9 Penalty 4452.69 MPM 0.592041

Run 195: Using Calculated Tinit = 192.212 Tcool = 0.999135
Run 195 Init: Value 200336 Cost 3930 PUs 3930 Connection 177496 Missing 3 Shortfall 100426 Penalty 18909.8 MPM 0.332264
Run 195 ThermalAnnealing: Value 16038.1 Cost 816 PUs 816 Connection 10770 Missing 1 Shortfall 24085 Penalty 4452.11 MPM 0.592041
Run 195 Iterative Improvement: Value 16038.1 Cost 816 PUs 816 Connection 10770 Missing 1 Shortfall 24085 Penalty 4452.11 MPM 0.592041

Run 192: Using Calculated Tinit = 204.424 Tcool = 0.99895
Run 192 Init: Value 202044 Cost 3919 PUs 3919 Connection 177620 Missing 3 Shortfall 108925 Penalty 20505.3 MPM 0.364845
Run 192 ThermalAnnealing: Value 18409.1 Cost 937 PUs 937 Connection 13020 Missing 1 Shortfall 24084.9 Penalty 4452.1 MPM 0.592041
Run 192 Iterative Improvement: Value 18373.1 Cost 931 PUs 931 Connection 12990 Missing 1 Shortfall 24084.9 Penalty 4452.1 MPM 0.592041

Run 193: Using Calculated Tinit = 204.67 Tcool = 0.998699
Run 193 Init: Value 199213 Cost 3971 PUs 3971 Connection 179399 Missing 3 Shortfall 84453.4 Penalty 15843.4 MPM 0.314125
Run 193 ThermalAnnealing: Value 17048.1 Cost 836 PUs 836 Connection 11760 Missing 1 Shortfall 24084.9 Penalty 4452.1 MPM 0.592041
Run 193 Iterative Improvement: Value 17048.1 Cost 836 PUs 836 Connection 11760 Missing 1 Shortfall 24084.9 Penalty 4452.1 MPM 0.592041
Run 189 is finished (out of 1000). Time passed so far is 18 secs 
Run 191 is finished (out of 1000). Time passed so far is 18 secs 

Run 196: Using Calculated Tinit = 201.506 Tcool = 0.998985
Run 196 Init: Value 199311 Cost 3963 PUs 3963 Connection 176362 Missing 3 Shortfall 100909 Penalty 18986.1 MPM 0.293766
Run 196 ThermalAnnealing: Value 16405.3 Cost 853 PUs 853 Connection 11100 Missing 1 Shortfall 24086.1 Penalty 4452.32 MPM 0.592041
Run 196 Iterative Improvement: Value 16405.3 Cost 853 PUs 853 Connection 11100 Missing 1 Shortfall 24086.1 Penalty 4452.32 MPM 0.592041
Run 190 is finished (out of 1000). Time passed so far is 18 secs 
Run 194 is finished (out of 1000). Time passed so far is 18 secs 
Run 195 is finished (out of 1000). Time passed so far is 18 secs 
Run 192 is finished (out of 1000). Time passed so far is 18 secs 
Run 193 is finished (out of 1000). Time passed so far is 18 secs 
Run 196 is finished (out of 1000). Time passed so far is 18 secs 

Run 197: Using Calculated Tinit = 174.424 Tcool = 0.999013
Run 197 Init: Value 203336 Cost 3880 PUs 3880 Connection 181066 Missing 3 Shortfall 97936.4 Penalty 18389.8 MPM 0.338423
Run 197 ThermalAnnealing: Value 16932.6 Cost 870 PUs 870 Connection 11610 Missing 1 Shortfall 24087.4 Penalty 4452.59 MPM 0.592041
Run 197 Iterative Improvement: Value 16932.6 Cost 870 PUs 870 Connection 11610 Missing 1 Shortfall 24087.4 Penalty 4452.59 MPM 0.592041

Run 198: Using Calculated Tinit = 198.616 Tcool = 0.998961
Run 198 Init: Value 200954 Cost 3984 PUs 3984 Connection 179763 Missing 3 Shortfall 92115.5 Penalty 17207.2 MPM 0.273318
Run 198 ThermalAnnealing: Value 18215.1 Cost 1096 PUs 1096 Connection 12667 Missing 1 Shortfall 24084.9 Penalty 4452.1 MPM 0.592041
Run 198 Iterative Improvement: Value 18187.1 Cost 1095 PUs 1095 Connection 12640 Missing 1 Shortfall 24084.9 Penalty 4452.1 MPM 0.592041
Run 197 is finished (out of 1000). 
Run 199: Using Calculated Tinit = 197.962 Tcool = 0.999044
Run 199 Init: Value 200622 Cost 3960 PUs 3960 Connection 178397 Missing 3 Shortfall 97473 Penalty 18264.6 MPM 0.27026
Run 199 ThermalAnnealing: Value 16305.5 Cost 798 PUs 798 Connection 11040 Missing 1 Shortfall 24162.6 Penalty 4467.46 MPM 0.592041
Run 199 Iterative Improvement: Value 16305.5 Cost 799 PUs 799 Connection 11040 Missing 1 Shortfall 24157.5 Penalty 4466.46 MPM 0.592041

Run 200: Using Calculated Tinit = 195.988 Tcool = 0.998962
Run 200 Init: Value 200490 Cost 3964 PUs 3964 Connection 177621 Missing 3 Shortfall 100828 Penalty 18905.2 MPM 0.286799
Run 200 ThermalAnnealing: Value 16802.8 Cost 770 PUs 770 Connection 11580 Missing 1 Shortfall 24088.3 Penalty 4452.76 MPM 0.592041
Run 200 Iterative Improvement: Value 16802.8 Cost 770 PUs 770 Connection 11580 Missing 1 Shortfall 24088.3 Penalty 4452.76 MPM 0.592041

Run 202: Using Calculated Tinit = 195.947 Tcool = 0.998728
Run 202 Init: Value 201288 Cost 3875 PUs 3875 Connection 178429 Missing 3 Shortfall 101454 Penalty 18983.8 MPM 0.333103
Run 202 ThermalAnnealing: Value 16798.1 Cost 1126 PUs 1126 Connection 11220 Missing 1 Shortfall 24084.9 Penalty 4452.1 MPM 0.592041
Run 202 Iterative Improvement: Value 16798.1 Cost 1126 PUs 1126 Connection 11220 Missing 1 Shortfall 24084.9 Penalty 4452.1 MPM 0.592041

Run 201: Using Calculated Tinit = 199.684 Tcool = 0.999066
Run 201 Init: Value 202394 Cost 3892 PUs 3892 Connection 179056 Missing 3 Shortfall 103777 Penalty 19445.9 MPM 0.244496
Run 201 ThermalAnnealing: Value 16002.4 Cost 780 PUs 780 Connection 10770 Missing 1 Shortfall 24086.6 Penalty 4452.42 MPM 0.592041
Run 201 Iterative Improvement: Value 16002.4 Cost 780 PUs 780 Connection 10770 Missing 1 Shortfall 24086.6 Penalty 4452.42 MPM 0.592041

Run 203: Using Calculated Tinit = 198.773 Tcool = 0.998702
Run 203 Init: Value 199108 Cost 3935 PUs 3935 Connection 177071 Missing 3 Shortfall 96663.1 Penalty 18102.2 MPM 0.258904
Run 203 ThermalAnnealing: Value 16047.6 Cost 735 PUs 735 Connection 10860 Missing 1 Shortfall 24087.4 Penalty 4452.58 MPM 0.592041
Run 203 Iterative Improvement: Value 16047.6 Cost 735 PUs 735 Connection 10860 Missing 1 Shortfall 24087.4 Penalty 4452.58 MPM 0.592041

Run 204: Using Calculated Tinit = 204.122 Tcool = 0.998958
Run 204 Init: Value 202443 Cost 3907 PUs 3907 Connection 178210 Missing 3 Shortfall 108341 Penalty 20325.8 MPM 0.185711
Run 204 ThermalAnnealing: Value 17020.1 Cost 778 PUs 778 Connection 11790 Missing 1 Shortfall 24084.9 Penalty 4452.1 MPM 0.592041
Run 204 Iterative Improvement: Value 17020.1 Cost 778 PUs 778 Connection 11790 Missing 1 Shortfall 24084.9 Penalty 4452.1 MPM 0.592041
Time passed so far is 18 secs 
Run 198 is finished (out of 1000). Time passed so far is 19 secs 
Run 199 is finished (out of 1000). Time passed so far is 19 secs 
Run 200 is finished (out of 1000). Time passed so far is 19 secs 
Run 202 is finished (out of 1000). Time passed so far is 19 secs 
Run 201 is finished (out of 1000). Time passed so far is 19 secs 
Run 203 is finished (out of 1000). Time passed so far is 19 secs 
Run 204 is finished (out of 1000). Time passed so far is 19 secs 

Run 205: Using Calculated Tinit = 204.468 Tcool = 0.998699
Run 205 Init: Value 200986 Cost 4013 PUs 4013 Connection 178047 Missing 3 Shortfall 100956 Penalty 18926 MPM 0.306108
Run 205 ThermalAnnealing: Value 17425.9 Cost 763 PUs 763 Connection 12210 Missing 1 Shortfall 24089.2 Penalty 4452.94 MPM 0.592041
Run 205 Iterative Improvement: Value 17425.9 Cost 763 PUs 763 Connection 12210 Missing 1 Shortfall 24089.2 Penalty 4452.94 MPM 0.592041

Run 206: Using Calculated Tinit = 204.67 Tcool = 0.998958
Run 206 Init: Value 199772 Cost 3862 PUs 3862 Connection 177993 Missing 3 Shortfall 95581 Penalty 17917 MPM 0.319165
Run 206 ThermalAnnealing: Value 15976.1 Cost 784 PUs 784 Connection 10740 Missing 1 Shortfall 24084.9 Penalty 4452.1 MPM 0.592041
Run 206 Iterative Improvement: Value 15976.1 Cost 784 PUs 784 Connection 10740 Missing 1 Shortfall 24084.9 Penalty 4452.1 MPM 0.592041

Run 208: Using Calculated Tinit = 204.634 Tcool = 0.998699
Run 208 Init: Value 201350 Cost 3933 PUs 3933 Connection 178735 Missing 3 Shortfall 99715.7 Penalty 18681.6 MPM 0.24401
Run 208 ThermalAnnealing: Value 17358.1 Cost 966 PUs 966 Connection 11940 Missing 1 Shortfall 24084.9 Penalty 4452.1 MPM 0.592041
Run 208 Iterative Improvement: Value 17312.1 Cost 950 PUs 950 Connection 11910 Missing 1 Shortfall 24084.9 Penalty 4452.1 MPM 0.592041

Run 207: Using Calculated Tinit = 201.169 Tcool = 0.99853
Run 207 Init: Value 200407 Cost 3918 PUs 3918 Connection 179117 Missing 3 Shortfall 92780 Penalty 17371.9 MPM 0.257736
Run 207 ThermalAnnealing: Value 16301.8 Cost 749 PUs 749 Connection 11100 Missing 1 Shortfall 24088.4 Penalty 4452.79 MPM 0.592041
Run 207 Iterative Improvement: Value 16301.8 Cost 749 PUs 749 Connection 11100 Missing 1 Shortfall 24088.4 Penalty 4452.79 MPM 0.592041

Run 209: Using Calculated Tinit = 197.688 Tcool = 0.999094
Run 209 Init: Value 202134 Cost 3980 PUs 3980 Connection 179883 Missing 3 Shortfall 97663.2 Penalty 18270.7 MPM 0.279459
Run 209 ThermalAnnealing: Value 16377.5 Cost 1198 PUs 1198 Connection 10727 Missing 1 Shortfall 24086.8 Penalty 4452.47 MPM 0.592041
Run 209 Iterative Improvement: Value 16377.5 Cost 1198 PUs 1198 Connection 10727 Missing 1 Shortfall 24086.8 Penalty 4452.47 MPM 0.592041

Run 212: Using Calculated Tinit = 196.844 Tcool = 0.998734
Run 212 Init: Value 198130 Cost 3875 PUs 3875 Connection 176861 Missing 3 Shortfall 93056 Penalty 17394 MPM 0.3088
Run 212 ThermalAnnealing: Value 16325.3 Cost 773 PUs 773 Connection 11100 Missing 1 Shortfall 24086.1 Penalty 4452.32 MPM 0.592041
Run 212 Iterative Improvement: Value 16325.3 Cost 773 PUs 773 Connection 11100 Missing 1 Shortfall 24086.1 Penalty 4452.32 MPM 0.592041

Run 211: Using Calculated Tinit = 204.67 Tcool = 0.998699
Run 211 Init: Value 201321 Cost 3961 PUs 3961 Connection 178755 Missing 3 Shortfall 98565.8 Penalty 18605.1 MPM 0.378193
Run 211 ThermalAnnealing: Value 17701.1 Cost 768 PUs 768 Connection 12480 Missing 1 Shortfall 24089.8 Penalty 4453.07 MPM 0.592041
Run 211 Iterative Improvement: Value 17701.1 Cost 768 PUs 768 Connection 12480 Missing 1 Shortfall 24089.8 Penalty 4453.07 MPM 0.592041

Run 210: Using Calculated Tinit = 204.435 Tcool = 0.998958
Run 210 Init: Value 199541 Cost 4005 PUs 4005 Connection 180101 Missing 3 Shortfall 82692.1 Penalty 15435.1 MPM 0.310329
Run 210 ThermalAnnealing: Value 15626 Cost 749 PUs 749 Connection 10410 Missing 1 Shortfall 24160 Penalty 4466.96 MPM 0.592041
Run 210 Iterative Improvement: Value 15626 Cost 749 PUs 749 Connection 10410 Missing 1 Shortfall 24160 Penalty 4466.96 MPM 0.592041
Run 205 is finished (out of 1000). Time passed so far is 19 secs 
Run 206 is finished (out of 1000). Time passed so far is 19 secs 
Run 208 is finished (out of 1000). Time passed so far is 19 secs 
Run 207 is finished (out of 1000). Time passed so far is 19 secs 
Run 209 is finished (out of 1000). Time passed so far is 19 secs 
Run 212 is finished (out of 1000). Time passed so far is 19 secs 
Run 211 is finished (out of 1000). Time passed so far is 19 secs 
Run 210 is finished (out of 1000). Time passed so far is 19 secs 

Run 213: Using Calculated Tinit = 197.602 Tcool = 0.998953
Run 213 Init: Value 200268 Cost 3916 PUs 3916 Connection 178299 Missing 3 Shortfall 96659.4 Penalty 18052.6 MPM 0.24698
Run 213 ThermalAnnealing: Value 16501.9 Cost 799 PUs 799 Connection 11250 Missing 1 Shortfall 24088.7 Penalty 4452.85 MPM 0.592041
Run 213 Iterative Improvement: Value 16501.9 Cost 799 PUs 799 Connection 11250 Missing 1 Shortfall 24088.7 Penalty 4452.85 MPM 0.592041

Run 214: Using Calculated Tinit = 204.67 Tcool = 0.998878
Run 214 Init: Value 199413 Cost 3920 PUs 3920 Connection 179543 Missing 3 Shortfall 85121.2 Penalty 15949.7 MPM 0.262643
Run 214 ThermalAnnealing: Value 16134.1 Cost 762 PUs 762 Connection 10920 Missing 1 Shortfall 24084.9 Penalty 4452.1 MPM 0.592041
Run 214 Iterative Improvement: Value 16134.1 Cost 762 PUs 762 Connection 10920 Missing 1 Shortfall 24084.9 Penalty 4452.1 MPM 0.592041

Run 215: Using Calculated Tinit = 201.397 Tcool = 0.99853
Run 215 Init: Value 200474 Cost 3936 PUs 3936 Connection 176885 Missing 3 Shortfall 104613 Penalty 19652.8 MPM 0.314711
Run 215 ThermalAnnealing: Value 16216.9 Cost 874 PUs 874 Connection 10890 Missing 1 Shortfall 24088.9 Penalty 4452.88 MPM 0.592041
Run 215 Iterative Improvement: Value 16216.9 Cost 874 PUs 874 Connection 10890 Missing 1 Shortfall 24088.9 Penalty 4452.88 MPM 0.592041

Run 216: Using Calculated Tinit = 197.137 Tcool = 0.999081
Run 216 Init: Value 201779 Cost 3958 PUs 3958 Connection 179623 Missing 3 Shortfall 96537.9 Penalty 18198.2 MPM 0.399821
Run 216 ThermalAnnealing: Value 15572.2 Cost 770 PUs 770 Connection 10350 Missing 1 Shortfall 24085.2 Penalty 4452.15 MPM 0.592041
Run 216 Iterative Improvement: Value 15572.2 Cost 770 PUs 770 Connection 10350 Missing 1 Shortfall 24085.2 Penalty 4452.15 MPM 0.592041

Run 217: Using Calculated Tinit = 197.856 Tcool = 0.998703
Run 217 Init: Value 200253 Cost 3984 PUs 3984 Connection 176503 Missing 3 Shortfall 105424 Penalty 19765.9 MPM 0.330751
Run 217 ThermalAnnealing: Value 15924.1 Cost 762 PUs 762 Connection 10710 Missing 1 Shortfall 24085 Penalty 4452.11 MPM 0.592041
Run 217 Iterative Improvement: Value 15924.1 Cost 762 PUs 762 Connection 10710 Missing 1 Shortfall 24085 Penalty 4452.11 MPM 0.592041

Run 218: Using Calculated Tinit = 197.2 Tcool = 0.998703
Run 218 Init: Value 200525 Cost 3943 PUs 3943 Connection 179465 Missing 3 Shortfall 91043.5 Penalty 17116.9 MPM 0.33679
Run 218 ThermalAnnealing: Value 16596 Cost 773 PUs 773 Connection 11370 Missing 1 Shortfall 24089.3 Penalty 4452.97 MPM 0.592041
Run 218 Iterative Improvement: Value 16596 Cost 773 PUs 773 Connection 11370 Missing 1 Shortfall 24089.3 Penalty 4452.97 MPM 0.592041
Run 213 is finished (out of 1000). 
Run 219: Using Calculated Tinit = 204.67 Tcool = 0.998699
Run 219 Init: Value 203534 Cost 3852 PUs 3852 Connection 178923 Missing 3 Shortfall 110669 Penalty 20759.4 MPM 0.277405
Run 219 ThermalAnnealing: Value 16747.1 Cost 775 PUs 775 Connection 11520 Missing 1 Shortfall 24084.9 Penalty 4452.1 MPM 0.592041
Run 219 Iterative Improvement: Value 16747.1 Cost 775 PUs 775 Connection 11520 Missing 1 Shortfall 24084.9 Penalty 4452.1 MPM 0.592041

Run 220: Using Calculated Tinit = 203.063 Tcool = 0.9987
Run 220 Init: Value 201485 Cost 3938 PUs 3938 Connection 178147 Missing 3 Shortfall 103137 Penalty 19400 MPM 0.269202
Run 220 ThermalAnnealing: Value 15986.7 Cost 734 PUs 734 Connection 10800 Missing 1 Shortfall 24088.1 Penalty 4452.73 MPM 0.592041
Run 220 Iterative Improvement: Value 15986.7 Cost 734 PUs 734 Connection 10800 Missing 1 Shortfall 24088.1 Penalty 4452.73 MPM 0.592041
Time passed so far is 20 secs 
Run 214 is finished (out of 1000). Time passed so far is 20 secs 
Run 215 is finished (out of 1000). Time passed so far is 20 secs 
Run 216 is finished (out of 1000). Time passed so far is 20 secs 
Run 217 is finished (out of 1000). Time passed so far is 20 secs 
Run 218 is finished (out of 1000). Time passed so far is 20 secs 
Run 219 is finished (out of 1000). Time passed so far is 20 secs 
Run 220 is finished (out of 1000). Time passed so far is 20 secs 

Run 222: Using Calculated Tinit = 200.882 Tcool = 0.99853
Run 222 Init: Value 198839 Cost 3987 PUs 3987 Connection 177268 Missing 3 Shortfall 94004.3 Penalty 17584.3 MPM 0.280175
Run 222 ThermalAnnealing: Value 16358.8 Cost 746 PUs 746 Connection 11160 Missing 1 Shortfall 24088.4 Penalty 4452.78 MPM 0.592041
Run 222 Iterative Improvement: Value 16358.8 Cost 746 PUs 746 Connection 11160 Missing 1 Shortfall 24088.4 Penalty 4452.78 MPM 0.592041

Run 228: Using Calculated Tinit = 204.427 Tcool = 0.999019
Run 228 Init: Value 196988 Cost 4003 PUs 4003 Connection 177641 Missing 3 Shortfall 81754.5 Penalty 15343.6 MPM 0.360955
Run 228 ThermalAnnealing: Value 15612.2 Cost 750 PUs 750 Connection 10410 Missing 1 Shortfall 24085.7 Penalty 4452.24 MPM 0.592041
Run 228 Iterative Improvement: Value 15612.2 Cost 750 PUs 750 Connection 10410 Missing 1 Shortfall 24085.7 Penalty 4452.24 MPM 0.592041

Run 223: Using Calculated Tinit = 197.578 Tcool = 0.999081
Run 223 Init: Value 198117 Cost 3968 PUs 3968 Connection 177806 Missing 3 Shortfall 87442.2 Penalty 16342.6 MPM 0.282511
Run 223 ThermalAnnealing: Value 15945.5 Cost 753 PUs 753 Connection 10740 Missing 1 Shortfall 24087 Penalty 4452.52 MPM 0.592041
Run 223 Iterative Improvement: Value 15945.5 Cost 753 PUs 753 Connection 10740 Missing 1 Shortfall 24087 Penalty 4452.52 MPM 0.592041

Run 224: Using Calculated Tinit = 197.137 Tcool = 0.999001
Run 224 Init: Value 200395 Cost 3920 PUs 3920 Connection 179608 Missing 3 Shortfall 89993.4 Penalty 16867.2 MPM 0.347201
Run 224 ThermalAnnealing: Value 16199.7 Cost 778 PUs 778 Connection 10950 Missing 1 Shortfall 24183.7 Penalty 4471.65 MPM 0.592041
Run 224 Iterative Improvement: Value 16199.7 Cost 778 PUs 778 Connection 10950 Missing 1 Shortfall 24183.7 Penalty 4471.65 MPM 0.592041

Run 221: Using Calculated Tinit = 204.475 Tcool = 0.99895
Run 221 Init: Value 202759 Cost 3880 PUs 3880 Connection 179341 Missing 3 Shortfall 104360 Penalty 19538.3 MPM 0.239428
Run 221 ThermalAnnealing: Value 15645.1 Cost 723 PUs 723 Connection 10470 Missing 1 Shortfall 24084.9 Penalty 4452.1 MPM 0.592041
Run 221 Iterative Improvement: Value 15645.1 Cost 723 PUs 723 Connection 10470 Missing 1 Shortfall 24084.9 Penalty 4452.1 MPM 0.592041

Run 227: Using Calculated Tinit = 202.606 Tcool = 0.998959
Run 227 Init: Value 201214 Cost 3918 PUs 3918 Connection 181175 Missing 3 Shortfall 85911 Penalty 16121.2 MPM 0.305346
Run 227 ThermalAnnealing: Value 16285.2 Cost 703 PUs 703 Connection 11130 Missing 1 Shortfall 24085.5 Penalty 4452.21 MPM 0.592041
Run 227 Iterative Improvement: Value 16285.2 Cost 703 PUs 703 Connection 11130 Missing 1 Shortfall 24085.5 Penalty 4452.21 MPM 0.592041

Run 226: Using Calculated Tinit = 197.057 Tcool = 0.998989
Run 226 Init: Value 200374 Cost 3970 PUs 3970 Connection 178292 Missing 3 Shortfall 96727.8 Penalty 18112.4 MPM 0.249683
Run 226 ThermalAnnealing: Value 16189.1 Cost 877 PUs 877 Connection 10860 Missing 1 Shortfall 24084.9 Penalty 4452.1 MPM 0.592041
Run 226 Iterative Improvement: Value 16189.1 Cost 877 PUs 877 Connection 10860 Missing 1 Shortfall 24084.9 Penalty 4452.1 MPM 0.592041

Run 225: Using Calculated Tinit = 197.37 Tcool = 0.998733
Run 225 Init: Value 200724 Cost 3910 PUs 3910 Connection 178981 Missing 3 Shortfall 95128.3 Penalty 17832.7 MPM 0.339888
Run 225 ThermalAnnealing: Value 17397.5 Cost 915 PUs 915 Connection 12030 Missing 1 Shortfall 24086.9 Penalty 4452.49 MPM 0.592041
Run 225 Iterative Improvement: Value 17397.5 Cost 915 PUs 915 Connection 12030 Missing 1 Shortfall 24086.9 Penalty 4452.49 MPM 0.592041
Run 222 is finished (out of 1000). Time passed so far is 21 secs 
Run 228 is finished (out of 1000). Time passed so far is 21 secs 
Run 223 is finished (out of 1000). Time passed so far is 21 secs 
Run 224 is finished (out of 1000). Time passed so far is 21 secs 
Run 221 is finished (out of 1000). Time passed so far is 21 secs 
Run 227 is finished (out of 1000). Time passed so far is 21 secs 
Run 226 is finished (out of 1000). Time passed so far is 21 secs 
Run 225 is finished (out of 1000). Time passed so far is 21 secs 

Run 229: Using Calculated Tinit = 204.67 Tcool = 0.998528
Run 229 Init: Value 196099 Cost 3934 PUs 3934 Connection 175664 Missing 3 Shortfall 88260.6 Penalty 16501.3 MPM 0.261633
Run 229 ThermalAnnealing: Value 15878 Cost 715 PUs 715 Connection 10710 Missing 1 Shortfall 24089.5 Penalty 4453.01 MPM 0.592041
Run 229 Iterative Improvement: Value 15878 Cost 715 PUs 715 Connection 10710 Missing 1 Shortfall 24089.5 Penalty 4453.01 MPM 0.592041

Run 232: Using Calculated Tinit = 204.218 Tcool = 0.99873
Run 232 Init: Value 199342 Cost 3895 PUs 3895 Connection 177469 Missing 3 Shortfall 95739.6 Penalty 17978.4 MPM 0.294842
Run 232 ThermalAnnealing: Value 16129.1 Cost 757 PUs 757 Connection 10920 Missing 1 Shortfall 24084.9 Penalty 4452.1 MPM 0.592041
Run 232 Iterative Improvement: Value 16129.1 Cost 757 PUs 757 Connection 10920 Missing 1 Shortfall 24084.9 Penalty 4452.1 MPM 0.592041

Run 231: Using Calculated Tinit = 204.468 Tcool = 0.99873
Run 231 Init: Value 200931 Cost 3829 PUs 3829 Connection 178819 Missing 3 Shortfall 97543.4 Penalty 18283.1 MPM 0.277476
Run 231 ThermalAnnealing: Value 16064.1 Cost 752 PUs 752 Connection 10860 Missing 1 Shortfall 24084.9 Penalty 4452.1 MPM 0.592041
Run 231 Iterative Improvement: Value 16064.1 Cost 752 PUs 752 Connection 10860 Missing 1 Shortfall 24084.9 Penalty 4452.1 MPM 0.592041

Run 230: Using Calculated Tinit = 199.608 Tcool = 0.998973
Run 230 Init: Value 198492 Cost 3935 PUs 3935 Connection 177599 Missing 3 Shortfall 90868.4 Penalty 16958.4 MPM 0.220408
Run 230 ThermalAnnealing: Value 15782 Cost 734 PUs 734 Connection 10590 Missing 1 Shortfall 24114.9 Penalty 4458.04 MPM 0.592041
Run 230 Iterative Improvement: Value 15782 Cost 734 PUs 734 Connection 10590 Missing 1 Shortfall 24114.9 Penalty 4458.04 MPM 0.592041

Run 233: Using Calculated Tinit = 196.091 Tcool = 0.999042
Run 233 Init: Value 198760 Cost 3883 PUs 3883 Connection 176698 Missing 3 Shortfall 96957.2 Penalty 18178.8 MPM 0.36141
Run 233 ThermalAnnealing: Value 15906.6 Cost 732 PUs 732 Connection 10710 Missing 1 Shortfall 24148.2 Penalty 4464.61 MPM 0.592041
Run 233 Iterative Improvement: Value 15906.6 Cost 733 PUs 733 Connection 10710 Missing 1 Shortfall 24143.1 Penalty 4463.61 MPM 0.592041

Run 234: Using Calculated Tinit = 199.613 Tcool = 0.998702
Run 234 Init: Value 203889 Cost 3907 PUs 3907 Connection 181191 Missing 3 Shortfall 100454 Penalty 18790.8 MPM 0.257276
Run 234 ThermalAnnealing: Value 17733.3 Cost 1028 PUs 1028 Connection 12253 Missing 1 Shortfall 24086.1 Penalty 4452.33 MPM 0.592041
Run 234 Iterative Improvement: Value 17733.3 Cost 1028 PUs 1028 Connection 12253 Missing 1 Shortfall 24086.1 Penalty 4452.33 MPM 0.592041

Run 235: Using Calculated Tinit = 197.137 Tcool = 0.998987
Run 235 Init: Value 200641 Cost 3966 PUs 3966 Connection 178351 Missing 3 Shortfall 97701.3 Penalty 18324.4 MPM 0.301071
Run 235 ThermalAnnealing: Value 17061.3 Cost 819 PUs 819 Connection 11790 Missing 1 Shortfall 24085.8 Penalty 4452.26 MPM 0.592041
Run 235 Iterative Improvement: Value 17061.3 Cost 819 PUs 819 Connection 11790 Missing 1 Shortfall 24085.8 Penalty 4452.26 MPM 0.592041

Run 236: Using Calculated Tinit = 204.122 Tcool = 0.998958
Run 236 Init: Value 200280 Cost 3963 PUs 3963 Connection 178314 Missing 3 Shortfall 95999.6 Penalty 18003.5 MPM 0.291755
Run 236 ThermalAnnealing: Value 16172 Cost 769 PUs 769 Connection 10950 Missing 1 Shortfall 24089.3 Penalty 4452.96 MPM 0.592041
Run 236 Iterative Improvement: Value 16172 Cost 769 PUs 769 Connection 10950 Missing 1 Shortfall 24089.3 Penalty 4452.96 MPM 0.592041
Run 229 is finished (out of 1000). Time passed so far is 22 secs 
Run 232 is finished (out of 1000). Time passed so far is 22 secs 
Run 231 is finished (out of 1000). Time passed so far is 22 secs 
Run 230 is finished (out of 1000). Time passed so far is 22 secs 
Run 233 is finished (out of 1000). Time passed so far is 22 secs 
Run 234 is finished (out of 1000). Time passed so far is 22 secs 
Run 235 is finished (out of 1000). Time passed so far is 22 secs 
Run 236 is finished (out of 1000). Time passed so far is 22 secs 

Run 238: Using Calculated Tinit = 201.443 Tcool = 0.998731
Run 238 Init: Value 199176 Cost 3963 PUs 3963 Connection 176930 Missing 3 Shortfall 97905.6 Penalty 18283.3 MPM 0.300634
Run 238 ThermalAnnealing: Value 16887.1 Cost 735 PUs 735 Connection 11700 Missing 1 Shortfall 24084.9 Penalty 4452.1 MPM 0.592041
Run 238 Iterative Improvement: Value 16887.1 Cost 735 PUs 735 Connection 11700 Missing 1 Shortfall 24084.9 Penalty 4452.1 MPM 0.592041

Run 237: Using Calculated Tinit = 174.634 Tcool = 0.998986
Run 237 Init: Value 201875 Cost 3883 PUs 3883 Connection 178057 Missing 3 Shortfall 106315 Penalty 19935.4 MPM 0.269908
Run 237 ThermalAnnealing: Value 17513.7 Cost 761 PUs 761 Connection 12300 Missing 1 Shortfall 24088.1 Penalty 4452.72 MPM 0.592041
Run 237 Iterative Improvement: Value 17513.7 Cost 761 PUs 761 Connection 12300 Missing 1 Shortfall 24088.1 Penalty 4452.72 MPM 0.592041

Run 239: Using Calculated Tinit = 197.137 Tcool = 0.998974
Run 239 Init: Value 199763 Cost 3880 PUs 3880 Connection 178795 Missing 3 Shortfall 91333.6 Penalty 17088.5 MPM 0.277951
Run 239 ThermalAnnealing: Value 15806.1 Cost 824 PUs 824 Connection 10530 Missing 1 Shortfall 24085.1 Penalty 4452.14 MPM 0.592041
Run 239 Iterative Improvement: Value 15806.1 Cost 824 PUs 824 Connection 10530 Missing 1 Shortfall 24085.1 Penalty 4452.14 MPM 0.592041

Run 241: Using Calculated Tinit = 189.003 Tcool = 0.998536
Run 241 Init: Value 199678 Cost 3947 PUs 3947 Connection 177734 Missing 3 Shortfall 96214.6 Penalty 17996.9 MPM 0.228634
Run 241 ThermalAnnealing: Value 17680.1 Cost 838 PUs 838 Connection 12390 Missing 1 Shortfall 24084.9 Penalty 4452.1 MPM 0.592041
Run 241 Iterative Improvement: Value 17680.1 Cost 838 PUs 838 Connection 12390 Missing 1 Shortfall 24084.9 Penalty 4452.1 MPM 0.592041

Run 240: Using Calculated Tinit = 204.435 Tcool = 0.999019
Run 240 Init: Value 199203 Cost 3929 PUs 3929 Connection 177456 Missing 3 Shortfall 94689.4 Penalty 17817.7 MPM 0.34149
Run 240 ThermalAnnealing: Value 17153.2 Cost 821 PUs 821 Connection 11880 Missing 1 Shortfall 24085.4 Penalty 4452.18 MPM 0.592041
Run 240 Iterative Improvement: Value 17153.2 Cost 821 PUs 821 Connection 11880 Missing 1 Shortfall 24085.4 Penalty 4452.18 MPM 0.592041
Run 238 is finished (out of 1000). 
Run 242: Using Calculated Tinit = 197.602 Tcool = 0.999113
Run 242 Init: Value 201716 Cost 3928 PUs 3928 Connection 178618 Missing 3 Shortfall 102177 Penalty 19170.5 MPM 0.285828
Run 242 ThermalAnnealing: Value 15742.1 Cost 790 PUs 790 Connection 10500 Missing 1 Shortfall 24084.9 Penalty 4452.1 MPM 0.592041
Run 242 Iterative Improvement: Value 15742.1 Cost 790 PUs 790 Connection 10500 Missing 1 Shortfall 24084.9 Penalty 4452.1 MPM 0.592041

Run 243: Using Calculated Tinit = 204.647 Tcool = 0.99895
Run 243 Init: Value 201609 Cost 3914 PUs 3914 Connection 179381 Missing 3 Shortfall 97916.9 Penalty 18314.4 MPM 0.287704
Run 243 ThermalAnnealing: Value 16547.9 Cost 815 PUs 815 Connection 11280 Missing 1 Shortfall 24088.9 Penalty 4452.89 MPM 0.592041
Run 243 Iterative Improvement: Value 16547.9 Cost 815 PUs 815 Connection 11280 Missing 1 Shortfall 24088.9 Penalty 4452.89 MPM 0.592041

Run 244: Using Calculated Tinit = 203.734 Tcool = 0.998971
Run 244 Init: Value 200158 Cost 3914 PUs 3914 Connection 179217 Missing 3 Shortfall 90675.1 Penalty 17027 MPM 0.352907
Run 244 ThermalAnnealing: Value 16186.1 Cost 784 PUs 784 Connection 10950 Missing 1 Shortfall 24084.9 Penalty 4452.1 MPM 0.592041
Run 244 Iterative Improvement: Value 16186.1 Cost 784 PUs 784 Connection 10950 Missing 1 Shortfall 24084.9 Penalty 4452.1 MPM 0.592041
Time passed so far is 22 secs 
Run 237 is finished (out of 1000). Time passed so far is 23 secs 
Run 239 is finished (out of 1000). Time passed so far is 23 secs 
Run 241 is finished (out of 1000). Time passed so far is 23 secs 
Run 240 is finished (out of 1000). Time passed so far is 23 secs 
Run 242 is finished (out of 1000). Time passed so far is 23 secs 
Run 243 is finished (out of 1000). Time passed so far is 23 secs 
Run 244 is finished (out of 1000). Time passed so far is 23 secs 

Run 245: Using Calculated Tinit = 201.397 Tcool = 0.99853
Run 245 Init: Value 200071 Cost 3905 PUs 3905 Connection 178213 Missing 3 Shortfall 95655.8 Penalty 17952.9 MPM 0.289903
Run 245 ThermalAnnealing: Value 16364.4 Cost 740 PUs 740 Connection 11160 Missing 1 Shortfall 24151.2 Penalty 4464.38 MPM 0.59095
Run 245 Iterative Improvement: Value 16364.4 Cost 740 PUs 740 Connection 11160 Missing 1 Shortfall 24151.2 Penalty 4464.38 MPM 0.59095

Run 246: Using Calculated Tinit = 203.064 Tcool = 0.998725
Run 246 Init: Value 197073 Cost 3920 PUs 3920 Connection 177233 Missing 3 Shortfall 84872.3 Penalty 15920.1 MPM 0.328322
Run 246 ThermalAnnealing: Value 15909.5 Cost 747 PUs 747 Connection 10710 Missing 1 Shortfall 24087.1 Penalty 4452.52 MPM 0.592041
Run 246 Iterative Improvement: Value 15909.5 Cost 747 PUs 747 Connection 10710 Missing 1 Shortfall 24087.1 Penalty 4452.52 MPM 0.592041

Run 248: Using Calculated Tinit = 204.67 Tcool = 0.999019
Run 248 Init: Value 201863 Cost 3946 PUs 3946 Connection 179975 Missing 3 Shortfall 95985.8 Penalty 17942.4 MPM 0.255854
Run 248 ThermalAnnealing: Value 16046.8 Cost 783 PUs 783 Connection 10800 Missing 1 Shortfall 24143.9 Penalty 4463.77 MPM 0.592041
Run 248 Iterative Improvement: Value 16046.8 Cost 782 PUs 782 Connection 10800 Missing 1 Shortfall 24148.9 Penalty 4464.76 MPM 0.592041
Run 245 is finished (out of 1000). 
Run 247: Using Calculated Tinit = 202.593 Tcool = 0.999092
Run 247 Init: Value 202983 Cost 3975 PUs 3975 Connection 180254 Missing 3 Shortfall 99921.4 Penalty 18754.3 MPM 0.302758
Run 247 ThermalAnnealing: Value 15933.6 Cost 741 PUs 741 Connection 10740 Missing 1 Shortfall 24087.5 Penalty 4452.61 MPM 0.592041
Run 247 Iterative Improvement: Value 15933.6 Cost 741 PUs 741 Connection 10740 Missing 1 Shortfall 24087.5 Penalty 4452.61 MPM 0.592041

Run 249: Using Calculated Tinit = 195.049 Tcool = 0.999002
Run 249 Init: Value 198689 Cost 3904 PUs 3904 Connection 177520 Missing 3 Shortfall 92389.4 Penalty 17264.6 MPM 0.291321
Run 249 ThermalAnnealing: Value 17140.1 Cost 898 PUs 898 Connection 11790 Missing 1 Shortfall 24084.9 Penalty 4452.1 MPM 0.592041
Run 249 Iterative Improvement: Value 17140.1 Cost 898 PUs 898 Connection 11790 Missing 1 Shortfall 24084.9 Penalty 4452.1 MPM 0.592041

Run 251: Using Calculated Tinit = 199.684 Tcool = 0.998531
Run 251 Init: Value 199807 Cost 3880 PUs 3880 Connection 177735 Missing 3 Shortfall 96692.6 Penalty 18191.5 MPM 0.347675
Run 251 ThermalAnnealing: Value 16011.1 Cost 759 PUs 759 Connection 10800 Missing 1 Shortfall 24084.9 Penalty 4452.1 MPM 0.592041
Run 251 Iterative Improvement: Value 16011.1 Cost 759 PUs 759 Connection 10800 Missing 1 Shortfall 24084.9 Penalty 4452.1 MPM 0.592041

Run 250: Using Calculated Tinit = 197.675 Tcool = 0.998974
Run 250 Init: Value 199596 Cost 3888 PUs 3888 Connection 177417 Missing 3 Shortfall 97811.6 Penalty 18291.4 MPM 0.291474
Run 250 ThermalAnnealing: Value 16286.9 Cost 854 PUs 854 Connection 10980 Missing 1 Shortfall 24089 Penalty 4452.89 MPM 0.592041
Run 250 Iterative Improvement: Value 16286.9 Cost 854 PUs 854 Connection 10980 Missing 1 Shortfall 24089 Penalty 4452.89 MPM 0.592041

Run 252: Using Calculated Tinit = 197.339 Tcool = 0.998974
Run 252 Init: Value 201564 Cost 3951 PUs 3951 Connection 177931 Missing 3 Shortfall 104785 Penalty 19682 MPM 0.29881
Run 252 ThermalAnnealing: Value 16564 Cost 897 PUs 897 Connection 11214 Missing 1 Shortfall 24089.4 Penalty 4452.98 MPM 0.592041
Run 252 Iterative Improvement: Value 16564 Cost 897 PUs 897 Connection 11214 Missing 1 Shortfall 24089.4 Penalty 4452.98 MPM 0.592041
Time passed so far is 23 secs 
Run 246 is finished (out of 1000). Time passed so far is 23 secs 
Run 248 is finished (out of 1000). Time passed so far is 23 secs 
Run 247 is finished (out of 1000). Time passed so far is 23 secs 
Run 249 is finished (out of 1000). Time passed so far is 23 secs 
Run 251 is finished (out of 1000). Time passed so far is 23 secs 
Run 250 is finished (out of 1000). Time passed so far is 23 secs 
Run 252 is finished (out of 1000). Time passed so far is 23 secs 

Run 253: Using Calculated Tinit = 202.539 Tcool = 0.998529
Run 253 Init: Value 200054 Cost 3954 PUs 3954 Connection 179504 Missing 3 Shortfall 88564.4 Penalty 16595.9 MPM 0.3449
Run 253 ThermalAnnealing: Value 15787.1 Cost 834 PUs 834 Connection 10500 Missing 1 Shortfall 24089.9 Penalty 4453.08 MPM 0.592041
Run 253 Iterative Improvement: Value 15787.1 Cost 834 PUs 834 Connection 10500 Missing 1 Shortfall 24089.9 Penalty 4453.08 MPM 0.592041

Run 254: Using Calculated Tinit = 204.615 Tcool = 0.999064
Run 254 Init: Value 198932 Cost 3974 PUs 3974 Connection 177998 Missing 3 Shortfall 90559.3 Penalty 16960 MPM 0.310881
Run 254 ThermalAnnealing: Value 15962.1 Cost 710 PUs 710 Connection 10800 Missing 1 Shortfall 24084.9 Penalty 4452.1 MPM 0.592041
Run 254 Iterative Improvement: Value 15962.1 Cost 710 PUs 710 Connection 10800 Missing 1 Shortfall 24084.9 Penalty 4452.1 MPM 0.592041

Run 255: Using Calculated Tinit = 192.877 Tcool = 0.998705
Run 255 Init: Value 201269 Cost 3988 PUs 3988 Connection 179806 Missing 3 Shortfall 93425 Penalty 17475.4 MPM 0.326516
Run 255 ThermalAnnealing: Value 17678.8 Cost 836 PUs 836 Connection 12390 Missing 1 Shortfall 24088.3 Penalty 4452.77 MPM 0.592041
Run 255 Iterative Improvement: Value 17678.8 Cost 836 PUs 836 Connection 12390 Missing 1 Shortfall 24088.3 Penalty 4452.77 MPM 0.592041

Run 256: Using Calculated Tinit = 197.602 Tcool = 0.998733
Run 256 Init: Value 198343 Cost 3957 PUs 3957 Connection 178447 Missing 3 Shortfall 85151.8 Penalty 15939 MPM 0.351973
Run 256 ThermalAnnealing: Value 16250.1 Cost 878 PUs 878 Connection 10920 Missing 1 Shortfall 24084.9 Penalty 4452.1 MPM 0.592041
Run 256 Iterative Improvement: Value 16250.1 Cost 878 PUs 878 Connection 10920 Missing 1 Shortfall 24084.9 Penalty 4452.1 MPM 0.592041
Run 253 is finished (out of 1000). 
Run 257: Using Calculated Tinit = 199.982 Tcool = 0.998531
Run 257 Init: Value 202573 Cost 3999 PUs 3999 Connection 179345 Missing 3 Shortfall 102639 Penalty 19228.6 MPM 0.264567
Run 257 ThermalAnnealing: Value 16453.5 Cost 841 PUs 841 Connection 11160 Missing 1 Shortfall 24087.2 Penalty 4452.54 MPM 0.592041
Run 257 Iterative Improvement: Value 16453.5 Cost 841 PUs 841 Connection 11160 Missing 1 Shortfall 24087.2 Penalty 4452.54 MPM 0.592041

Run 258: Using Calculated Tinit = 199.399 Tcool = 0.99904
Run 258 Init: Value 203040 Cost 3916 PUs 3916 Connection 178442 Missing 3 Shortfall 110256 Penalty 20681.7 MPM 0.297343
Run 258 ThermalAnnealing: Value 16175.2 Cost 893 PUs 893 Connection 10830 Missing 1 Shortfall 24085.3 Penalty 4452.17 MPM 0.592041
Run 258 Iterative Improvement: Value 16175.2 Cost 893 PUs 893 Connection 10830 Missing 1 Shortfall 24085.3 Penalty 4452.17 MPM 0.592041

Run 260: Using Calculated Tinit = 197.362 Tcool = 0.998703
Run 260 Init: Value 202298 Cost 3895 PUs 3895 Connection 180165 Missing 3 Shortfall 97238.8 Penalty 18237.6 MPM 0.373682
Run 260 ThermalAnnealing: Value 17035.4 Cost 913 PUs 913 Connection 11670 Missing 1 Shortfall 24086.5 Penalty 4452.42 MPM 0.592041
Run 260 Iterative Improvement: Value 17035.4 Cost 913 PUs 913 Connection 11670 Missing 1 Shortfall 24086.5 Penalty 4452.42 MPM 0.592041

Run 259: Using Calculated Tinit = 201.532 Tcool = 0.998951
Run 259 Init: Value 199819 Cost 3925 PUs 3925 Connection 178320 Missing 3 Shortfall 93723.9 Penalty 17574 MPM 0.327755
Run 259 ThermalAnnealing: Value 17230.1 Cost 808 PUs 808 Connection 11970 Missing 1 Shortfall 24085 Penalty 4452.12 MPM 0.592041
Run 259 Iterative Improvement: Value 17230.1 Cost 808 PUs 808 Connection 11970 Missing 1 Shortfall 24085 Penalty 4452.12 MPM 0.592041
Time passed so far is 24 secs 
Run 254 is finished (out of 1000). Time passed so far is 24 secs 
Run 255 is finished (out of 1000). Time passed so far is 24 secs 
Run 256 is finished (out of 1000). Time passed so far is 24 secs 
Run 257 is finished (out of 1000). Time passed so far is 24 secs 
Run 258 is finished (out of 1000). Time passed so far is 24 secs 
Run 260 is finished (out of 1000). Time passed so far is 24 secs 
Run 259 is finished (out of 1000). Time passed so far is 24 secs 

Run 262: Using Calculated Tinit = 201.914 Tcool = 0.99853
Run 262 Init: Value 200811 Cost 3955 PUs 3955 Connection 179923 Missing 3 Shortfall 90342.3 Penalty 16933.1 MPM 0.303356
Run 262 ThermalAnnealing: Value 16529.4 Cost 737 PUs 737 Connection 11340 Missing 1 Shortfall 24086.5 Penalty 4452.41 MPM 0.592041
Run 262 Iterative Improvement: Value 16529.4 Cost 737 PUs 737 Connection 11340 Missing 1 Shortfall 24086.5 Penalty 4452.41 MPM 0.592041

Run 263: Using Calculated Tinit = 204.06 Tcool = 0.998958
Run 263 Init: Value 199308 Cost 3911 PUs 3911 Connection 178747 Missing 3 Shortfall 88682.2 Penalty 16649.9 MPM 0.32634
Run 263 ThermalAnnealing: Value 16160.1 Cost 788 PUs 788 Connection 10920 Missing 1 Shortfall 24084.9 Penalty 4452.1 MPM 0.592041
Run 263 Iterative Improvement: Value 16160.1 Cost 788 PUs 788 Connection 10920 Missing 1 Shortfall 24084.9 Penalty 4452.1 MPM 0.592041

Run 261: Using Calculated Tinit = 197.212 Tcool = 0.998989
Run 261 Init: Value 200366 Cost 3873 PUs 3873 Connection 177706 Missing 3 Shortfall 100215 Penalty 18786.8 MPM 0.292143
Run 261 ThermalAnnealing: Value 16223.9 Cost 761 PUs 761 Connection 11010 Missing 1 Shortfall 24088.9 Penalty 4452.88 MPM 0.592041
Run 261 Iterative Improvement: Value 16223.9 Cost 761 PUs 761 Connection 11010 Missing 1 Shortfall 24088.9 Penalty 4452.88 MPM 0.592041

Run 264: Using Calculated Tinit = 199.349 Tcool = 0.998732
Run 264 Init: Value 200811 Cost 3893 PUs 3893 Connection 179591 Missing 3 Shortfall 92616.9 Penalty 17327 MPM 0.311689
Run 264 ThermalAnnealing: Value 16246.9 Cost 754 PUs 754 Connection 11040 Missing 1 Shortfall 24088.8 Penalty 4452.86 MPM 0.592041
Run 264 Iterative Improvement: Value 16246.9 Cost 754 PUs 754 Connection 11040 Missing 1 Shortfall 24088.8 Penalty 4452.86 MPM 0.592041

Run 265: Using Calculated Tinit = 192.274 Tcool = 0.999025
Run 265 Init: Value 202579 Cost 3886 PUs 3886 Connection 178986 Missing 3 Shortfall 105008 Penalty 19707.2 MPM 0.238863
Run 265 ThermalAnnealing: Value 15869.1 Cost 737 PUs 737 Connection 10680 Missing 1 Shortfall 24084.9 Penalty 4452.1 MPM 0.592041
Run 265 Iterative Improvement: Value 15869.1 Cost 737 PUs 737 Connection 10680 Missing 1 Shortfall 24084.9 Penalty 4452.1 MPM 0.592041

Run 266: Using Calculated Tinit = 202.701 Tcool = 0.998971
Run 266 Init: Value 202467 Cost 3918 PUs 3918 Connection 178492 Missing 3 Shortfall 106704 Penalty 20057.1 MPM 0.34849
Run 266 ThermalAnnealing: Value 15754.5 Cost 772 PUs 772 Connection 10530 Missing 1 Shortfall 24086.9 Penalty 4452.49 MPM 0.592041
Run 266 Iterative Improvement: Value 15754.5 Cost 772 PUs 772 Connection 10530 Missing 1 Shortfall 24086.9 Penalty 4452.49 MPM 0.592041
Run 262 is finished (out of 1000). 
Run 268: Using Calculated Tinit = 200.998 Tcool = 0.99896
Run 268 Init: Value 195855 Cost 3997 PUs 3997 Connection 176359 Missing 3 Shortfall 82884.5 Penalty 15499.2 MPM 0.354442
Run 268 ThermalAnnealing: Value 16568.2 Cost 866 PUs 866 Connection 11250 Missing 1 Shortfall 24085.5 Penalty 4452.22 MPM 0.592041
Run 268 Iterative Improvement: Value 16568.2 Cost 866 PUs 866 Connection 11250 Missing 1 Shortfall 24085.5 Penalty 4452.22 MPM 0.592041

Run 267: Using Calculated Tinit = 199.837 Tcool = 0.999043
Run 267 Init: Value 198338 Cost 3917 PUs 3917 Connection 178333 Missing 3 Shortfall 85892 Penalty 16088.2 MPM 0.283281
Run 267 ThermalAnnealing: Value 16295.3 Cost 743 PUs 743 Connection 11100 Missing 1 Shortfall 24085.7 Penalty 4452.25 MPM 0.592041
Run 267 Iterative Improvement: Value 16295.3 Cost 743 PUs 743 Connection 11100 Missing 1 Shortfall 24085.7 Penalty 4452.25 MPM 0.592041
Time passed so far is 25 secs 
Run 263 is finished (out of 1000). Time passed so far is 25 secs 
Run 261 is finished (out of 1000). Time passed so far is 25 secs 
Run 264 is finished (out of 1000). Time passed so far is 25 secs 
Run 265 is finished (out of 1000). Time passed so far is 25 secs 
Run 266 is finished (out of 1000). Time passed so far is 25 secs 
Run 268 is finished (out of 1000). Time passed so far is 25 secs 
Run 267 is finished (out of 1000). Time passed so far is 25 secs 

Run 270: Using Calculated Tinit = 204.634 Tcool = 0.998699
Run 270 Init: Value 204220 Cost 3876 PUs 3876 Connection 179704 Missing 3 Shortfall 110052 Penalty 20640.3 MPM 0.287953
Run 270 ThermalAnnealing: Value 16188.5 Cost 775 PUs 775 Connection 10950 Missing 1 Shortfall 24142.6 Penalty 4463.52 MPM 0.592041
Run 270 Iterative Improvement: Value 16188.5 Cost 775 PUs 775 Connection 10950 Missing 1 Shortfall 24142.6 Penalty 4463.52 MPM 0.592041

Run 271: Using Calculated Tinit = 199.982 Tcool = 0.998701
Run 271 Init: Value 201697 Cost 3861 PUs 3861 Connection 178155 Missing 3 Shortfall 104989 Penalty 19681.4 MPM 0.321087
Run 271 ThermalAnnealing: Value 16581.6 Cost 789 PUs 789 Connection 11340 Missing 1 Shortfall 24087.3 Penalty 4452.57 MPM 0.592041
Run 271 Iterative Improvement: Value 16581.6 Cost 789 PUs 789 Connection 11340 Missing 1 Shortfall 24087.3 Penalty 4452.57 MPM 0.592041

Run 272: Using Calculated Tinit = 202.819 Tcool = 0.998529
Run 272 Init: Value 199373 Cost 3929 PUs 3929 Connection 178064 Missing 3 Shortfall 92509.5 Penalty 17380.3 MPM 0.316844
Run 272 ThermalAnnealing: Value 16218.2 Cost 846 PUs 846 Connection 10920 Missing 1 Shortfall 24085.6 Penalty 4452.23 MPM 0.592041
Run 272 Iterative Improvement: Value 16218.2 Cost 846 PUs 846 Connection 10920 Missing 1 Shortfall 24085.6 Penalty 4452.23 MPM 0.592041

Run 269: Using Calculated Tinit = 196.29 Tcool = 0.999081
Run 269 Init: Value 202315 Cost 3928 PUs 3928 Connection 178515 Missing 3 Shortfall 105669 Penalty 19872 MPM 0.299455
Run 269 ThermalAnnealing: Value 15659.8 Cost 785 PUs 785 Connection 10410 Missing 1 Shortfall 24153.5 Penalty 4464.82 MPM 0.59095
Run 269 Iterative Improvement: Value 15659.8 Cost 785 PUs 785 Connection 10410 Missing 1 Shortfall 24153.5 Penalty 4464.82 MPM 0.59095

Run 273: Using Calculated Tinit = 200.346 Tcool = 0.998701
Run 273 Init: Value 202604 Cost 3958 PUs 3958 Connection 179272 Missing 3 Shortfall 103228 Penalty 19374.1 MPM 0.282684
Run 273 ThermalAnnealing: Value 16860.6 Cost 888 PUs 888 Connection 11520 Missing 1 Shortfall 24087.6 Penalty 4452.63 MPM 0.592041
Run 273 Iterative Improvement: Value 16860.6 Cost 888 PUs 888 Connection 11520 Missing 1 Shortfall 24087.6 Penalty 4452.63 MPM 0.592041

Run 274: Using Calculated Tinit = 174.06 Tcool = 0.998715
Run 274 Init: Value 198990 Cost 3880 PUs 3880 Connection 176243 Missing 3 Shortfall 100698 Penalty 18867.3 MPM 0.227167
Run 274 ThermalAnnealing: Value 16322.4 Cost 800 PUs 800 Connection 11070 Missing 1 Shortfall 24086.7 Penalty 4452.44 MPM 0.592041
Run 274 Iterative Improvement: Value 16322.4 Cost 800 PUs 800 Connection 11070 Missing 1 Shortfall 24086.7 Penalty 4452.44 MPM 0.592041

Run 275: Using Calculated Tinit = 198.63 Tcool = 0.998727
Run 275 Init: Value 201454 Cost 3940 PUs 3940 Connection 178016 Missing 3 Shortfall 104055 Penalty 19498.4 MPM 0.283
Run 275 ThermalAnnealing: Value 16688.3 Cost 836 PUs 836 Connection 11400 Missing 1 Shortfall 24085.9 Penalty 4452.3 MPM 0.592041
Run 275 Iterative Improvement: Value 16688.3 Cost 836 PUs 836 Connection 11400 Missing 1 Shortfall 24085.9 Penalty 4452.3 MPM 0.592041

Run 276: Using Calculated Tinit = 197.328 Tcool = 0.998532
Run 276 Init: Value 200420 Cost 3905 PUs 3905 Connection 176943 Missing 3 Shortfall 104422 Penalty 19571.9 MPM 0.227671
Run 276 ThermalAnnealing: Value 15969.2 Cost 777 PUs 777 Connection 10740 Missing 1 Shortfall 24085.4 Penalty 4452.19 MPM 0.592041
Run 276 Iterative Improvement: Value 15969.2 Cost 777 PUs 777 Connection 10740 Missing 1 Shortfall 24085.4 Penalty 4452.19 MPM 0.592041
Run 270 is finished (out of 1000). Time passed so far is 26 secs 
Run 271 is finished (out of 1000). Time passed so far is 26 secs 
Run 272 is finished (out of 1000). Time passed so far is 26 secs 
Run 269 is finished (out of 1000). Time passed so far is 26 secs 
Run 273 is finished (out of 1000). Time passed so far is 26 secs 
Run 274 is finished (out of 1000). Time passed so far is 26 secs 
Run 275 is finished (out of 1000). Time passed so far is 26 secs 
Run 276 is finished (out of 1000). Time passed so far is 26 secs 

Run 277: Using Calculated Tinit = 197.137 Tcool = 0.998962
Run 277 Init: Value 200870 Cost 3928 PUs 3928 Connection 178802 Missing 3 Shortfall 96874.1 Penalty 18139.5 MPM 0.274169
Run 277 ThermalAnnealing: Value 16192.2 Cost 790 PUs 790 Connection 10950 Missing 1 Shortfall 24085.2 Penalty 4452.16 MPM 0.592041
Run 277 Iterative Improvement: Value 16192.2 Cost 790 PUs 790 Connection 10950 Missing 1 Shortfall 24085.2 Penalty 4452.16 MPM 0.592041

Run 278: Using Calculated Tinit = 197.352 Tcool = 0.998733
Run 278 Init: Value 198942 Cost 3908 PUs 3908 Connection 178243 Missing 3 Shortfall 89471 Penalty 16790.6 MPM 0.247555
Run 278 ThermalAnnealing: Value 16021.1 Cost 709 PUs 709 Connection 10860 Missing 1 Shortfall 24084.9 Penalty 4452.1 MPM 0.592041
Run 278 Iterative Improvement: Value 16021.1 Cost 709 PUs 709 Connection 10860 Missing 1 Shortfall 24084.9 Penalty 4452.1 MPM 0.592041

Run 280: Using Calculated Tinit = 204.329 Tcool = 0.99873
Run 280 Init: Value 198988 Cost 3845 PUs 3845 Connection 178090 Missing 3 Shortfall 91615.5 Penalty 17053.3 MPM 0.338374
Run 280 ThermalAnnealing: Value 17561.1 Cost 867 PUs 867 Connection 12240 Missing 1 Shortfall 24095.3 Penalty 4454.14 MPM 0.592041
Run 280 Iterative Improvement: Value 17561.1 Cost 867 PUs 867 Connection 12240 Missing 1 Shortfall 24095.3 Penalty 4454.14 MPM 0.592041

Run 279: Using Calculated Tinit = 188.906 Tcool = 0.998992
Run 279 Init: Value 198555 Cost 4006 PUs 4006 Connection 178387 Missing 3 Shortfall 86530.4 Penalty 16162.2 MPM 0.278522
Run 279 ThermalAnnealing: Value 15825.4 Cost 753 PUs 753 Connection 10620 Missing 1 Shortfall 24086.3 Penalty 4452.38 MPM 0.592041
Run 279 Iterative Improvement: Value 15825.4 Cost 753 PUs 753 Connection 10620 Missing 1 Shortfall 24086.3 Penalty 4452.38 MPM 0.592041
Run 277 is finished (out of 1000). Time passed so far is 26 secs 

Run 284: Using Calculated Tinit = 204.67 Tcool = 0.998528
Run 284 Init: Value 200813 Cost 3884 PUs 3884 Connection 179134 Missing 3 Shortfall 94837.9 Penalty 17794.9 MPM 0.297777
Run 284 ThermalAnnealing: Value 16336.4 Cost 754 PUs 754 Connection 11130 Missing 1 Shortfall 24086.2 Penalty 4452.36 MPM 0.592041
Run 284 Iterative Improvement: Value 16336.4 Cost 754 PUs 754 Connection 11130 Missing 1 Shortfall 24086.2 Penalty 4452.36 MPM 0.592041

Run 283: Using Calculated Tinit = 204.67 Tcool = 0.99897
Run 283 Init: Value 199261 Cost 3930 PUs 3930 Connection 177922 Missing 3 Shortfall 93035.9 Penalty 17409.5 MPM 0.287603
Run 283 ThermalAnnealing: Value 16204.8 Cost 712 PUs 712 Connection 11040 Missing 1 Shortfall 24088.4 Penalty 4452.79 MPM 0.592041
Run 283 Iterative Improvement: Value 16204.8 Cost 712 PUs 712 Connection 11040 Missing 1 Shortfall 24088.4 Penalty 4452.79 MPM 0.592041

Run 282: Using Calculated Tinit = 199.922 Tcool = 0.998952
Run 282 Init: Value 200471 Cost 3885 PUs 3885 Connection 178476 Missing 3 Shortfall 96488.8 Penalty 18109.7 MPM 0.330163
Run 282 ThermalAnnealing: Value 16124.3 Cost 734 PUs 734 Connection 10920 Missing 1 Shortfall 24177 Penalty 4470.31 MPM 0.592041
Run 282 Iterative Improvement: Value 16124.3 Cost 734 PUs 734 Connection 10920 Missing 1 Shortfall 24177 Penalty 4470.31 MPM 0.592041

Run 281: Using Calculated Tinit = 201.268 Tcool = 0.999093
Run 281 Init: Value 201654 Cost 3839 PUs 3839 Connection 179821 Missing 3 Shortfall 95645.2 Penalty 17993.5 MPM 0.365449
Run 281 ThermalAnnealing: Value 16262.1 Cost 860 PUs 860 Connection 10950 Missing 1 Shortfall 24084.9 Penalty 4452.1 MPM 0.592041
Run 281 Iterative Improvement: Value 16262.1 Cost 860 PUs 860 Connection 10950 Missing 1 Shortfall 24084.9 Penalty 4452.1 MPM 0.592041
Run 278 is finished (out of 1000). Time passed so far is 27 secs 
Run 280 is finished (out of 1000). Time passed so far is 27 secs 

Run 285: Using Calculated Tinit = 197.37 Tcool = 0.999049
Run 285 Init: Value 199959 Cost 3918 PUs 3918 Connection 178184 Missing 3 Shortfall 95532.7 Penalty 17857.2 MPM 0.266647
Run 285 ThermalAnnealing: Value 16166.6 Cost 854 PUs 854 Connection 10860 Missing 1 Shortfall 24087.4 Penalty 4452.58 MPM 0.592041
Run 285 Iterative Improvement: Value 16166.6 Cost 854 PUs 854 Connection 10860 Missing 1 Shortfall 24087.4 Penalty 4452.58 MPM 0.592041
Run 279 is finished (out of 1000). Time passed so far is 27 secs 
Run 284 is finished (out of 1000). Time passed so far is 27 secs 
Run 283 is finished (out of 1000). Time passed so far is 27 secs 
Run 282 is finished (out of 1000). Time passed so far is 27 secs 
Run 281 is finished (out of 1000). Time passed so far is 27 secs 
Run 285 is finished (out of 1000). Time passed so far is 27 secs 

Run 286: Using Calculated Tinit = 204.475 Tcool = 0.999037
Run 286 Init: Value 200392 Cost 3889 PUs 3889 Connection 176531 Missing 3 Shortfall 106504 Penalty 19972.4 MPM 0.240864
Run 286 ThermalAnnealing: Value 15454.1 Cost 712 PUs 712 Connection 10290 Missing 1 Shortfall 24084.9 Penalty 4452.1 MPM 0.592041
Run 286 Iterative Improvement: Value 15454.1 Cost 712 PUs 712 Connection 10290 Missing 1 Shortfall 24084.9 Penalty 4452.1 MPM 0.592041

Run 287: Using Calculated Tinit = 197.137 Tcool = 0.998962
Run 287 Init: Value 197606 Cost 3868 PUs 3868 Connection 176570 Missing 3 Shortfall 91636.9 Penalty 17168.1 MPM 0.307827
Run 287 ThermalAnnealing: Value 15932.1 Cost 800 PUs 800 Connection 10680 Missing 1 Shortfall 24084.9 Penalty 4452.1 MPM 0.592041
Run 287 Iterative Improvement: Value 15932.1 Cost 800 PUs 800 Connection 10680 Missing 1 Shortfall 24084.9 Penalty 4452.1 MPM 0.592041
Run 286 is finished (out of 1000). 
Run 288: Using Calculated Tinit = 204.67 Tcool = 0.998528
Run 288 Init: Value 197575 Cost 3837 PUs 3837 Connection 176857 Missing 3 Shortfall 90100.8 Penalty 16880.6 MPM 0.3933
Run 288 ThermalAnnealing: Value 16292 Cost 739 PUs 739 Connection 11100 Missing 1 Shortfall 24089.6 Penalty 4453.02 MPM 0.592041
Run 288 Iterative Improvement: Value 16292 Cost 739 PUs 739 Connection 11100 Missing 1 Shortfall 24089.6 Penalty 4453.02 MPM 0.592041

Run 289: Using Calculated Tinit = 197.137 Tcool = 0.998727
Run 289 Init: Value 199699 Cost 3867 PUs 3867 Connection 176121 Missing 3 Shortfall 104867 Penalty 19711 MPM 0.273639
Run 289 ThermalAnnealing: Value 15924.1 Cost 732 PUs 732 Connection 10740 Missing 1 Shortfall 24084.9 Penalty 4452.1 MPM 0.592041
Run 289 Iterative Improvement: Value 15924.1 Cost 732 PUs 732 Connection 10740 Missing 1 Shortfall 24084.9 Penalty 4452.1 MPM 0.592041
Time passed so far is 27 secs 

Run 290: Using Calculated Tinit = 200.998 Tcool = 0.998972
Run 290 Init: Value 202321 Cost 3940 PUs 3940 Connection 179287 Missing 3 Shortfall 101730 Penalty 19094.5 MPM 0.285355
Run 290 ThermalAnnealing: Value 15925.1 Cost 853 PUs 853 Connection 10620 Missing 1 Shortfall 24084.9 Penalty 4452.1 MPM 0.592041
Run 290 Iterative Improvement: Value 15925.1 Cost 853 PUs 853 Connection 10620 Missing 1 Shortfall 24084.9 Penalty 4452.1 MPM 0.592041

Run 292: Using Calculated Tinit = 204.272 Tcool = 0.998699
Run 292 Init: Value 201950 Cost 3926 PUs 3926 Connection 179006 Missing 3 Shortfall 101928 Penalty 19018.4 MPM 0.207277
Run 292 ThermalAnnealing: Value 15910.1 Cost 748 PUs 748 Connection 10710 Missing 1 Shortfall 24084.9 Penalty 4452.1 MPM 0.592041
Run 292 Iterative Improvement: Value 15910.1 Cost 748 PUs 748 Connection 10710 Missing 1 Shortfall 24084.9 Penalty 4452.1 MPM 0.592041

Run 293: Using Calculated Tinit = 198.994 Tcool = 0.998986
Run 293 Init: Value 198035 Cost 3943 PUs 3943 Connection 178118 Missing 3 Shortfall 85394.5 Penalty 15974.1 MPM 0.342331
Run 293 ThermalAnnealing: Value 15665.4 Cost 743 PUs 743 Connection 10470 Missing 1 Shortfall 24086.5 Penalty 4452.4 MPM 0.592041
Run 293 Iterative Improvement: Value 15665.4 Cost 743 PUs 743 Connection 10470 Missing 1 Shortfall 24086.5 Penalty 4452.4 MPM 0.592041

Run 291: Using Calculated Tinit = 200.609 Tcool = 0.99853
Run 291 Init: Value 199400 Cost 3945 PUs 3945 Connection 179528 Missing 3 Shortfall 85223.4 Penalty 15927 MPM 0.294928
Run 291 ThermalAnnealing: Value 15714.8 Cost 750 PUs 750 Connection 10500 Missing 1 Shortfall 24153.6 Penalty 4464.84 MPM 0.59095
Run 291 Iterative Improvement: Value 15714.8 Cost 750 PUs 750 Connection 10500 Missing 1 Shortfall 24153.6 Penalty 4464.84 MPM 0.59095
Run 287 is finished (out of 1000). Time passed so far is 27 secs 

Run 294: Using Calculated Tinit = 204.67 Tcool = 0.998984
Run 294 Init: Value 198222 Cost 3969 PUs 3969 Connection 177162 Missing 3 Shortfall 91310.1 Penalty 17090.6 MPM 0.29016
Run 294 ThermalAnnealing: Value 16114.8 Cost 730 PUs 730 Connection 10920 Missing 1 Shortfall 24153.6 Penalty 4464.84 MPM 0.59095
Run 294 Iterative Improvement: Value 16114.8 Cost 730 PUs 730 Connection 10920 Missing 1 Shortfall 24153.6 Penalty 4464.84 MPM 0.59095
Run 288 is finished (out of 1000). Time passed so far is 27 secs 
Run 289 is finished (out of 1000). Time passed so far is 27 secs 
Run 290 is finished (out of 1000). Time passed so far is 27 secs 
Run 292 is finished (out of 1000). Time passed so far is 27 secs 
Run 293 is finished (out of 1000). Time passed so far is 27 secs 
Run 291 is finished (out of 1000). Time passed so far is 28 secs 
Run 294 is finished (out of 1000). Time passed so far is 28 secs 

Run 295: Using Calculated Tinit = 197.137 Tcool = 0.998532
Run 295 Init: Value 199498 Cost 3907 PUs 3907 Connection 179190 Missing 3 Shortfall 87525 Penalty 16400.8 MPM 0.313195
Run 295 ThermalAnnealing: Value 16524.1 Cost 762 PUs 762 Connection 11310 Missing 1 Shortfall 24084.9 Penalty 4452.1 MPM 0.592041
Run 295 Iterative Improvement: Value 16524.1 Cost 762 PUs 762 Connection 11310 Missing 1 Shortfall 24084.9 Penalty 4452.1 MPM 0.592041
Run 295 is finished (out of 1000). Time passed so far is 28 secs 

Run 296: Using Calculated Tinit = 197.406 Tcool = 0.999049
Run 296 Init: Value 200877 Cost 3891 PUs 3891 Connection 177000 Missing 3 Shortfall 106893 Penalty 19985.5 MPM 0.244817
Run 296 ThermalAnnealing: Value 15894.1 Cost 762 PUs 762 Connection 10680 Missing 1 Shortfall 24084.9 Penalty 4452.1 MPM 0.592041
Run 296 Iterative Improvement: Value 15894.1 Cost 762 PUs 762 Connection 10680 Missing 1 Shortfall 24084.9 Penalty 4452.1 MPM 0.592041

Run 298: Using Calculated Tinit = 197.647 Tcool = 0.998703
Run 298 Init: Value 197457 Cost 3953 PUs 3953 Connection 176788 Missing 3 Shortfall 89216.4 Penalty 16715.9 MPM 0.247379
Run 298 ThermalAnnealing: Value 17072.1 Cost 770 PUs 770 Connection 11850 Missing 1 Shortfall 24084.9 Penalty 4452.1 MPM 0.592041
Run 298 Iterative Improvement: Value 17072.1 Cost 770 PUs 770 Connection 11850 Missing 1 Shortfall 24084.9 Penalty 4452.1 MPM 0.592041

Run 299: Using Calculated Tinit = 204.67 Tcool = 0.998528
Run 299 Init: Value 199549 Cost 3953 PUs 3953 Connection 178491 Missing 3 Shortfall 91125.5 Penalty 17105.1 MPM 0.322838
Run 299 ThermalAnnealing: Value 16756 Cost 813 PUs 813 Connection 11490 Missing 1 Shortfall 24089.6 Penalty 4453.03 MPM 0.592041
Run 299 Iterative Improvement: Value 16756 Cost 813 PUs 813 Connection 11490 Missing 1 Shortfall 24089.6 Penalty 4453.03 MPM 0.592041

Run 297: Using Calculated Tinit = 204.67 Tcool = 0.998958
Run 297 Init: Value 198950 Cost 3895 PUs 3895 Connection 176176 Missing 3 Shortfall 100861 Penalty 18878.6 MPM 0.174861
Run 297 ThermalAnnealing: Value 15933.1 Cost 771 PUs 771 Connection 10710 Missing 1 Shortfall 24084.9 Penalty 4452.1 MPM 0.592041
Run 297 Iterative Improvement: Value 15929.2 Cost 767 PUs 767 Connection 10710 Missing 1 Shortfall 24085.5 Penalty 4452.22 MPM 0.592041

Run 300: Using Calculated Tinit = 197.602 Tcool = 0.998532
Run 300 Init: Value 199998 Cost 3971 PUs 3971 Connection 178683 Missing 3 Shortfall 92872.4 Penalty 17344 MPM 0.269269
Run 300 ThermalAnnealing: Value 15547.1 Cost 745 PUs 745 Connection 10350 Missing 1 Shortfall 24084.9 Penalty 4452.1 MPM 0.592041
Run 300 Iterative Improvement: Value 15547.1 Cost 745 PUs 745 Connection 10350 Missing 1 Shortfall 24084.9 Penalty 4452.1 MPM 0.592041

Run 302: Using Calculated Tinit = 189.407 Tcool = 0.998707
Run 302 Init: Value 201238 Cost 3895 PUs 3895 Connection 179521 Missing 3 Shortfall 95093.7 Penalty 17821.6 MPM 0.343278
Run 302 ThermalAnnealing: Value 16131.9 Cost 729 PUs 729 Connection 10950 Missing 1 Shortfall 24089.1 Penalty 4452.92 MPM 0.592041
Run 302 Iterative Improvement: Value 16131.9 Cost 729 PUs 729 Connection 10950 Missing 1 Shortfall 24089.1 Penalty 4452.92 MPM 0.592041

Run 301: Using Calculated Tinit = 200.882 Tcool = 0.998952
Run 301 Init: Value 196814 Cost 3963 PUs 3963 Connection 177088 Missing 3 Shortfall 84320.6 Penalty 15763.5 MPM 0.260624
Run 301 ThermalAnnealing: Value 17643.2 Cost 921 PUs 921 Connection 12270 Missing 1 Shortfall 24085.5 Penalty 4452.22 MPM 0.592041
Run 301 Iterative Improvement: Value 17643.2 Cost 921 PUs 921 Connection 12270 Missing 1 Shortfall 24085.5 Penalty 4452.22 MPM 0.592041
Run 296 is finished (out of 1000). Time passed so far is 28 secs 

Run 303: Using Calculated Tinit = 202.701 Tcool = 0.99902
Run 303 Init: Value 200296 Cost 3834 PUs 3834 Connection 178235 Missing 3 Shortfall 97485 Penalty 18227.2 MPM 0.268067
Run 303 ThermalAnnealing: Value 15748.1 Cost 736 PUs 736 Connection 10560 Missing 1 Shortfall 24084.9 Penalty 4452.1 MPM 0.592041
Run 303 Iterative Improvement: Value 15748.1 Cost 736 PUs 736 Connection 10560 Missing 1 Shortfall 24084.9 Penalty 4452.1 MPM 0.592041
Run 298 is finished (out of 1000). Time passed so far is 28 secs 
Run 299 is finished (out of 1000). Time passed so far is 28 secs 
Run 297 is finished (out of 1000). Time passed so far is 28 secs 
Run 300 is finished (out of 1000). Time passed so far is 28 secs 
Run 302 is finished (out of 1000). Time passed so far is 28 secs 
Run 301 is finished (out of 1000). Time passed so far is 28 secs 
Run 303 is finished (out of 1000). Time passed so far is 28 secs 

Run 304: Using Calculated Tinit = 201.591 Tcool = 0.999087
Run 304 Init: Value 201223 Cost 3945 PUs 3945 Connection 179050 Missing 3 Shortfall 97562.9 Penalty 18228.5 MPM 0.286745
Run 304 ThermalAnnealing: Value 16513.1 Cost 781 PUs 781 Connection 11280 Missing 1 Shortfall 24084.9 Penalty 4452.1 MPM 0.592041
Run 304 Iterative Improvement: Value 16513.1 Cost 781 PUs 781 Connection 11280 Missing 1 Shortfall 24084.9 Penalty 4452.1 MPM 0.592041
Run 304 is finished (out of 1000). 
Run 306: Using Calculated Tinit = 202.593 Tcool = 0.998725
Run 306 Init: Value 197531 Cost 4015 PUs 4015 Connection 178350 Missing 3 Shortfall 81183.2 Penalty 15165.6 MPM 0.303349
Run 306 ThermalAnnealing: Value 15674.4 Cost 782 PUs 782 Connection 10440 Missing 1 Shortfall 24086.7 Penalty 4452.45 MPM 0.592041
Run 306 Iterative Improvement: Value 15674.4 Cost 782 PUs 782 Connection 10440 Missing 1 Shortfall 24086.7 Penalty 4452.45 MPM 0.592041
Time passed so far is 29 secs 

Run 308: Using Calculated Tinit = 199.47 Tcool = 0.998531
Run 308 Init: Value 195422 Cost 3957 PUs 3957 Connection 176132 Missing 3 Shortfall 82217.2 Penalty 15333.1 MPM 0.349748
Run 308 ThermalAnnealing: Value 16409.1 Cost 737 PUs 737 Connection 11220 Missing 1 Shortfall 24084.9 Penalty 4452.1 MPM 0.592041
Run 308 Iterative Improvement: Value 16409.1 Cost 737 PUs 737 Connection 11220 Missing 1 Shortfall 24084.9 Penalty 4452.1 MPM 0.592041

Run 309: Using Calculated Tinit = 202.879 Tcool = 0.9987
Run 309 Init: Value 200171 Cost 3927 PUs 3927 Connection 177462 Missing 3 Shortfall 99793.1 Penalty 18782.3 MPM 0.354842
Run 309 ThermalAnnealing: Value 16865.6 Cost 923 PUs 923 Connection 11490 Missing 1 Shortfall 24087.6 Penalty 4452.62 MPM 0.592041
Run 309 Iterative Improvement: Value 16829.6 Cost 917 PUs 917 Connection 11460 Missing 1 Shortfall 24087.6 Penalty 4452.62 MPM 0.592041

Run 305: Using Calculated Tinit = 199.982 Tcool = 0.998972
Run 305 Init: Value 199949 Cost 3954 PUs 3954 Connection 177034 Missing 3 Shortfall 100898 Penalty 18961 MPM 0.313035
Run 305 ThermalAnnealing: Value 16500.3 Cost 888 PUs 888 Connection 11160 Missing 1 Shortfall 24086.2 Penalty 4452.35 MPM 0.592041
Run 305 Iterative Improvement: Value 16500.3 Cost 888 PUs 888 Connection 11160 Missing 1 Shortfall 24086.2 Penalty 4452.35 MPM 0.592041

Run 310: Using Calculated Tinit = 204.67 Tcool = 0.99897
Run 310 Init: Value 201072 Cost 3892 PUs 3892 Connection 179459 Missing 3 Shortfall 94026.3 Penalty 17721.2 MPM 0.323675
Run 310 ThermalAnnealing: Value 16735.5 Cost 883 PUs 883 Connection 11400 Missing 1 Shortfall 24087.1 Penalty 4452.52 MPM 0.592041
Run 310 Iterative Improvement: Value 16735.5 Cost 883 PUs 883 Connection 11400 Missing 1 Shortfall 24087.1 Penalty 4452.52 MPM 0.592041
Run 306 is finished (out of 1000). Time passed so far is 29 secs 
Run 308 is finished (out of 1000). Time passed so far is 29 secs 

Run 312: Using Calculated Tinit = 200.389 Tcool = 0.999021
Run 312 Init: Value 197791 Cost 3913 PUs 3913 Connection 178649 Missing 3 Shortfall 81277.5 Penalty 15228.6 MPM 0.386413
Run 312 ThermalAnnealing: Value 16455.1 Cost 783 PUs 783 Connection 11220 Missing 1 Shortfall 24084.9 Penalty 4452.1 MPM 0.592041
Run 312 Iterative Improvement: Value 16455.1 Cost 783 PUs 783 Connection 11220 Missing 1 Shortfall 24084.9 Penalty 4452.1 MPM 0.592041

Run 311: Using Calculated Tinit = 204.427 Tcool = 0.99897
Run 311 Init: Value 198548 Cost 3961 PUs 3961 Connection 178129 Missing 3 Shortfall 87570.9 Penalty 16457.8 MPM 0.300683
Run 311 ThermalAnnealing: Value 15560.1 Cost 728 PUs 728 Connection 10380 Missing 1 Shortfall 24084.9 Penalty 4452.1 MPM 0.592041
Run 311 Iterative Improvement: Value 15560.1 Cost 728 PUs 728 Connection 10380 Missing 1 Shortfall 24084.9 Penalty 4452.1 MPM 0.592041

Run 307: Using Calculated Tinit = 197.137 Tcool = 0.999096
Run 307 Init: Value 200273 Cost 3866 PUs 3866 Connection 178593 Missing 3 Shortfall 94938.5 Penalty 17813.6 MPM 0.319857
Run 307 ThermalAnnealing: Value 16571.4 Cost 839 PUs 839 Connection 11280 Missing 1 Shortfall 24086.4 Penalty 4452.39 MPM 0.592041
Run 307 Iterative Improvement: Value 16571.4 Cost 839 PUs 839 Connection 11280 Missing 1 Shortfall 24086.4 Penalty 4452.39 MPM 0.592041
Run 309 is finished (out of 1000). 
Run 313: Using Calculated Tinit = 203.43 Tcool = 0.9987
Run 313 Init: Value 201258 Cost 3992 PUs 3992 Connection 178570 Missing 3 Shortfall 99833.7 Penalty 18696 MPM 0.287789
Run 313 ThermalAnnealing: Value 16886.1 Cost 854 PUs 854 Connection 11580 Missing 1 Shortfall 24084.9 Penalty 4452.1 MPM 0.592041
Run 313 Iterative Improvement: Value 16886.1 Cost 854 PUs 854 Connection 11580 Missing 1 Shortfall 24084.9 Penalty 4452.1 MPM 0.592041

Run 314: Using Calculated Tinit = 197.137 Tcool = 0.999041
Run 314 Init: Value 202423 Cost 3875 PUs 3875 Connection 177000 Missing 3 Shortfall 114341 Penalty 21547.7 MPM 0.304933
Run 314 ThermalAnnealing: Value 16118.1 Cost 866 PUs 866 Connection 10800 Missing 1 Shortfall 24084.9 Penalty 4452.1 MPM 0.592041
Run 314 Iterative Improvement: Value 16118.1 Cost 866 PUs 866 Connection 10800 Missing 1 Shortfall 24084.9 Penalty 4452.1 MPM 0.592041
Time passed so far is 29 secs 
Run 305 is finished (out of 1000). Time passed so far is 29 secs 
Run 310 is finished (out of 1000). Time passed so far is 29 secs 
Run 312 is finished (out of 1000). Time passed so far is 29 secs 
Run 311 is finished (out of 1000). Time passed so far is 29 secs 
Run 307 is finished (out of 1000). Time passed so far is 29 secs 
Run 313 is finished (out of 1000). Time passed so far is 29 secs 
Run 314 is finished (out of 1000). Time passed so far is 29 secs 

Run 315: Using Calculated Tinit = 197.137 Tcool = 0.999041
Run 315 Init: Value 200824 Cost 3902 PUs 3902 Connection 177977 Missing 3 Shortfall 101069 Penalty 18945.3 MPM 0.268149
Run 315 ThermalAnnealing: Value 16617.1 Cost 1067 PUs 1067 Connection 11093 Missing 1 Shortfall 24110 Penalty 4457.06 MPM 0.592041
Run 315 Iterative Improvement: Value 16617.1 Cost 1067 PUs 1067 Connection 11093 Missing 1 Shortfall 24110 Penalty 4457.06 MPM 0.592041

Run 316: Using Calculated Tinit = 189.587 Tcool = 0.999072
Run 316 Init: Value 201229 Cost 3891 PUs 3891 Connection 179114 Missing 3 Shortfall 97430.3 Penalty 18223.9 MPM 0.301266
Run 316 ThermalAnnealing: Value 16211.5 Cost 821 PUs 821 Connection 10920 Missing 1 Shortfall 24178 Penalty 4470.52 MPM 0.592041
Run 316 Iterative Improvement: Value 16211.5 Cost 821 PUs 821 Connection 10920 Missing 1 Shortfall 24178 Penalty 4470.52 MPM 0.592041

Run 318: Using Calculated Tinit = 197.137 Tcool = 0.998703
Run 318 Init: Value 202671 Cost 3919 PUs 3919 Connection 180027 Missing 3 Shortfall 99818.8 Penalty 18725.2 MPM 0.289301
Run 318 ThermalAnnealing: Value 15810.1 Cost 768 PUs 768 Connection 10590 Missing 1 Shortfall 24084.9 Penalty 4452.1 MPM 0.592041
Run 318 Iterative Improvement: Value 15810.1 Cost 768 PUs 768 Connection 10590 Missing 1 Shortfall 24084.9 Penalty 4452.1 MPM 0.592041

Run 317: Using Calculated Tinit = 204.435 Tcool = 0.99895
Run 317 Init: Value 197592 Cost 3977 PUs 3977 Connection 176944 Missing 3 Shortfall 89420.7 Penalty 16670.7 MPM 0.271497
Run 317 ThermalAnnealing: Value 15560.5 Cost 728 PUs 728 Connection 10380 Missing 1 Shortfall 24087.2 Penalty 4452.54 MPM 0.592041
Run 317 Iterative Improvement: Value 15560.5 Cost 728 PUs 728 Connection 10380 Missing 1 Shortfall 24087.2 Penalty 4452.54 MPM 0.592041

Run 319: Using Calculated Tinit = 204.67 Tcool = 0.999085
Run 319 Init: Value 200090 Cost 3901 PUs 3901 Connection 178451 Missing 3 Shortfall 94905.7 Penalty 17738 MPM 0.294952
Run 319 ThermalAnnealing: Value 15908.6 Cost 746 PUs 746 Connection 10710 Missing 1 Shortfall 24087.6 Penalty 4452.63 MPM 0.592041
Run 319 Iterative Improvement: Value 15908.6 Cost 746 PUs 746 Connection 10710 Missing 1 Shortfall 24087.6 Penalty 4452.63 MPM 0.592041

Run 322: Using Calculated Tinit = 204.67 Tcool = 0.998528
Run 322 Init: Value 201042 Cost 3907 PUs 3907 Connection 176802 Missing 3 Shortfall 108241 Penalty 20332.7 MPM 0.299636
Run 322 ThermalAnnealing: Value 16999.7 Cost 907 PUs 907 Connection 11640 Missing 1 Shortfall 24088 Penalty 4452.7 MPM 0.592041
Run 322 Iterative Improvement: Value 16999.7 Cost 907 PUs 907 Connection 11640 Missing 1 Shortfall 24088 Penalty 4452.7 MPM 0.592041
Run 315 is finished (out of 1000). 
Run 320: Using Calculated Tinit = 197.362 Tcool = 0.999049
Run 320 Init: Value 198149 Cost 3936 PUs 3936 Connection 178025 Missing 3 Shortfall 86478.3 Penalty 16188.3 MPM 0.34636
Run 320 ThermalAnnealing: Value 15744.3 Cost 739 PUs 739 Connection 10530 Missing 1 Shortfall 24202.3 Penalty 4475.32 MPM 0.592041
Run 320 Iterative Improvement: Value 15744.3 Cost 739 PUs 739 Connection 10530 Missing 1 Shortfall 24202.3 Penalty 4475.32 MPM 0.592041

Run 321: Using Calculated Tinit = 197.856 Tcool = 0.999044
Run 321 Init: Value 201691 Cost 3959 PUs 3959 Connection 178980 Missing 3 Shortfall 100249 Penalty 18751.5 MPM 0.272492
Run 321 ThermalAnnealing: Value 16990 Cost 857 PUs 857 Connection 11670 Missing 1 Shortfall 24140.1 Penalty 4463.02 MPM 0.592041
Run 321 Iterative Improvement: Value 16990 Cost 858 PUs 858 Connection 11670 Missing 1 Shortfall 24135 Penalty 4462.02 MPM 0.592041
Time passed so far is 30 secs 
Run 316 is finished (out of 1000). Time passed so far is 30 secs 
Run 318 is finished (out of 1000). Time passed so far is 30 secs 
Run 317 is finished (out of 1000). Time passed so far is 30 secs 
Run 319 is finished (out of 1000). Time passed so far is 30 secs 
Run 322 is finished (out of 1000). Time passed so far is 30 secs 
Run 320 is finished (out of 1000). Time passed so far is 30 secs 
Run 321 is finished (out of 1000). Time passed so far is 30 secs 

Run 323: Using Calculated Tinit = 197.602 Tcool = 0.998974
Run 323 Init: Value 199584 Cost 3902 PUs 3902 Connection 176433 Missing 3 Shortfall 102381 Penalty 19248.8 MPM 0.311973
Run 323 ThermalAnnealing: Value 16065.1 Cost 783 PUs 783 Connection 10830 Missing 1 Shortfall 24084.9 Penalty 4452.1 MPM 0.592041
Run 323 Iterative Improvement: Value 16065.1 Cost 783 PUs 783 Connection 10830 Missing 1 Shortfall 24084.9 Penalty 4452.1 MPM 0.592041

Run 324: Using Calculated Tinit = 199.653 Tcool = 0.998726
Run 324 Init: Value 198968 Cost 3898 PUs 3898 Connection 177018 Missing 3 Shortfall 95999.9 Penalty 18051.7 MPM 0.249581
Run 324 ThermalAnnealing: Value 15792.7 Cost 780 PUs 780 Connection 10560 Missing 1 Shortfall 24088 Penalty 4452.71 MPM 0.592041
Run 324 Iterative Improvement: Value 15792.7 Cost 780 PUs 780 Connection 10560 Missing 1 Shortfall 24088 Penalty 4452.71 MPM 0.592041

Run 325: Using Calculated Tinit = 204.634 Tcool = 0.99904
Run 325 Init: Value 199288 Cost 3883 PUs 3883 Connection 175999 Missing 3 Shortfall 103401 Penalty 19406.2 MPM 0.336102
Run 325 ThermalAnnealing: Value 16895.3 Cost 833 PUs 833 Connection 11610 Missing 1 Shortfall 24086.1 Penalty 4452.33 MPM 0.592041
Run 325 Iterative Improvement: Value 16895.3 Cost 833 PUs 833 Connection 11610 Missing 1 Shortfall 24086.1 Penalty 4452.33 MPM 0.592041

Run 326: Using Calculated Tinit = 203.787 Tcool = 0.998984
Run 326 Init: Value 200604 Cost 3900 PUs 3900 Connection 179139 Missing 3 Shortfall 94076.4 Penalty 17565.4 MPM 0.260864
Run 326 ThermalAnnealing: Value 16231.6 Cost 776 PUs 776 Connection 10980 Missing 1 Shortfall 24203.6 Penalty 4475.58 MPM 0.592041
Run 326 Iterative Improvement: Value 16231.6 Cost 777 PUs 777 Connection 10980 Missing 1 Shortfall 24198.5 Penalty 4474.57 MPM 0.592041

Run 327: Using Calculated Tinit = 202.606 Tcool = 0.998529
Run 327 Init: Value 200908 Cost 3897 PUs 3897 Connection 180008 Missing 3 Shortfall 91026.5 Penalty 17002.8 MPM 0.341739
Run 327 ThermalAnnealing: Value 17408 Cost 805 PUs 805 Connection 12150 Missing 1 Shortfall 24089.3 Penalty 4452.97 MPM 0.592041
Run 327 Iterative Improvement: Value 17408 Cost 805 PUs 805 Connection 12150 Missing 1 Shortfall 24089.3 Penalty 4452.97 MPM 0.592041
Run 323 is finished (out of 1000). Time passed so far is 31 secs 

Run 329: Using Calculated Tinit = 204.122 Tcool = 0.999045
Run 329 Init: Value 199730 Cost 3903 PUs 3903 Connection 179125 Missing 3 Shortfall 88993.4 Penalty 16702.5 MPM 0.328394
Run 329 ThermalAnnealing: Value 15877.6 Cost 745 PUs 745 Connection 10680 Missing 1 Shortfall 24087.2 Penalty 4452.56 MPM 0.592041
Run 329 Iterative Improvement: Value 15877.6 Cost 745 PUs 745 Connection 10680 Missing 1 Shortfall 24087.2 Penalty 4452.56 MPM 0.592041

Run 328: Using Calculated Tinit = 196.058 Tcool = 0.99902
Run 328 Init: Value 199335 Cost 3901 PUs 3901 Connection 177931 Missing 3 Shortfall 93092.1 Penalty 17502.8 MPM 0.302996
Run 328 ThermalAnnealing: Value 15403.1 Cost 721 PUs 721 Connection 10230 Missing 1 Shortfall 24084.9 Penalty 4452.1 MPM 0.592041
Run 328 Iterative Improvement: Value 15403.1 Cost 721 PUs 721 Connection 10230 Missing 1 Shortfall 24084.9 Penalty 4452.1 MPM 0.592041

Run 330: Using Calculated Tinit = 199.922 Tcool = 0.998973
Run 330 Init: Value 199539 Cost 3984 PUs 3984 Connection 177576 Missing 3 Shortfall 95895.2 Penalty 17979.3 MPM 0.263956
Run 330 ThermalAnnealing: Value 17112.1 Cost 810 PUs 810 Connection 11850 Missing 1 Shortfall 24085 Penalty 4452.11 MPM 0.592041
Run 330 Iterative Improvement: Value 17112.1 Cost 810 PUs 810 Connection 11850 Missing 1 Shortfall 24085 Penalty 4452.11 MPM 0.592041
Run 324 is finished (out of 1000). Time passed so far is 31 secs 
Run 325 is finished (out of 1000). Time passed so far is 31 secs 

Run 331: Using Calculated Tinit = 198.223 Tcool = 0.998961
Run 331 Init: Value 201124 Cost 3906 PUs 3906 Connection 176413 Missing 3 Shortfall 111001 Penalty 20805.3 MPM 0.241339
Run 331 ThermalAnnealing: Value 15803.1 Cost 761 PUs 761 Connection 10590 Missing 1 Shortfall 24084.9 Penalty 4452.1 MPM 0.592041
Run 331 Iterative Improvement: Value 15803.1 Cost 761 PUs 761 Connection 10590 Missing 1 Shortfall 24084.9 Penalty 4452.1 MPM 0.592041
Run 326 is finished (out of 1000). Time passed so far is 31 secs 
Run 327 is finished (out of 1000). Time passed so far is 31 secs 
Run 329 is finished (out of 1000). Time passed so far is 31 secs 
Run 328 is finished (out of 1000). Time passed so far is 31 secs 
Run 330 is finished (out of 1000). Time passed so far is 31 secs 
Run 331 is finished (out of 1000). Time passed so far is 31 secs 

Run 332: Using Calculated Tinit = 197.137 Tcool = 0.998987
Run 332 Init: Value 202655 Cost 3904 PUs 3904 Connection 178812 Missing 3 Shortfall 106228 Penalty 19938.8 MPM 0.320516
Run 332 ThermalAnnealing: Value 15932.8 Cost 740 PUs 740 Connection 10740 Missing 1 Shortfall 24088.3 Penalty 4452.77 MPM 0.592041
Run 332 Iterative Improvement: Value 15932.8 Cost 740 PUs 740 Connection 10740 Missing 1 Shortfall 24088.3 Penalty 4452.77 MPM 0.592041

Run 333: Using Calculated Tinit = 200.724 Tcool = 0.999115
Run 333 Init: Value 199759 Cost 3976 PUs 3976 Connection 177384 Missing 3 Shortfall 98072.9 Penalty 18399.4 MPM 0.268856
Run 333 ThermalAnnealing: Value 16335.1 Cost 903 PUs 903 Connection 10980 Missing 1 Shortfall 24084.9 Penalty 4452.1 MPM 0.592041
Run 333 Iterative Improvement: Value 16293.1 Cost 891 PUs 891 Connection 10950 Missing 1 Shortfall 24084.9 Penalty 4452.1 MPM 0.592041
Run 332 is finished (out of 1000). 
Run 334: Using Calculated Tinit = 199.349 Tcool = 0.998531
Run 334 Init: Value 201754 Cost 3912 PUs 3912 Connection 179223 Missing 3 Shortfall 99663.6 Penalty 18618.9 MPM 0.300058
Run 334 ThermalAnnealing: Value 16269.7 Cost 747 PUs 747 Connection 11070 Missing 1 Shortfall 24088.1 Penalty 4452.72 MPM 0.592041
Run 334 Iterative Improvement: Value 16269.7 Cost 747 PUs 747 Connection 11070 Missing 1 Shortfall 24088.1 Penalty 4452.72 MPM 0.592041

Run 335: Using Calculated Tinit = 204.647 Tcool = 0.998528
Run 335 Init: Value 201457 Cost 4000 PUs 4000 Connection 179483 Missing 3 Shortfall 95848.6 Penalty 17974.2 MPM 0.333906
Run 335 ThermalAnnealing: Value 16739.9 Cost 797 PUs 797 Connection 11490 Missing 1 Shortfall 24089 Penalty 4452.9 MPM 0.592041
Run 335 Iterative Improvement: Value 16739.9 Cost 797 PUs 797 Connection 11490 Missing 1 Shortfall 24089 Penalty 4452.9 MPM 0.592041

Run 337: Using Calculated Tinit = 197.207 Tcool = 0.998733
Run 337 Init: Value 202371 Cost 3981 PUs 3981 Connection 180389 Missing 3 Shortfall 96253.1 Penalty 18001 MPM 0.312344
Run 337 ThermalAnnealing: Value 16408.1 Cost 766 PUs 766 Connection 11190 Missing 1 Shortfall 24084.9 Penalty 4452.1 MPM 0.592041
Run 337 Iterative Improvement: Value 16408.1 Cost 766 PUs 766 Connection 11190 Missing 1 Shortfall 24084.9 Penalty 4452.1 MPM 0.592041

Run 336: Using Calculated Tinit = 197.271 Tcool = 0.999081
Run 336 Init: Value 199748 Cost 3903 PUs 3903 Connection 177759 Missing 3 Shortfall 96386.2 Penalty 18086.5 MPM 0.329323
Run 336 ThermalAnnealing: Value 16811.1 Cost 899 PUs 899 Connection 11460 Missing 1 Shortfall 24084.9 Penalty 4452.1 MPM 0.592041
Run 336 Iterative Improvement: Value 16778.6 Cost 896 PUs 896 Connection 11430 Missing 1 Shortfall 24087.2 Penalty 4452.55 MPM 0.592041

Run 338: Using Calculated Tinit = 193.97 Tcool = 0.998705
Run 338 Init: Value 200141 Cost 3943 PUs 3943 Connection 178923 Missing 3 Shortfall 92277.4 Penalty 17274.9 MPM 0.249215
Run 338 ThermalAnnealing: Value 16000.1 Cost 748 PUs 748 Connection 10800 Missing 1 Shortfall 24084.9 Penalty 4452.1 MPM 0.592041
Run 338 Iterative Improvement: Value 16000.1 Cost 748 PUs 748 Connection 10800 Missing 1 Shortfall 24084.9 Penalty 4452.1 MPM 0.592041
Time passed so far is 31 secs 
Run 333 is finished (out of 1000). Time passed so far is 32 secs 

Run 339: Using Calculated Tinit = 197.83 Tcool = 0.998961
Run 339 Init: Value 201371 Cost 3927 PUs 3927 Connection 176893 Missing 3 Shortfall 109254 Penalty 20550.6 MPM 0.232857
Run 339 ThermalAnnealing: Value 16219.5 Cost 727 PUs 727 Connection 11040 Missing 1 Shortfall 24086.8 Penalty 4452.46 MPM 0.592041
Run 339 Iterative Improvement: Value 16219.5 Cost 727 PUs 727 Connection 11040 Missing 1 Shortfall 24086.8 Penalty 4452.46 MPM 0.592041
Run 334 is finished (out of 1000). Time passed so far is 32 secs 
Run 335 is finished (out of 1000). Time passed so far is 32 secs 
Run 337 is finished (out of 1000). Time passed so far is 32 secs 
Run 336 is finished (out of 1000). Time passed so far is 32 secs 
Run 338 is finished (out of 1000). Time passed so far is 32 secs 
Run 339 is finished (out of 1000). Time passed so far is 32 secs 

Run 340: Using Calculated Tinit = 196.844 Tcool = 0.998962
Run 340 Init: Value 199117 Cost 3960 PUs 3960 Connection 177791 Missing 3 Shortfall 92815.3 Penalty 17366.2 MPM 0.356112
Run 340 ThermalAnnealing: Value 16501.2 Cost 829 PUs 829 Connection 11220 Missing 1 Shortfall 24085.4 Penalty 4452.19 MPM 0.592041
Run 340 Iterative Improvement: Value 16493.2 Cost 821 PUs 821 Connection 11220 Missing 1 Shortfall 24085.4 Penalty 4452.19 MPM 0.592041

Run 341: Using Calculated Tinit = 202.539 Tcool = 0.998985
Run 341 Init: Value 201576 Cost 3888 PUs 3888 Connection 179540 Missing 3 Shortfall 97002 Penalty 18147.7 MPM 0.285182
Run 341 ThermalAnnealing: Value 15914 Cost 721 PUs 721 Connection 10740 Missing 1 Shortfall 24089.4 Penalty 4452.99 MPM 0.592041
Run 341 Iterative Improvement: Value 15914 Cost 721 PUs 721 Connection 10740 Missing 1 Shortfall 24089.4 Penalty 4452.99 MPM 0.592041
Run 340 is finished (out of 1000). 
Run 342: Using Calculated Tinit = 198.157 Tcool = 0.99908
Run 342 Init: Value 195805 Cost 3960 PUs 3960 Connection 176396 Missing 3 Shortfall 82542.9 Penalty 15448.6 MPM 0.327061
Run 342 ThermalAnnealing: Value 15759.3 Cost 733 PUs 733 Connection 10560 Missing 1 Shortfall 24156.6 Penalty 4466.27 MPM 0.592041
Run 342 Iterative Improvement: Value 15759.3 Cost 733 PUs 733 Connection 10560 Missing 1 Shortfall 24156.6 Penalty 4466.27 MPM 0.592041

Run 343: Using Calculated Tinit = 199.653 Tcool = 0.99904
Run 343 Init: Value 205174 Cost 3894 PUs 3894 Connection 180050 Missing 3 Shortfall 112874 Penalty 21230.2 MPM 0.265196
Run 343 ThermalAnnealing: Value 16309.3 Cost 727 PUs 727 Connection 11130 Missing 1 Shortfall 24086.2 Penalty 4452.34 MPM 0.592041
Run 343 Iterative Improvement: Value 16309.3 Cost 727 PUs 727 Connection 11130 Missing 1 Shortfall 24086.2 Penalty 4452.34 MPM 0.592041

Run 344: Using Calculated Tinit = 202.606 Tcool = 0.9987
Run 344 Init: Value 200391 Cost 3902 PUs 3902 Connection 179310 Missing 3 Shortfall 91356.6 Penalty 17178.7 MPM 0.307502
Run 344 ThermalAnnealing: Value 16261.1 Cost 829 PUs 829 Connection 10980 Missing 1 Shortfall 24084.9 Penalty 4452.1 MPM 0.592041
Run 344 Iterative Improvement: Value 16261.1 Cost 829 PUs 829 Connection 10980 Missing 1 Shortfall 24084.9 Penalty 4452.1 MPM 0.592041

Run 345: Using Calculated Tinit = 197.057 Tcool = 0.998532
Run 345 Init: Value 198845 Cost 3940 PUs 3940 Connection 175450 Missing 3 Shortfall 103754 Penalty 19455.4 MPM 0.326449
Run 345 ThermalAnnealing: Value 15971.7 Cost 779 PUs 779 Connection 10740 Missing 1 Shortfall 24087.9 Penalty 4452.68 MPM 0.592041
Run 345 Iterative Improvement: Value 15971.7 Cost 779 PUs 779 Connection 10740 Missing 1 Shortfall 24087.9 Penalty 4452.68 MPM 0.592041

Run 347: Using Calculated Tinit = 201.854 Tcool = 0.998731
Run 347 Init: Value 199619 Cost 3950 PUs 3950 Connection 178247 Missing 3 Shortfall 92830.9 Penalty 17422.3 MPM 0.305475
Run 347 ThermalAnnealing: Value 16369.2 Cost 787 PUs 787 Connection 11130 Missing 1 Shortfall 24085.6 Penalty 4452.23 MPM 0.592041
Run 347 Iterative Improvement: Value 16369.2 Cost 787 PUs 787 Connection 11130 Missing 1 Shortfall 24085.6 Penalty 4452.23 MPM 0.592041
Time passed so far is 32 secs 

Run 346: Using Calculated Tinit = 194.959 Tcool = 0.999002
Run 346 Init: Value 200973 Cost 3985 PUs 3985 Connection 177796 Missing 3 Shortfall 102431 Penalty 19191.5 MPM 0.266313
Run 346 ThermalAnnealing: Value 15751.1 Cost 709 PUs 709 Connection 10590 Missing 1 Shortfall 24084.9 Penalty 4452.1 MPM 0.592041
Run 346 Iterative Improvement: Value 15751.1 Cost 709 PUs 709 Connection 10590 Missing 1 Shortfall 24084.9 Penalty 4452.1 MPM 0.592041
Run 341 is finished (out of 1000). Time passed so far is 33 secs 
Run 342 is finished (out of 1000). Time passed so far is 33 secs 
Run 343 is finished (out of 1000). Time passed so far is 33 secs 
Run 344 is finished (out of 1000). Time passed so far is 33 secs 
Run 345 is finished (out of 1000). Time passed so far is 33 secs 
Run 347 is finished (out of 1000). Time passed so far is 33 secs 
Run 346 is finished (out of 1000). Time passed so far is 33 secs 

Run 348: Using Calculated Tinit = 199.196 Tcool = 0.998531
Run 348 Init: Value 201019 Cost 3875 PUs 3875 Connection 176740 Missing 3 Shortfall 108612 Penalty 20404 MPM 0.349742
Run 348 ThermalAnnealing: Value 16835.1 Cost 743 PUs 743 Connection 11640 Missing 1 Shortfall 24084.9 Penalty 4452.1 MPM 0.592041
Run 348 Iterative Improvement: Value 16835.1 Cost 743 PUs 743 Connection 11640 Missing 1 Shortfall 24084.9 Penalty 4452.1 MPM 0.592041
Run 348 is finished (out of 1000). Time passed so far is 33 secs 

Run 349: Using Calculated Tinit = 198.773 Tcool = 0.998702
Run 349 Init: Value 201212 Cost 3967 PUs 3967 Connection 178183 Missing 3 Shortfall 101704 Penalty 19061.9 MPM 0.30421
Run 349 ThermalAnnealing: Value 16140.3 Cost 888 PUs 888 Connection 10800 Missing 1 Shortfall 24086.2 Penalty 4452.35 MPM 0.592041
Run 349 Iterative Improvement: Value 16140.3 Cost 888 PUs 888 Connection 10800 Missing 1 Shortfall 24086.2 Penalty 4452.35 MPM 0.592041

Run 350: Using Calculated Tinit = 202.539 Tcool = 0.99902
Run 350 Init: Value 201421 Cost 3882 PUs 3882 Connection 179407 Missing 3 Shortfall 96887.9 Penalty 18132.1 MPM 0.251601
Run 350 ThermalAnnealing: Value 15871.3 Cost 752 PUs 752 Connection 10650 Missing 1 Shortfall 24171.9 Penalty 4469.31 MPM 0.592041
Run 350 Iterative Improvement: Value 15871.3 Cost 752 PUs 752 Connection 10650 Missing 1 Shortfall 24171.9 Penalty 4469.31 MPM 0.592041

Run 351: Using Calculated Tinit = 204.645 Tcool = 0.99904
Run 351 Init: Value 199535 Cost 3912 PUs 3912 Connection 177759 Missing 3 Shortfall 95357 Penalty 17864 MPM 0.359112
Run 351 ThermalAnnealing: Value 15467.8 Cost 695 PUs 695 Connection 10320 Missing 1 Shortfall 24088.2 Penalty 4452.75 MPM 0.592041
Run 351 Iterative Improvement: Value 15467.8 Cost 695 PUs 695 Connection 10320 Missing 1 Shortfall 24088.2 Penalty 4452.75 MPM 0.592041

Run 352: Using Calculated Tinit = 202.458 Tcool = 0.998725
Run 352 Init: Value 201072 Cost 3937 PUs 3937 Connection 179021 Missing 3 Shortfall 96660.8 Penalty 18114.3 MPM 0.297815
Run 352 ThermalAnnealing: Value 17302.1 Cost 790 PUs 790 Connection 12060 Missing 1 Shortfall 24084.9 Penalty 4452.1 MPM 0.592041
Run 352 Iterative Improvement: Value 17302.1 Cost 790 PUs 790 Connection 12060 Missing 1 Shortfall 24084.9 Penalty 4452.1 MPM 0.592041

Run 354: Using Calculated Tinit = 204.67 Tcool = 0.998699
Run 354 Init: Value 200456 Cost 3980 PUs 3980 Connection 178779 Missing 3 Shortfall 93957 Penalty 17697 MPM 0.293852
Run 354 ThermalAnnealing: Value 17372.1 Cost 860 PUs 860 Connection 12060 Missing 1 Shortfall 24084.9 Penalty 4452.1 MPM 0.592041
Run 354 Iterative Improvement: Value 17372.1 Cost 860 PUs 860 Connection 12060 Missing 1 Shortfall 24084.9 Penalty 4452.1 MPM 0.592041
Run 349 is finished (out of 1000). 
Run 355: Using Calculated Tinit = 200.112 Tcool = 0.998732
Run 355 Init: Value 199719 Cost 3869 PUs 3869 Connection 178127 Missing 3 Shortfall 94404 Penalty 17723.2 MPM 0.384304
Run 355 ThermalAnnealing: Value 15762.4 Cost 750 PUs 750 Connection 10560 Missing 1 Shortfall 24086.3 Penalty 4452.37 MPM 0.592041
Run 355 Iterative Improvement: Value 15762.4 Cost 750 PUs 750 Connection 10560 Missing 1 Shortfall 24086.3 Penalty 4452.37 MPM 0.592041

Run 353: Using Calculated Tinit = 198.71 Tcool = 0.99904
Run 353 Init: Value 197738 Cost 3962 PUs 3962 Connection 177428 Missing 3 Shortfall 87654.3 Penalty 16347.9 MPM 0.267163
Run 353 ThermalAnnealing: Value 16276.1 Cost 814 PUs 814 Connection 11010 Missing 1 Shortfall 24084.9 Penalty 4452.1 MPM 0.592041
Run 353 Iterative Improvement: Value 16276.1 Cost 814 PUs 814 Connection 11010 Missing 1 Shortfall 24084.9 Penalty 4452.1 MPM 0.592041

Run 356: Using Calculated Tinit = 200.099 Tcool = 0.998986
Run 356 Init: Value 202699 Cost 3834 PUs 3834 Connection 179898 Missing 3 Shortfall 100719 Penalty 18966.9 MPM 0.315321
Run 356 ThermalAnnealing: Value 16563.7 Cost 741 PUs 741 Connection 11370 Missing 1 Shortfall 24087.8 Penalty 4452.67 MPM 0.592041
Run 356 Iterative Improvement: Value 16563.7 Cost 741 PUs 741 Connection 11370 Missing 1 Shortfall 24087.8 Penalty 4452.67 MPM 0.592041
Time passed so far is 33 secs 
Run 350 is finished (out of 1000). Time passed so far is 33 secs 
Run 351 is finished (out of 1000). Time passed so far is 33 secs 
Run 352 is finished (out of 1000). Time passed so far is 33 secs 
Run 354 is finished (out of 1000). Time passed so far is 33 secs 
Run 355 is finished (out of 1000). Time passed so far is 33 secs 
Run 353 is finished (out of 1000). Time passed so far is 33 secs 
Run 356 is finished (out of 1000). Time passed so far is 34 secs 

Run 357: Using Calculated Tinit = 197.701 Tcool = 0.999089
Run 357 Init: Value 200811 Cost 3918 PUs 3918 Connection 177375 Missing 3 Shortfall 103922 Penalty 19517.5 MPM 0.300835
Run 357 ThermalAnnealing: Value 16329.2 Cost 867 PUs 867 Connection 11010 Missing 1 Shortfall 24085.4 Penalty 4452.19 MPM 0.592041
Run 357 Iterative Improvement: Value 16329.2 Cost 867 PUs 867 Connection 11010 Missing 1 Shortfall 24085.4 Penalty 4452.19 MPM 0.592041

Run 359: Using Calculated Tinit = 197.856 Tcool = 0.998727
Run 359 Init: Value 202844 Cost 3882 PUs 3882 Connection 180143 Missing 3 Shortfall 100359 Penalty 18819.3 MPM 0.241393
Run 359 ThermalAnnealing: Value 18003.1 Cost 1007 PUs 1007 Connection 12544 Missing 1 Shortfall 24084.9 Penalty 4452.1 MPM 0.592041
Run 359 Iterative Improvement: Value 18003.1 Cost 1007 PUs 1007 Connection 12544 Missing 1 Shortfall 24084.9 Penalty 4452.1 MPM 0.592041

Run 360: Using Calculated Tinit = 204.645 Tcool = 0.99897
Run 360 Init: Value 199463 Cost 3902 PUs 3902 Connection 176365 Missing 3 Shortfall 102253 Penalty 19196.1 MPM 0.297001
Run 360 ThermalAnnealing: Value 15737.9 Cost 755 PUs 755 Connection 10530 Missing 1 Shortfall 24088.8 Penalty 4452.86 MPM 0.592041
Run 360 Iterative Improvement: Value 15737.9 Cost 755 PUs 755 Connection 10530 Missing 1 Shortfall 24088.8 Penalty 4452.86 MPM 0.592041

Run 361: Using Calculated Tinit = 192.284 Tcool = 0.998705
Run 361 Init: Value 198971 Cost 3932 PUs 3932 Connection 176027 Missing 3 Shortfall 101464 Penalty 19011.8 MPM 0.243572
Run 361 ThermalAnnealing: Value 16162.2 Cost 880 PUs 880 Connection 10830 Missing 1 Shortfall 24085.7 Penalty 4452.25 MPM 0.592041
Run 361 Iterative Improvement: Value 16162.2 Cost 880 PUs 880 Connection 10830 Missing 1 Shortfall 24085.7 Penalty 4452.25 MPM 0.592041

Run 358: Using Calculated Tinit = 200.843 Tcool = 0.998952
Run 358 Init: Value 200882 Cost 3912 PUs 3912 Connection 178920 Missing 3 Shortfall 96427.5 Penalty 18050.5 MPM 0.323451
Run 358 ThermalAnnealing: Value 17174.8 Cost 872 PUs 872 Connection 11850 Missing 1 Shortfall 24088.2 Penalty 4452.75 MPM 0.592041
Run 358 Iterative Improvement: Value 17174.8 Cost 872 PUs 872 Connection 11850 Missing 1 Shortfall 24088.2 Penalty 4452.75 MPM 0.592041

Run 362: Using Calculated Tinit = 197.271 Tcool = 0.998532
Run 362 Init: Value 201126 Cost 3910 PUs 3910 Connection 176996 Missing 3 Shortfall 107918 Penalty 20219.8 MPM 0.250585
Run 362 ThermalAnnealing: Value 16938.9 Cost 846 PUs 846 Connection 11640 Missing 1 Shortfall 24088.9 Penalty 4452.89 MPM 0.592041
Run 362 Iterative Improvement: Value 16938.9 Cost 846 PUs 846 Connection 11640 Missing 1 Shortfall 24088.9 Penalty 4452.89 MPM 0.592041

Run 363: Using Calculated Tinit = 197.219 Tcool = 0.998733
Run 363 Init: Value 200596 Cost 3979 PUs 3979 Connection 178274 Missing 3 Shortfall 97849.6 Penalty 18342.5 MPM 0.301005
Run 363 ThermalAnnealing: Value 16555.9 Cost 746 PUs 746 Connection 11340 Missing 1 Shortfall 24175 Penalty 4469.92 MPM 0.592041
Run 363 Iterative Improvement: Value 16555.9 Cost 746 PUs 746 Connection 11340 Missing 1 Shortfall 24175 Penalty 4469.92 MPM 0.592041

Run 364: Using Calculated Tinit = 199.922 Tcool = 0.999022
Run 364 Init: Value 199556 Cost 3997 PUs 3997 Connection 178091 Missing 3 Shortfall 93131.7 Penalty 17468.1 MPM 0.280375
Run 364 ThermalAnnealing: Value 16583.5 Cost 881 PUs 881 Connection 11250 Missing 1 Shortfall 24086.9 Penalty 4452.48 MPM 0.592041
Run 364 Iterative Improvement: Value 16583.5 Cost 881 PUs 881 Connection 11250 Missing 1 Shortfall 24086.9 Penalty 4452.48 MPM 0.592041
Run 357 is finished (out of 1000). Time passed so far is 34 secs 
Run 359 is finished (out of 1000). Time passed so far is 34 secs 
Run 360 is finished (out of 1000). Time passed so far is 34 secs 
Run 361 is finished (out of 1000). Time passed so far is 34 secs 
Run 358 is finished (out of 1000). Time passed so far is 34 secs 
Run 362 is finished (out of 1000). Time passed so far is 34 secs 
Run 363 is finished (out of 1000). Time passed so far is 34 secs 
Run 364 is finished (out of 1000). Time passed so far is 34 secs 

Run 365: Using Calculated Tinit = 186.23 Tcool = 0.99898
Run 365 Init: Value 201451 Cost 3953 PUs 3953 Connection 181762 Missing 3 Shortfall 84056.1 Penalty 15735.8 MPM 0.303043
Run 365 ThermalAnnealing: Value 17311 Cost 798 PUs 798 Connection 12060 Missing 1 Shortfall 24089.2 Penalty 4452.95 MPM 0.592041
Run 365 Iterative Improvement: Value 17311 Cost 798 PUs 798 Connection 12060 Missing 1 Shortfall 24089.2 Penalty 4452.95 MPM 0.592041

Run 367: Using Calculated Tinit = 190.094 Tcool = 0.998707
Run 367 Init: Value 201618 Cost 3973 PUs 3973 Connection 178811 Missing 3 Shortfall 100362 Penalty 18833.9 MPM 0.318698
Run 367 ThermalAnnealing: Value 17322.1 Cost 840 PUs 840 Connection 12030 Missing 1 Shortfall 24084.9 Penalty 4452.1 MPM 0.592041
Run 367 Iterative Improvement: Value 17322.1 Cost 840 PUs 840 Connection 12030 Missing 1 Shortfall 24084.9 Penalty 4452.1 MPM 0.592041

Run 366: Using Calculated Tinit = 199.47 Tcool = 0.998732
Run 366 Init: Value 198514 Cost 3922 PUs 3922 Connection 178327 Missing 3 Shortfall 87160.9 Penalty 16264.7 MPM 0.304186
Run 366 ThermalAnnealing: Value 16488.2 Cost 744 PUs 744 Connection 11280 Missing 1 Shortfall 24146.2 Penalty 4464.23 MPM 0.592041
Run 366 Iterative Improvement: Value 16488.2 Cost 744 PUs 744 Connection 11280 Missing 1 Shortfall 24146.2 Penalty 4464.23 MPM 0.592041

Run 369: Using Calculated Tinit = 196.452 Tcool = 0.999001
Run 369 Init: Value 201740 Cost 3895 PUs 3895 Connection 178095 Missing 3 Shortfall 105436 Penalty 19750.1 MPM 0.304642
Run 369 ThermalAnnealing: Value 15812.5 Cost 770 PUs 770 Connection 10590 Missing 1 Shortfall 24087.1 Penalty 4452.54 MPM 0.592041
Run 369 Iterative Improvement: Value 15812.5 Cost 770 PUs 770 Connection 10590 Missing 1 Shortfall 24087.1 Penalty 4452.54 MPM 0.592041

Run 368: Using Calculated Tinit = 204.67 Tcool = 0.998997
Run 368 Init: Value 198854 Cost 3934 PUs 3934 Connection 177719 Missing 3 Shortfall 91820.2 Penalty 17200.5 MPM 0.270574
Run 368 ThermalAnnealing: Value 16787.1 Cost 785 PUs 785 Connection 11550 Missing 1 Shortfall 24084.9 Penalty 4452.1 MPM 0.592041
Run 368 Iterative Improvement: Value 16787.1 Cost 785 PUs 785 Connection 11550 Missing 1 Shortfall 24084.9 Penalty 4452.1 MPM 0.592041

Run 372: Using Calculated Tinit = 181.439 Tcool = 0.99854
Run 372 Init: Value 200906 Cost 3995 PUs 3995 Connection 178793 Missing 3 Shortfall 96784.1 Penalty 18118.3 MPM 0.313561
Run 372 ThermalAnnealing: Value 16084.5 Cost 742 PUs 742 Connection 10890 Missing 1 Shortfall 24087.2 Penalty 4452.54 MPM 0.592041
Run 372 Iterative Improvement: Value 16084.5 Cost 742 PUs 742 Connection 10890 Missing 1 Shortfall 24087.2 Penalty 4452.54 MPM 0.592041
Run 365 is finished (out of 1000). 
Run 371: Using Calculated Tinit = 202.753 Tcool = 0.998959
Run 371 Init: Value 199468 Cost 3936 PUs 3936 Connection 178881 Missing 3 Shortfall 88923.6 Penalty 16651 MPM 0.351294
Run 371 ThermalAnnealing: Value 17164.6 Cost 922 PUs 922 Connection 11790 Missing 1 Shortfall 24087.5 Penalty 4452.61 MPM 0.592041
Run 371 Iterative Improvement: Value 17061.6 Cost 909 PUs 909 Connection 11700 Missing 1 Shortfall 24087.5 Penalty 4452.61 MPM 0.592041

Run 370: Using Calculated Tinit = 197.17 Tcool = 0.998962
Run 370 Init: Value 199097 Cost 3911 PUs 3911 Connection 178448 Missing 3 Shortfall 89458.9 Penalty 16738.4 MPM 0.29418
Run 370 ThermalAnnealing: Value 15716.1 Cost 824 PUs 824 Connection 10440 Missing 1 Shortfall 24084.9 Penalty 4452.1 MPM 0.592041
Run 370 Iterative Improvement: Value 15716.1 Cost 824 PUs 824 Connection 10440 Missing 1 Shortfall 24084.9 Penalty 4452.1 MPM 0.592041
Time passed so far is 35 secs 
Run 367 is finished (out of 1000). Time passed so far is 35 secs 
Run 366 is finished (out of 1000). Time passed so far is 35 secs 
Run 369 is finished (out of 1000). Time passed so far is 35 secs 
Run 368 is finished (out of 1000). Time passed so far is 35 secs 
Run 372 is finished (out of 1000). Time passed so far is 35 secs 
Run 371 is finished (out of 1000). Time passed so far is 35 secs 
Run 370 is finished (out of 1000). Time passed so far is 35 secs 

Run 374: Using Calculated Tinit = 204.272 Tcool = 0.998724
Run 374 Init: Value 197607 Cost 3928 PUs 3928 Connection 177618 Missing 3 Shortfall 85719.8 Penalty 16061.1 MPM 0.316128
Run 374 ThermalAnnealing: Value 15646.9 Cost 694 PUs 694 Connection 10500 Missing 1 Shortfall 24089.2 Penalty 4452.94 MPM 0.592041
Run 374 Iterative Improvement: Value 15646.9 Cost 694 PUs 694 Connection 10500 Missing 1 Shortfall 24089.2 Penalty 4452.94 MPM 0.592041

Run 377: Using Calculated Tinit = 198.254 Tcool = 0.998727
Run 377 Init: Value 200246 Cost 3952 PUs 3952 Connection 177646 Missing 3 Shortfall 99545.8 Penalty 18648.4 MPM 0.270768
Run 377 ThermalAnnealing: Value 15709.8 Cost 757 PUs 757 Connection 10500 Missing 1 Shortfall 24088.3 Penalty 4452.77 MPM 0.592041
Run 377 Iterative Improvement: Value 15709.8 Cost 757 PUs 757 Connection 10500 Missing 1 Shortfall 24088.3 Penalty 4452.77 MPM 0.592041

Run 375: Using Calculated Tinit = 201.397 Tcool = 0.99853
Run 375 Init: Value 198231 Cost 3857 PUs 3857 Connection 177545 Missing 3 Shortfall 89767.8 Penalty 16829.4 MPM 0.319683
Run 375 ThermalAnnealing: Value 16705.2 Cost 883 PUs 883 Connection 11370 Missing 1 Shortfall 24085.6 Penalty 4452.23 MPM 0.592041
Run 375 Iterative Improvement: Value 16705.2 Cost 883 PUs 883 Connection 11370 Missing 1 Shortfall 24085.6 Penalty 4452.23 MPM 0.592041

Run 373: Using Calculated Tinit = 195.213 Tcool = 0.999024
Run 373 Init: Value 199130 Cost 3970 PUs 3970 Connection 177148 Missing 3 Shortfall 96224.6 Penalty 18012.2 MPM 0.29035
Run 373 ThermalAnnealing: Value 15818.9 Cost 686 PUs 686 Connection 10680 Missing 1 Shortfall 24088.9 Penalty 4452.89 MPM 0.592041
Run 373 Iterative Improvement: Value 15818.9 Cost 686 PUs 686 Connection 10680 Missing 1 Shortfall 24088.9 Penalty 4452.89 MPM 0.592041

Run 376: Using Calculated Tinit = 199.399 Tcool = 0.999029
Run 376 Init: Value 200424 Cost 3922 PUs 3922 Connection 176624 Missing 3 Shortfall 105723 Penalty 19878 MPM 0.203227
Run 376 ThermalAnnealing: Value 16554.1 Cost 852 PUs 852 Connection 11250 Missing 1 Shortfall 24084.9 Penalty 4452.1 MPM 0.592041
Run 376 Iterative Improvement: Value 16554.1 Cost 852 PUs 852 Connection 11250 Missing 1 Shortfall 24084.9 Penalty 4452.1 MPM 0.592041

Run 379: Using Calculated Tinit = 204.67 Tcool = 0.998528
Run 379 Init: Value 199168 Cost 3902 PUs 3902 Connection 176416 Missing 3 Shortfall 100486 Penalty 18850.4 MPM 0.322077
Run 379 ThermalAnnealing: Value 17016.2 Cost 864 PUs 864 Connection 11700 Missing 1 Shortfall 24085.4 Penalty 4452.19 MPM 0.592041
Run 379 Iterative Improvement: Value 17016.2 Cost 864 PUs 864 Connection 11700 Missing 1 Shortfall 24085.4 Penalty 4452.19 MPM 0.592041

Run 378: Using Calculated Tinit = 195.334 Tcool = 0.998704
Run 378 Init: Value 199141 Cost 3956 PUs 3956 Connection 177186 Missing 3 Shortfall 96461.7 Penalty 17999 MPM 0.264223
Run 378 ThermalAnnealing: Value 16986.8 Cost 894 PUs 894 Connection 11640 Missing 1 Shortfall 24088.6 Penalty 4452.82 MPM 0.592041
Run 378 Iterative Improvement: Value 16986.8 Cost 894 PUs 894 Connection 11640 Missing 1 Shortfall 24088.6 Penalty 4452.82 MPM 0.592041

Run 380: Using Calculated Tinit = 184.341 Tcool = 0.99871
Run 380 Init: Value 201563 Cost 4009 PUs 4009 Connection 178507 Missing 3 Shortfall 101655 Penalty 19047.1 MPM 0.31274
Run 380 ThermalAnnealing: Value 16471.4 Cost 769 PUs 769 Connection 11250 Missing 1 Shortfall 24086.2 Penalty 4452.36 MPM 0.592041
Run 380 Iterative Improvement: Value 16471.4 Cost 769 PUs 769 Connection 11250 Missing 1 Shortfall 24086.2 Penalty 4452.36 MPM 0.592041
Run 374 is finished (out of 1000). Time passed so far is 36 secs 
Run 377 is finished (out of 1000). Time passed so far is 36 secs 
Run 375 is finished (out of 1000). Time passed so far is 36 secs 
Run 373 is finished (out of 1000). Time passed so far is 36 secs 
Run 376 is finished (out of 1000). Time passed so far is 36 secs 
Run 379 is finished (out of 1000). Time passed so far is 36 secs 
Run 378 is finished (out of 1000). Time passed so far is 36 secs 
Run 380 is finished (out of 1000). Time passed so far is 36 secs 

Run 382: Using Calculated Tinit = 174.67 Tcool = 0.998715
Run 382 Init: Value 199089 Cost 3934 PUs 3934 Connection 176495 Missing 3 Shortfall 99924.6 Penalty 18659.6 MPM 0.295332
Run 382 ThermalAnnealing: Value 15417.5 Cost 737 PUs 737 Connection 10200 Missing 1 Shortfall 24228.4 Penalty 4480.49 MPM 0.592041
Run 382 Iterative Improvement: Value 15417.5 Cost 737 PUs 737 Connection 10200 Missing 1 Shortfall 24228.4 Penalty 4480.49 MPM 0.592041

Run 381: Using Calculated Tinit = 194.794 Tcool = 0.998975
Run 381 Init: Value 201914 Cost 3966 PUs 3966 Connection 178474 Missing 3 Shortfall 103734 Penalty 19473.5 MPM 0.299383
Run 381 ThermalAnnealing: Value 16804.1 Cost 862 PUs 862 Connection 11490 Missing 1 Shortfall 24084.9 Penalty 4452.1 MPM 0.592041
Run 381 Iterative Improvement: Value 16802.1 Cost 860 PUs 860 Connection 11490 Missing 1 Shortfall 24084.9 Penalty 4452.1 MPM 0.592041

Run 383: Using Calculated Tinit = 201.887 Tcool = 0.998998
Run 383 Init: Value 199783 Cost 3950 PUs 3950 Connection 176630 Missing 3 Shortfall 102175 Penalty 19202.9 MPM 0.315894
Run 383 ThermalAnnealing: Value 15944.3 Cost 752 PUs 752 Connection 10740 Missing 1 Shortfall 24085.9 Penalty 4452.29 MPM 0.592041
Run 383 Iterative Improvement: Value 15944.3 Cost 752 PUs 752 Connection 10740 Missing 1 Shortfall 24085.9 Penalty 4452.29 MPM 0.592041

Run 384: Using Calculated Tinit = 193.043 Tcool = 0.998964
Run 384 Init: Value 201350 Cost 3915 PUs 3915 Connection 178251 Missing 3 Shortfall 101926 Penalty 19184.5 MPM 0.344001
Run 384 ThermalAnnealing: Value 15597.5 Cost 705 PUs 705 Connection 10440 Missing 1 Shortfall 24086.9 Penalty 4452.49 MPM 0.592041
Run 384 Iterative Improvement: Value 15596.5 Cost 704 PUs 704 Connection 10440 Missing 1 Shortfall 24086.9 Penalty 4452.49 MPM 0.592041

Run 385: Using Calculated Tinit = 204.329 Tcool = 0.99904
Run 385 Init: Value 199054 Cost 3943 PUs 3943 Connection 178238 Missing 3 Shortfall 89909.2 Penalty 16873.1 MPM 0.306048
Run 385 ThermalAnnealing: Value 15753.4 Cost 771 PUs 771 Connection 10530 Missing 1 Shortfall 24086.2 Penalty 4452.36 MPM 0.592041
Run 385 Iterative Improvement: Value 15753.4 Cost 771 PUs 771 Connection 10530 Missing 1 Shortfall 24086.2 Penalty 4452.36 MPM 0.592041
Run 382 is finished (out of 1000). 
Run 386: Using Calculated Tinit = 197.057 Tcool = 0.999081
Run 386 Init: Value 199582 Cost 3909 PUs 3909 Connection 177998 Missing 3 Shortfall 94263.7 Penalty 17674.7 MPM 0.259499
Run 386 ThermalAnnealing: Value 16471.9 Cost 799 PUs 799 Connection 11220 Missing 1 Shortfall 24089.2 Penalty 4452.94 MPM 0.592041
Run 386 Iterative Improvement: Value 16471.9 Cost 799 PUs 799 Connection 11220 Missing 1 Shortfall 24089.2 Penalty 4452.94 MPM 0.592041

Run 387: Using Calculated Tinit = 204.645 Tcool = 0.999019
Run 387 Init: Value 200770 Cost 3916 PUs 3916 Connection 177240 Missing 3 Shortfall 104390 Penalty 19614.4 MPM 0.288166
Run 387 ThermalAnnealing: Value 15978.1 Cost 786 PUs 786 Connection 10740 Missing 1 Shortfall 24084.9 Penalty 4452.1 MPM 0.592041
Run 387 Iterative Improvement: Value 15978.1 Cost 786 PUs 786 Connection 10740 Missing 1 Shortfall 24084.9 Penalty 4452.1 MPM 0.592041

Run 388: Using Calculated Tinit = 201.169 Tcool = 0.999093
Run 388 Init: Value 199477 Cost 3986 PUs 3986 Connection 176794 Missing 3 Shortfall 99790.9 Penalty 18696.9 MPM 0.277592
Run 388 ThermalAnnealing: Value 16681.1 Cost 799 PUs 799 Connection 11430 Missing 1 Shortfall 24084.9 Penalty 4452.1 MPM 0.592041
Run 388 Iterative Improvement: Value 16681.1 Cost 799 PUs 799 Connection 11430 Missing 1 Shortfall 24084.9 Penalty 4452.1 MPM 0.592041
Time passed so far is 37 secs 
Run 381 is finished (out of 1000). Time passed so far is 37 secs 
Run 383 is finished (out of 1000). Time passed so far is 37 secs 
Run 384 is finished (out of 1000). Time passed so far is 37 secs 
Run 385 is finished (out of 1000). Time passed so far is 37 secs 
Run 386 is finished (out of 1000). Time passed so far is 37 secs 
Run 387 is finished (out of 1000). Time passed so far is 37 secs 
Run 388 is finished (out of 1000). Time passed so far is 37 secs 

Run 389: Using Calculated Tinit = 202.593 Tcool = 0.998725
Run 389 Init: Value 198994 Cost 3976 PUs 3976 Connection 178418 Missing 3 Shortfall 88442.2 Penalty 16599.7 MPM 0.320997
Run 389 ThermalAnnealing: Value 16266.4 Cost 744 PUs 744 Connection 11070 Missing 1 Shortfall 24086.4 Penalty 4452.38 MPM 0.592041
Run 389 Iterative Improvement: Value 16266.4 Cost 744 PUs 744 Connection 11070 Missing 1 Shortfall 24086.4 Penalty 4452.38 MPM 0.592041

Run 390: Using Calculated Tinit = 193.049 Tcool = 0.998705
Run 390 Init: Value 200162 Cost 3918 PUs 3918 Connection 179245 Missing 3 Shortfall 90401.6 Penalty 16998.9 MPM 0.295302
Run 390 ThermalAnnealing: Value 16516.8 Cost 784 PUs 784 Connection 11280 Missing 1 Shortfall 24088.3 Penalty 4452.76 MPM 0.592041
Run 390 Iterative Improvement: Value 16516.8 Cost 784 PUs 784 Connection 11280 Missing 1 Shortfall 24088.3 Penalty 4452.76 MPM 0.592041

Run 391: Using Calculated Tinit = 200.083 Tcool = 0.998987
Run 391 Init: Value 202058 Cost 3905 PUs 3905 Connection 179425 Missing 3 Shortfall 100016 Penalty 18728.2 MPM 0.32864
Run 391 ThermalAnnealing: Value 15845.7 Cost 713 PUs 713 Connection 10680 Missing 1 Shortfall 24088.1 Penalty 4452.73 MPM 0.592041
Run 391 Iterative Improvement: Value 15845.7 Cost 713 PUs 713 Connection 10680 Missing 1 Shortfall 24088.1 Penalty 4452.73 MPM 0.592041

Run 392: Using Calculated Tinit = 204.67 Tcool = 0.998958
Run 392 Init: Value 200561 Cost 3887 PUs 3887 Connection 179218 Missing 3 Shortfall 93008.4 Penalty 17455.7 MPM 0.281815
Run 392 ThermalAnnealing: Value 16856.8 Cost 884 PUs 884 Connection 11520 Missing 1 Shortfall 24088.7 Penalty 4452.84 MPM 0.592041
Run 392 Iterative Improvement: Value 16856.8 Cost 884 PUs 884 Connection 11520 Missing 1 Shortfall 24088.7 Penalty 4452.84 MPM 0.592041
Run 389 is finished (out of 1000). Time passed so far is 37 secs 

Run 395: Using Calculated Tinit = 202.717 Tcool = 0.998985
Run 395 Init: Value 201858 Cost 4035 PUs 4035 Connection 180475 Missing 3 Shortfall 92750.8 Penalty 17347.9 MPM 0.315362
Run 395 ThermalAnnealing: Value 16220.7 Cost 728 PUs 728 Connection 11040 Missing 1 Shortfall 24088.2 Penalty 4452.75 MPM 0.592041
Run 395 Iterative Improvement: Value 16220.7 Cost 728 PUs 728 Connection 11040 Missing 1 Shortfall 24088.2 Penalty 4452.75 MPM 0.592041

Run 396: Using Calculated Tinit = 197.057 Tcool = 0.999081
Run 396 Init: Value 200992 Cost 3910 PUs 3910 Connection 178864 Missing 3 Shortfall 97196.7 Penalty 18218.1 MPM 0.3074
Run 396 ThermalAnnealing: Value 16240.1 Cost 868 PUs 868 Connection 10920 Missing 1 Shortfall 24084.9 Penalty 4452.1 MPM 0.592041
Run 396 Iterative Improvement: Value 16240.1 Cost 868 PUs 868 Connection 10920 Missing 1 Shortfall 24084.9 Penalty 4452.1 MPM 0.592041

Run 393: Using Calculated Tinit = 204.576 Tcool = 0.998985
Run 393 Init: Value 197635 Cost 3901 PUs 3901 Connection 176543 Missing 3 Shortfall 91580.2 Penalty 17191.2 MPM 0.365288
Run 393 ThermalAnnealing: Value 16034.2 Cost 782 PUs 782 Connection 10800 Missing 1 Shortfall 24085.5 Penalty 4452.21 MPM 0.592041
Run 393 Iterative Improvement: Value 16034.2 Cost 782 PUs 782 Connection 10800 Missing 1 Shortfall 24085.5 Penalty 4452.21 MPM 0.592041

Run 394: Using Calculated Tinit = 196.546 Tcool = 0.998962
Run 394 Init: Value 200657 Cost 3859 PUs 3859 Connection 178085 Missing 3 Shortfall 99885.7 Penalty 18713.2 MPM 0.267312
Run 394 ThermalAnnealing: Value 15733.1 Cost 751 PUs 751 Connection 10530 Missing 1 Shortfall 24084.9 Penalty 4452.1 MPM 0.592041
Run 394 Iterative Improvement: Value 15733.1 Cost 751 PUs 751 Connection 10530 Missing 1 Shortfall 24084.9 Penalty 4452.1 MPM 0.592041
Run 390 is finished (out of 1000). Time passed so far is 38 secs 
Run 391 is finished (out of 1000). Time passed so far is 38 secs 

Run 397: Using Calculated Tinit = 202.701 Tcool = 0.998731
Run 397 Init: Value 199990 Cost 4009 PUs 4009 Connection 179657 Missing 3 Shortfall 87254.8 Penalty 16323.7 MPM 0.35125
Run 397 ThermalAnnealing: Value 15596.7 Cost 734 PUs 734 Connection 10410 Missing 1 Shortfall 24088.1 Penalty 4452.73 MPM 0.592041
Run 397 Iterative Improvement: Value 15596.7 Cost 734 PUs 734 Connection 10410 Missing 1 Shortfall 24088.1 Penalty 4452.73 MPM 0.592041
Run 392 is finished (out of 1000). Time passed so far is 38 secs 
Run 395 is finished (out of 1000). Time passed so far is 38 secs 
Run 396 is finished (out of 1000). Time passed so far is 38 secs 
Run 393 is finished (out of 1000). Time passed so far is 38 secs 
Run 394 is finished (out of 1000). Time passed so far is 38 secs 
Run 397 is finished (out of 1000). Time passed so far is 38 secs 

Run 398: Using Calculated Tinit = 192.031 Tcool = 0.99899
Run 398 Init: Value 198672 Cost 3927 PUs 3927 Connection 177665 Missing 3 Shortfall 91394.2 Penalty 17079.8 MPM 0.325751
Run 398 ThermalAnnealing: Value 15871.2 Cost 769 PUs 769 Connection 10650 Missing 1 Shortfall 24085.4 Penalty 4452.2 MPM 0.592041
Run 398 Iterative Improvement: Value 15871.2 Cost 769 PUs 769 Connection 10650 Missing 1 Shortfall 24085.4 Penalty 4452.2 MPM 0.592041

Run 399: Using Calculated Tinit = 193.93 Tcool = 0.998735
Run 399 Init: Value 201530 Cost 3962 PUs 3962 Connection 178793 Missing 3 Shortfall 100106 Penalty 18775.4 MPM 0.311618
Run 399 ThermalAnnealing: Value 16025 Cost 862 PUs 862 Connection 10710 Missing 1 Shortfall 24089.7 Penalty 4453.03 MPM 0.592041
Run 399 Iterative Improvement: Value 16025 Cost 862 PUs 862 Connection 10710 Missing 1 Shortfall 24089.7 Penalty 4453.03 MPM 0.592041
Run 398 is finished (out of 1000). 
Run 400: Using Calculated Tinit = 204.67 Tcool = 0.998985
Run 400 Init: Value 199427 Cost 3903 PUs 3903 Connection 178486 Missing 3 Shortfall 91086 Penalty 17038 MPM 0.268104
Run 400 ThermalAnnealing: Value 16637.6 Cost 755 PUs 755 Connection 11430 Missing 1 Shortfall 24087.7 Penalty 4452.62 MPM 0.592041
Run 400 Iterative Improvement: Value 16637.6 Cost 755 PUs 755 Connection 11430 Missing 1 Shortfall 24087.7 Penalty 4452.62 MPM 0.592041

Run 401: Using Calculated Tinit = 197.057 Tcool = 0.998703
Run 401 Init: Value 200553 Cost 3861 PUs 3861 Connection 178185 Missing 3 Shortfall 98745.6 Penalty 18507.4 MPM 0.265749
Run 401 ThermalAnnealing: Value 16724.3 Cost 872 PUs 872 Connection 11400 Missing 1 Shortfall 24085.8 Penalty 4452.27 MPM 0.592041
Run 401 Iterative Improvement: Value 16724.3 Cost 872 PUs 872 Connection 11400 Missing 1 Shortfall 24085.8 Penalty 4452.27 MPM 0.592041

Run 402: Using Calculated Tinit = 195.536 Tcool = 0.998728
Run 402 Init: Value 200963 Cost 3988 PUs 3988 Connection 179680 Missing 3 Shortfall 92514.4 Penalty 17295.3 MPM 0.289844
Run 402 ThermalAnnealing: Value 15947.1 Cost 725 PUs 725 Connection 10770 Missing 1 Shortfall 24084.9 Penalty 4452.1 MPM 0.592041
Run 402 Iterative Improvement: Value 15947.1 Cost 725 PUs 725 Connection 10770 Missing 1 Shortfall 24084.9 Penalty 4452.1 MPM 0.592041

Run 403: Using Calculated Tinit = 199.417 Tcool = 0.998973
Run 403 Init: Value 200633 Cost 3941 PUs 3941 Connection 179965 Missing 3 Shortfall 89107.6 Penalty 16726.5 MPM 0.312379
Run 403 ThermalAnnealing: Value 16135.1 Cost 733 PUs 733 Connection 10950 Missing 1 Shortfall 24084.9 Penalty 4452.1 MPM 0.592041
Run 403 Iterative Improvement: Value 16135.1 Cost 733 PUs 733 Connection 10950 Missing 1 Shortfall 24084.9 Penalty 4452.1 MPM 0.592041

Run 405: Using Calculated Tinit = 201.252 Tcool = 0.99853
Run 405 Init: Value 200395 Cost 3877 PUs 3877 Connection 177886 Missing 3 Shortfall 99332.1 Penalty 18631.9 MPM 0.292391
Run 405 ThermalAnnealing: Value 16745.3 Cost 1175 PUs 1175 Connection 11118 Missing 1 Shortfall 24085.7 Penalty 4452.25 MPM 0.592041
Run 405 Iterative Improvement: Value 16745.3 Cost 1175 PUs 1175 Connection 11118 Missing 1 Shortfall 24085.7 Penalty 4452.25 MPM 0.592041
Time passed so far is 38 secs 

Run 404: Using Calculated Tinit = 198.7 Tcool = 0.999
Run 404 Init: Value 202447 Cost 3873 PUs 3873 Connection 178312 Missing 3 Shortfall 107962 Penalty 20262.4 MPM 0.174875
Run 404 ThermalAnnealing: Value 16789.2 Cost 787 PUs 787 Connection 11550 Missing 1 Shortfall 24085.3 Penalty 4452.17 MPM 0.592041
Run 404 Iterative Improvement: Value 16787.2 Cost 785 PUs 785 Connection 11550 Missing 1 Shortfall 24085.3 Penalty 4452.17 MPM 0.592041
Run 399 is finished (out of 1000). Time passed so far is 38 secs 
Run 400 is finished (out of 1000). Time passed so far is 38 secs 
Run 401 is finished (out of 1000). Time passed so far is 38 secs 
Run 402 is finished (out of 1000). Time passed so far is 38 secs 
Run 403 is finished (out of 1000). Time passed so far is 38 secs 
Run 405 is finished (out of 1000). Time passed so far is 38 secs 
Run 404 is finished (out of 1000). Time passed so far is 38 secs 

Run 406: Using Calculated Tinit = 204.634 Tcool = 0.99873
Run 406 Init: Value 200619 Cost 3879 PUs 3879 Connection 178944 Missing 3 Shortfall 94855.8 Penalty 17795.7 MPM 0.314122
Run 406 ThermalAnnealing: Value 15740.1 Cost 758 PUs 758 Connection 10530 Missing 1 Shortfall 24084.9 Penalty 4452.1 MPM 0.592041
Run 406 Iterative Improvement: Value 15740.1 Cost 758 PUs 758 Connection 10530 Missing 1 Shortfall 24084.9 Penalty 4452.1 MPM 0.592041

Run 407: Using Calculated Tinit = 197.137 Tcool = 0.998962
Run 407 Init: Value 197826 Cost 3969 PUs 3969 Connection 176591 Missing 3 Shortfall 92129.5 Penalty 17265.9 MPM 0.274449
Run 407 ThermalAnnealing: Value 15896.6 Cost 794 PUs 794 Connection 10650 Missing 1 Shortfall 24087.4 Penalty 4452.59 MPM 0.592041
Run 407 Iterative Improvement: Value 15896.6 Cost 794 PUs 794 Connection 10650 Missing 1 Shortfall 24087.4 Penalty 4452.59 MPM 0.592041
Run 406 is finished (out of 1000). 
Run 408: Using Calculated Tinit = 197.37 Tcool = 0.999081
Run 408 Init: Value 202312 Cost 4001 PUs 4001 Connection 179742 Missing 3 Shortfall 98943.5 Penalty 18569 MPM 0.284877
Run 408 ThermalAnnealing: Value 16026.1 Cost 774 PUs 774 Connection 10800 Missing 1 Shortfall 24084.9 Penalty 4452.1 MPM 0.592041
Run 408 Iterative Improvement: Value 16026.1 Cost 774 PUs 774 Connection 10800 Missing 1 Shortfall 24084.9 Penalty 4452.1 MPM 0.592041

Run 409: Using Calculated Tinit = 202.717 Tcool = 0.999065
Run 409 Init: Value 199613 Cost 3968 PUs 3968 Connection 177477 Missing 3 Shortfall 96991.4 Penalty 18168.4 MPM 0.326651
Run 409 ThermalAnnealing: Value 16030.8 Cost 778 PUs 778 Connection 10800 Missing 1 Shortfall 24088.5 Penalty 4452.76 MPM 0.592041
Run 409 Iterative Improvement: Value 16030.8 Cost 778 PUs 778 Connection 10800 Missing 1 Shortfall 24088.5 Penalty 4452.76 MPM 0.592041

Run 410: Using Calculated Tinit = 204.67 Tcool = 0.998699
Run 410 Init: Value 200143 Cost 3927 PUs 3927 Connection 179169 Missing 3 Shortfall 91061.9 Penalty 17046.5 MPM 0.338157
Run 410 ThermalAnnealing: Value 15684.9 Cost 732 PUs 732 Connection 10500 Missing 1 Shortfall 24089.2 Penalty 4452.94 MPM 0.592041
Run 410 Iterative Improvement: Value 15684.9 Cost 732 PUs 732 Connection 10500 Missing 1 Shortfall 24089.2 Penalty 4452.94 MPM 0.592041

Run 411: Using Calculated Tinit = 195.928 Tcool = 0.998962
Run 411 Init: Value 201413 Cost 3889 PUs 3889 Connection 177150 Missing 3 Shortfall 108502 Penalty 20374.5 MPM 0.305441
Run 411 ThermalAnnealing: Value 16317.6 Cost 825 PUs 825 Connection 11040 Missing 1 Shortfall 24087.5 Penalty 4452.61 MPM 0.592041
Run 411 Iterative Improvement: Value 16317.6 Cost 825 PUs 825 Connection 11040 Missing 1 Shortfall 24087.5 Penalty 4452.61 MPM 0.592041

Run 413: Using Calculated Tinit = 201.264 Tcool = 0.998701
Run 413 Init: Value 200004 Cost 3912 PUs 3912 Connection 177945 Missing 3 Shortfall 96727.5 Penalty 18147.4 MPM 0.40657
Run 413 ThermalAnnealing: Value 16423.8 Cost 871 PUs 871 Connection 11100 Missing 1 Shortfall 24088.3 Penalty 4452.77 MPM 0.592041
Run 413 Iterative Improvement: Value 16423.8 Cost 871 PUs 871 Connection 11100 Missing 1 Shortfall 24088.3 Penalty 4452.77 MPM 0.592041

Run 412: Using Calculated Tinit = 197.37 Tcool = 0.998974
Run 412 Init: Value 202753 Cost 3927 PUs 3927 Connection 179913 Missing 3 Shortfall 101177 Penalty 18913.4 MPM 0.260067
Run 412 ThermalAnnealing: Value 15982.9 Cost 777 PUs 777 Connection 10740 Missing 1 Shortfall 24154.5 Penalty 4465.86 MPM 0.592041
Run 412 Iterative Improvement: Value 15982.9 Cost 776 PUs 776 Connection 10740 Missing 1 Shortfall 24159.5 Penalty 4466.86 MPM 0.592041
Time passed so far is 39 secs 
Run 407 is finished (out of 1000). Time passed so far is 39 secs 
Run 408 is finished (out of 1000). Time passed so far is 39 secs 
Run 409 is finished (out of 1000). Time passed so far is 39 secs 
Run 410 is finished (out of 1000). Time passed so far is 39 secs 
Run 411 is finished (out of 1000). Time passed so far is 39 secs 
Run 413 is finished (out of 1000). Time passed so far is 39 secs 
Run 412 is finished (out of 1000). Time passed so far is 39 secs 

Run 414: Using Calculated Tinit = 204.67 Tcool = 0.99904
Run 414 Init: Value 202213 Cost 3934 PUs 3934 Connection 180522 Missing 3 Shortfall 94604.1 Penalty 17756.5 MPM 0.290381
Run 414 ThermalAnnealing: Value 17151.1 Cost 879 PUs 879 Connection 11820 Missing 1 Shortfall 24084.9 Penalty 4452.1 MPM 0.592041
Run 414 Iterative Improvement: Value 17053.1 Cost 871 PUs 871 Connection 11730 Missing 1 Shortfall 24084.9 Penalty 4452.1 MPM 0.592041

Run 415: Using Calculated Tinit = 195.802 Tcool = 0.999068
Run 415 Init: Value 200751 Cost 3865 PUs 3865 Connection 178453 Missing 3 Shortfall 98398.7 Penalty 18432.7 MPM 0.246395
Run 415 ThermalAnnealing: Value 17290.4 Cost 898 PUs 898 Connection 11940 Missing 1 Shortfall 24086.3 Penalty 4452.37 MPM 0.592041
Run 415 Iterative Improvement: Value 17255.4 Cost 893 PUs 893 Connection 11910 Missing 1 Shortfall 24086.3 Penalty 4452.37 MPM 0.592041

Run 416: Using Calculated Tinit = 200.099 Tcool = 0.998986
Run 416 Init: Value 199606 Cost 3850 PUs 3850 Connection 177498 Missing 3 Shortfall 97180.1 Penalty 18258.1 MPM 0.314676
Run 416 ThermalAnnealing: Value 16305.1 Cost 753 PUs 753 Connection 11100 Missing 1 Shortfall 24084.9 Penalty 4452.1 MPM 0.592041
Run 416 Iterative Improvement: Value 16305.1 Cost 753 PUs 753 Connection 11100 Missing 1 Shortfall 24084.9 Penalty 4452.1 MPM 0.592041

Run 417: Using Calculated Tinit = 199.837 Tcool = 0.999022
Run 417 Init: Value 198716 Cost 3912 PUs 3912 Connection 178937 Missing 3 Shortfall 84539.9 Penalty 15866.8 MPM 0.342048
Run 417 ThermalAnnealing: Value 16608.1 Cost 846 PUs 846 Connection 11310 Missing 1 Shortfall 24084.9 Penalty 4452.1 MPM 0.592041
Run 417 Iterative Improvement: Value 16566.1 Cost 834 PUs 834 Connection 11280 Missing 1 Shortfall 24084.9 Penalty 4452.1 MPM 0.592041

Run 418: Using Calculated Tinit = 189.437 Tcool = 0.998993
Run 418 Init: Value 199911 Cost 3938 PUs 3938 Connection 178805 Missing 3 Shortfall 91480.6 Penalty 17168 MPM 0.315763
Run 418 ThermalAnnealing: Value 15798.7 Cost 846 PUs 846 Connection 10500 Missing 1 Shortfall 24087.9 Penalty 4452.7 MPM 0.592041
Run 418 Iterative Improvement: Value 15798.7 Cost 846 PUs 846 Connection 10500 Missing 1 Shortfall 24087.9 Penalty 4452.7 MPM 0.592041

Run 419: Using Calculated Tinit = 200.933 Tcool = 0.998972
Run 419 Init: Value 201416 Cost 3958 PUs 3958 Connection 178308 Missing 3 Shortfall 101689 Penalty 19149.6 MPM 0.248927
Run 419 ThermalAnnealing: Value 17817.3 Cost 1043 PUs 1043 Connection 12322 Missing 1 Shortfall 24085.9 Penalty 4452.29 MPM 0.592041
Run 419 Iterative Improvement: Value 17741.3 Cost 1027 PUs 1027 Connection 12262 Missing 1 Shortfall 24085.9 Penalty 4452.29 MPM 0.592041

Run 420: Using Calculated Tinit = 197.352 Tcool = 0.998954
Run 420 Init: Value 198668 Cost 3952 PUs 3952 Connection 179251 Missing 3 Shortfall 82588.7 Penalty 15464.8 MPM 0.294476
Run 420 ThermalAnnealing: Value 16413.1 Cost 891 PUs 891 Connection 11070 Missing 1 Shortfall 24084.9 Penalty 4452.1 MPM 0.592041
Run 420 Iterative Improvement: Value 16413.1 Cost 891 PUs 891 Connection 11070 Missing 1 Shortfall 24084.9 Penalty 4452.1 MPM 0.592041

Run 421: Using Calculated Tinit = 204.67 Tcool = 0.999064
Run 421 Init: Value 200198 Cost 3940 PUs 3940 Connection 177290 Missing 3 Shortfall 101153 Penalty 18967.6 MPM 0.360653
Run 421 ThermalAnnealing: Value 16177.1 Cost 865 PUs 865 Connection 10860 Missing 1 Shortfall 24084.9 Penalty 4452.1 MPM 0.592041
Run 421 Iterative Improvement: Value 16174.1 Cost 862 PUs 862 Connection 10860 Missing 1 Shortfall 24084.9 Penalty 4452.1 MPM 0.592041
Run 414 is finished (out of 1000). Time passed so far is 40 secs 
Run 415 is finished (out of 1000). Time passed so far is 40 secs 
Run 416 is finished (out of 1000). Time passed so far is 40 secs 
Run 417 is finished (out of 1000). Time passed so far is 40 secs 
Run 418 is finished (out of 1000). Time passed so far is 40 secs 
Run 419 is finished (out of 1000). Time passed so far is 40 secs 
Run 420 is finished (out of 1000). Time passed so far is 40 secs 
Run 421 is finished (out of 1000). Time passed so far is 40 secs 

Run 422: Using Calculated Tinit = 197.057 Tcool = 0.998954
Run 422 Init: Value 199637 Cost 3964 PUs 3964 Connection 177690 Missing 3 Shortfall 95765.1 Penalty 17983.3 MPM 0.355097
Run 422 ThermalAnnealing: Value 16102.6 Cost 760 PUs 760 Connection 10890 Missing 1 Shortfall 24087.5 Penalty 4452.6 MPM 0.592041
Run 422 Iterative Improvement: Value 16102.6 Cost 760 PUs 760 Connection 10890 Missing 1 Shortfall 24087.5 Penalty 4452.6 MPM 0.592041

Run 423: Using Calculated Tinit = 197.339 Tcool = 0.999081
Run 423 Init: Value 201693 Cost 3908 PUs 3908 Connection 177659 Missing 3 Shortfall 107040 Penalty 20125.6 MPM 0.298883
Run 423 ThermalAnnealing: Value 16249.1 Cost 787 PUs 787 Connection 11010 Missing 1 Shortfall 24084.9 Penalty 4452.1 MPM 0.592041
Run 423 Iterative Improvement: Value 16249.1 Cost 787 PUs 787 Connection 11010 Missing 1 Shortfall 24084.9 Penalty 4452.1 MPM 0.592041

Run 424: Using Calculated Tinit = 174.67 Tcool = 0.998974
Run 424 Init: Value 201486 Cost 3883 PUs 3883 Connection 177727 Missing 3 Shortfall 106098 Penalty 19876 MPM 0.234474
Run 424 ThermalAnnealing: Value 15853.1 Cost 841 PUs 841 Connection 10560 Missing 1 Shortfall 24084.9 Penalty 4452.1 MPM 0.592041
Run 424 Iterative Improvement: Value 15853.1 Cost 841 PUs 841 Connection 10560 Missing 1 Shortfall 24084.9 Penalty 4452.1 MPM 0.592041

Run 425: Using Calculated Tinit = 193.418 Tcool = 0.998976
Run 425 Init: Value 200052 Cost 3918 PUs 3918 Connection 179062 Missing 3 Shortfall 91347.7 Penalty 17072.1 MPM 0.313384
Run 425 ThermalAnnealing: Value 16132.3 Cost 730 PUs 730 Connection 10950 Missing 1 Shortfall 24086.1 Penalty 4452.32 MPM 0.592041
Run 425 Iterative Improvement: Value 16132.3 Cost 730 PUs 730 Connection 10950 Missing 1 Shortfall 24086.1 Penalty 4452.32 MPM 0.592041

Run 427: Using Calculated Tinit = 197.37 Tcool = 0.998532
Run 427 Init: Value 200709 Cost 3936 PUs 3936 Connection 179467 Missing 3 Shortfall 92330.6 Penalty 17305.6 MPM 0.334727
Run 427 ThermalAnnealing: Value 17544.3 Cost 822 PUs 822 Connection 12270 Missing 1 Shortfall 24086.2 Penalty 4452.35 MPM 0.592041
Run 427 Iterative Improvement: Value 17544.3 Cost 822 PUs 822 Connection 12270 Missing 1 Shortfall 24086.2 Penalty 4452.35 MPM 0.592041

Run 426: Using Calculated Tinit = 197.137 Tcool = 0.99903
Run 426 Init: Value 200252 Cost 3886 PUs 3886 Connection 178876 Missing 3 Shortfall 93661.2 Penalty 17489.5 MPM 0.266066
Run 426 ThermalAnnealing: Value 16615.1 Cost 823 PUs 823 Connection 11340 Missing 1 Shortfall 24084.9 Penalty 4452.1 MPM 0.592041
Run 426 Iterative Improvement: Value 16615.1 Cost 823 PUs 823 Connection 11340 Missing 1 Shortfall 24084.9 Penalty 4452.1 MPM 0.592041
Run 422 is finished (out of 1000). Time passed so far is 41 secs 
Run 423 is finished (out of 1000). 
Run 428: Using Calculated Tinit = 198.616 Tcool = 0.998961
Run 428 Init: Value 199008 Cost 3913 PUs 3913 Connection 175856 Missing 3 Shortfall 102560 Penalty 19238.9 MPM 0.302166
Run 428 ThermalAnnealing: Value 16380.1 Cost 768 PUs 768 Connection 11160 Missing 1 Shortfall 24084.9 Penalty 4452.1 MPM 0.592041
Run 428 Iterative Improvement: Value 16380.1 Cost 768 PUs 768 Connection 11160 Missing 1 Shortfall 24084.9 Penalty 4452.1 MPM 0.592041

Run 429: Using Calculated Tinit = 200.524 Tcool = 0.999066
Run 429 Init: Value 202764 Cost 3948 PUs 3948 Connection 178492 Missing 3 Shortfall 108102 Penalty 20323.6 MPM 0.237813
Run 429 ThermalAnnealing: Value 16214.1 Cost 842 PUs 842 Connection 10920 Missing 1 Shortfall 24084.9 Penalty 4452.1 MPM 0.592041
Run 429 Iterative Improvement: Value 16214.1 Cost 842 PUs 842 Connection 10920 Missing 1 Shortfall 24084.9 Penalty 4452.1 MPM 0.592041
Time passed so far is 41 secs 
Run 424 is finished (out of 1000). Time passed so far is 41 secs 
Run 425 is finished (out of 1000). Time passed so far is 41 secs 
Run 427 is finished (out of 1000). Time passed so far is 41 secs 
Run 426 is finished (out of 1000). Time passed so far is 41 secs 
Run 428 is finished (out of 1000). Time passed so far is 41 secs 

Run 430: Using Calculated Tinit = 195.208 Tcool = 0.998728
Run 430 Init: Value 199430 Cost 3872 PUs 3872 Connection 176829 Missing 3 Shortfall 99816.3 Penalty 18729.1 MPM 0.357582
Run 430 ThermalAnnealing: Value 16262.4 Cost 778 PUs 778 Connection 11010 Missing 1 Shortfall 24197.9 Penalty 4474.45 MPM 0.592041
Run 430 Iterative Improvement: Value 16262.4 Cost 778 PUs 778 Connection 11010 Missing 1 Shortfall 24197.9 Penalty 4474.45 MPM 0.592041
Run 429 is finished (out of 1000). Time passed so far is 41 secs 
Run 430 is finished (out of 1000). Time passed so far is 41 secs 

Run 431: Using Calculated Tinit = 195.334 Tcool = 0.998734
Run 431 Init: Value 199434 Cost 3967 PUs 3967 Connection 178416 Missing 3 Shortfall 90979.3 Penalty 17050.9 MPM 0.260975
Run 431 ThermalAnnealing: Value 16213.2 Cost 756 PUs 756 Connection 10980 Missing 1 Shortfall 24212 Penalty 4477.24 MPM 0.592041
Run 431 Iterative Improvement: Value 16213.2 Cost 756 PUs 756 Connection 10980 Missing 1 Shortfall 24212 Penalty 4477.24 MPM 0.592041

Run 432: Using Calculated Tinit = 184.341 Tcool = 0.99871
Run 432 Init: Value 201123 Cost 3948 PUs 3948 Connection 178881 Missing 3 Shortfall 97619.6 Penalty 18294.1 MPM 0.290542
Run 432 ThermalAnnealing: Value 16146.9 Cost 774 PUs 774 Connection 10920 Missing 1 Shortfall 24089.2 Penalty 4452.94 MPM 0.592041
Run 432 Iterative Improvement: Value 16146.9 Cost 774 PUs 774 Connection 10920 Missing 1 Shortfall 24089.2 Penalty 4452.94 MPM 0.592041

Run 433: Using Calculated Tinit = 203.764 Tcool = 0.9987
Run 433 Init: Value 201766 Cost 3917 PUs 3917 Connection 177527 Missing 3 Shortfall 107833 Penalty 20321.5 MPM 0.259348
Run 433 ThermalAnnealing: Value 16402.1 Cost 790 PUs 790 Connection 11160 Missing 1 Shortfall 24084.9 Penalty 4452.1 MPM 0.592041
Run 433 Iterative Improvement: Value 16402.1 Cost 790 PUs 790 Connection 11160 Missing 1 Shortfall 24084.9 Penalty 4452.1 MPM 0.592041

Run 434: Using Calculated Tinit = 197.137 Tcool = 0.998954
Run 434 Init: Value 199677 Cost 3970 PUs 3970 Connection 177770 Missing 3 Shortfall 95610.8 Penalty 17937 MPM 0.369173
Run 434 ThermalAnnealing: Value 15955.4 Cost 763 PUs 763 Connection 10740 Missing 1 Shortfall 24086.3 Penalty 4452.37 MPM 0.592041
Run 434 Iterative Improvement: Value 15955.4 Cost 763 PUs 763 Connection 10740 Missing 1 Shortfall 24086.3 Penalty 4452.37 MPM 0.592041
Run 431 is finished (out of 1000). 
Run 435: Using Calculated Tinit = 204.67 Tcool = 0.99904
Run 435 Init: Value 200485 Cost 3947 PUs 3947 Connection 178826 Missing 3 Shortfall 94111.3 Penalty 17711.9 MPM 0.345507
Run 435 ThermalAnnealing: Value 16210.1 Cost 838 PUs 838 Connection 10920 Missing 1 Shortfall 24084.9 Penalty 4452.1 MPM 0.592041
Run 435 Iterative Improvement: Value 16210.1 Cost 838 PUs 838 Connection 10920 Missing 1 Shortfall 24084.9 Penalty 4452.1 MPM 0.592041

Run 436: Using Calculated Tinit = 204.67 Tcool = 0.99873
Run 436 Init: Value 202488 Cost 3854 PUs 3854 Connection 178476 Missing 3 Shortfall 107483 Penalty 20157.9 MPM 0.260955
Run 436 ThermalAnnealing: Value 16007.8 Cost 785 PUs 785 Connection 10770 Missing 1 Shortfall 24088.6 Penalty 4452.78 MPM 0.592041
Run 436 Iterative Improvement: Value 16007.8 Cost 785 PUs 785 Connection 10770 Missing 1 Shortfall 24088.6 Penalty 4452.78 MPM 0.592041

Run 437: Using Calculated Tinit = 199.532 Tcool = 0.998987
Run 437 Init: Value 198948 Cost 3870 PUs 3870 Connection 177313 Missing 3 Shortfall 94656.9 Penalty 17765.1 MPM 0.270375
Run 437 ThermalAnnealing: Value 21174.1 Cost 1199 PUs 1199 Connection 15523 Missing 1 Shortfall 24084.9 Penalty 4452.1 MPM 0.592041
Run 437 Iterative Improvement: Value 21174.1 Cost 1199 PUs 1199 Connection 15523 Missing 1 Shortfall 24084.9 Penalty 4452.1 MPM 0.592041

Run 438: Using Calculated Tinit = 193.259 Tcool = 0.998956
Run 438 Init: Value 202425 Cost 3922 PUs 3922 Connection 176892 Missing 3 Shortfall 114709 Penalty 21610.9 MPM 0.263518
Run 438 ThermalAnnealing: Value 15874.1 Cost 712 PUs 712 Connection 10710 Missing 1 Shortfall 24085 Penalty 4452.12 MPM 0.592041
Run 438 Iterative Improvement: Value 15874.1 Cost 712 PUs 712 Connection 10710 Missing 1 Shortfall 24085 Penalty 4452.12 MPM 0.592041
Time passed so far is 41 secs 
Run 432 is finished (out of 1000). Time passed so far is 42 secs 
Run 433 is finished (out of 1000). Time passed so far is 42 secs 
Run 434 is finished (out of 1000). Time passed so far is 42 secs 
Run 435 is finished (out of 1000). Time passed so far is 42 secs 
Run 436 is finished (out of 1000). Time passed so far is 42 secs 
Run 437 is finished (out of 1000). Time passed so far is 42 secs 
Run 438 is finished (out of 1000). Time passed so far is 42 secs 

Run 439: Using Calculated Tinit = 196.142 Tcool = 0.998533
Run 439 Init: Value 201615 Cost 3977 PUs 3977 Connection 179473 Missing 3 Shortfall 97011.6 Penalty 18164.5 MPM 0.275431
Run 439 ThermalAnnealing: Value 16911.2 Cost 759 PUs 759 Connection 11700 Missing 1 Shortfall 24085.6 Penalty 4452.23 MPM 0.592041
Run 439 Iterative Improvement: Value 16911.2 Cost 759 PUs 759 Connection 11700 Missing 1 Shortfall 24085.6 Penalty 4452.23 MPM 0.592041

Run 440: Using Calculated Tinit = 198.027 Tcool = 0.998702
Run 440 Init: Value 202243 Cost 3965 PUs 3965 Connection 179570 Missing 3 Shortfall 99240.2 Penalty 18708.3 MPM 0.335448
Run 440 ThermalAnnealing: Value 16051.4 Cost 769 PUs 769 Connection 10830 Missing 1 Shortfall 24086.7 Penalty 4452.44 MPM 0.592041
Run 440 Iterative Improvement: Value 16051.4 Cost 769 PUs 769 Connection 10830 Missing 1 Shortfall 24086.7 Penalty 4452.44 MPM 0.592041

Run 441: Using Calculated Tinit = 197.137 Tcool = 0.998733
Run 441 Init: Value 199750 Cost 3967 PUs 3967 Connection 178149 Missing 3 Shortfall 94305.1 Penalty 17634.2 MPM 0.345077
Run 441 ThermalAnnealing: Value 17046.8 Cost 804 PUs 804 Connection 11790 Missing 1 Shortfall 24088.3 Penalty 4452.77 MPM 0.592041
Run 441 Iterative Improvement: Value 17046.8 Cost 804 PUs 804 Connection 11790 Missing 1 Shortfall 24088.3 Penalty 4452.77 MPM 0.592041
Run 439 is finished (out of 1000). Time passed so far is 42 secs 
Run 440 is finished (out of 1000). 
Run 446: Using Calculated Tinit = 204.67 Tcool = 0.998958
Run 446 Init: Value 203278 Cost 3898 PUs 3898 Connection 180679 Missing 3 Shortfall 99640.6 Penalty 18700.9 MPM 0.298039
Run 446 ThermalAnnealing: Value 15719.1 Cost 707 PUs 707 Connection 10560 Missing 1 Shortfall 24084.9 Penalty 4452.1 MPM 0.592041
Run 446 Iterative Improvement: Value 15719.1 Cost 707 PUs 707 Connection 10560 Missing 1 Shortfall 24084.9 Penalty 4452.1 MPM 0.592041

Run 445: Using Calculated Tinit = 204.67 Tcool = 0.998958
Run 445 Init: Value 201365 Cost 3909 PUs 3909 Connection 178170 Missing 3 Shortfall 102915 Penalty 19286.4 MPM 0.235829
Run 445 ThermalAnnealing: Value 17421.1 Cost 822 PUs 822 Connection 12120 Missing 1 Shortfall 24221.3 Penalty 4479.08 MPM 0.592041
Run 445 Iterative Improvement: Value 17421.1 Cost 822 PUs 822 Connection 12120 Missing 1 Shortfall 24221.3 Penalty 4479.08 MPM 0.592041

Run 442: Using Calculated Tinit = 204.06 Tcool = 0.998958
Run 442 Init: Value 200179 Cost 3997 PUs 3997 Connection 179792 Missing 3 Shortfall 87764.1 Penalty 16390.4 MPM 0.330041
Run 442 ThermalAnnealing: Value 17030.6 Cost 848 PUs 848 Connection 11730 Missing 1 Shortfall 24087.4 Penalty 4452.58 MPM 0.592041
Run 442 Iterative Improvement: Value 17030.6 Cost 848 PUs 848 Connection 11730 Missing 1 Shortfall 24087.4 Penalty 4452.58 MPM 0.592041

Run 443: Using Calculated Tinit = 199.044 Tcool = 0.998961
Run 443 Init: Value 202508 Cost 3981 PUs 3981 Connection 179229 Missing 3 Shortfall 102978 Penalty 19297.8 MPM 0.271411
Run 443 ThermalAnnealing: Value 16346.3 Cost 884 PUs 884 Connection 11010 Missing 1 Shortfall 24086.1 Penalty 4452.34 MPM 0.592041
Run 443 Iterative Improvement: Value 16346.3 Cost 884 PUs 884 Connection 11010 Missing 1 Shortfall 24086.1 Penalty 4452.34 MPM 0.592041

Run 444: Using Calculated Tinit = 202.539 Tcool = 0.9987
Run 444 Init: Value 196538 Cost 3933 PUs 3933 Connection 177322 Missing 3 Shortfall 81788 Penalty 15282.8 MPM 0.307388
Run 444 ThermalAnnealing: Value 16389.2 Cost 741 PUs 741 Connection 11190 Missing 1 Shortfall 24115.7 Penalty 4458.19 MPM 0.592041
Run 444 Iterative Improvement: Value 16389.2 Cost 741 PUs 741 Connection 11190 Missing 1 Shortfall 24115.7 Penalty 4458.19 MPM 0.592041
Time passed so far is 42 secs 

Run 447: Using Calculated Tinit = 195.673 Tcool = 0.998728
Run 447 Init: Value 200938 Cost 3922 PUs 3922 Connection 178039 Missing 3 Shortfall 100976 Penalty 18977.4 MPM 0.312973
Run 447 ThermalAnnealing: Value 15923.5 Cost 731 PUs 731 Connection 10740 Missing 1 Shortfall 24087.1 Penalty 4452.52 MPM 0.592041
Run 447 Iterative Improvement: Value 15923.5 Cost 731 PUs 731 Connection 10740 Missing 1 Shortfall 24087.1 Penalty 4452.52 MPM 0.592041
Run 441 is finished (out of 1000). Time passed so far is 43 secs 
Run 446 is finished (out of 1000). Time passed so far is 43 secs 
Run 445 is finished (out of 1000). Time passed so far is 43 secs 
Run 442 is finished (out of 1000). Time passed so far is 43 secs 
Run 443 is finished (out of 1000). Time passed so far is 43 secs 
Run 444 is finished (out of 1000). Time passed so far is 43 secs 
Run 447 is finished (out of 1000). Time passed so far is 43 secs 

Run 448: Using Calculated Tinit = 201.252 Tcool = 0.998701
Run 448 Init: Value 203175 Cost 3897 PUs 3897 Connection 179613 Missing 3 Shortfall 104820 Penalty 19664.7 MPM 0.352727
Run 448 ThermalAnnealing: Value 16152.4 Cost 840 PUs 840 Connection 10860 Missing 1 Shortfall 24086.5 Penalty 4452.41 MPM 0.592041
Run 448 Iterative Improvement: Value 16152.4 Cost 840 PUs 840 Connection 10860 Missing 1 Shortfall 24086.5 Penalty 4452.41 MPM 0.592041

Run 449: Using Calculated Tinit = 197.37 Tcool = 0.998974
Run 449 Init: Value 200020 Cost 3933 PUs 3933 Connection 177956 Missing 3 Shortfall 96818.8 Penalty 18130.8 MPM 0.25937
Run 449 ThermalAnnealing: Value 16059.2 Cost 735 PUs 735 Connection 10860 Missing 1 Shortfall 24150.2 Penalty 4464.18 MPM 0.59095
Run 449 Iterative Improvement: Value 16059.2 Cost 735 PUs 735 Connection 10860 Missing 1 Shortfall 24150.2 Penalty 4464.18 MPM 0.59095

Run 450: Using Calculated Tinit = 202.753 Tcool = 0.9987
Run 450 Init: Value 199281 Cost 3955 PUs 3955 Connection 178126 Missing 3 Shortfall 91936.6 Penalty 17200.1 MPM 0.252275
Run 450 ThermalAnnealing: Value 15913.9 Cost 841 PUs 841 Connection 10620 Missing 1 Shortfall 24088.9 Penalty 4452.88 MPM 0.592041
Run 450 Iterative Improvement: Value 15913.9 Cost 841 PUs 841 Connection 10620 Missing 1 Shortfall 24088.9 Penalty 4452.88 MPM 0.592041

Run 451: Using Calculated Tinit = 181.74 Tcool = 0.998997
Run 451 Init: Value 199852 Cost 3869 PUs 3869 Connection 177283 Missing 3 Shortfall 99796 Penalty 18700.4 MPM 0.312166
Run 451 ThermalAnnealing: Value 16405.8 Cost 793 PUs 793 Connection 11160 Missing 1 Shortfall 24088.3 Penalty 4452.77 MPM 0.592041
Run 451 Iterative Improvement: Value 16405.8 Cost 793 PUs 793 Connection 11160 Missing 1 Shortfall 24088.3 Penalty 4452.77 MPM 0.592041
Run 448 is finished (out of 1000). Time passed so far is 43 secs 

Run 453: Using Calculated Tinit = 196.342 Tcool = 0.999082
Run 453 Init: Value 201074 Cost 3890 PUs 3890 Connection 177687 Missing 3 Shortfall 103779 Penalty 19496.8 MPM 0.331038
Run 453 ThermalAnnealing: Value 16394.2 Cost 782 PUs 782 Connection 11160 Missing 1 Shortfall 24085.2 Penalty 4452.16 MPM 0.592041
Run 453 Iterative Improvement: Value 16394.2 Cost 782 PUs 782 Connection 11160 Missing 1 Shortfall 24085.2 Penalty 4452.16 MPM 0.592041

Run 455: Using Calculated Tinit = 201.362 Tcool = 0.998985
Run 455 Init: Value 200751 Cost 3948 PUs 3948 Connection 179717 Missing 3 Shortfall 91390.1 Penalty 17086.3 MPM 0.310194
Run 455 ThermalAnnealing: Value 16486.3 Cost 771 PUs 771 Connection 11250 Missing 1 Shortfall 24155.7 Penalty 4465.27 MPM 0.59095
Run 455 Iterative Improvement: Value 16486.3 Cost 771 PUs 771 Connection 11250 Missing 1 Shortfall 24155.7 Penalty 4465.27 MPM 0.59095

Run 452: Using Calculated Tinit = 201.887 Tcool = 0.998959
Run 452 Init: Value 199789 Cost 4019 PUs 4019 Connection 179601 Missing 3 Shortfall 86492.4 Penalty 16169 MPM 0.258705
Run 452 ThermalAnnealing: Value 15929 Cost 736 PUs 736 Connection 10740 Missing 1 Shortfall 24089.5 Penalty 4452.99 MPM 0.592041
Run 452 Iterative Improvement: Value 15929 Cost 736 PUs 736 Connection 10740 Missing 1 Shortfall 24089.5 Penalty 4452.99 MPM 0.592041

Run 454: Using Calculated Tinit = 204.615 Tcool = 0.998958
Run 454 Init: Value 198538 Cost 3944 PUs 3944 Connection 177550 Missing 3 Shortfall 91137.9 Penalty 17043.5 MPM 0.364149
Run 454 ThermalAnnealing: Value 16261.3 Cost 859 PUs 859 Connection 10950 Missing 1 Shortfall 24085.8 Penalty 4452.26 MPM 0.592041
Run 454 Iterative Improvement: Value 16261.3 Cost 859 PUs 859 Connection 10950 Missing 1 Shortfall 24085.8 Penalty 4452.26 MPM 0.592041
Run 449 is finished (out of 1000). 
Run 456: Using Calculated Tinit = 199.47 Tcool = 0.998702
Run 456 Init: Value 201495 Cost 3909 PUs 3909 Connection 178174 Missing 3 Shortfall 103644 Penalty 19412 MPM 0.267419
Run 456 ThermalAnnealing: Value 15755.1 Cost 743 PUs 743 Connection 10560 Missing 1 Shortfall 24085 Penalty 4452.12 MPM 0.592041
Run 456 Iterative Improvement: Value 15755.1 Cost 743 PUs 743 Connection 10560 Missing 1 Shortfall 24085 Penalty 4452.12 MPM 0.592041
Time passed so far is 44 secs 
Run 450 is finished (out of 1000). Time passed so far is 44 secs 
Run 451 is finished (out of 1000). Time passed so far is 44 secs 
Run 453 is finished (out of 1000). Time passed so far is 44 secs 
Run 455 is finished (out of 1000). Time passed so far is 44 secs 
Run 452 is finished (out of 1000). Time passed so far is 44 secs 
Run 454 is finished (out of 1000). Time passed so far is 44 secs 
Run 456 is finished (out of 1000). Time passed so far is 44 secs 

Run 457: Using Calculated Tinit = 201.854 Tcool = 0.998701
Run 457 Init: Value 198347 Cost 3950 PUs 3950 Connection 177651 Missing 3 Shortfall 89561.9 Penalty 16746 MPM 0.295437
Run 457 ThermalAnnealing: Value 16575.7 Cost 1033 PUs 1033 Connection 11090 Missing 1 Shortfall 24088 Penalty 4452.7 MPM 0.592041
Run 457 Iterative Improvement: Value 16575.7 Cost 1033 PUs 1033 Connection 11090 Missing 1 Shortfall 24088 Penalty 4452.7 MPM 0.592041

Run 458: Using Calculated Tinit = 204.67 Tcool = 0.999064
Run 458 Init: Value 200917 Cost 4025 PUs 4025 Connection 179798 Missing 3 Shortfall 91453 Penalty 17094.4 MPM 0.312166
Run 458 ThermalAnnealing: Value 16020.1 Cost 738 PUs 738 Connection 10830 Missing 1 Shortfall 24084.9 Penalty 4452.1 MPM 0.592041
Run 458 Iterative Improvement: Value 16020.1 Cost 738 PUs 738 Connection 10830 Missing 1 Shortfall 24084.9 Penalty 4452.1 MPM 0.592041

Run 459: Using Calculated Tinit = 204.06 Tcool = 0.999064
Run 459 Init: Value 200432 Cost 3891 PUs 3891 Connection 179015 Missing 3 Shortfall 93498.7 Penalty 17526.3 MPM 0.297511
Run 459 ThermalAnnealing: Value 15781.1 Cost 729 PUs 729 Connection 10590 Missing 1 Shortfall 24135.4 Penalty 4462.08 MPM 0.592041
Run 459 Iterative Improvement: Value 15781.1 Cost 729 PUs 729 Connection 10590 Missing 1 Shortfall 24135.4 Penalty 4462.08 MPM 0.592041

Run 462: Using Calculated Tinit = 198.958 Tcool = 0.998531
Run 462 Init: Value 200878 Cost 3875 PUs 3875 Connection 178748 Missing 3 Shortfall 97635.7 Penalty 18254.6 MPM 0.249329
Run 462 ThermalAnnealing: Value 15895.8 Cost 763 PUs 763 Connection 10680 Missing 1 Shortfall 24088.2 Penalty 4452.75 MPM 0.592041
Run 462 Iterative Improvement: Value 15895.8 Cost 763 PUs 763 Connection 10680 Missing 1 Shortfall 24088.2 Penalty 4452.75 MPM 0.592041

Run 460: Using Calculated Tinit = 204.424 Tcool = 0.99873
Run 460 Init: Value 202163 Cost 3928 PUs 3928 Connection 179737 Missing 3 Shortfall 98608.3 Penalty 18497.6 MPM 0.259652
Run 460 ThermalAnnealing: Value 16533.6 Cost 801 PUs 801 Connection 11280 Missing 1 Shortfall 24087.7 Penalty 4452.64 MPM 0.592041
Run 460 Iterative Improvement: Value 16533.6 Cost 801 PUs 801 Connection 11280 Missing 1 Shortfall 24087.7 Penalty 4452.64 MPM 0.592041

Run 461: Using Calculated Tinit = 199.471 Tcool = 0.998986
Run 461 Init: Value 200764 Cost 3882 PUs 3882 Connection 178475 Missing 3 Shortfall 98322.9 Penalty 18407.5 MPM 0.326372
Run 461 ThermalAnnealing: Value 15819.1 Cost 777 PUs 777 Connection 10590 Missing 1 Shortfall 24085 Penalty 4452.11 MPM 0.592041
Run 461 Iterative Improvement: Value 15819.1 Cost 777 PUs 777 Connection 10590 Missing 1 Shortfall 24085 Penalty 4452.11 MPM 0.592041
Run 457 is finished (out of 1000). 
Run 464: Using Calculated Tinit = 196.091 Tcool = 0.998703
Run 464 Init: Value 203090 Cost 3943 PUs 3943 Connection 179574 Missing 3 Shortfall 104307 Penalty 19572.6 MPM 0.290133
Run 464 ThermalAnnealing: Value 16059.1 Cost 717 PUs 717 Connection 10890 Missing 1 Shortfall 24084.9 Penalty 4452.1 MPM 0.592041
Run 464 Iterative Improvement: Value 16059.1 Cost 717 PUs 717 Connection 10890 Missing 1 Shortfall 24084.9 Penalty 4452.1 MPM 0.592041

Run 463: Using Calculated Tinit = 197.856 Tcool = 0.999
Run 463 Init: Value 203071 Cost 3872 PUs 3872 Connection 179744 Missing 3 Shortfall 103773 Penalty 19455.1 MPM 0.259321
Run 463 ThermalAnnealing: Value 16767.1 Cost 765 PUs 765 Connection 11550 Missing 1 Shortfall 24084.9 Penalty 4452.1 MPM 0.592041
Run 463 Iterative Improvement: Value 16767.1 Cost 765 PUs 765 Connection 11550 Missing 1 Shortfall 24084.9 Penalty 4452.1 MPM 0.592041
Time passed so far is 44 secs 
Run 458 is finished (out of 1000). Time passed so far is 44 secs 
Run 459 is finished (out of 1000). Time passed so far is 44 secs 
Run 462 is finished (out of 1000). Time passed so far is 44 secs 
Run 460 is finished (out of 1000). Time passed so far is 44 secs 
Run 461 is finished (out of 1000). Time passed so far is 44 secs 
Run 464 is finished (out of 1000). Time passed so far is 44 secs 
Run 463 is finished (out of 1000). Time passed so far is 45 secs 

Run 465: Using Calculated Tinit = 192.031 Tcool = 0.998706
Run 465 Init: Value 201778 Cost 3991 PUs 3991 Connection 179751 Missing 3 Shortfall 95890.2 Penalty 18036.5 MPM 0.335092
Run 465 ThermalAnnealing: Value 16145.4 Cost 743 PUs 743 Connection 10950 Missing 1 Shortfall 24086.2 Penalty 4452.36 MPM 0.592041
Run 465 Iterative Improvement: Value 16145.4 Cost 743 PUs 743 Connection 10950 Missing 1 Shortfall 24086.2 Penalty 4452.36 MPM 0.592041

Run 468: Using Calculated Tinit = 200.389 Tcool = 0.998531
Run 468 Init: Value 198289 Cost 3946 PUs 3946 Connection 177595 Missing 3 Shortfall 89798.2 Penalty 16748.3 MPM 0.305254
Run 468 ThermalAnnealing: Value 16553.1 Cost 878 PUs 878 Connection 11220 Missing 1 Shortfall 24100.2 Penalty 4455.12 MPM 0.592041
Run 468 Iterative Improvement: Value 16553.1 Cost 878 PUs 878 Connection 11220 Missing 1 Shortfall 24100.2 Penalty 4455.12 MPM 0.592041

Run 467: Using Calculated Tinit = 198.773 Tcool = 0.999118
Run 467 Init: Value 203975 Cost 3862 PUs 3862 Connection 180205 Missing 3 Shortfall 106200 Penalty 19907.9 MPM 0.295851
Run 467 ThermalAnnealing: Value 16260.1 Cost 768 PUs 768 Connection 11040 Missing 1 Shortfall 24085.1 Penalty 4452.13 MPM 0.592041
Run 467 Iterative Improvement: Value 16260.1 Cost 768 PUs 768 Connection 11040 Missing 1 Shortfall 24085.1 Penalty 4452.13 MPM 0.592041

Run 466: Using Calculated Tinit = 195.915 Tcool = 0.998975
Run 466 Init: Value 198361 Cost 3871 PUs 3871 Connection 177211 Missing 3 Shortfall 92163.4 Penalty 17279.2 MPM 0.293122
Run 466 ThermalAnnealing: Value 16033.2 Cost 751 PUs 751 Connection 10830 Missing 1 Shortfall 24085.5 Penalty 4452.21 MPM 0.592041
Run 466 Iterative Improvement: Value 16033.2 Cost 751 PUs 751 Connection 10830 Missing 1 Shortfall 24085.5 Penalty 4452.21 MPM 0.592041
Run 465 is finished (out of 1000). Time passed so far is 45 secs 

Run 472: Using Calculated Tinit = 197.491 Tcool = 0.998953
Run 472 Init: Value 200867 Cost 3873 PUs 3873 Connection 179988 Missing 3 Shortfall 90653.1 Penalty 17006.4 MPM 0.298161
Run 472 ThermalAnnealing: Value 15626.3 Cost 764 PUs 764 Connection 10410 Missing 1 Shortfall 24086.1 Penalty 4452.34 MPM 0.592041
Run 472 Iterative Improvement: Value 15626.3 Cost 764 PUs 764 Connection 10410 Missing 1 Shortfall 24086.1 Penalty 4452.34 MPM 0.592041

Run 471: Using Calculated Tinit = 203.064 Tcool = 0.998959
Run 471 Init: Value 201447 Cost 3976 PUs 3976 Connection 178845 Missing 3 Shortfall 99338.2 Penalty 18626.2 MPM 0.312668
Run 471 ThermalAnnealing: Value 16681.8 Cost 829 PUs 829 Connection 11400 Missing 1 Shortfall 24088.7 Penalty 4452.84 MPM 0.592041
Run 471 Iterative Improvement: Value 16681.8 Cost 829 PUs 829 Connection 11400 Missing 1 Shortfall 24088.7 Penalty 4452.84 MPM 0.592041

Run 470: Using Calculated Tinit = 197.137 Tcool = 0.998532
Run 470 Init: Value 197177 Cost 3956 PUs 3956 Connection 176761 Missing 3 Shortfall 87987.8 Penalty 16459.7 MPM 0.30818
Run 470 ThermalAnnealing: Value 16321.8 Cost 726 PUs 726 Connection 11130 Missing 1 Shortfall 24154.2 Penalty 4465.81 MPM 0.592041
Run 470 Iterative Improvement: Value 16321.8 Cost 726 PUs 726 Connection 11130 Missing 1 Shortfall 24154.2 Penalty 4465.81 MPM 0.592041

Run 469: Using Calculated Tinit = 204.67 Tcool = 0.998528
Run 469 Init: Value 197133 Cost 3973 PUs 3973 Connection 175628 Missing 3 Shortfall 93834.9 Penalty 17532.4 MPM 0.256869
Run 469 ThermalAnnealing: Value 16191.1 Cost 879 PUs 879 Connection 10860 Missing 1 Shortfall 24085.1 Penalty 4452.13 MPM 0.592041
Run 469 Iterative Improvement: Value 16191.1 Cost 879 PUs 879 Connection 10860 Missing 1 Shortfall 24085.1 Penalty 4452.13 MPM 0.592041
Run 468 is finished (out of 1000). 
Run 473: Using Calculated Tinit = 204.67 Tcool = 0.998528
Run 473 Init: Value 201840 Cost 3898 PUs 3898 Connection 179215 Missing 3 Shortfall 99781.2 Penalty 18726.9 MPM 0.315359
Run 473 ThermalAnnealing: Value 17404 Cost 801 PUs 801 Connection 12150 Missing 1 Shortfall 24089.4 Penalty 4452.99 MPM 0.592041
Run 473 Iterative Improvement: Value 17404 Cost 801 PUs 801 Connection 12150 Missing 1 Shortfall 24089.4 Penalty 4452.99 MPM 0.592041
Time passed so far is 45 secs 
Run 467 is finished (out of 1000). Time passed so far is 45 secs 
Run 466 is finished (out of 1000). Time passed so far is 45 secs 
Run 472 is finished (out of 1000). Time passed so far is 45 secs 
Run 471 is finished (out of 1000). Time passed so far is 45 secs 
Run 470 is finished (out of 1000). Time passed so far is 45 secs 
Run 469 is finished (out of 1000). Time passed so far is 45 secs 
Run 473 is finished (out of 1000). Time passed so far is 45 secs 

Run 474: Using Calculated Tinit = 197.137 Tcool = 0.998703
Run 474 Init: Value 200069 Cost 3852 PUs 3852 Connection 178997 Missing 3 Shortfall 91835 Penalty 17219.9 MPM 0.30985
Run 474 ThermalAnnealing: Value 15871.1 Cost 859 PUs 859 Connection 10560 Missing 1 Shortfall 24084.9 Penalty 4452.1 MPM 0.592041
Run 474 Iterative Improvement: Value 15871.1 Cost 859 PUs 859 Connection 10560 Missing 1 Shortfall 24084.9 Penalty 4452.1 MPM 0.592041

Run 475: Using Calculated Tinit = 202.105 Tcool = 0.998986
Run 475 Init: Value 199964 Cost 3852 PUs 3852 Connection 175948 Missing 3 Shortfall 107471 Penalty 20164.1 MPM 0.34498
Run 475 ThermalAnnealing: Value 17107.1 Cost 895 PUs 895 Connection 11760 Missing 1 Shortfall 24084.9 Penalty 4452.1 MPM 0.592041
Run 475 Iterative Improvement: Value 17073.1 Cost 891 PUs 891 Connection 11730 Missing 1 Shortfall 24084.9 Penalty 4452.1 MPM 0.592041

Run 476: Using Calculated Tinit = 197.339 Tcool = 0.998988
Run 476 Init: Value 199139 Cost 3921 PUs 3921 Connection 177844 Missing 3 Shortfall 92561.6 Penalty 17374.4 MPM 0.310763
Run 476 ThermalAnnealing: Value 15884.2 Cost 722 PUs 722 Connection 10710 Missing 1 Shortfall 24085.2 Penalty 4452.15 MPM 0.592041
Run 476 Iterative Improvement: Value 15884.2 Cost 722 PUs 722 Connection 10710 Missing 1 Shortfall 24085.2 Penalty 4452.15 MPM 0.592041

Run 477: Using Calculated Tinit = 197.057 Tcool = 0.998532
Run 477 Init: Value 201705 Cost 3838 PUs 3838 Connection 178329 Missing 3 Shortfall 103939 Penalty 19537.9 MPM 0.272167
Run 477 ThermalAnnealing: Value 15998.7 Cost 746 PUs 746 Connection 10800 Missing 1 Shortfall 24087.8 Penalty 4452.67 MPM 0.592041
Run 477 Iterative Improvement: Value 15998.7 Cost 746 PUs 746 Connection 10800 Missing 1 Shortfall 24087.8 Penalty 4452.67 MPM 0.592041

Run 478: Using Calculated Tinit = 197.137 Tcool = 0.998974
Run 478 Init: Value 199790 Cost 3974 PUs 3974 Connection 178866 Missing 3 Shortfall 90424 Penalty 16950.2 MPM 0.318165
Run 478 ThermalAnnealing: Value 16263.2 Cost 891 PUs 891 Connection 10920 Missing 1 Shortfall 24085.4 Penalty 4452.19 MPM 0.592041
Run 478 Iterative Improvement: Value 16263.2 Cost 891 PUs 891 Connection 10920 Missing 1 Shortfall 24085.4 Penalty 4452.19 MPM 0.592041

Run 480: Using Calculated Tinit = 180.84 Tcool = 0.998541
Run 480 Init: Value 200444 Cost 3841 PUs 3841 Connection 178269 Missing 3 Shortfall 97816.2 Penalty 18334.1 MPM 0.254094
Run 480 ThermalAnnealing: Value 16434.2 Cost 852 PUs 852 Connection 11130 Missing 1 Shortfall 24085.7 Penalty 4452.24 MPM 0.592041
Run 480 Iterative Improvement: Value 16434.2 Cost 852 PUs 852 Connection 11130 Missing 1 Shortfall 24085.7 Penalty 4452.24 MPM 0.592041

Run 479: Using Calculated Tinit = 204.67 Tcool = 0.998699
Run 479 Init: Value 198751 Cost 3939 PUs 3939 Connection 179170 Missing 3 Shortfall 83513.9 Penalty 15641.5 MPM 0.379455
Run 479 ThermalAnnealing: Value 15870.9 Cost 768 PUs 768 Connection 10650 Missing 1 Shortfall 24089.2 Penalty 4452.93 MPM 0.592041
Run 479 Iterative Improvement: Value 15870.9 Cost 768 PUs 768 Connection 10650 Missing 1 Shortfall 24089.2 Penalty 4452.93 MPM 0.592041
Run 474 is finished (out of 1000). 
Run 481: Using Calculated Tinit = 200.998 Tcool = 0.999042
Run 481 Init: Value 199768 Cost 3832 PUs 3832 Connection 176888 Missing 3 Shortfall 101602 Penalty 19047.9 MPM 0.287559
Run 481 ThermalAnnealing: Value 15965.1 Cost 863 PUs 863 Connection 10650 Missing 1 Shortfall 24084.9 Penalty 4452.1 MPM 0.592041
Run 481 Iterative Improvement: Value 15965.1 Cost 863 PUs 863 Connection 10650 Missing 1 Shortfall 24084.9 Penalty 4452.1 MPM 0.592041
Time passed so far is 46 secs 
Run 475 is finished (out of 1000). Time passed so far is 46 secs 
Run 476 is finished (out of 1000). Time passed so far is 46 secs 
Run 477 is finished (out of 1000). Time passed so far is 46 secs 
Run 478 is finished (out of 1000). Time passed so far is 46 secs 
Run 480 is finished (out of 1000). Time passed so far is 46 secs 
Run 479 is finished (out of 1000). Time passed so far is 46 secs 
Run 481 is finished (out of 1000). Time passed so far is 46 secs 

Run 482: Using Calculated Tinit = 192.376 Tcool = 0.999047
Run 482 Init: Value 201916 Cost 3921 PUs 3921 Connection 178666 Missing 3 Shortfall 103018 Penalty 19329 MPM 0.312221
Run 482 ThermalAnnealing: Value 16343.1 Cost 821 PUs 821 Connection 11070 Missing 1 Shortfall 24084.9 Penalty 4452.1 MPM 0.592041
Run 482 Iterative Improvement: Value 16333.1 Cost 811 PUs 811 Connection 11070 Missing 1 Shortfall 24084.9 Penalty 4452.1 MPM 0.592041

Run 483: Using Calculated Tinit = 204.122 Tcool = 0.99902
Run 483 Init: Value 199736 Cost 3969 PUs 3969 Connection 179309 Missing 3 Shortfall 87759.9 Penalty 16457.8 MPM 0.319002
Run 483 ThermalAnnealing: Value 16021.3 Cost 799 PUs 799 Connection 10770 Missing 1 Shortfall 24086 Penalty 4452.31 MPM 0.592041
Run 483 Iterative Improvement: Value 16021.3 Cost 799 PUs 799 Connection 10770 Missing 1 Shortfall 24086 Penalty 4452.31 MPM 0.592041

Run 484: Using Calculated Tinit = 199.471 Tcool = 0.998531
Run 484 Init: Value 199201 Cost 3910 PUs 3910 Connection 177789 Missing 3 Shortfall 93279.3 Penalty 17501.7 MPM 0.318043
Run 484 ThermalAnnealing: Value 16159.5 Cost 727 PUs 727 Connection 10980 Missing 1 Shortfall 24087.1 Penalty 4452.53 MPM 0.592041
Run 484 Iterative Improvement: Value 16159.5 Cost 727 PUs 727 Connection 10980 Missing 1 Shortfall 24087.1 Penalty 4452.53 MPM 0.592041

Run 485: Using Calculated Tinit = 204.645 Tcool = 0.998724
Run 485 Init: Value 199693 Cost 4015 PUs 4015 Connection 178157 Missing 3 Shortfall 93354.2 Penalty 17520.6 MPM 0.305335
Run 485 ThermalAnnealing: Value 17001.1 Cost 925 PUs 925 Connection 11624 Missing 1 Shortfall 24084.9 Penalty 4452.1 MPM 0.592041
Run 485 Iterative Improvement: Value 17001.1 Cost 925 PUs 925 Connection 11624 Missing 1 Shortfall 24084.9 Penalty 4452.1 MPM 0.592041

Run 487: Using Calculated Tinit = 184.341 Tcool = 0.998994
Run 487 Init: Value 196489 Cost 3951 PUs 3951 Connection 176993 Missing 3 Shortfall 83149.5 Penalty 15544.9 MPM 0.251044
Run 487 ThermalAnnealing: Value 16513.5 Cost 721 PUs 721 Connection 11340 Missing 1 Shortfall 24087.2 Penalty 4452.54 MPM 0.592041
Run 487 Iterative Improvement: Value 16513.5 Cost 721 PUs 721 Connection 11340 Missing 1 Shortfall 24087.2 Penalty 4452.54 MPM 0.592041

Run 488: Using Calculated Tinit = 204.329 Tcool = 0.999078
Run 488 Init: Value 202729 Cost 3956 PUs 3956 Connection 180702 Missing 3 Shortfall 96249 Penalty 18070.7 MPM 0.331385
Run 488 ThermalAnnealing: Value 15680.8 Cost 754 PUs 754 Connection 10470 Missing 1 Shortfall 24108.6 Penalty 4456.79 MPM 0.592041
Run 488 Iterative Improvement: Value 15680.8 Cost 755 PUs 755 Connection 10470 Missing 1 Shortfall 24103.6 Penalty 4455.78 MPM 0.592041
Run 482 is finished (out of 1000). 
Run 486: Using Calculated Tinit = 200.099 Tcool = 0.999079
Run 486 Init: Value 200776 Cost 3853 PUs 3853 Connection 178567 Missing 3 Shortfall 98075.5 Penalty 18356.3 MPM 0.291823
Run 486 ThermalAnnealing: Value 15201.1 Cost 849 PUs 849 Connection 9900 Missing 1 Shortfall 24084.9 Penalty 4452.1 MPM 0.592041
Run 486 Iterative Improvement: Value 15201.1 Cost 849 PUs 849 Connection 9900 Missing 1 Shortfall 24084.9 Penalty 4452.1 MPM 0.592041

Run 489: Using Calculated Tinit = 202.753 Tcool = 0.999041
Run 489 Init: Value 203376 Cost 3950 PUs 3950 Connection 180095 Missing 3 Shortfall 103230 Penalty 19331.4 MPM 0.19888
Run 489 ThermalAnnealing: Value 16178.8 Cost 783 PUs 783 Connection 10920 Missing 1 Shortfall 24204.5 Penalty 4475.77 MPM 0.592041
Run 489 Iterative Improvement: Value 16178.8 Cost 783 PUs 783 Connection 10920 Missing 1 Shortfall 24204.5 Penalty 4475.77 MPM 0.592041
Time passed so far is 47 secs 
Run 483 is finished (out of 1000). Time passed so far is 47 secs 
Run 484 is finished (out of 1000). Time passed so far is 47 secs 
Run 485 is finished (out of 1000). Time passed so far is 47 secs 
Run 487 is finished (out of 1000). Time passed so far is 47 secs 
Run 488 is finished (out of 1000). Time passed so far is 47 secs 
Run 486 is finished (out of 1000). Time passed so far is 47 secs 
Run 489 is finished (out of 1000). Time passed so far is 47 secs 

Run 490: Using Calculated Tinit = 197.647 Tcool = 0.998703
Run 490 Init: Value 201292 Cost 3962 PUs 3962 Connection 178244 Missing 3 Shortfall 101782 Penalty 19086.3 MPM 0.282916
Run 490 ThermalAnnealing: Value 16484.1 Cost 782 PUs 782 Connection 11250 Missing 1 Shortfall 24084.9 Penalty 4452.1 MPM 0.592041
Run 490 Iterative Improvement: Value 16484.1 Cost 782 PUs 782 Connection 11250 Missing 1 Shortfall 24084.9 Penalty 4452.1 MPM 0.592041

Run 491: Using Calculated Tinit = 197.137 Tcool = 0.998532
Run 491 Init: Value 201272 Cost 3819 PUs 3819 Connection 178204 Missing 3 Shortfall 102388 Penalty 19248.8 MPM 0.27343
Run 491 ThermalAnnealing: Value 15812.2 Cost 770 PUs 770 Connection 10590 Missing 1 Shortfall 24085.6 Penalty 4452.23 MPM 0.592041
Run 491 Iterative Improvement: Value 15812.2 Cost 770 PUs 770 Connection 10590 Missing 1 Shortfall 24085.6 Penalty 4452.23 MPM 0.592041

Run 492: Using Calculated Tinit = 197.37 Tcool = 0.99908
Run 492 Init: Value 200480 Cost 3938 PUs 3938 Connection 178638 Missing 3 Shortfall 95629 Penalty 17904.5 MPM 0.264274
Run 492 ThermalAnnealing: Value 16478.1 Cost 806 PUs 806 Connection 11220 Missing 1 Shortfall 24084.9 Penalty 4452.1 MPM 0.592041
Run 492 Iterative Improvement: Value 16478.1 Cost 806 PUs 806 Connection 11220 Missing 1 Shortfall 24084.9 Penalty 4452.1 MPM 0.592041

Run 494: Using Calculated Tinit = 198.63 Tcool = 0.998733
Run 494 Init: Value 201047 Cost 3886 PUs 3886 Connection 178670 Missing 3 Shortfall 98477.8 Penalty 18491.2 MPM 0.292791
Run 494 ThermalAnnealing: Value 16313.9 Cost 791 PUs 791 Connection 11070 Missing 1 Shortfall 24088.7 Penalty 4452.85 MPM 0.592041
Run 494 Iterative Improvement: Value 16313.9 Cost 791 PUs 791 Connection 11070 Missing 1 Shortfall 24088.7 Penalty 4452.85 MPM 0.592041

Run 493: Using Calculated Tinit = 201.647 Tcool = 0.999021
Run 493 Init: Value 197064 Cost 3963 PUs 3963 Connection 176850 Missing 3 Shortfall 87162.2 Penalty 16250.8 MPM 0.329585
Run 493 ThermalAnnealing: Value 16052.1 Cost 860 PUs 860 Connection 10740 Missing 1 Shortfall 24084.9 Penalty 4452.1 MPM 0.592041
Run 493 Iterative Improvement: Value 16052.1 Cost 860 PUs 860 Connection 10740 Missing 1 Shortfall 24084.9 Penalty 4452.1 MPM 0.592041
Run 490 is finished (out of 1000). Time passed so far is 48 secs 

Run 497: Using Calculated Tinit = 186.586 Tcool = 0.999028
Run 497 Init: Value 202201 Cost 3915 PUs 3915 Connection 179491 Missing 3 Shortfall 99947 Penalty 18794.7 MPM 0.296032
Run 497 ThermalAnnealing: Value 15707 Cost 713 PUs 713 Connection 10530 Missing 1 Shortfall 24149.3 Penalty 4464 MPM 0.59095
Run 497 Iterative Improvement: Value 15707 Cost 713 PUs 713 Connection 10530 Missing 1 Shortfall 24149.3 Penalty 4464 MPM 0.59095

Run 495: Using Calculated Tinit = 204.67 Tcool = 0.998984
Run 495 Init: Value 199768 Cost 3951 PUs 3951 Connection 177272 Missing 3 Shortfall 98920.1 Penalty 18545.4 MPM 0.278725
Run 495 ThermalAnnealing: Value 16863.1 Cost 891 PUs 891 Connection 11520 Missing 1 Shortfall 24084.9 Penalty 4452.1 MPM 0.592041
Run 495 Iterative Improvement: Value 16825.1 Cost 883 PUs 883 Connection 11490 Missing 1 Shortfall 24084.9 Penalty 4452.1 MPM 0.592041

Run 496: Using Calculated Tinit = 189.587 Tcool = 0.998991
Run 496 Init: Value 200569 Cost 3924 PUs 3924 Connection 178845 Missing 3 Shortfall 94913.3 Penalty 17799.9 MPM 0.303991
Run 496 ThermalAnnealing: Value 15908.1 Cost 776 PUs 776 Connection 10680 Missing 1 Shortfall 24084.9 Penalty 4452.1 MPM 0.592041
Run 496 Iterative Improvement: Value 15908.1 Cost 776 PUs 776 Connection 10680 Missing 1 Shortfall 24084.9 Penalty 4452.1 MPM 0.592041
Run 491 is finished (out of 1000). Time passed so far is 48 secs 
Run 492 is finished (out of 1000). Time passed so far is 48 secs 

Run 498: Using Calculated Tinit = 204.67 Tcool = 0.99897
Run 498 Init: Value 201327 Cost 3936 PUs 3936 Connection 178604 Missing 3 Shortfall 100160 Penalty 18787.5 MPM 0.316895
Run 498 ThermalAnnealing: Value 15786.1 Cost 774 PUs 774 Connection 10560 Missing 1 Shortfall 24084.9 Penalty 4452.1 MPM 0.592041
Run 498 Iterative Improvement: Value 15786.1 Cost 774 PUs 774 Connection 10560 Missing 1 Shortfall 24084.9 Penalty 4452.1 MPM 0.592041
Run 494 is finished (out of 1000). Time passed so far is 48 secs 
Run 493 is finished (out of 1000). Time passed so far is 48 secs 
Run 497 is finished (out of 1000). Time passed so far is 48 secs 
Run 495 is finished (out of 1000). Time passed so far is 48 secs 
Run 496 is finished (out of 1000). Time passed so far is 48 secs 
Run 498 is finished (out of 1000). Time passed so far is 48 secs 

Run 499: Using Calculated Tinit = 198.773 Tcool = 0.998702
Run 499 Init: Value 200885 Cost 3882 PUs 3882 Connection 178035 Missing 3 Shortfall 101582 Penalty 18968.3 MPM 0.218726
Run 499 ThermalAnnealing: Value 16550.1 Cost 788 PUs 788 Connection 11310 Missing 1 Shortfall 24084.9 Penalty 4452.1 MPM 0.592041
Run 499 Iterative Improvement: Value 16550.1 Cost 788 PUs 788 Connection 11310 Missing 1 Shortfall 24084.9 Penalty 4452.1 MPM 0.592041
Run 499 is finished (out of 1000). 
Run 500: Using Calculated Tinit = 204.67 Tcool = 0.998958
Run 500 Init: Value 198425 Cost 3885 PUs 3885 Connection 175166 Missing 3 Shortfall 103004 Penalty 19374 MPM 0.315867
Run 500 ThermalAnnealing: Value 16479.6 Cost 773 PUs 773 Connection 11250 Missing 1 Shortfall 24109.1 Penalty 4456.61 MPM 0.591683
Run 500 Iterative Improvement: Value 16479.6 Cost 773 PUs 773 Connection 11250 Missing 1 Shortfall 24109.1 Penalty 4456.61 MPM 0.591683
Time passed so far is 48 secs 

Run 501: Using Calculated Tinit = 196.142 Tcool = 0.998974
Run 501 Init: Value 196597 Cost 4029 PUs 4029 Connection 176800 Missing 3 Shortfall 84551.9 Penalty 15768.1 MPM 0.23888
Run 501 ThermalAnnealing: Value 15978.1 Cost 786 PUs 786 Connection 10740 Missing 1 Shortfall 24084.9 Penalty 4452.1 MPM 0.592041
Run 501 Iterative Improvement: Value 15978.1 Cost 786 PUs 786 Connection 10740 Missing 1 Shortfall 24084.9 Penalty 4452.1 MPM 0.592041

Run 502: Using Calculated Tinit = 204.272 Tcool = 0.998529
Run 502 Init: Value 202761 Cost 3891 PUs 3891 Connection 179176 Missing 3 Shortfall 104359 Penalty 19693.8 MPM 0.330916
Run 502 ThermalAnnealing: Value 16718.9 Cost 776 PUs 776 Connection 11490 Missing 1 Shortfall 24089.1 Penalty 4452.92 MPM 0.592041
Run 502 Iterative Improvement: Value 16718.9 Cost 776 PUs 776 Connection 11490 Missing 1 Shortfall 24089.1 Penalty 4452.92 MPM 0.592041
Run 500 is finished (out of 1000). 
Run 503: Using Calculated Tinit = 197.574 Tcool = 0.999081
Run 503 Init: Value 198107 Cost 3906 PUs 3906 Connection 177849 Missing 3 Shortfall 87264.8 Penalty 16352.4 MPM 0.355188
Run 503 ThermalAnnealing: Value 18189.1 Cost 955 PUs 955 Connection 12780 Missing 1 Shortfall 24095.2 Penalty 4454.12 MPM 0.592041
Run 503 Iterative Improvement: Value 18187.1 Cost 954 PUs 954 Connection 12780 Missing 1 Shortfall 24090.1 Penalty 4453.12 MPM 0.592041

Run 504: Using Calculated Tinit = 193.183 Tcool = 0.998705
Run 504 Init: Value 202878 Cost 3945 PUs 3945 Connection 180109 Missing 3 Shortfall 100566 Penalty 18824.5 MPM 0.298524
Run 504 ThermalAnnealing: Value 16055.8 Cost 750 PUs 750 Connection 10830 Missing 1 Shortfall 24204.6 Penalty 4475.78 MPM 0.592041
Run 504 Iterative Improvement: Value 16055.8 Cost 750 PUs 750 Connection 10830 Missing 1 Shortfall 24204.6 Penalty 4475.78 MPM 0.592041

Run 505: Using Calculated Tinit = 186.567 Tcool = 0.998979
Run 505 Init: Value 202207 Cost 3893 PUs 3893 Connection 179287 Missing 3 Shortfall 101351 Penalty 19026.9 MPM 0.298926
Run 505 ThermalAnnealing: Value 16501.7 Cost 799 PUs 799 Connection 11250 Missing 1 Shortfall 24088.2 Penalty 4452.74 MPM 0.592041
Run 505 Iterative Improvement: Value 16501.7 Cost 799 PUs 799 Connection 11250 Missing 1 Shortfall 24088.2 Penalty 4452.74 MPM 0.592041

Run 506: Using Calculated Tinit = 188.906 Tcool = 0.998707
Run 506 Init: Value 198831 Cost 3932 PUs 3932 Connection 177898 Missing 3 Shortfall 90984.5 Penalty 17000.8 MPM 0.244774
Run 506 ThermalAnnealing: Value 16575.6 Cost 795 PUs 795 Connection 11310 Missing 1 Shortfall 24178.5 Penalty 4470.61 MPM 0.592041
Run 506 Iterative Improvement: Value 16575.6 Cost 795 PUs 795 Connection 11310 Missing 1 Shortfall 24178.5 Penalty 4470.61 MPM 0.592041
Time passed so far is 48 secs 
Run 501 is finished (out of 1000). 
Run 507: Using Calculated Tinit = 197.189 Tcool = 0.999113
Run 507 Init: Value 197867 Cost 3954 PUs 3954 Connection 177190 Missing 3 Shortfall 89283.9 Penalty 16723.5 MPM 0.282921
Run 507 ThermalAnnealing: Value 16046.1 Cost 734 PUs 734 Connection 10860 Missing 1 Shortfall 24084.9 Penalty 4452.1 MPM 0.592041
Run 507 Iterative Improvement: Value 16014.1 Cost 732 PUs 732 Connection 10830 Missing 1 Shortfall 24084.9 Penalty 4452.1 MPM 0.592041
Time passed so far is 49 secs 
Run 502 is finished (out of 1000). Time passed so far is 49 secs 
Run 503 is finished (out of 1000). Time passed so far is 49 secs 
Run 504 is finished (out of 1000). Time passed so far is 49 secs 
Run 505 is finished (out of 1000). Time passed so far is 49 secs 
Run 506 is finished (out of 1000). Time passed so far is 49 secs 
Run 507 is finished (out of 1000). Time passed so far is 49 secs 

Run 508: Using Calculated Tinit = 203.787 Tcool = 0.999038
Run 508 Init: Value 198771 Cost 3944 PUs 3944 Connection 177506 Missing 3 Shortfall 92443.4 Penalty 17320.7 MPM 0.36042
Run 508 ThermalAnnealing: Value 15941.2 Cost 734 PUs 734 Connection 10740 Missing 1 Shortfall 24161 Penalty 4467.15 MPM 0.592041
Run 508 Iterative Improvement: Value 15941.2 Cost 734 PUs 734 Connection 10740 Missing 1 Shortfall 24161 Penalty 4467.15 MPM 0.592041
Run 508 is finished (out of 1000). Time passed so far is 49 secs 

Run 509: Using Calculated Tinit = 202.539 Tcool = 0.998959
Run 509 Init: Value 199080 Cost 3974 PUs 3974 Connection 177868 Missing 3 Shortfall 92201 Penalty 17238.3 MPM 0.275744
Run 509 ThermalAnnealing: Value 16494.4 Cost 852 PUs 852 Connection 11190 Missing 1 Shortfall 24086.4 Penalty 4452.4 MPM 0.592041
Run 509 Iterative Improvement: Value 16494.4 Cost 852 PUs 852 Connection 11190 Missing 1 Shortfall 24086.4 Penalty 4452.4 MPM 0.592041

Run 511: Using Calculated Tinit = 204.647 Tcool = 0.998528
Run 511 Init: Value 200418 Cost 3883 PUs 3883 Connection 177301 Missing 3 Shortfall 102484 Penalty 19233.6 MPM 0.293061
Run 511 ThermalAnnealing: Value 17810.5 Cost 818 PUs 818 Connection 12540 Missing 1 Shortfall 24087.1 Penalty 4452.53 MPM 0.592041
Run 511 Iterative Improvement: Value 17810.5 Cost 818 PUs 818 Connection 12540 Missing 1 Shortfall 24087.1 Penalty 4452.53 MPM 0.592041

Run 512: Using Calculated Tinit = 182.849 Tcool = 0.99854
Run 512 Init: Value 202116 Cost 3950 PUs 3950 Connection 178382 Missing 3 Shortfall 105371 Penalty 19784.5 MPM 0.265956
Run 512 ThermalAnnealing: Value 16373.2 Cost 851 PUs 851 Connection 11070 Missing 1 Shortfall 24085.4 Penalty 4452.19 MPM 0.592041
Run 512 Iterative Improvement: Value 16373.2 Cost 851 PUs 851 Connection 11070 Missing 1 Shortfall 24085.4 Penalty 4452.19 MPM 0.592041

Run 510: Using Calculated Tinit = 198.71 Tcool = 0.998733
Run 510 Init: Value 198593 Cost 3919 PUs 3919 Connection 178055 Missing 3 Shortfall 88730.3 Penalty 16619 MPM 0.27706
Run 510 ThermalAnnealing: Value 15826.2 Cost 783 PUs 783 Connection 10590 Missing 1 Shortfall 24090.7 Penalty 4453.24 MPM 0.592041
Run 510 Iterative Improvement: Value 15826.2 Cost 783 PUs 783 Connection 10590 Missing 1 Shortfall 24090.7 Penalty 4453.24 MPM 0.592041
Run 509 is finished (out of 1000). Time passed so far is 49 secs 
Run 511 is finished (out of 1000). Time passed so far is 49 secs 

Run 513: Using Calculated Tinit = 197.14 Tcool = 0.998962
Run 513 Init: Value 202945 Cost 3915 PUs 3915 Connection 179344 Missing 3 Shortfall 104619 Penalty 19685.7 MPM 0.344316
Run 513 ThermalAnnealing: Value 17712.1 Cost 870 PUs 870 Connection 12390 Missing 1 Shortfall 24084.9 Penalty 4452.1 MPM 0.592041
Run 513 Iterative Improvement: Value 17712.1 Cost 870 PUs 870 Connection 12390 Missing 1 Shortfall 24084.9 Penalty 4452.1 MPM 0.592041

Run 514: Using Calculated Tinit = 197.137 Tcool = 0.998962
Run 514 Init: Value 201425 Cost 3865 PUs 3865 Connection 179062 Missing 3 Shortfall 98656.7 Penalty 18498.5 MPM 0.273879
Run 514 ThermalAnnealing: Value 16364.1 Cost 782 PUs 782 Connection 11130 Missing 1 Shortfall 24084.9 Penalty 4452.1 MPM 0.592041
Run 514 Iterative Improvement: Value 16364.1 Cost 782 PUs 782 Connection 11130 Missing 1 Shortfall 24084.9 Penalty 4452.1 MPM 0.592041

Run 516: Using Calculated Tinit = 197.771 Tcool = 0.998703
Run 516 Init: Value 198315 Cost 3896 PUs 3896 Connection 177017 Missing 3 Shortfall 92941.4 Penalty 17402 MPM 0.350122
Run 516 ThermalAnnealing: Value 15988.1 Cost 706 PUs 706 Connection 10830 Missing 1 Shortfall 24084.9 Penalty 4452.1 MPM 0.592041
Run 516 Iterative Improvement: Value 15988.1 Cost 706 PUs 706 Connection 10830 Missing 1 Shortfall 24084.9 Penalty 4452.1 MPM 0.592041

Run 515: Using Calculated Tinit = 204.424 Tcool = 0.998699
Run 515 Init: Value 198329 Cost 3931 PUs 3931 Connection 179579 Missing 3 Shortfall 79470.9 Penalty 14818.6 MPM 0.319904
Run 515 ThermalAnnealing: Value 15575.1 Cost 773 PUs 773 Connection 10350 Missing 1 Shortfall 24084.9 Penalty 4452.1 MPM 0.592041
Run 515 Iterative Improvement: Value 15575.1 Cost 773 PUs 773 Connection 10350 Missing 1 Shortfall 24084.9 Penalty 4452.1 MPM 0.592041
Run 512 is finished (out of 1000). 
Run 517: Using Calculated Tinit = 202.701 Tcool = 0.998971
Run 517 Init: Value 203419 Cost 3864 PUs 3864 Connection 179093 Missing 3 Shortfall 108924 Penalty 20461.5 MPM 0.286894
Run 517 ThermalAnnealing: Value 15783.1 Cost 741 PUs 741 Connection 10590 Missing 1 Shortfall 24084.9 Penalty 4452.1 MPM 0.592041
Run 517 Iterative Improvement: Value 15783.1 Cost 741 PUs 741 Connection 10590 Missing 1 Shortfall 24084.9 Penalty 4452.1 MPM 0.592041

Run 518: Using Calculated Tinit = 197.271 Tcool = 0.999096
Run 518 Init: Value 201546 Cost 3971 PUs 3971 Connection 179727 Missing 3 Shortfall 94989.3 Penalty 17847.7 MPM 0.273239
Run 518 ThermalAnnealing: Value 16202.8 Cost 858 PUs 858 Connection 10890 Missing 1 Shortfall 24098.8 Penalty 4454.85 MPM 0.592041
Run 518 Iterative Improvement: Value 16202.8 Cost 858 PUs 858 Connection 10890 Missing 1 Shortfall 24098.8 Penalty 4454.85 MPM 0.592041
Time passed so far is 50 secs 
Run 510 is finished (out of 1000). Time passed so far is 50 secs 
Run 513 is finished (out of 1000). Time passed so far is 50 secs 
Run 514 is finished (out of 1000). Time passed so far is 50 secs 
Run 516 is finished (out of 1000). Time passed so far is 50 secs 
Run 515 is finished (out of 1000). Time passed so far is 50 secs 
Run 517 is finished (out of 1000). Time passed so far is 50 secs 
Run 518 is finished (out of 1000). Time passed so far is 50 secs 

Run 519: Using Calculated Tinit = 192.894 Tcool = 0.998705
Run 519 Init: Value 199633 Cost 3902 PUs 3902 Connection 178428 Missing 3 Shortfall 92657.4 Penalty 17303.1 MPM 0.366921
Run 519 ThermalAnnealing: Value 16115.1 Cost 863 PUs 863 Connection 10800 Missing 1 Shortfall 24084.9 Penalty 4452.1 MPM 0.592041
Run 519 Iterative Improvement: Value 16115.1 Cost 863 PUs 863 Connection 10800 Missing 1 Shortfall 24084.9 Penalty 4452.1 MPM 0.592041

Run 520: Using Calculated Tinit = 198.276 Tcool = 0.998702
Run 520 Init: Value 201613 Cost 3889 PUs 3889 Connection 177336 Missing 3 Shortfall 108265 Penalty 20387.9 MPM 0.304829
Run 520 ThermalAnnealing: Value 17580.1 Cost 767 PUs 767 Connection 12360 Missing 1 Shortfall 24089.8 Penalty 4453.05 MPM 0.592041
Run 520 Iterative Improvement: Value 17580.1 Cost 767 PUs 767 Connection 12360 Missing 1 Shortfall 24089.8 Penalty 4453.05 MPM 0.592041

Run 521: Using Calculated Tinit = 200.366 Tcool = 0.999095
Run 521 Init: Value 202865 Cost 3895 PUs 3895 Connection 178446 Missing 3 Shortfall 109285 Penalty 20524 MPM 0.349831
Run 521 ThermalAnnealing: Value 16198.1 Cost 736 PUs 736 Connection 11010 Missing 1 Shortfall 24084.9 Penalty 4452.1 MPM 0.592041
Run 521 Iterative Improvement: Value 16198.1 Cost 736 PUs 736 Connection 11010 Missing 1 Shortfall 24084.9 Penalty 4452.1 MPM 0.592041

Run 522: Using Calculated Tinit = 198.773 Tcool = 0.998953
Run 522 Init: Value 201476 Cost 3926 PUs 3926 Connection 179079 Missing 3 Shortfall 98448.2 Penalty 18471.3 MPM 0.276229
Run 522 ThermalAnnealing: Value 16140.5 Cost 888 PUs 888 Connection 10800 Missing 1 Shortfall 24087.2 Penalty 4452.55 MPM 0.592041
Run 522 Iterative Improvement: Value 16140.5 Cost 888 PUs 888 Connection 10800 Missing 1 Shortfall 24087.2 Penalty 4452.55 MPM 0.592041

Run 523: Using Calculated Tinit = 197.835 Tcool = 0.998988
Run 523 Init: Value 197968 Cost 3929 PUs 3929 Connection 177066 Missing 3 Shortfall 90615 Penalty 16972.8 MPM 0.335966
Run 523 ThermalAnnealing: Value 15747.5 Cost 749 PUs 749 Connection 10530 Missing 1 Shortfall 24167.8 Penalty 4468.5 MPM 0.592041
Run 523 Iterative Improvement: Value 15747.5 Cost 750 PUs 750 Connection 10530 Missing 1 Shortfall 24162.7 Penalty 4467.49 MPM 0.592041

Run 524: Using Calculated Tinit = 201.443 Tcool = 0.998972
Run 524 Init: Value 199772 Cost 3975 PUs 3975 Connection 177852 Missing 3 Shortfall 95774.3 Penalty 17945.2 MPM 0.260684
Run 524 ThermalAnnealing: Value 16252.1 Cost 760 PUs 760 Connection 11040 Missing 1 Shortfall 24084.9 Penalty 4452.1 MPM 0.592041
Run 524 Iterative Improvement: Value 16252.1 Cost 760 PUs 760 Connection 11040 Missing 1 Shortfall 24084.9 Penalty 4452.1 MPM 0.592041
Run 519 is finished (out of 1000). 
Run 525: Using Calculated Tinit = 198.048 Tcool = 0.998973
Run 525 Init: Value 199397 Cost 3894 PUs 3894 Connection 176260 Missing 3 Shortfall 102626 Penalty 19243.4 MPM 0.20688
Run 525 ThermalAnnealing: Value 16172.5 Cost 770 PUs 770 Connection 10950 Missing 1 Shortfall 24087 Penalty 4452.51 MPM 0.592041
Run 525 Iterative Improvement: Value 16172.5 Cost 770 PUs 770 Connection 10950 Missing 1 Shortfall 24087 Penalty 4452.51 MPM 0.592041

Run 526: Using Calculated Tinit = 204.615 Tcool = 0.998985
Run 526 Init: Value 199944 Cost 3941 PUs 3941 Connection 176901 Missing 3 Shortfall 101708 Penalty 19101.7 MPM 0.303148
Run 526 ThermalAnnealing: Value 16458.1 Cost 786 PUs 786 Connection 11220 Missing 1 Shortfall 24084.9 Penalty 4452.1 MPM 0.592041
Run 526 Iterative Improvement: Value 16458.1 Cost 786 PUs 786 Connection 11220 Missing 1 Shortfall 24084.9 Penalty 4452.1 MPM 0.592041
Time passed so far is 51 secs 
Run 520 is finished (out of 1000). Time passed so far is 51 secs 
Run 521 is finished (out of 1000). Time passed so far is 51 secs 
Run 522 is finished (out of 1000). Time passed so far is 51 secs 
Run 523 is finished (out of 1000). Time passed so far is 51 secs 
Run 524 is finished (out of 1000). Time passed so far is 51 secs 
Run 525 is finished (out of 1000). Time passed so far is 51 secs 
Run 526 is finished (out of 1000). Time passed so far is 51 secs 

Run 528: Using Calculated Tinit = 204.67 Tcool = 0.99873
Run 528 Init: Value 201956 Cost 3899 PUs 3899 Connection 179114 Missing 3 Shortfall 100982 Penalty 18942.6 MPM 0.30226
Run 528 ThermalAnnealing: Value 16891.1 Cost 799 PUs 799 Connection 11640 Missing 1 Shortfall 24084.9 Penalty 4452.1 MPM 0.592041
Run 528 Iterative Improvement: Value 16891.1 Cost 799 PUs 799 Connection 11640 Missing 1 Shortfall 24084.9 Penalty 4452.1 MPM 0.592041

Run 527: Using Calculated Tinit = 202.539 Tcool = 0.998998
Run 527 Init: Value 200806 Cost 3935 PUs 3935 Connection 180505 Missing 3 Shortfall 87309.4 Penalty 16365.9 MPM 0.356415
Run 527 ThermalAnnealing: Value 16013.7 Cost 739 PUs 739 Connection 10800 Missing 1 Shortfall 24199.2 Penalty 4474.7 MPM 0.592041
Run 527 Iterative Improvement: Value 16013.7 Cost 739 PUs 739 Connection 10800 Missing 1 Shortfall 24199.2 Penalty 4474.7 MPM 0.592041

Run 529: Using Calculated Tinit = 204.427 Tcool = 0.998958
Run 529 Init: Value 201217 Cost 3925 PUs 3925 Connection 177973 Missing 3 Shortfall 103067 Penalty 19318.8 MPM 0.275498
Run 529 ThermalAnnealing: Value 15849.8 Cost 777 PUs 777 Connection 10620 Missing 1 Shortfall 24088.6 Penalty 4452.82 MPM 0.592041
Run 529 Iterative Improvement: Value 15849.8 Cost 777 PUs 777 Connection 10620 Missing 1 Shortfall 24088.6 Penalty 4452.82 MPM 0.592041

Run 530: Using Calculated Tinit = 199.148 Tcool = 0.998973
Run 530 Init: Value 200350 Cost 3937 PUs 3937 Connection 178298 Missing 3 Shortfall 96946.9 Penalty 18115.5 MPM 0.31545
Run 530 ThermalAnnealing: Value 16048.8 Cost 736 PUs 736 Connection 10860 Missing 1 Shortfall 24088.3 Penalty 4452.77 MPM 0.592041
Run 530 Iterative Improvement: Value 16048.8 Cost 736 PUs 736 Connection 10860 Missing 1 Shortfall 24088.3 Penalty 4452.77 MPM 0.592041

Run 531: Using Calculated Tinit = 197.675 Tcool = 0.998733
Run 531 Init: Value 199305 Cost 3867 PUs 3867 Connection 177252 Missing 3 Shortfall 96806.5 Penalty 18185.5 MPM 0.301391
Run 531 ThermalAnnealing: Value 16686.1 Cost 864 PUs 864 Connection 11370 Missing 1 Shortfall 24084.9 Penalty 4452.1 MPM 0.592041
Run 531 Iterative Improvement: Value 16686.1 Cost 864 PUs 864 Connection 11370 Missing 1 Shortfall 24084.9 Penalty 4452.1 MPM 0.592041

Run 532: Using Calculated Tinit = 197.01 Tcool = 0.998532
Run 532 Init: Value 200525 Cost 3818 PUs 3818 Connection 177665 Missing 3 Shortfall 101715 Penalty 19042.2 MPM 0.253908
Run 532 ThermalAnnealing: Value 15920.1 Cost 758 PUs 758 Connection 10710 Missing 1 Shortfall 24084.9 Penalty 4452.1 MPM 0.592041
Run 532 Iterative Improvement: Value 15920.1 Cost 758 PUs 758 Connection 10710 Missing 1 Shortfall 24084.9 Penalty 4452.1 MPM 0.592041

Run 534: Using Calculated Tinit = 204.468 Tcool = 0.998529
Run 534 Init: Value 200263 Cost 3974 PUs 3974 Connection 176632 Missing 3 Shortfall 104711 Penalty 19657.5 MPM 0.256937
Run 534 ThermalAnnealing: Value 16618.1 Cost 796 PUs 796 Connection 11370 Missing 1 Shortfall 24084.9 Penalty 4452.1 MPM 0.592041
Run 534 Iterative Improvement: Value 16618.1 Cost 796 PUs 796 Connection 11370 Missing 1 Shortfall 24084.9 Penalty 4452.1 MPM 0.592041

Run 533: Using Calculated Tinit = 197.137 Tcool = 0.998989
Run 533 Init: Value 199224 Cost 3910 PUs 3910 Connection 177102 Missing 3 Shortfall 96896.8 Penalty 18211.9 MPM 0.277789
Run 533 ThermalAnnealing: Value 16336.7 Cost 874 PUs 874 Connection 11010 Missing 1 Shortfall 24087.9 Penalty 4452.69 MPM 0.592041
Run 533 Iterative Improvement: Value 16336.7 Cost 874 PUs 874 Connection 11010 Missing 1 Shortfall 24087.9 Penalty 4452.69 MPM 0.592041
Run 528 is finished (out of 1000). Time passed so far is 52 secs 
Run 527 is finished (out of 1000). Time passed so far is 52 secs 
Run 529 is finished (out of 1000). Time passed so far is 52 secs 
Run 530 is finished (out of 1000). Time passed so far is 52 secs 
Run 531 is finished (out of 1000). Time passed so far is 52 secs 
Run 532 is finished (out of 1000). Time passed so far is 52 secs 
Run 534 is finished (out of 1000). Time passed so far is 52 secs 
Run 533 is finished (out of 1000). Time passed so far is 52 secs 

Run 535: Using Calculated Tinit = 201.397 Tcool = 0.99853
Run 535 Init: Value 199020 Cost 3955 PUs 3955 Connection 177710 Missing 3 Shortfall 92665.7 Penalty 17354.6 MPM 0.270723
Run 535 ThermalAnnealing: Value 15899 Cost 706 PUs 706 Connection 10740 Missing 1 Shortfall 24089.3 Penalty 4452.96 MPM 0.592041
Run 535 Iterative Improvement: Value 15899 Cost 706 PUs 706 Connection 10740 Missing 1 Shortfall 24089.3 Penalty 4452.96 MPM 0.592041

Run 536: Using Calculated Tinit = 203.658 Tcool = 0.99873
Run 536 Init: Value 198926 Cost 4026 PUs 4026 Connection 178085 Missing 3 Shortfall 89835.9 Penalty 16814.8 MPM 0.279546
Run 536 ThermalAnnealing: Value 16634.1 Cost 734 PUs 734 Connection 11430 Missing 1 Shortfall 24175.7 Penalty 4470.06 MPM 0.592041
Run 536 Iterative Improvement: Value 16634.1 Cost 734 PUs 734 Connection 11430 Missing 1 Shortfall 24175.7 Penalty 4470.06 MPM 0.592041

Run 537: Using Calculated Tinit = 204.424 Tcool = 0.99873
Run 537 Init: Value 198064 Cost 3941 PUs 3941 Connection 175856 Missing 3 Shortfall 97804 Penalty 18266.9 MPM 0.263592
Run 537 ThermalAnnealing: Value 15785.3 Cost 713 PUs 713 Connection 10620 Missing 1 Shortfall 24086.1 Penalty 4452.32 MPM 0.592041
Run 537 Iterative Improvement: Value 15785.3 Cost 713 PUs 713 Connection 10620 Missing 1 Shortfall 24086.1 Penalty 4452.32 MPM 0.592041

Run 538: Using Calculated Tinit = 203.658 Tcool = 0.999038
Run 538 Init: Value 199223 Cost 3984 PUs 3984 Connection 178885 Missing 3 Shortfall 87155.1 Penalty 16354 MPM 0.302827
Run 538 ThermalAnnealing: Value 16520.1 Cost 848 PUs 848 Connection 11220 Missing 1 Shortfall 24084.9 Penalty 4452.1 MPM 0.592041
Run 538 Iterative Improvement: Value 16520.1 Cost 848 PUs 848 Connection 11220 Missing 1 Shortfall 24084.9 Penalty 4452.1 MPM 0.592041

Run 539: Using Calculated Tinit = 201.397 Tcool = 0.999078
Run 539 Init: Value 200154 Cost 3960 PUs 3960 Connection 177159 Missing 3 Shortfall 101425 Penalty 19035.1 MPM 0.274506
Run 539 ThermalAnnealing: Value 16045.8 Cost 793 PUs 793 Connection 10800 Missing 1 Shortfall 24088.5 Penalty 4452.81 MPM 0.592041
Run 539 Iterative Improvement: Value 16045.8 Cost 793 PUs 793 Connection 10800 Missing 1 Shortfall 24088.5 Penalty 4452.81 MPM 0.592041

Run 541: Using Calculated Tinit = 199.386 Tcool = 0.998702
Run 541 Init: Value 199389 Cost 3886 PUs 3886 Connection 177438 Missing 3 Shortfall 96009.8 Penalty 18064.9 MPM 0.303646
Run 541 ThermalAnnealing: Value 15924.8 Cost 732 PUs 732 Connection 10740 Missing 1 Shortfall 24088.7 Penalty 4452.85 MPM 0.592041
Run 541 Iterative Improvement: Value 15924.8 Cost 732 PUs 732 Connection 10740 Missing 1 Shortfall 24088.7 Penalty 4452.85 MPM 0.592041

Run 540: Using Calculated Tinit = 197.788 Tcool = 0.999081
Run 540 Init: Value 199636 Cost 3956 PUs 3956 Connection 176869 Missing 3 Shortfall 100734 Penalty 18810.7 MPM 0.28537
Run 540 ThermalAnnealing: Value 16438.5 Cost 814 PUs 814 Connection 11160 Missing 1 Shortfall 24151.7 Penalty 4464.47 MPM 0.59095
Run 540 Iterative Improvement: Value 16429.5 Cost 805 PUs 805 Connection 11160 Missing 1 Shortfall 24151.7 Penalty 4464.47 MPM 0.59095
Run 535 is finished (out of 1000). 
Run 542: Using Calculated Tinit = 181.972 Tcool = 0.998741
Run 542 Init: Value 198841 Cost 3879 PUs 3879 Connection 176464 Missing 3 Shortfall 98911.2 Penalty 18497.5 MPM 0.317555
Run 542 ThermalAnnealing: Value 15726.5 Cost 804 PUs 804 Connection 10470 Missing 1 Shortfall 24087 Penalty 4452.51 MPM 0.592041
Run 542 Iterative Improvement: Value 15726.5 Cost 804 PUs 804 Connection 10470 Missing 1 Shortfall 24087 Penalty 4452.51 MPM 0.592041
Time passed so far is 52 secs 
Run 536 is finished (out of 1000). Time passed so far is 52 secs 
Run 537 is finished (out of 1000). Time passed so far is 52 secs 
Run 538 is finished (out of 1000). Time passed so far is 52 secs 
Run 539 is finished (out of 1000). Time passed so far is 52 secs 
Run 541 is finished (out of 1000). Time passed so far is 52 secs 
Run 540 is finished (out of 1000). Time passed so far is 52 secs 
Run 542 is finished (out of 1000). Time passed so far is 52 secs 

Run 543: Using Calculated Tinit = 198.157 Tcool = 0.998532
Run 543 Init: Value 201517 Cost 3993 PUs 3993 Connection 179151 Missing 3 Shortfall 97755 Penalty 18372.9 MPM 0.289548
Run 543 ThermalAnnealing: Value 15572.1 Cost 770 PUs 770 Connection 10350 Missing 1 Shortfall 24084.9 Penalty 4452.1 MPM 0.592041
Run 543 Iterative Improvement: Value 15572.1 Cost 770 PUs 770 Connection 10350 Missing 1 Shortfall 24084.9 Penalty 4452.1 MPM 0.592041

Run 544: Using Calculated Tinit = 202.717 Tcool = 0.998971
Run 544 Init: Value 201658 Cost 3858 PUs 3858 Connection 178338 Missing 3 Shortfall 103587 Penalty 19462.1 MPM 0.316005
Run 544 ThermalAnnealing: Value 15991.3 Cost 739 PUs 739 Connection 10800 Missing 1 Shortfall 24086.1 Penalty 4452.33 MPM 0.592041
Run 544 Iterative Improvement: Value 15991.3 Cost 739 PUs 739 Connection 10800 Missing 1 Shortfall 24086.1 Penalty 4452.33 MPM 0.592041

Run 546: Using Calculated Tinit = 198.027 Tcool = 0.998702
Run 546 Init: Value 195174 Cost 3981 PUs 3981 Connection 175105 Missing 3 Shortfall 86196.1 Penalty 16088.1 MPM 0.258967
Run 546 ThermalAnnealing: Value 16199.9 Cost 767 PUs 767 Connection 10980 Missing 1 Shortfall 24089 Penalty 4452.9 MPM 0.592041
Run 546 Iterative Improvement: Value 16199.9 Cost 767 PUs 767 Connection 10980 Missing 1 Shortfall 24089 Penalty 4452.9 MPM 0.592041

Run 545: Using Calculated Tinit = 197.788 Tcool = 0.99907
Run 545 Init: Value 200755 Cost 3946 PUs 3946 Connection 178329 Missing 3 Shortfall 98886.3 Penalty 18480.4 MPM 0.322251
Run 545 ThermalAnnealing: Value 15576.3 Cost 774 PUs 774 Connection 10350 Missing 1 Shortfall 24086.1 Penalty 4452.33 MPM 0.592041
Run 545 Iterative Improvement: Value 15576.3 Cost 774 PUs 774 Connection 10350 Missing 1 Shortfall 24086.1 Penalty 4452.33 MPM 0.592041

Run 547: Using Calculated Tinit = 193.796 Tcool = 0.998729
Run 547 Init: Value 197932 Cost 3959 PUs 3959 Connection 176660 Missing 3 Shortfall 92542.9 Penalty 17313.3 MPM 0.279619
Run 547 ThermalAnnealing: Value 16334.7 Cost 812 PUs 812 Connection 11070 Missing 1 Shortfall 24088.2 Penalty 4452.74 MPM 0.592041
Run 547 Iterative Improvement: Value 16334.7 Cost 812 PUs 812 Connection 11070 Missing 1 Shortfall 24088.2 Penalty 4452.74 MPM 0.592041

Run 548: Using Calculated Tinit = 204.645 Tcool = 0.998699
Run 548 Init: Value 201121 Cost 3953 PUs 3953 Connection 179972 Missing 3 Shortfall 92007.3 Penalty 17196.3 MPM 0.317855
Run 548 ThermalAnnealing: Value 15648.3 Cost 752 PUs 752 Connection 10440 Missing 1 Shortfall 24106 Penalty 4456.27 MPM 0.592041
Run 548 Iterative Improvement: Value 15648.3 Cost 752 PUs 752 Connection 10440 Missing 1 Shortfall 24106 Penalty 4456.27 MPM 0.592041

Run 549: Using Calculated Tinit = 204.67 Tcool = 0.998528
Run 549 Init: Value 197671 Cost 3899 PUs 3899 Connection 178110 Missing 3 Shortfall 83758.1 Penalty 15662.2 MPM 0.380648
Run 549 ThermalAnnealing: Value 16966.5 Cost 844 PUs 844 Connection 11670 Missing 1 Shortfall 24087.2 Penalty 4452.54 MPM 0.592041
Run 549 Iterative Improvement: Value 16966.5 Cost 844 PUs 844 Connection 11670 Missing 1 Shortfall 24087.2 Penalty 4452.54 MPM 0.592041
Run 543 is finished (out of 1000). 
Run 550: Using Calculated Tinit = 202.477 Tcool = 0.999017
Run 550 Init: Value 195637 Cost 3924 PUs 3924 Connection 176309 Missing 3 Shortfall 82499 Penalty 15403.9 MPM 0.253509
Run 550 ThermalAnnealing: Value 16117.1 Cost 805 PUs 805 Connection 10860 Missing 1 Shortfall 24084.9 Penalty 4452.1 MPM 0.592041
Run 550 Iterative Improvement: Value 16117.1 Cost 805 PUs 805 Connection 10860 Missing 1 Shortfall 24084.9 Penalty 4452.1 MPM 0.592041
Time passed so far is 53 secs 
Run 544 is finished (out of 1000). Time passed so far is 53 secs 
Run 546 is finished (out of 1000). Time passed so far is 53 secs 
Run 545 is finished (out of 1000). Time passed so far is 53 secs 
Run 547 is finished (out of 1000). Time passed so far is 53 secs 
Run 548 is finished (out of 1000). Time passed so far is 53 secs 
Run 549 is finished (out of 1000). Time passed so far is 53 secs 
Run 550 is finished (out of 1000). Time passed so far is 53 secs 

Run 551: Using Calculated Tinit = 197.491 Tcool = 0.999023
Run 551 Init: Value 202126 Cost 3940 PUs 3940 Connection 180242 Missing 3 Shortfall 95633.4 Penalty 17944.3 MPM 0.307945
Run 551 ThermalAnnealing: Value 16212.1 Cost 870 PUs 870 Connection 10890 Missing 1 Shortfall 24084.9 Penalty 4452.1 MPM 0.592041
Run 551 Iterative Improvement: Value 16212.1 Cost 870 PUs 870 Connection 10890 Missing 1 Shortfall 24084.9 Penalty 4452.1 MPM 0.592041

Run 553: Using Calculated Tinit = 198.265 Tcool = 0.998532
Run 553 Init: Value 202171 Cost 3738 PUs 3738 Connection 178095 Missing 3 Shortfall 108553 Penalty 20337.8 MPM 0.213103
Run 553 ThermalAnnealing: Value 17987.6 Cost 852 PUs 852 Connection 12660 Missing 1 Shortfall 24204 Penalty 4475.65 MPM 0.592041
Run 553 Iterative Improvement: Value 17987.6 Cost 852 PUs 852 Connection 12660 Missing 1 Shortfall 24204 Penalty 4475.65 MPM 0.592041

Run 552: Using Calculated Tinit = 198.265 Tcool = 0.998702
Run 552 Init: Value 199313 Cost 3986 PUs 3986 Connection 176534 Missing 3 Shortfall 99831.7 Penalty 18792.7 MPM 0.316692
Run 552 ThermalAnnealing: Value 16480.7 Cost 838 PUs 838 Connection 11190 Missing 1 Shortfall 24088 Penalty 4452.7 MPM 0.592041
Run 552 Iterative Improvement: Value 16480.7 Cost 838 PUs 838 Connection 11190 Missing 1 Shortfall 24088 Penalty 4452.7 MPM 0.592041

Run 554: Using Calculated Tinit = 204.615 Tcool = 0.999019
Run 554 Init: Value 201422 Cost 3952 PUs 3952 Connection 180577 Missing 3 Shortfall 90346.9 Penalty 16893.1 MPM 0.303089
Run 554 ThermalAnnealing: Value 15942 Cost 790 PUs 790 Connection 10680 Missing 1 Shortfall 24185.4 Penalty 4471.97 MPM 0.592041
Run 554 Iterative Improvement: Value 15942 Cost 790 PUs 790 Connection 10680 Missing 1 Shortfall 24185.4 Penalty 4471.97 MPM 0.592041

Run 555: Using Calculated Tinit = 197.298 Tcool = 0.998988
Run 555 Init: Value 200216 Cost 3955 PUs 3955 Connection 177291 Missing 3 Shortfall 101245 Penalty 18969.7 MPM 0.253311
Run 555 ThermalAnnealing: Value 16280.4 Cost 848 PUs 848 Connection 10980 Missing 1 Shortfall 24086.3 Penalty 4452.36 MPM 0.592041
Run 555 Iterative Improvement: Value 16280.4 Cost 848 PUs 848 Connection 10980 Missing 1 Shortfall 24086.3 Penalty 4452.36 MPM 0.592041

Run 556: Using Calculated Tinit = 203.43 Tcool = 0.998529
Run 556 Init: Value 200069 Cost 3901 PUs 3901 Connection 179978 Missing 3 Shortfall 86352.4 Penalty 16190 MPM 0.298958
Run 556 ThermalAnnealing: Value 16684.2 Cost 888 PUs 888 Connection 11340 Missing 1 Shortfall 24107.1 Penalty 4456.22 MPM 0.591683
Run 556 Iterative Improvement: Value 16684.2 Cost 888 PUs 888 Connection 11340 Missing 1 Shortfall 24107.1 Penalty 4456.22 MPM 0.591683
Run 551 is finished (out of 1000). Time passed so far is 54 secs 

Run 557: Using Calculated Tinit = 201.591 Tcool = 0.998731
Run 557 Init: Value 198055 Cost 3965 PUs 3965 Connection 178600 Missing 3 Shortfall 83192 Penalty 15489.9 MPM 0.253067
Run 557 ThermalAnnealing: Value 16279.5 Cost 847 PUs 847 Connection 10980 Missing 1 Shortfall 24086.7 Penalty 4452.46 MPM 0.592041
Run 557 Iterative Improvement: Value 16279.5 Cost 847 PUs 847 Connection 10980 Missing 1 Shortfall 24086.7 Penalty 4452.46 MPM 0.592041

Run 558: Using Calculated Tinit = 201.838 Tcool = 0.999021
Run 558 Init: Value 199526 Cost 3909 PUs 3909 Connection 176510 Missing 3 Shortfall 101911 Penalty 19106.6 MPM 0.197477
Run 558 ThermalAnnealing: Value 16348.7 Cost 763 PUs 763 Connection 11130 Missing 1 Shortfall 24103.2 Penalty 4455.71 MPM 0.592041
Run 558 Iterative Improvement: Value 16348.7 Cost 763 PUs 763 Connection 11130 Missing 1 Shortfall 24103.2 Penalty 4455.71 MPM 0.592041
Run 553 is finished (out of 1000). Time passed so far is 54 secs 
Run 552 is finished (out of 1000). Time passed so far is 54 secs 
Run 554 is finished (out of 1000). Time passed so far is 54 secs 
Run 555 is finished (out of 1000). Time passed so far is 54 secs 
Run 556 is finished (out of 1000). Time passed so far is 54 secs 
Run 557 is finished (out of 1000). Time passed so far is 54 secs 
Run 558 is finished (out of 1000). Time passed so far is 54 secs 

Run 559: Using Calculated Tinit = 197.137 Tcool = 0.998974
Run 559 Init: Value 200934 Cost 3935 PUs 3935 Connection 178253 Missing 3 Shortfall 99960.8 Penalty 18746.1 MPM 0.361703
Run 559 ThermalAnnealing: Value 16119.1 Cost 837 PUs 837 Connection 10830 Missing 1 Shortfall 24084.9 Penalty 4452.1 MPM 0.592041
Run 559 Iterative Improvement: Value 16119.1 Cost 837 PUs 837 Connection 10830 Missing 1 Shortfall 24084.9 Penalty 4452.1 MPM 0.592041
Run 559 is finished (out of 1000). Time passed so far is 54 secs 

Run 560: Using Calculated Tinit = 201.268 Tcool = 0.99896
Run 560 Init: Value 203390 Cost 3909 PUs 3909 Connection 180029 Missing 3 Shortfall 103567 Penalty 19452.3 MPM 0.306356
Run 560 ThermalAnnealing: Value 16765.1 Cost 853 PUs 853 Connection 11460 Missing 1 Shortfall 24084.9 Penalty 4452.1 MPM 0.592041
Run 560 Iterative Improvement: Value 16765.1 Cost 853 PUs 853 Connection 11460 Missing 1 Shortfall 24084.9 Penalty 4452.1 MPM 0.592041

Run 561: Using Calculated Tinit = 195.928 Tcool = 0.998533
Run 561 Init: Value 200553 Cost 3920 PUs 3920 Connection 178973 Missing 3 Shortfall 94203 Penalty 17659.9 MPM 0.295521
Run 561 ThermalAnnealing: Value 16424.4 Cost 722 PUs 722 Connection 11250 Missing 1 Shortfall 24086.6 Penalty 4452.42 MPM 0.592041
Run 561 Iterative Improvement: Value 16424.4 Cost 722 PUs 722 Connection 11250 Missing 1 Shortfall 24086.6 Penalty 4452.42 MPM 0.592041

Run 562: Using Calculated Tinit = 204.67 Tcool = 0.998528
Run 562 Init: Value 201953 Cost 3905 PUs 3905 Connection 179193 Missing 3 Shortfall 100394 Penalty 18855.4 MPM 0.301209
Run 562 ThermalAnnealing: Value 16842.7 Cost 840 PUs 840 Connection 11550 Missing 1 Shortfall 24088.2 Penalty 4452.74 MPM 0.592041
Run 562 Iterative Improvement: Value 16842.7 Cost 840 PUs 840 Connection 11550 Missing 1 Shortfall 24088.2 Penalty 4452.74 MPM 0.592041

Run 563: Using Calculated Tinit = 204.218 Tcool = 0.998958
Run 563 Init: Value 198945 Cost 3854 PUs 3854 Connection 178500 Missing 3 Shortfall 88642 Penalty 16590.9 MPM 0.244232
Run 563 ThermalAnnealing: Value 16850.7 Cost 728 PUs 728 Connection 11670 Missing 1 Shortfall 24087.7 Penalty 4452.65 MPM 0.592041
Run 563 Iterative Improvement: Value 16845.7 Cost 723 PUs 723 Connection 11670 Missing 1 Shortfall 24087.7 Penalty 4452.65 MPM 0.592041

Run 564: Using Calculated Tinit = 178.092 Tcool = 0.999112
Run 564 Init: Value 198936 Cost 3880 PUs 3880 Connection 177694 Missing 3 Shortfall 92824.3 Penalty 17362.1 MPM 0.358004
Run 564 ThermalAnnealing: Value 16243.1 Cost 721 PUs 721 Connection 11070 Missing 1 Shortfall 24084.9 Penalty 4452.1 MPM 0.592041
Run 564 Iterative Improvement: Value 16243.1 Cost 721 PUs 721 Connection 11070 Missing 1 Shortfall 24084.9 Penalty 4452.1 MPM 0.592041
Run 560 is finished (out of 1000). Time passed so far is 55 secs 

Run 567: Using Calculated Tinit = 199.399 Tcool = 0.998531
Run 567 Init: Value 202467 Cost 3911 PUs 3911 Connection 177937 Missing 3 Shortfall 109511 Penalty 20619.1 MPM 0.273209
Run 567 ThermalAnnealing: Value 16650.1 Cost 768 PUs 768 Connection 11430 Missing 1 Shortfall 24084.9 Penalty 4452.1 MPM 0.592041
Run 567 Iterative Improvement: Value 16650.1 Cost 768 PUs 768 Connection 11430 Missing 1 Shortfall 24084.9 Penalty 4452.1 MPM 0.592041

Run 565: Using Calculated Tinit = 197.675 Tcool = 0.999096
Run 565 Init: Value 202205 Cost 3867 PUs 3867 Connection 178545 Missing 3 Shortfall 105599 Penalty 19792.7 MPM 0.256171
Run 565 ThermalAnnealing: Value 16468.1 Cost 826 PUs 826 Connection 11190 Missing 1 Shortfall 24084.9 Penalty 4452.1 MPM 0.592041
Run 565 Iterative Improvement: Value 16468.1 Cost 826 PUs 826 Connection 11190 Missing 1 Shortfall 24084.9 Penalty 4452.1 MPM 0.592041

Run 566: Using Calculated Tinit = 202.717 Tcool = 0.998985
Run 566 Init: Value 201168 Cost 3918 PUs 3918 Connection 178625 Missing 3 Shortfall 99377.6 Penalty 18624.7 MPM 0.269373
Run 566 ThermalAnnealing: Value 17311.4 Cost 1063 PUs 1063 Connection 11796 Missing 1 Shortfall 24086.6 Penalty 4452.42 MPM 0.592041
Run 566 Iterative Improvement: Value 17305.4 Cost 1057 PUs 1057 Connection 11796 Missing 1 Shortfall 24086.6 Penalty 4452.42 MPM 0.592041
Run 561 is finished (out of 1000). 
Run 568: Using Calculated Tinit = 204.67 Tcool = 0.998985
Run 568 Init: Value 201866 Cost 3905 PUs 3905 Connection 178144 Missing 3 Shortfall 105777 Penalty 19816.7 MPM 0.27608
Run 568 ThermalAnnealing: Value 15936.1 Cost 774 PUs 774 Connection 10710 Missing 1 Shortfall 24084.9 Penalty 4452.1 MPM 0.592041
Run 568 Iterative Improvement: Value 15936.1 Cost 774 PUs 774 Connection 10710 Missing 1 Shortfall 24084.9 Penalty 4452.1 MPM 0.592041
Time passed so far is 55 secs 
Run 568 is finished (out of 1000). Time passed so far is 55 secs 
Run 563 is finished (out of 1000). Time passed so far is 55 secs 
Run 564 is finished (out of 1000). Time passed so far is 55 secs 
Run 567 is finished (out of 1000). Time passed so far is 55 secs 
Run 565 is finished (out of 1000). Time passed so far is 55 secs 
Run 566 is finished (out of 1000). Time passed so far is 55 secs 
Run 562 is finished (out of 1000). Time passed so far is 55 secs 

Run 569: Using Calculated Tinit = 204.329 Tcool = 0.998985
Run 569 Init: Value 199267 Cost 3939 PUs 3939 Connection 177952 Missing 3 Shortfall 92744.2 Penalty 17376.5 MPM 0.344194
Run 569 ThermalAnnealing: Value 15594.1 Cost 702 PUs 702 Connection 10440 Missing 1 Shortfall 24084.9 Penalty 4452.1 MPM 0.592041
Run 569 Iterative Improvement: Value 15594.1 Cost 702 PUs 702 Connection 10440 Missing 1 Shortfall 24084.9 Penalty 4452.1 MPM 0.592041

Run 571: Using Calculated Tinit = 203.856 Tcool = 0.998529
Run 571 Init: Value 201679 Cost 3871 PUs 3871 Connection 177526 Missing 3 Shortfall 108037 Penalty 20282.1 MPM 0.325639
Run 571 ThermalAnnealing: Value 17581.8 Cost 829 PUs 829 Connection 12300 Missing 1 Shortfall 24088.4 Penalty 4452.79 MPM 0.592041
Run 571 Iterative Improvement: Value 17581.8 Cost 829 PUs 829 Connection 12300 Missing 1 Shortfall 24088.4 Penalty 4452.79 MPM 0.592041

Run 570: Using Calculated Tinit = 197.17 Tcool = 0.998703
Run 570 Init: Value 202128 Cost 3978 PUs 3978 Connection 180053 Missing 3 Shortfall 96351.9 Penalty 18097.1 MPM 0.3484
Run 570 ThermalAnnealing: Value 16400.9 Cost 758 PUs 758 Connection 11190 Missing 1 Shortfall 24089.1 Penalty 4452.93 MPM 0.592041
Run 570 Iterative Improvement: Value 16400.9 Cost 758 PUs 758 Connection 11190 Missing 1 Shortfall 24089.1 Penalty 4452.93 MPM 0.592041

Run 572: Using Calculated Tinit = 199.417 Tcool = 0.998702
Run 572 Init: Value 199387 Cost 4024 PUs 4024 Connection 178492 Missing 3 Shortfall 90164.8 Penalty 16871 MPM 0.306621
Run 572 ThermalAnnealing: Value 16268.6 Cost 716 PUs 716 Connection 11100 Missing 1 Shortfall 24087.4 Penalty 4452.59 MPM 0.592041
Run 572 Iterative Improvement: Value 16268.6 Cost 716 PUs 716 Connection 11100 Missing 1 Shortfall 24087.4 Penalty 4452.59 MPM 0.592041

Run 575: Using Calculated Tinit = 199.613 Tcool = 0.998531
Run 575 Init: Value 198163 Cost 3997 PUs 3997 Connection 178499 Missing 3 Shortfall 83639.3 Penalty 15666.8 MPM 0.272212
Run 575 ThermalAnnealing: Value 15912.6 Cost 780 PUs 780 Connection 10680 Missing 1 Shortfall 24087.4 Penalty 4452.59 MPM 0.592041
Run 575 Iterative Improvement: Value 15912.6 Cost 780 PUs 780 Connection 10680 Missing 1 Shortfall 24087.4 Penalty 4452.59 MPM 0.592041

Run 573: Using Calculated Tinit = 203.734 Tcool = 0.999041
Run 573 Init: Value 202226 Cost 3831 PUs 3831 Connection 178547 Missing 3 Shortfall 105870 Penalty 19847.7 MPM 0.254931
Run 573 ThermalAnnealing: Value 15876.9 Cost 787 PUs 787 Connection 10620 Missing 1 Shortfall 24174.7 Penalty 4469.85 MPM 0.592041
Run 573 Iterative Improvement: Value 15876.9 Cost 787 PUs 787 Connection 10620 Missing 1 Shortfall 24174.7 Penalty 4469.85 MPM 0.592041

Run 574: Using Calculated Tinit = 201.552 Tcool = 0.999021
Run 574 Init: Value 200374 Cost 3923 PUs 3923 Connection 178983 Missing 3 Shortfall 93653.5 Penalty 17468.1 MPM 0.272696
Run 574 ThermalAnnealing: Value 15594.9 Cost 732 PUs 732 Connection 10410 Missing 1 Shortfall 24088.8 Penalty 4452.87 MPM 0.592041
Run 574 Iterative Improvement: Value 15594.9 Cost 732 PUs 732 Connection 10410 Missing 1 Shortfall 24088.8 Penalty 4452.87 MPM 0.592041
Run 569 is finished (out of 1000). Time passed so far is 56 secs 

Run 576: Using Calculated Tinit = 204.67 Tcool = 0.99904
Run 576 Init: Value 203152 Cost 3840 PUs 3840 Connection 179722 Missing 3 Shortfall 104168 Penalty 19590 MPM 0.36338
Run 576 ThermalAnnealing: Value 16719.3 Cost 777 PUs 777 Connection 11490 Missing 1 Shortfall 24086.1 Penalty 4452.34 MPM 0.592041
Run 576 Iterative Improvement: Value 16719.3 Cost 777 PUs 777 Connection 11490 Missing 1 Shortfall 24086.1 Penalty 4452.34 MPM 0.592041
Run 571 is finished (out of 1000). Time passed so far is 56 secs 
Run 570 is finished (out of 1000). Time passed so far is 56 secs 
Run 572 is finished (out of 1000). Time passed so far is 56 secs 
Run 575 is finished (out of 1000). Time passed so far is 56 secs 
Run 573 is finished (out of 1000). Time passed so far is 56 secs 
Run 574 is finished (out of 1000). Time passed so far is 56 secs 
Run 576 is finished (out of 1000). Time passed so far is 56 secs 

Run 577: Using Calculated Tinit = 196.091 Tcool = 0.998962
Run 577 Init: Value 201326 Cost 3900 PUs 3900 Connection 179980 Missing 3 Shortfall 93237.7 Penalty 17446 MPM 0.329365
Run 577 ThermalAnnealing: Value 16339.1 Cost 757 PUs 757 Connection 11130 Missing 1 Shortfall 24084.9 Penalty 4452.1 MPM 0.592041
Run 577 Iterative Improvement: Value 16339.1 Cost 757 PUs 757 Connection 11130 Missing 1 Shortfall 24084.9 Penalty 4452.1 MPM 0.592041

Run 579: Using Calculated Tinit = 197.72 Tcool = 0.998532
Run 579 Init: Value 199161 Cost 3864 PUs 3864 Connection 177858 Missing 3 Shortfall 93506.9 Penalty 17438.8 MPM 0.334806
Run 579 ThermalAnnealing: Value 16764.1 Cost 731 PUs 731 Connection 11580 Missing 1 Shortfall 24089.9 Penalty 4453.08 MPM 0.592041
Run 579 Iterative Improvement: Value 16764.1 Cost 731 PUs 731 Connection 11580 Missing 1 Shortfall 24089.9 Penalty 4453.08 MPM 0.592041

Run 578: Using Calculated Tinit = 174.645 Tcool = 0.999
Run 578 Init: Value 201192 Cost 3860 PUs 3860 Connection 178581 Missing 3 Shortfall 99962.4 Penalty 18750.8 MPM 0.279118
Run 578 ThermalAnnealing: Value 16180.6 Cost 778 PUs 778 Connection 10950 Missing 1 Shortfall 24087.7 Penalty 4452.64 MPM 0.592041
Run 578 Iterative Improvement: Value 16180.6 Cost 778 PUs 778 Connection 10950 Missing 1 Shortfall 24087.7 Penalty 4452.64 MPM 0.592041
Run 577 is finished (out of 1000). 
Run 580: Using Calculated Tinit = 203.011 Tcool = 0.998986
Run 580 Init: Value 200270 Cost 3974 PUs 3974 Connection 179381 Missing 3 Shortfall 90254.2 Penalty 16914.6 MPM 0.283679
Run 580 ThermalAnnealing: Value 16323.1 Cost 801 PUs 801 Connection 11070 Missing 1 Shortfall 24084.9 Penalty 4452.1 MPM 0.592041
Run 580 Iterative Improvement: Value 16323.1 Cost 801 PUs 801 Connection 11070 Missing 1 Shortfall 24084.9 Penalty 4452.1 MPM 0.592041

Run 581: Using Calculated Tinit = 201.887 Tcool = 0.998731
Run 581 Init: Value 198095 Cost 3886 PUs 3886 Connection 177229 Missing 3 Shortfall 90756.2 Penalty 16979.9 MPM 0.3175
Run 581 ThermalAnnealing: Value 16414.1 Cost 862 PUs 862 Connection 11100 Missing 1 Shortfall 24084.9 Penalty 4452.1 MPM 0.592041
Run 581 Iterative Improvement: Value 16414.1 Cost 862 PUs 862 Connection 11100 Missing 1 Shortfall 24084.9 Penalty 4452.1 MPM 0.592041

Run 582: Using Calculated Tinit = 199.417 Tcool = 0.998531
Run 582 Init: Value 203086 Cost 3879 PUs 3879 Connection 179756 Missing 3 Shortfall 103814 Penalty 19451.1 MPM 0.282423
Run 582 ThermalAnnealing: Value 16223.2 Cost 881 PUs 881 Connection 10890 Missing 1 Shortfall 24085.5 Penalty 4452.21 MPM 0.592041
Run 582 Iterative Improvement: Value 16223.2 Cost 881 PUs 881 Connection 10890 Missing 1 Shortfall 24085.5 Penalty 4452.21 MPM 0.592041

Run 583: Using Calculated Tinit = 199.793 Tcool = 0.999043
Run 583 Init: Value 200689 Cost 3954 PUs 3954 Connection 179972 Missing 3 Shortfall 89220.9 Penalty 16763.1 MPM 0.327097
Run 583 ThermalAnnealing: Value 15393.3 Cost 728 PUs 728 Connection 10200 Missing 1 Shortfall 24151.6 Penalty 4465.29 MPM 0.592041
Run 583 Iterative Improvement: Value 15393.3 Cost 728 PUs 728 Connection 10200 Missing 1 Shortfall 24151.6 Penalty 4465.29 MPM 0.592041

Run 584: Using Calculated Tinit = 202.606 Tcool = 0.998731
Run 584 Init: Value 200150 Cost 3917 PUs 3917 Connection 178119 Missing 3 Shortfall 96517.7 Penalty 18113.8 MPM 0.28395
Run 584 ThermalAnnealing: Value 16578.3 Cost 786 PUs 786 Connection 11340 Missing 1 Shortfall 24086 Penalty 4452.31 MPM 0.592041
Run 584 Iterative Improvement: Value 16578.3 Cost 786 PUs 786 Connection 11340 Missing 1 Shortfall 24086 Penalty 4452.31 MPM 0.592041
Time passed so far is 56 secs 
Run 579 is finished (out of 1000). Time passed so far is 57 secs 
Run 578 is finished (out of 1000). Time passed so far is 57 secs 
Run 580 is finished (out of 1000). Time passed so far is 57 secs 
Run 581 is finished (out of 1000). Time passed so far is 57 secs 
Run 582 is finished (out of 1000). Time passed so far is 57 secs 
Run 583 is finished (out of 1000). Time passed so far is 57 secs 
Run 584 is finished (out of 1000). Time passed so far is 57 secs 

Run 585: Using Calculated Tinit = 197.715 Tcool = 0.998532
Run 585 Init: Value 199788 Cost 3934 PUs 3934 Connection 175309 Missing 3 Shortfall 109678 Penalty 20544.9 MPM 0.224838
Run 585 ThermalAnnealing: Value 16658.8 Cost 806 PUs 806 Connection 11400 Missing 1 Shortfall 24088.4 Penalty 4452.78 MPM 0.592041
Run 585 Iterative Improvement: Value 16658.8 Cost 806 PUs 806 Connection 11400 Missing 1 Shortfall 24088.4 Penalty 4452.78 MPM 0.592041

Run 586: Using Calculated Tinit = 199.399 Tcool = 0.998961
Run 586 Init: Value 201969 Cost 3913 PUs 3913 Connection 179647 Missing 3 Shortfall 98032.3 Penalty 18409.4 MPM 0.256269
Run 586 ThermalAnnealing: Value 16435.2 Cost 793 PUs 793 Connection 11190 Missing 1 Shortfall 24085.3 Penalty 4452.18 MPM 0.592041
Run 586 Iterative Improvement: Value 16435.2 Cost 793 PUs 793 Connection 11190 Missing 1 Shortfall 24085.3 Penalty 4452.18 MPM 0.592041

Run 587: Using Calculated Tinit = 194.658 Tcool = 0.999082
Run 587 Init: Value 200229 Cost 3896 PUs 3896 Connection 178562 Missing 3 Shortfall 94907.7 Penalty 17771.3 MPM 0.318072
Run 587 ThermalAnnealing: Value 15990.1 Cost 738 PUs 738 Connection 10800 Missing 1 Shortfall 24084.9 Penalty 4452.1 MPM 0.592041
Run 587 Iterative Improvement: Value 15990.1 Cost 738 PUs 738 Connection 10800 Missing 1 Shortfall 24084.9 Penalty 4452.1 MPM 0.592041

Run 588: Using Calculated Tinit = 197.137 Tcool = 0.998532
Run 588 Init: Value 201144 Cost 3943 PUs 3943 Connection 180317 Missing 3 Shortfall 89689.3 Penalty 16884 MPM 0.342096
Run 588 ThermalAnnealing: Value 16488.4 Cost 756 PUs 756 Connection 11280 Missing 1 Shortfall 24086.6 Penalty 4452.43 MPM 0.592041
Run 588 Iterative Improvement: Value 16488.4 Cost 756 PUs 756 Connection 11280 Missing 1 Shortfall 24086.6 Penalty 4452.43 MPM 0.592041

Run 589: Using Calculated Tinit = 197.688 Tcool = 0.998733
Run 589 Init: Value 202894 Cost 3859 PUs 3859 Connection 179238 Missing 3 Shortfall 105427 Penalty 19797.5 MPM 0.299014
Run 589 ThermalAnnealing: Value 16370.1 Cost 788 PUs 788 Connection 11130 Missing 1 Shortfall 24084.9 Penalty 4452.1 MPM 0.592041
Run 589 Iterative Improvement: Value 16370.1 Cost 788 PUs 788 Connection 11130 Missing 1 Shortfall 24084.9 Penalty 4452.1 MPM 0.592041

Run 591: Using Calculated Tinit = 204.475 Tcool = 0.998699
Run 591 Init: Value 201039 Cost 3950 PUs 3950 Connection 179124 Missing 3 Shortfall 96141.1 Penalty 17964.9 MPM 0.287789
Run 591 ThermalAnnealing: Value 17079.4 Cost 867 PUs 867 Connection 11760 Missing 1 Shortfall 24086.4 Penalty 4452.38 MPM 0.592041
Run 591 Iterative Improvement: Value 17079.4 Cost 867 PUs 867 Connection 11760 Missing 1 Shortfall 24086.4 Penalty 4452.38 MPM 0.592041

Run 590: Using Calculated Tinit = 199.471 Tcool = 0.998973
Run 590 Init: Value 200441 Cost 3909 PUs 3909 Connection 178559 Missing 3 Shortfall 95669.5 Penalty 17973.4 MPM 0.303484
Run 590 ThermalAnnealing: Value 17303 Cost 850 PUs 850 Connection 12000 Missing 1 Shortfall 24089.2 Penalty 4452.95 MPM 0.592041
Run 590 Iterative Improvement: Value 17303 Cost 850 PUs 850 Connection 12000 Missing 1 Shortfall 24089.2 Penalty 4452.95 MPM 0.592041

Run 592: Using Calculated Tinit = 201.838 Tcool = 0.99853
Run 592 Init: Value 198839 Cost 3891 PUs 3891 Connection 178185 Missing 3 Shortfall 89505.9 Penalty 16763.4 MPM 0.273504
Run 592 ThermalAnnealing: Value 17896.7 Cost 1040 PUs 1040 Connection 12404 Missing 1 Shortfall 24087.9 Penalty 4452.69 MPM 0.592041
Run 592 Iterative Improvement: Value 17896.7 Cost 1040 PUs 1040 Connection 12404 Missing 1 Shortfall 24087.9 Penalty 4452.69 MPM 0.592041
Run 585 is finished (out of 1000). Time passed so far is 57 secs 
Run 586 is finished (out of 1000). Time passed so far is 57 secs 
Run 587 is finished (out of 1000). Time passed so far is 57 secs 
Run 588 is finished (out of 1000). Time passed so far is 57 secs 
Run 589 is finished (out of 1000). Time passed so far is 57 secs 
Run 591 is finished (out of 1000). Time passed so far is 57 secs 
Run 590 is finished (out of 1000). Time passed so far is 57 secs 
Run 592 is finished (out of 1000). Time passed so far is 57 secs 

Run 593: Using Calculated Tinit = 200.099 Tcool = 0.998531
Run 593 Init: Value 200426 Cost 3872 PUs 3872 Connection 178443 Missing 3 Shortfall 96585.7 Penalty 18110.6 MPM 0.316112
Run 593 ThermalAnnealing: Value 15639.1 Cost 717 PUs 717 Connection 10470 Missing 1 Shortfall 24084.9 Penalty 4452.1 MPM 0.592041
Run 593 Iterative Improvement: Value 15639.1 Cost 717 PUs 717 Connection 10470 Missing 1 Shortfall 24084.9 Penalty 4452.1 MPM 0.592041

Run 594: Using Calculated Tinit = 188.888 Tcool = 0.998707
Run 594 Init: Value 199482 Cost 3901 PUs 3901 Connection 176767 Missing 3 Shortfall 100267 Penalty 18814.4 MPM 0.278814
Run 594 ThermalAnnealing: Value 17158.5 Cost 826 PUs 826 Connection 11880 Missing 1 Shortfall 24087 Penalty 4452.51 MPM 0.592041
Run 594 Iterative Improvement: Value 17158.5 Cost 826 PUs 826 Connection 11880 Missing 1 Shortfall 24087 Penalty 4452.51 MPM 0.592041

Run 595: Using Calculated Tinit = 174.645 Tcool = 0.99913
Run 595 Init: Value 198307 Cost 3935 PUs 3935 Connection 176503 Missing 3 Shortfall 95650.4 Penalty 17869.3 MPM 0.269475
Run 595 ThermalAnnealing: Value 17416.1 Cost 784 PUs 784 Connection 12180 Missing 1 Shortfall 24084.9 Penalty 4452.1 MPM 0.592041
Run 595 Iterative Improvement: Value 17416.1 Cost 784 PUs 784 Connection 12180 Missing 1 Shortfall 24084.9 Penalty 4452.1 MPM 0.592041

Run 596: Using Calculated Tinit = 204.647 Tcool = 0.998997
Run 596 Init: Value 199456 Cost 3876 PUs 3876 Connection 176172 Missing 3 Shortfall 103317 Penalty 19408.4 MPM 0.274251
Run 596 ThermalAnnealing: Value 16355.3 Cost 803 PUs 803 Connection 11100 Missing 1 Shortfall 24085.9 Penalty 4452.28 MPM 0.592041
Run 596 Iterative Improvement: Value 16355.3 Cost 803 PUs 803 Connection 11100 Missing 1 Shortfall 24085.9 Penalty 4452.28 MPM 0.592041

Run 597: Using Calculated Tinit = 201.397 Tcool = 0.998986
Run 597 Init: Value 200230 Cost 3970 PUs 3970 Connection 178872 Missing 3 Shortfall 92975 Penalty 17388.4 MPM 0.292858
Run 597 ThermalAnnealing: Value 17537.2 Cost 869 PUs 869 Connection 12210 Missing 1 Shortfall 24115.8 Penalty 4458.2 MPM 0.592041
Run 597 Iterative Improvement: Value 17537.2 Cost 870 PUs 870 Connection 12210 Missing 1 Shortfall 24110.7 Penalty 4457.19 MPM 0.592041

Run 598: Using Calculated Tinit = 198.374 Tcool = 0.998532
Run 598 Init: Value 200709 Cost 3974 PUs 3974 Connection 178341 Missing 3 Shortfall 97995.9 Penalty 18394.2 MPM 0.221649
Run 598 ThermalAnnealing: Value 15629.9 Cost 737 PUs 737 Connection 10440 Missing 1 Shortfall 24088.8 Penalty 4452.87 MPM 0.592041
Run 598 Iterative Improvement: Value 15629.9 Cost 737 PUs 737 Connection 10440 Missing 1 Shortfall 24088.8 Penalty 4452.87 MPM 0.592041
Run 593 is finished (out of 1000). 
Run 599: Using Calculated Tinit = 203.658 Tcool = 0.998971
Run 599 Init: Value 200087 Cost 3948 PUs 3948 Connection 178054 Missing 3 Shortfall 96657.7 Penalty 18084.6 MPM 0.27105
Run 599 ThermalAnnealing: Value 16080.7 Cost 828 PUs 828 Connection 10800 Missing 1 Shortfall 24088.1 Penalty 4452.73 MPM 0.592041
Run 599 Iterative Improvement: Value 16080.7 Cost 828 PUs 828 Connection 10800 Missing 1 Shortfall 24088.1 Penalty 4452.73 MPM 0.592041

Run 600: Using Calculated Tinit = 204.619 Tcool = 0.99911
Run 600 Init: Value 197788 Cost 3931 PUs 3931 Connection 178032 Missing 3 Shortfall 84977.1 Penalty 15824.6 MPM 0.304603
Run 600 ThermalAnnealing: Value 16900.3 Cost 1292 PUs 1292 Connection 11156 Missing 1 Shortfall 24085.9 Penalty 4452.28 MPM 0.592041
Run 600 Iterative Improvement: Value 16868.3 Cost 1290 PUs 1290 Connection 11126 Missing 1 Shortfall 24085.9 Penalty 4452.28 MPM 0.592041
Time passed so far is 58 secs 
Run 594 is finished (out of 1000). Time passed so far is 58 secs 
Run 595 is finished (out of 1000). Time passed so far is 58 secs 
Run 596 is finished (out of 1000). Time passed so far is 58 secs 
Run 597 is finished (out of 1000). Time passed so far is 58 secs 
Run 598 is finished (out of 1000). Time passed so far is 58 secs 
Run 599 is finished (out of 1000). Time passed so far is 58 secs 
Run 600 is finished (out of 1000). Time passed so far is 58 secs 

Run 602: Using Calculated Tinit = 203.064 Tcool = 0.998529
Run 602 Init: Value 201549 Cost 3988 PUs 3988 Connection 179272 Missing 3 Shortfall 97100.8 Penalty 18288.6 MPM 0.341381
Run 602 ThermalAnnealing: Value 15822.5 Cost 720 PUs 720 Connection 10650 Missing 1 Shortfall 24086.8 Penalty 4452.47 MPM 0.592041
Run 602 Iterative Improvement: Value 15822.5 Cost 720 PUs 720 Connection 10650 Missing 1 Shortfall 24086.8 Penalty 4452.47 MPM 0.592041

Run 601: Using Calculated Tinit = 197.421 Tcool = 0.998703
Run 601 Init: Value 197844 Cost 3956 PUs 3956 Connection 177683 Missing 3 Shortfall 86396.1 Penalty 16205.1 MPM 0.310384
Run 601 ThermalAnnealing: Value 16739.1 Cost 796 PUs 796 Connection 11490 Missing 1 Shortfall 24089.9 Penalty 4453.07 MPM 0.592041
Run 601 Iterative Improvement: Value 16739.1 Cost 796 PUs 796 Connection 11490 Missing 1 Shortfall 24089.9 Penalty 4453.07 MPM 0.592041

Run 605: Using Calculated Tinit = 198.174 Tcool = 0.998727
Run 605 Init: Value 198383 Cost 3941 PUs 3941 Connection 176499 Missing 3 Shortfall 95532.7 Penalty 17943.2 MPM 0.307917
Run 605 ThermalAnnealing: Value 16880.1 Cost 788 PUs 788 Connection 11640 Missing 1 Shortfall 24084.9 Penalty 4452.1 MPM 0.592041
Run 605 Iterative Improvement: Value 16880.1 Cost 788 PUs 788 Connection 11640 Missing 1 Shortfall 24084.9 Penalty 4452.1 MPM 0.592041

Run 604: Using Calculated Tinit = 204.615 Tcool = 0.99904
Run 604 Init: Value 200259 Cost 3832 PUs 3832 Connection 177413 Missing 3 Shortfall 101290 Penalty 19014 MPM 0.219237
Run 604 ThermalAnnealing: Value 16287.1 Cost 855 PUs 855 Connection 10980 Missing 1 Shortfall 24084.9 Penalty 4452.1 MPM 0.592041
Run 604 Iterative Improvement: Value 16287.1 Cost 855 PUs 855 Connection 10980 Missing 1 Shortfall 24084.9 Penalty 4452.1 MPM 0.592041

Run 606: Using Calculated Tinit = 201.721 Tcool = 0.999046
Run 606 Init: Value 199195 Cost 3934 PUs 3934 Connection 179609 Missing 3 Shortfall 83601.5 Penalty 15651.6 MPM 0.410726
Run 606 ThermalAnnealing: Value 16115.1 Cost 773 PUs 773 Connection 10890 Missing 1 Shortfall 24084.9 Penalty 4452.1 MPM 0.592041
Run 606 Iterative Improvement: Value 16112.1 Cost 770 PUs 770 Connection 10890 Missing 1 Shortfall 24084.9 Penalty 4452.1 MPM 0.592041

Run 608: Using Calculated Tinit = 199.471 Tcool = 0.998531
Run 608 Init: Value 198312 Cost 3856 PUs 3856 Connection 176366 Missing 3 Shortfall 96510.4 Penalty 18089.9 MPM 0.290892
Run 608 ThermalAnnealing: Value 16216.4 Cost 754 PUs 754 Connection 11010 Missing 1 Shortfall 24086.5 Penalty 4452.41 MPM 0.592041
Run 608 Iterative Improvement: Value 16216.4 Cost 754 PUs 754 Connection 11010 Missing 1 Shortfall 24086.5 Penalty 4452.41 MPM 0.592041

Run 603: Using Calculated Tinit = 196.452 Tcool = 0.999095
Run 603 Init: Value 200367 Cost 3919 PUs 3919 Connection 177364 Missing 3 Shortfall 101880 Penalty 19083.7 MPM 0.33544
Run 603 ThermalAnnealing: Value 15654.2 Cost 852 PUs 852 Connection 10350 Missing 1 Shortfall 24085.4 Penalty 4452.18 MPM 0.592041
Run 603 Iterative Improvement: Value 15654.2 Cost 852 PUs 852 Connection 10350 Missing 1 Shortfall 24085.4 Penalty 4452.18 MPM 0.592041
Run 602 is finished (out of 1000). 
Run 607: Using Calculated Tinit = 192.857 Tcool = 0.999051
Run 607 Init: Value 196839 Cost 3964 PUs 3964 Connection 179042 Missing 3 Shortfall 73990 Penalty 13833.5 MPM 0.342973
Run 607 ThermalAnnealing: Value 16545.8 Cost 1107 PUs 1107 Connection 10986 Missing 1 Shortfall 24088.5 Penalty 4452.8 MPM 0.592041
Run 607 Iterative Improvement: Value 16545.8 Cost 1107 PUs 1107 Connection 10986 Missing 1 Shortfall 24088.5 Penalty 4452.8 MPM 0.592041
Time passed so far is 59 secs 
Run 601 is finished (out of 1000). Time passed so far is 59 secs 
Run 605 is finished (out of 1000). Time passed so far is 59 secs 
Run 604 is finished (out of 1000). Time passed so far is 59 secs 
Run 606 is finished (out of 1000). Time passed so far is 59 secs 
Run 608 is finished (out of 1000). Time passed so far is 59 secs 
Run 603 is finished (out of 1000). Time passed so far is 59 secs 
Run 607 is finished (out of 1000). Time passed so far is 59 secs 

Run 609: Using Calculated Tinit = 197.298 Tcool = 0.998987
Run 609 Init: Value 199147 Cost 3956 PUs 3956 Connection 176537 Missing 3 Shortfall 99552.6 Penalty 18654.4 MPM 0.251439
Run 609 ThermalAnnealing: Value 15768.8 Cost 756 PUs 756 Connection 10560 Missing 1 Shortfall 24088.3 Penalty 4452.76 MPM 0.592041
Run 609 Iterative Improvement: Value 15768.8 Cost 756 PUs 756 Connection 10560 Missing 1 Shortfall 24088.3 Penalty 4452.76 MPM 0.592041

Run 610: Using Calculated Tinit = 204.645 Tcool = 0.998724
Run 610 Init: Value 200030 Cost 3855 PUs 3855 Connection 179492 Missing 3 Shortfall 89088.3 Penalty 16682.8 MPM 0.290617
Run 610 ThermalAnnealing: Value 15711.1 Cost 759 PUs 759 Connection 10500 Missing 1 Shortfall 24084.9 Penalty 4452.1 MPM 0.592041
Run 610 Iterative Improvement: Value 15711.1 Cost 759 PUs 759 Connection 10500 Missing 1 Shortfall 24084.9 Penalty 4452.1 MPM 0.592041

Run 612: Using Calculated Tinit = 202.879 Tcool = 0.999078
Run 612 Init: Value 198891 Cost 3908 PUs 3908 Connection 176052 Missing 3 Shortfall 100772 Penalty 18930.9 MPM 0.275876
Run 612 ThermalAnnealing: Value 15755.9 Cost 923 PUs 923 Connection 10380 Missing 1 Shortfall 24089.2 Penalty 4452.93 MPM 0.592041
Run 612 Iterative Improvement: Value 15744 Cost 911 PUs 911 Connection 10380 Missing 1 Shortfall 24089.2 Penalty 4452.95 MPM 0.592041

Run 611: Using Calculated Tinit = 174.67 Tcool = 0.998715
Run 611 Init: Value 201454 Cost 3956 PUs 3956 Connection 177257 Missing 3 Shortfall 107697 Penalty 20241.4 MPM 0.231754
Run 611 ThermalAnnealing: Value 16686.2 Cost 766 PUs 766 Connection 11460 Missing 1 Shortfall 24125.9 Penalty 4460.21 MPM 0.592041
Run 611 Iterative Improvement: Value 16686.2 Cost 766 PUs 766 Connection 11460 Missing 1 Shortfall 24125.9 Penalty 4460.21 MPM 0.592041

Run 613: Using Calculated Tinit = 200.998 Tcool = 0.998701
Run 613 Init: Value 199010 Cost 3932 PUs 3932 Connection 177972 Missing 3 Shortfall 91016.4 Penalty 17106 MPM 0.322075
Run 613 ThermalAnnealing: Value 16241.1 Cost 718 PUs 718 Connection 11070 Missing 1 Shortfall 24089.7 Penalty 4453.05 MPM 0.592041
Run 613 Iterative Improvement: Value 16241.1 Cost 718 PUs 718 Connection 11070 Missing 1 Shortfall 24089.7 Penalty 4453.05 MPM 0.592041

Run 614: Using Calculated Tinit = 198.018 Tcool = 0.998733
Run 614 Init: Value 202075 Cost 3925 PUs 3925 Connection 179425 Missing 3 Shortfall 100207 Penalty 18725.4 MPM 0.272384
Run 614 ThermalAnnealing: Value 16163.1 Cost 731 PUs 731 Connection 10980 Missing 1 Shortfall 24084.9 Penalty 4452.1 MPM 0.592041
Run 614 Iterative Improvement: Value 16163.1 Cost 731 PUs 731 Connection 10980 Missing 1 Shortfall 24084.9 Penalty 4452.1 MPM 0.592041

Run 615: Using Calculated Tinit = 194.21 Tcool = 0.998955
Run 615 Init: Value 200427 Cost 4000 PUs 4000 Connection 179583 Missing 3 Shortfall 89806.2 Penalty 16844.4 MPM 0.309663
Run 615 ThermalAnnealing: Value 16926.1 Cost 774 PUs 774 Connection 11700 Missing 1 Shortfall 24084.9 Penalty 4452.1 MPM 0.592041
Run 615 Iterative Improvement: Value 16926.1 Cost 774 PUs 774 Connection 11700 Missing 1 Shortfall 24084.9 Penalty 4452.1 MPM 0.592041

Run 616: Using Calculated Tinit = 204.67 Tcool = 0.99904
Run 616 Init: Value 201047 Cost 3836 PUs 3836 Connection 177692 Missing 3 Shortfall 104239 Penalty 19519.5 MPM 0.255888
Run 616 ThermalAnnealing: Value 16180.1 Cost 748 PUs 748 Connection 10980 Missing 1 Shortfall 24084.9 Penalty 4452.1 MPM 0.592041
Run 616 Iterative Improvement: Value 16180.1 Cost 748 PUs 748 Connection 10980 Missing 1 Shortfall 24084.9 Penalty 4452.1 MPM 0.592041
Run 609 is finished (out of 1000). Time passed so far is  1 min  and 0 secs 
Run 610 is finished (out of 1000). Time passed so far is  1 min  and 0 secs 
Run 612 is finished (out of 1000). Time passed so far is  1 min  and 0 secs 
Run 611 is finished (out of 1000). Time passed so far is  1 min  and 0 secs 
Run 613 is finished (out of 1000). Time passed so far is  1 min  and 0 secs 
Run 614 is finished (out of 1000). Time passed so far is  1 min  and 0 secs 
Run 615 is finished (out of 1000). Time passed so far is  1 min  and 0 secs 
Run 616 is finished (out of 1000). Time passed so far is  1 min  and 0 secs 

Run 617: Using Calculated Tinit = 200.577 Tcool = 0.998972
Run 617 Init: Value 200149 Cost 3971 PUs 3971 Connection 178802 Missing 3 Shortfall 92878.1 Penalty 17376.3 MPM 0.361886
Run 617 ThermalAnnealing: Value 15923.7 Cost 774 PUs 774 Connection 10680 Missing 1 Shortfall 24173.8 Penalty 4469.68 MPM 0.592041
Run 617 Iterative Improvement: Value 15923.7 Cost 775 PUs 775 Connection 10680 Missing 1 Shortfall 24168.7 Penalty 4468.68 MPM 0.592041

Run 620: Using Calculated Tinit = 197.348 Tcool = 0.998974
Run 620 Init: Value 201109 Cost 3918 PUs 3918 Connection 177142 Missing 3 Shortfall 106806 Penalty 20049.3 MPM 0.249927
Run 620 ThermalAnnealing: Value 16215.1 Cost 753 PUs 753 Connection 11010 Missing 1 Shortfall 24084.9 Penalty 4452.1 MPM 0.592041
Run 620 Iterative Improvement: Value 16215.1 Cost 753 PUs 753 Connection 11010 Missing 1 Shortfall 24084.9 Penalty 4452.1 MPM 0.592041

Run 619: Using Calculated Tinit = 198.7 Tcool = 0.998961
Run 619 Init: Value 198569 Cost 3932 PUs 3932 Connection 176926 Missing 3 Shortfall 94544.6 Penalty 17711.3 MPM 0.253802
Run 619 ThermalAnnealing: Value 16121 Cost 760 PUs 760 Connection 10890 Missing 1 Shortfall 24180.4 Penalty 4470.99 MPM 0.592041
Run 619 Iterative Improvement: Value 16121 Cost 760 PUs 760 Connection 10890 Missing 1 Shortfall 24180.4 Penalty 4470.99 MPM 0.592041

Run 618: Using Calculated Tinit = 197.352 Tcool = 0.999117
Run 618 Init: Value 200257 Cost 3942 PUs 3942 Connection 179099 Missing 3 Shortfall 92285.7 Penalty 17216.1 MPM 0.299556
Run 618 ThermalAnnealing: Value 16263.6 Cost 741 PUs 741 Connection 11070 Missing 1 Shortfall 24087.3 Penalty 4452.58 MPM 0.592041
Run 618 Iterative Improvement: Value 16263.6 Cost 741 PUs 741 Connection 11070 Missing 1 Shortfall 24087.3 Penalty 4452.58 MPM 0.592041

Run 621: Using Calculated Tinit = 204.67 Tcool = 0.99897
Run 621 Init: Value 199652 Cost 3874 PUs 3874 Connection 176981 Missing 3 Shortfall 100288 Penalty 18797.3 MPM 0.269011
Run 621 ThermalAnnealing: Value 17239.8 Cost 1128 PUs 1128 Connection 11647 Missing 1 Shortfall 24149.1 Penalty 4464.79 MPM 0.592041
Run 621 Iterative Improvement: Value 17239.8 Cost 1128 PUs 1128 Connection 11647 Missing 1 Shortfall 24149.1 Penalty 4464.79 MPM 0.592041

Run 622: Using Calculated Tinit = 197.137 Tcool = 0.998954
Run 622 Init: Value 201174 Cost 3928 PUs 3928 Connection 179233 Missing 3 Shortfall 96226.3 Penalty 18013.3 MPM 0.294251
Run 622 ThermalAnnealing: Value 16213.2 Cost 811 PUs 811 Connection 10950 Missing 1 Shortfall 24085.6 Penalty 4452.24 MPM 0.592041
Run 622 Iterative Improvement: Value 16213.2 Cost 811 PUs 811 Connection 10950 Missing 1 Shortfall 24085.6 Penalty 4452.24 MPM 0.592041

Run 623: Using Calculated Tinit = 200.724 Tcool = 0.999047
Run 623 Init: Value 199427 Cost 3916 PUs 3916 Connection 177361 Missing 3 Shortfall 97088.8 Penalty 18150.2 MPM 0.210888
Run 623 ThermalAnnealing: Value 15420.4 Cost 738 PUs 738 Connection 10230 Missing 1 Shortfall 24086.5 Penalty 4452.41 MPM 0.592041
Run 623 Iterative Improvement: Value 15420.4 Cost 738 PUs 738 Connection 10230 Missing 1 Shortfall 24086.5 Penalty 4452.41 MPM 0.592041

Run 624: Using Calculated Tinit = 199.148 Tcool = 0.999043
Run 624 Init: Value 197847 Cost 3970 PUs 3970 Connection 175802 Missing 3 Shortfall 96616.8 Penalty 18075.3 MPM 0.22495
Run 624 ThermalAnnealing: Value 16125.1 Cost 783 PUs 783 Connection 10890 Missing 1 Shortfall 24084.9 Penalty 4452.1 MPM 0.592041
Run 624 Iterative Improvement: Value 16091.1 Cost 779 PUs 779 Connection 10860 Missing 1 Shortfall 24084.9 Penalty 4452.1 MPM 0.592041
Run 617 is finished (out of 1000). Time passed so far is  1 min  and 1 secs 
Run 620 is finished (out of 1000). Time passed so far is  1 min  and 1 secs 
Run 619 is finished (out of 1000). Time passed so far is  1 min  and 1 secs 
Run 618 is finished (out of 1000). Time passed so far is  1 min  and 1 secs 
Run 621 is finished (out of 1000). Time passed so far is  1 min  and 1 secs 
Run 622 is finished (out of 1000). Time passed so far is  1 min  and 1 secs 
Run 623 is finished (out of 1000). Time passed so far is  1 min  and 1 secs 
Run 624 is finished (out of 1000). Time passed so far is  1 min  and 1 secs 

Run 625: Using Calculated Tinit = 191.795 Tcool = 0.998956
Run 625 Init: Value 198472 Cost 3881 PUs 3881 Connection 176040 Missing 3 Shortfall 98754.5 Penalty 18551.1 MPM 0.305893
Run 625 ThermalAnnealing: Value 15702.5 Cost 750 PUs 750 Connection 10500 Missing 1 Shortfall 24087 Penalty 4452.52 MPM 0.592041
Run 625 Iterative Improvement: Value 15702.5 Cost 750 PUs 750 Connection 10500 Missing 1 Shortfall 24087 Penalty 4452.52 MPM 0.592041

Run 626: Using Calculated Tinit = 200.346 Tcool = 0.998531
Run 626 Init: Value 201126 Cost 3955 PUs 3955 Connection 178276 Missing 3 Shortfall 100468 Penalty 18894.7 MPM 0.303801
Run 626 ThermalAnnealing: Value 16118.1 Cost 716 PUs 716 Connection 10950 Missing 1 Shortfall 24084.9 Penalty 4452.1 MPM 0.592041
Run 626 Iterative Improvement: Value 16118.1 Cost 716 PUs 716 Connection 10950 Missing 1 Shortfall 24084.9 Penalty 4452.1 MPM 0.592041

Run 628: Using Calculated Tinit = 184.151 Tcool = 0.998539
Run 628 Init: Value 202081 Cost 3877 PUs 3877 Connection 179399 Missing 3 Shortfall 100300 Penalty 18804.9 MPM 0.323964
Run 628 ThermalAnnealing: Value 16626.1 Cost 804 PUs 804 Connection 11370 Missing 1 Shortfall 24084.9 Penalty 4452.1 MPM 0.592041
Run 628 Iterative Improvement: Value 16626.1 Cost 804 PUs 804 Connection 11370 Missing 1 Shortfall 24084.9 Penalty 4452.1 MPM 0.592041

Run 627: Using Calculated Tinit = 204.424 Tcool = 0.998984
Run 627 Init: Value 202295 Cost 3885 PUs 3885 Connection 179583 Missing 3 Shortfall 100286 Penalty 18826.9 MPM 0.269934
Run 627 ThermalAnnealing: Value 16778.1 Cost 866 PUs 866 Connection 11460 Missing 1 Shortfall 24085 Penalty 4452.1 MPM 0.592041
Run 627 Iterative Improvement: Value 16778.1 Cost 866 PUs 866 Connection 11460 Missing 1 Shortfall 24085 Penalty 4452.1 MPM 0.592041
Run 625 is finished (out of 1000). Time passed so far is  1 min  and 1 secs 
Run 626 is finished (out of 1000). 
Run 632: Using Calculated Tinit = 201.268 Tcool = 0.998731
Run 632 Init: Value 198556 Cost 3947 PUs 3947 Connection 177079 Missing 3 Shortfall 93685.3 Penalty 17529.9 MPM 0.283453
Run 632 ThermalAnnealing: Value 15781.1 Cost 769 PUs 769 Connection 10560 Missing 1 Shortfall 24084.9 Penalty 4452.1 MPM 0.592041
Run 632 Iterative Improvement: Value 15781.1 Cost 769 PUs 769 Connection 10560 Missing 1 Shortfall 24084.9 Penalty 4452.1 MPM 0.592041

Run 629: Using Calculated Tinit = 190.379 Tcool = 0.998991
Run 629 Init: Value 200699 Cost 3962 PUs 3962 Connection 179054 Missing 3 Shortfall 94374.7 Penalty 17682.9 MPM 0.328475
Run 629 ThermalAnnealing: Value 17336.1 Cost 999 PUs 999 Connection 11885 Missing 1 Shortfall 24084.9 Penalty 4452.1 MPM 0.592041
Run 629 Iterative Improvement: Value 17336.1 Cost 999 PUs 999 Connection 11885 Missing 1 Shortfall 24084.9 Penalty 4452.1 MPM 0.592041

Run 630: Using Calculated Tinit = 204.645 Tcool = 0.998984
Run 630 Init: Value 202931 Cost 3991 PUs 3991 Connection 178176 Missing 3 Shortfall 110449 Penalty 20763.7 MPM 0.303157
Run 630 ThermalAnnealing: Value 15943.9 Cost 751 PUs 751 Connection 10740 Missing 1 Shortfall 24089 Penalty 4452.9 MPM 0.592041
Run 630 Iterative Improvement: Value 15943.9 Cost 751 PUs 751 Connection 10740 Missing 1 Shortfall 24089 Penalty 4452.9 MPM 0.592041

Run 631: Using Calculated Tinit = 201.362 Tcool = 0.998731
Run 631 Init: Value 197495 Cost 3988 PUs 3988 Connection 176818 Missing 3 Shortfall 89074.3 Penalty 16689.4 MPM 0.299487
Run 631 ThermalAnnealing: Value 16726.7 Cost 874 PUs 874 Connection 11400 Missing 1 Shortfall 24088 Penalty 4452.71 MPM 0.592041
Run 631 Iterative Improvement: Value 16726.7 Cost 874 PUs 874 Connection 11400 Missing 1 Shortfall 24088 Penalty 4452.71 MPM 0.592041
Time passed so far is  1 min  and 1 secs 

Run 633: Using Calculated Tinit = 201.532 Tcool = 0.998731
Run 633 Init: Value 200309 Cost 3948 PUs 3948 Connection 178134 Missing 3 Shortfall 97284.3 Penalty 18227.2 MPM 0.302012
Run 633 ThermalAnnealing: Value 16497 Cost 854 PUs 854 Connection 11190 Missing 1 Shortfall 24089.4 Penalty 4452.98 MPM 0.592041
Run 633 Iterative Improvement: Value 16497 Cost 854 PUs 854 Connection 11190 Missing 1 Shortfall 24089.4 Penalty 4452.98 MPM 0.592041
Run 628 is finished (out of 1000). Time passed so far is  1 min  and 2 secs 
Run 627 is finished (out of 1000). Time passed so far is  1 min  and 2 secs 
Run 632 is finished (out of 1000). Time passed so far is  1 min  and 2 secs 
Run 629 is finished (out of 1000). Time passed so far is  1 min  and 2 secs 
Run 630 is finished (out of 1000). Time passed so far is  1 min  and 2 secs 
Run 631 is finished (out of 1000). Time passed so far is  1 min  and 2 secs 
Run 633 is finished (out of 1000). Time passed so far is  1 min  and 2 secs 

Run 634: Using Calculated Tinit = 204.615 Tcool = 0.99895
Run 634 Init: Value 202914 Cost 3934 PUs 3934 Connection 180229 Missing 3 Shortfall 100151 Penalty 18750.6 MPM 0.301959
Run 634 ThermalAnnealing: Value 15796.1 Cost 724 PUs 724 Connection 10620 Missing 1 Shortfall 24084.9 Penalty 4452.1 MPM 0.592041
Run 634 Iterative Improvement: Value 15796.1 Cost 724 PUs 724 Connection 10620 Missing 1 Shortfall 24084.9 Penalty 4452.1 MPM 0.592041

Run 635: Using Calculated Tinit = 204.218 Tcool = 0.998529
Run 635 Init: Value 200827 Cost 3845 PUs 3845 Connection 177753 Missing 3 Shortfall 102343 Penalty 19228.5 MPM 0.307616
Run 635 ThermalAnnealing: Value 16919.4 Cost 827 PUs 827 Connection 11640 Missing 1 Shortfall 24086.2 Penalty 4452.35 MPM 0.592041
Run 635 Iterative Improvement: Value 16919.4 Cost 827 PUs 827 Connection 11640 Missing 1 Shortfall 24086.2 Penalty 4452.35 MPM 0.592041

Run 636: Using Calculated Tinit = 197.647 Tcool = 0.998733
Run 636 Init: Value 197244 Cost 3900 PUs 3900 Connection 176702 Missing 3 Shortfall 89022.1 Penalty 16642.5 MPM 0.293874
Run 636 ThermalAnnealing: Value 16005.9 Cost 753 PUs 753 Connection 10800 Missing 1 Shortfall 24088.8 Penalty 4452.87 MPM 0.592041
Run 636 Iterative Improvement: Value 16005.9 Cost 753 PUs 753 Connection 10800 Missing 1 Shortfall 24088.8 Penalty 4452.87 MPM 0.592041
Run 634 is finished (out of 1000). 
Run 637: Using Calculated Tinit = 204.615 Tcool = 0.99873
Run 637 Init: Value 200887 Cost 3907 PUs 3907 Connection 181403 Missing 3 Shortfall 83542.3 Penalty 15576.5 MPM 0.296069
Run 637 ThermalAnnealing: Value 16091.4 Cost 779 PUs 779 Connection 10860 Missing 1 Shortfall 24086.6 Penalty 4452.43 MPM 0.592041
Run 637 Iterative Improvement: Value 16091.4 Cost 779 PUs 779 Connection 10860 Missing 1 Shortfall 24086.6 Penalty 4452.43 MPM 0.592041

Run 639: Using Calculated Tinit = 192.87 Tcool = 0.998534
Run 639 Init: Value 198683 Cost 3939 PUs 3939 Connection 179429 Missing 3 Shortfall 81784.7 Penalty 15315.5 MPM 0.306936
Run 639 ThermalAnnealing: Value 16068.8 Cost 756 PUs 756 Connection 10860 Missing 1 Shortfall 24088.5 Penalty 4452.8 MPM 0.592041
Run 639 Iterative Improvement: Value 16068.8 Cost 756 PUs 756 Connection 10860 Missing 1 Shortfall 24088.5 Penalty 4452.8 MPM 0.592041

Run 638: Using Calculated Tinit = 204.67 Tcool = 0.99904
Run 638 Init: Value 203000 Cost 3893 PUs 3893 Connection 179832 Missing 3 Shortfall 102929 Penalty 19274.9 MPM 0.275674
Run 638 ThermalAnnealing: Value 16227.8 Cost 765 PUs 765 Connection 11010 Missing 1 Shortfall 24088.7 Penalty 4452.84 MPM 0.592041
Run 638 Iterative Improvement: Value 16227.8 Cost 765 PUs 765 Connection 11010 Missing 1 Shortfall 24088.7 Penalty 4452.84 MPM 0.592041

Run 640: Using Calculated Tinit = 192.877 Tcool = 0.998736
Run 640 Init: Value 200724 Cost 3922 PUs 3922 Connection 178997 Missing 3 Shortfall 95156.2 Penalty 17804.5 MPM 0.271489
Run 640 ThermalAnnealing: Value 15680.1 Cost 728 PUs 728 Connection 10500 Missing 1 Shortfall 24084.9 Penalty 4452.1 MPM 0.592041
Run 640 Iterative Improvement: Value 15680.1 Cost 728 PUs 728 Connection 10500 Missing 1 Shortfall 24084.9 Penalty 4452.1 MPM 0.592041

Run 641: Using Calculated Tinit = 203.064 Tcool = 0.998971
Run 641 Init: Value 198493 Cost 3897 PUs 3897 Connection 174786 Missing 3 Shortfall 105359 Penalty 19810.4 MPM 0.253216
Run 641 ThermalAnnealing: Value 16778.1 Cost 836 PUs 836 Connection 11490 Missing 1 Shortfall 24084.9 Penalty 4452.1 MPM 0.592041
Run 641 Iterative Improvement: Value 16778.1 Cost 836 PUs 836 Connection 11490 Missing 1 Shortfall 24084.9 Penalty 4452.1 MPM 0.592041
Time passed so far is  1 min  and 2 secs 
Run 635 is finished (out of 1000). Time passed so far is  1 min  and 3 secs 
Run 636 is finished (out of 1000). Time passed so far is  1 min  and 3 secs 
Run 637 is finished (out of 1000). Time passed so far is  1 min  and 3 secs 
Run 639 is finished (out of 1000). Time passed so far is  1 min  and 3 secs 
Run 638 is finished (out of 1000). Time passed so far is  1 min  and 3 secs 
Run 640 is finished (out of 1000). Time passed so far is  1 min  and 3 secs 
Run 641 is finished (out of 1000). Time passed so far is  1 min  and 3 secs 

Run 642: Using Calculated Tinit = 187.041 Tcool = 0.998959
Run 642 Init: Value 199977 Cost 3915 PUs 3915 Connection 179369 Missing 3 Shortfall 89167 Penalty 16693.5 MPM 0.277995
Run 642 ThermalAnnealing: Value 16379.9 Cost 767 PUs 767 Connection 11160 Missing 1 Shortfall 24088.9 Penalty 4452.88 MPM 0.592041
Run 642 Iterative Improvement: Value 16379.9 Cost 767 PUs 767 Connection 11160 Missing 1 Shortfall 24088.9 Penalty 4452.88 MPM 0.592041

Run 643: Using Calculated Tinit = 204.427 Tcool = 0.998984
Run 643 Init: Value 199254 Cost 3879 PUs 3879 Connection 178023 Missing 3 Shortfall 92868.2 Penalty 17352 MPM 0.296494
Run 643 ThermalAnnealing: Value 16019.8 Cost 826 PUs 826 Connection 10740 Missing 1 Shortfall 24093.5 Penalty 4453.8 MPM 0.592041
Run 643 Iterative Improvement: Value 16019.8 Cost 826 PUs 826 Connection 10740 Missing 1 Shortfall 24093.5 Penalty 4453.8 MPM 0.592041

Run 644: Using Calculated Tinit = 198.027 Tcool = 0.998702
Run 644 Init: Value 202978 Cost 3902 PUs 3902 Connection 180974 Missing 3 Shortfall 96440.5 Penalty 18102.1 MPM 0.308785
Run 644 ThermalAnnealing: Value 16083 Cost 759 PUs 759 Connection 10860 Missing 1 Shortfall 24149.3 Penalty 4464 MPM 0.59095
Run 644 Iterative Improvement: Value 16083 Cost 759 PUs 759 Connection 10860 Missing 1 Shortfall 24149.3 Penalty 4464 MPM 0.59095

Run 645: Using Calculated Tinit = 199.349 Tcool = 0.998987
Run 645 Init: Value 199564 Cost 3992 PUs 3992 Connection 178897 Missing 3 Shortfall 88954.7 Penalty 16675 MPM 0.288414
Run 645 ThermalAnnealing: Value 15667.5 Cost 775 PUs 775 Connection 10440 Missing 1 Shortfall 24086.8 Penalty 4452.47 MPM 0.592041
Run 645 Iterative Improvement: Value 15667.5 Cost 775 PUs 775 Connection 10440 Missing 1 Shortfall 24086.8 Penalty 4452.47 MPM 0.592041

Run 647: Using Calculated Tinit = 202.701 Tcool = 0.998529
Run 647 Init: Value 200412 Cost 3934 PUs 3934 Connection 178232 Missing 3 Shortfall 97233.8 Penalty 18245.5 MPM 0.234354
Run 647 ThermalAnnealing: Value 17929.6 Cost 943 PUs 943 Connection 12534 Missing 1 Shortfall 24087.3 Penalty 4452.57 MPM 0.592041
Run 647 Iterative Improvement: Value 17835.6 Cost 929 PUs 929 Connection 12454 Missing 1 Shortfall 24087.3 Penalty 4452.57 MPM 0.592041
Run 642 is finished (out of 1000). Time passed so far is  1 min  and 3 secs 

Run 649: Using Calculated Tinit = 197.491 Tcool = 0.998962
Run 649 Init: Value 199400 Cost 3919 PUs 3919 Connection 177201 Missing 3 Shortfall 97041.6 Penalty 18279.6 MPM 0.350708
Run 649 ThermalAnnealing: Value 16781.3 Cost 839 PUs 839 Connection 11490 Missing 1 Shortfall 24085.9 Penalty 4452.3 MPM 0.592041
Run 649 Iterative Improvement: Value 16781.3 Cost 839 PUs 839 Connection 11490 Missing 1 Shortfall 24085.9 Penalty 4452.3 MPM 0.592041

Run 648: Using Calculated Tinit = 197.137 Tcool = 0.998532
Run 648 Init: Value 198451 Cost 3907 PUs 3907 Connection 176048 Missing 3 Shortfall 98241.2 Penalty 18495.6 MPM 0.33832
Run 648 ThermalAnnealing: Value 16497.2 Cost 735 PUs 735 Connection 11310 Missing 1 Shortfall 24085.2 Penalty 4452.16 MPM 0.592041
Run 648 Iterative Improvement: Value 16497.2 Cost 735 PUs 735 Connection 11310 Missing 1 Shortfall 24085.2 Penalty 4452.16 MPM 0.592041

Run 646: Using Calculated Tinit = 204.619 Tcool = 0.999078
Run 646 Init: Value 202699 Cost 3878 PUs 3878 Connection 178052 Missing 3 Shortfall 110712 Penalty 20768.8 MPM 0.275567
Run 646 ThermalAnnealing: Value 15923.1 Cost 851 PUs 851 Connection 10620 Missing 1 Shortfall 24084.9 Penalty 4452.1 MPM 0.592041
Run 646 Iterative Improvement: Value 15923.1 Cost 851 PUs 851 Connection 10620 Missing 1 Shortfall 24084.9 Penalty 4452.1 MPM 0.592041
Run 643 is finished (out of 1000). 
Run 650: Using Calculated Tinit = 203.209 Tcool = 0.998529
Run 650 Init: Value 199039 Cost 4040 PUs 4040 Connection 178237 Missing 3 Shortfall 89722.1 Penalty 16762 MPM 0.3079
Run 650 ThermalAnnealing: Value 16288.7 Cost 766 PUs 766 Connection 11070 Missing 1 Shortfall 24087.8 Penalty 4452.66 MPM 0.592041
Run 650 Iterative Improvement: Value 16288.7 Cost 766 PUs 766 Connection 11070 Missing 1 Shortfall 24087.8 Penalty 4452.66 MPM 0.592041
Time passed so far is  1 min  and 3 secs 
Run 644 is finished (out of 1000). Time passed so far is  1 min  and 4 secs 
Run 645 is finished (out of 1000). Time passed so far is  1 min  and 4 secs 
Run 647 is finished (out of 1000). Time passed so far is  1 min  and 4 secs 
Run 649 is finished (out of 1000). Time passed so far is  1 min  and 4 secs 
Run 648 is finished (out of 1000). Time passed so far is  1 min  and 4 secs 
Run 646 is finished (out of 1000). Time passed so far is  1 min  and 4 secs 
Run 650 is finished (out of 1000). Time passed so far is  1 min  and 4 secs 

Run 651: Using Calculated Tinit = 200.366 Tcool = 0.99896
Run 651 Init: Value 201407 Cost 3879 PUs 3879 Connection 178815 Missing 3 Shortfall 99797.9 Penalty 18712.5 MPM 0.335857
Run 651 ThermalAnnealing: Value 15701.1 Cost 779 PUs 779 Connection 10470 Missing 1 Shortfall 24084.9 Penalty 4452.1 MPM 0.592041
Run 651 Iterative Improvement: Value 15701.1 Cost 779 PUs 779 Connection 10470 Missing 1 Shortfall 24084.9 Penalty 4452.1 MPM 0.592041

Run 652: Using Calculated Tinit = 204.272 Tcool = 0.998985
Run 652 Init: Value 199739 Cost 3913 PUs 3913 Connection 176823 Missing 3 Shortfall 101386 Penalty 19002.5 MPM 0.260421
Run 652 ThermalAnnealing: Value 16127.4 Cost 755 PUs 755 Connection 10920 Missing 1 Shortfall 24086.4 Penalty 4452.38 MPM 0.592041
Run 652 Iterative Improvement: Value 16127.4 Cost 755 PUs 755 Connection 10920 Missing 1 Shortfall 24086.4 Penalty 4452.38 MPM 0.592041

Run 654: Using Calculated Tinit = 194.568 Tcool = 0.998533
Run 654 Init: Value 201805 Cost 3908 PUs 3908 Connection 178384 Missing 3 Shortfall 104134 Penalty 19513.4 MPM 0.279324
Run 654 ThermalAnnealing: Value 16288.3 Cost 736 PUs 736 Connection 11100 Missing 1 Shortfall 24085.9 Penalty 4452.28 MPM 0.592041
Run 654 Iterative Improvement: Value 16288.3 Cost 736 PUs 736 Connection 11100 Missing 1 Shortfall 24085.9 Penalty 4452.28 MPM 0.592041

Run 655: Using Calculated Tinit = 198.71 Tcool = 0.998733
Run 655 Init: Value 199766 Cost 3939 PUs 3939 Connection 177967 Missing 3 Shortfall 95139.2 Penalty 17860.4 MPM 0.296532
Run 655 ThermalAnnealing: Value 15919.6 Cost 787 PUs 787 Connection 10680 Missing 1 Shortfall 24087.6 Penalty 4452.63 MPM 0.592041
Run 655 Iterative Improvement: Value 15919.6 Cost 787 PUs 787 Connection 10680 Missing 1 Shortfall 24087.6 Penalty 4452.63 MPM 0.592041

Run 653: Using Calculated Tinit = 199.417 Tcool = 0.998973
Run 653 Init: Value 199493 Cost 3964 PUs 3964 Connection 177010 Missing 3 Shortfall 98856.8 Penalty 18518.6 MPM 0.313667
Run 653 ThermalAnnealing: Value 16200.1 Cost 768 PUs 768 Connection 10980 Missing 1 Shortfall 24084.9 Penalty 4452.1 MPM 0.592041
Run 653 Iterative Improvement: Value 16200.1 Cost 768 PUs 768 Connection 10980 Missing 1 Shortfall 24084.9 Penalty 4452.1 MPM 0.592041

Run 656: Using Calculated Tinit = 199.684 Tcool = 0.998702
Run 656 Init: Value 199735 Cost 3894 PUs 3894 Connection 178058 Missing 3 Shortfall 94470 Penalty 17783.4 MPM 0.258003
Run 656 ThermalAnnealing: Value 15729.2 Cost 777 PUs 777 Connection 10500 Missing 1 Shortfall 24085.6 Penalty 4452.23 MPM 0.592041
Run 656 Iterative Improvement: Value 15729.2 Cost 777 PUs 777 Connection 10500 Missing 1 Shortfall 24085.6 Penalty 4452.23 MPM 0.592041

Run 658: Using Calculated Tinit = 197.137 Tcool = 0.998703
Run 658 Init: Value 200422 Cost 3932 PUs 3932 Connection 179077 Missing 3 Shortfall 92755.5 Penalty 17412.9 MPM 0.308114
Run 658 ThermalAnnealing: Value 15830.3 Cost 779 PUs 779 Connection 10590 Missing 1 Shortfall 24131.5 Penalty 4461.32 MPM 0.592041
Run 658 Iterative Improvement: Value 15830.3 Cost 779 PUs 779 Connection 10590 Missing 1 Shortfall 24131.5 Penalty 4461.32 MPM 0.592041

Run 657: Using Calculated Tinit = 203.069 Tcool = 0.999078
Run 657 Init: Value 195938 Cost 3940 PUs 3940 Connection 176552 Missing 3 Shortfall 82555.9 Penalty 15445.6 MPM 0.275718
Run 657 ThermalAnnealing: Value 16145.5 Cost 833 PUs 833 Connection 10860 Missing 1 Shortfall 24086.7 Penalty 4452.46 MPM 0.592041
Run 657 Iterative Improvement: Value 16145.5 Cost 833 PUs 833 Connection 10860 Missing 1 Shortfall 24086.7 Penalty 4452.46 MPM 0.592041
Run 651 is finished (out of 1000). Time passed so far is  1 min  and 4 secs 
Run 652 is finished (out of 1000). Time passed so far is  1 min  and 4 secs 
Run 654 is finished (out of 1000). Time passed so far is  1 min  and 4 secs 
Run 655 is finished (out of 1000). Time passed so far is  1 min  and 4 secs 
Run 653 is finished (out of 1000). Time passed so far is  1 min  and 4 secs 
Run 656 is finished (out of 1000). Time passed so far is  1 min  and 4 secs 
Run 658 is finished (out of 1000). Time passed so far is  1 min  and 4 secs 
Run 657 is finished (out of 1000). Time passed so far is  1 min  and 4 secs 

Run 659: Using Calculated Tinit = 190.379 Tcool = 0.998737
Run 659 Init: Value 198540 Cost 3934 PUs 3934 Connection 179846 Missing 3 Shortfall 78916.8 Penalty 14759.9 MPM 0.321791
Run 659 ThermalAnnealing: Value 17371.2 Cost 769 PUs 769 Connection 12150 Missing 1 Shortfall 24085.4 Penalty 4452.18 MPM 0.592041
Run 659 Iterative Improvement: Value 17371.2 Cost 769 PUs 769 Connection 12150 Missing 1 Shortfall 24085.4 Penalty 4452.18 MPM 0.592041

Run 660: Using Calculated Tinit = 204.576 Tcool = 0.999045
Run 660 Init: Value 200147 Cost 3954 PUs 3954 Connection 177825 Missing 3 Shortfall 98003.9 Penalty 18368.2 MPM 0.301432
Run 660 ThermalAnnealing: Value 16373.1 Cost 881 PUs 881 Connection 11040 Missing 1 Shortfall 24084.9 Penalty 4452.1 MPM 0.592041
Run 660 Iterative Improvement: Value 16373.1 Cost 881 PUs 881 Connection 11040 Missing 1 Shortfall 24084.9 Penalty 4452.1 MPM 0.592041
Run 659 is finished (out of 1000). 
Run 661: Using Calculated Tinit = 203.063 Tcool = 0.999078
Run 661 Init: Value 197448 Cost 3924 PUs 3924 Connection 176715 Missing 3 Shortfall 89647.3 Penalty 16808.7 MPM 0.33117
Run 661 ThermalAnnealing: Value 16003.4 Cost 751 PUs 751 Connection 10800 Missing 1 Shortfall 24086.3 Penalty 4452.36 MPM 0.592041
Run 661 Iterative Improvement: Value 16003.4 Cost 751 PUs 751 Connection 10800 Missing 1 Shortfall 24086.3 Penalty 4452.36 MPM 0.592041

Run 662: Using Calculated Tinit = 201.169 Tcool = 0.99896
Run 662 Init: Value 200766 Cost 3978 PUs 3978 Connection 177369 Missing 3 Shortfall 103245 Penalty 19418.7 MPM 0.282877
Run 662 ThermalAnnealing: Value 18650.1 Cost 1157 PUs 1157 Connection 13041 Missing 1 Shortfall 24084.9 Penalty 4452.1 MPM 0.592041
Run 662 Iterative Improvement: Value 18650.1 Cost 1157 PUs 1157 Connection 13041 Missing 1 Shortfall 24084.9 Penalty 4452.1 MPM 0.592041

Run 663: Using Calculated Tinit = 201.252 Tcool = 0.998985
Run 663 Init: Value 200409 Cost 4017 PUs 4017 Connection 181011 Missing 3 Shortfall 82432 Penalty 15381.1 MPM 0.333749
Run 663 ThermalAnnealing: Value 16182.3 Cost 720 PUs 720 Connection 11010 Missing 1 Shortfall 24085.7 Penalty 4452.26 MPM 0.592041
Run 663 Iterative Improvement: Value 16182.3 Cost 720 PUs 720 Connection 11010 Missing 1 Shortfall 24085.7 Penalty 4452.26 MPM 0.592041

Run 664: Using Calculated Tinit = 199.684 Tcool = 0.998961
Run 664 Init: Value 200657 Cost 3869 PUs 3869 Connection 177329 Missing 3 Shortfall 104097 Penalty 19458.9 MPM 0.309506
Run 664 ThermalAnnealing: Value 17342.1 Cost 890 PUs 890 Connection 12000 Missing 1 Shortfall 24084.9 Penalty 4452.1 MPM 0.592041
Run 664 Iterative Improvement: Value 17340.1 Cost 888 PUs 888 Connection 12000 Missing 1 Shortfall 24084.9 Penalty 4452.1 MPM 0.592041

Run 665: Using Calculated Tinit = 204.329 Tcool = 0.998958
Run 665 Init: Value 199925 Cost 3888 PUs 3888 Connection 178575 Missing 3 Shortfall 93375.1 Penalty 17461.6 MPM 0.299849
Run 665 ThermalAnnealing: Value 15871.4 Cost 859 PUs 859 Connection 10560 Missing 1 Shortfall 24086.2 Penalty 4452.35 MPM 0.592041
Run 665 Iterative Improvement: Value 15871.4 Cost 859 PUs 859 Connection 10560 Missing 1 Shortfall 24086.2 Penalty 4452.35 MPM 0.592041

Run 666: Using Calculated Tinit = 204.67 Tcool = 0.998985
Run 666 Init: Value 198481 Cost 3911 PUs 3911 Connection 178414 Missing 3 Shortfall 86502.2 Penalty 16156.1 MPM 0.276017
Run 666 ThermalAnnealing: Value 16407.4 Cost 825 PUs 825 Connection 11130 Missing 1 Shortfall 24086.3 Penalty 4452.36 MPM 0.592041
Run 666 Iterative Improvement: Value 16407.4 Cost 825 PUs 825 Connection 11130 Missing 1 Shortfall 24086.3 Penalty 4452.36 MPM 0.592041
Time passed so far is  1 min  and 5 secs 
Run 660 is finished (out of 1000). Time passed so far is  1 min  and 5 secs 
Run 661 is finished (out of 1000). Time passed so far is  1 min  and 5 secs 
Run 662 is finished (out of 1000). Time passed so far is  1 min  and 5 secs 
Run 663 is finished (out of 1000). Time passed so far is  1 min  and 5 secs 
Run 664 is finished (out of 1000). Time passed so far is  1 min  and 5 secs 
Run 665 is finished (out of 1000). Time passed so far is  1 min  and 5 secs 
Run 666 is finished (out of 1000). Time passed so far is  1 min  and 5 secs 

Run 667: Using Calculated Tinit = 201.914 Tcool = 0.99853
Run 667 Init: Value 200497 Cost 3872 PUs 3872 Connection 178207 Missing 3 Shortfall 98411.1 Penalty 18418.4 MPM 0.274775
Run 667 ThermalAnnealing: Value 17541.1 Cost 788 PUs 788 Connection 12300 Missing 1 Shortfall 24089.8 Penalty 4453.06 MPM 0.592041
Run 667 Iterative Improvement: Value 17541.1 Cost 788 PUs 788 Connection 12300 Missing 1 Shortfall 24089.8 Penalty 4453.06 MPM 0.592041

Run 668: Using Calculated Tinit = 197.057 Tcool = 0.998989
Run 668 Init: Value 201007 Cost 3902 PUs 3902 Connection 178255 Missing 3 Shortfall 100483 Penalty 18850.1 MPM 0.319379
Run 668 ThermalAnnealing: Value 16796.5 Cost 794 PUs 794 Connection 11550 Missing 1 Shortfall 24087.1 Penalty 4452.52 MPM 0.592041
Run 668 Iterative Improvement: Value 16796.5 Cost 794 PUs 794 Connection 11550 Missing 1 Shortfall 24087.1 Penalty 4452.52 MPM 0.592041

Run 669: Using Calculated Tinit = 197.406 Tcool = 0.998532
Run 669 Init: Value 201222 Cost 3853 PUs 3853 Connection 177880 Missing 3 Shortfall 103884 Penalty 19489 MPM 0.30841
Run 669 ThermalAnnealing: Value 16474.2 Cost 892 PUs 892 Connection 11130 Missing 1 Shortfall 24085.4 Penalty 4452.2 MPM 0.592041
Run 669 Iterative Improvement: Value 16474.2 Cost 892 PUs 892 Connection 11130 Missing 1 Shortfall 24085.4 Penalty 4452.2 MPM 0.592041

Run 670: Using Calculated Tinit = 197.169 Tcool = 0.998733
Run 670 Init: Value 200397 Cost 3900 PUs 3900 Connection 178538 Missing 3 Shortfall 96143.4 Penalty 17959 MPM 0.275622
Run 670 ThermalAnnealing: Value 15929.1 Cost 857 PUs 857 Connection 10620 Missing 1 Shortfall 24084.9 Penalty 4452.1 MPM 0.592041
Run 670 Iterative Improvement: Value 15929.1 Cost 857 PUs 857 Connection 10620 Missing 1 Shortfall 24084.9 Penalty 4452.1 MPM 0.592041

Run 671: Using Calculated Tinit = 204.615 Tcool = 0.998985
Run 671 Init: Value 199668 Cost 3897 PUs 3897 Connection 178535 Missing 3 Shortfall 91827.5 Penalty 17236.1 MPM 0.2832
Run 671 ThermalAnnealing: Value 17659.1 Cost 877 PUs 877 Connection 12330 Missing 1 Shortfall 24084.9 Penalty 4452.1 MPM 0.592041
Run 671 Iterative Improvement: Value 17659.1 Cost 877 PUs 877 Connection 12330 Missing 1 Shortfall 24084.9 Penalty 4452.1 MPM 0.592041
Run 667 is finished (out of 1000). 
Run 672: Using Calculated Tinit = 203.75 Tcool = 0.998985
Run 672 Init: Value 200036 Cost 3916 PUs 3916 Connection 176724 Missing 3 Shortfall 103023 Penalty 19395.9 MPM 0.310816
Run 672 ThermalAnnealing: Value 16730.9 Cost 806 PUs 806 Connection 11460 Missing 1 Shortfall 24154 Penalty 4464.92 MPM 0.59095
Run 672 Iterative Improvement: Value 16730.9 Cost 806 PUs 806 Connection 11460 Missing 1 Shortfall 24154 Penalty 4464.92 MPM 0.59095

Run 673: Using Calculated Tinit = 197.362 Tcool = 0.998703
Run 673 Init: Value 200892 Cost 3947 PUs 3947 Connection 177349 Missing 3 Shortfall 104695 Penalty 19595.8 MPM 0.247749
Run 673 ThermalAnnealing: Value 16370.9 Cost 728 PUs 728 Connection 11190 Missing 1 Shortfall 24089.3 Penalty 4452.91 MPM 0.592041
Run 673 Iterative Improvement: Value 16370.9 Cost 728 PUs 728 Connection 11190 Missing 1 Shortfall 24089.3 Penalty 4452.91 MPM 0.592041

Run 674: Using Calculated Tinit = 204.645 Tcool = 0.998984
Run 674 Init: Value 197628 Cost 3927 PUs 3927 Connection 177220 Missing 3 Shortfall 88403.4 Penalty 16481.1 MPM 0.251764
Run 674 ThermalAnnealing: Value 16521.2 Cost 939 PUs 939 Connection 11130 Missing 1 Shortfall 24085.4 Penalty 4452.2 MPM 0.592041
Run 674 Iterative Improvement: Value 16521.2 Cost 939 PUs 939 Connection 11130 Missing 1 Shortfall 24085.4 Penalty 4452.2 MPM 0.592041
Time passed so far is  1 min  and 6 secs 
Run 668 is finished (out of 1000). Time passed so far is  1 min  and 6 secs 
Run 669 is finished (out of 1000). Time passed so far is  1 min  and 6 secs 
Run 670 is finished (out of 1000). Time passed so far is  1 min  and 6 secs 
Run 671 is finished (out of 1000). Time passed so far is  1 min  and 6 secs 
Run 672 is finished (out of 1000). Time passed so far is  1 min  and 6 secs 
Run 673 is finished (out of 1000). Time passed so far is  1 min  and 6 secs 
Run 674 is finished (out of 1000). Time passed so far is  1 min  and 6 secs 

Run 675: Using Calculated Tinit = 204.67 Tcool = 0.99895
Run 675 Init: Value 199955 Cost 4051 PUs 4051 Connection 178269 Missing 3 Shortfall 94226.7 Penalty 17635.4 MPM 0.261594
Run 675 ThermalAnnealing: Value 16582.1 Cost 850 PUs 850 Connection 11280 Missing 1 Shortfall 24084.9 Penalty 4452.1 MPM 0.592041
Run 675 Iterative Improvement: Value 16582.1 Cost 850 PUs 850 Connection 11280 Missing 1 Shortfall 24084.9 Penalty 4452.1 MPM 0.592041

Run 676: Using Calculated Tinit = 203.43 Tcool = 0.999093
Run 676 Init: Value 202835 Cost 3888 PUs 3888 Connection 178369 Missing 3 Shortfall 109698 Penalty 20578.1 MPM 0.254913
Run 676 ThermalAnnealing: Value 17238.1 Cost 846 PUs 846 Connection 11940 Missing 1 Shortfall 24084.9 Penalty 4452.1 MPM 0.592041
Run 676 Iterative Improvement: Value 17234.1 Cost 842 PUs 842 Connection 11940 Missing 1 Shortfall 24084.9 Penalty 4452.1 MPM 0.592041

Run 677: Using Calculated Tinit = 197.137 Tcool = 0.998532
Run 677 Init: Value 199629 Cost 3935 PUs 3935 Connection 178207 Missing 3 Shortfall 93217.3 Penalty 17486.8 MPM 0.332762
Run 677 ThermalAnnealing: Value 16247.1 Cost 755 PUs 755 Connection 11040 Missing 1 Shortfall 24084.9 Penalty 4452.1 MPM 0.592041
Run 677 Iterative Improvement: Value 16247.1 Cost 755 PUs 755 Connection 11040 Missing 1 Shortfall 24084.9 Penalty 4452.1 MPM 0.592041

Run 678: Using Calculated Tinit = 200.724 Tcool = 0.998987
Run 678 Init: Value 199240 Cost 3917 PUs 3917 Connection 178576 Missing 3 Shortfall 89487 Penalty 16746.6 MPM 0.294932
Run 678 ThermalAnnealing: Value 16094.5 Cost 752 PUs 752 Connection 10890 Missing 1 Shortfall 24087.1 Penalty 4452.54 MPM 0.592041
Run 678 Iterative Improvement: Value 16094.5 Cost 752 PUs 752 Connection 10890 Missing 1 Shortfall 24087.1 Penalty 4452.54 MPM 0.592041

Run 679: Using Calculated Tinit = 204.06 Tcool = 0.99902
Run 679 Init: Value 199147 Cost 3936 PUs 3936 Connection 177616 Missing 3 Shortfall 93837.5 Penalty 17594.7 MPM 0.309875
Run 679 ThermalAnnealing: Value 16693.1 Cost 841 PUs 841 Connection 11400 Missing 1 Shortfall 24084.9 Penalty 4452.1 MPM 0.592041
Run 679 Iterative Improvement: Value 16693.1 Cost 841 PUs 841 Connection 11400 Missing 1 Shortfall 24084.9 Penalty 4452.1 MPM 0.592041
Run 675 is finished (out of 1000). 
Run 680: Using Calculated Tinit = 197.137 Tcool = 0.998987
Run 680 Init: Value 197644 Cost 3896 PUs 3896 Connection 177392 Missing 3 Shortfall 87623.2 Penalty 16355.9 MPM 0.242928
Run 680 ThermalAnnealing: Value 16265.2 Cost 863 PUs 863 Connection 10950 Missing 1 Shortfall 24085.3 Penalty 4452.17 MPM 0.592041
Run 680 Iterative Improvement: Value 16265.2 Cost 863 PUs 863 Connection 10950 Missing 1 Shortfall 24085.3 Penalty 4452.17 MPM 0.592041

Run 681: Using Calculated Tinit = 197.574 Tcool = 0.998703
Run 681 Init: Value 200939 Cost 3873 PUs 3873 Connection 179172 Missing 3 Shortfall 95522.1 Penalty 17893.8 MPM 0.245556
Run 681 ThermalAnnealing: Value 17160 Cost 826 PUs 826 Connection 11880 Missing 1 Shortfall 24094.7 Penalty 4454.03 MPM 0.592041
Run 681 Iterative Improvement: Value 17160 Cost 826 PUs 826 Connection 11880 Missing 1 Shortfall 24094.7 Penalty 4454.03 MPM 0.592041

Run 682: Using Calculated Tinit = 204.67 Tcool = 0.999077
Run 682 Init: Value 200599 Cost 3932 PUs 3932 Connection 180053 Missing 3 Shortfall 88677.9 Penalty 16613.7 MPM 0.30749
Run 682 ThermalAnnealing: Value 15966.3 Cost 864 PUs 864 Connection 10650 Missing 1 Shortfall 24086 Penalty 4452.32 MPM 0.592041
Run 682 Iterative Improvement: Value 15966.3 Cost 864 PUs 864 Connection 10650 Missing 1 Shortfall 24086 Penalty 4452.32 MPM 0.592041
Time passed so far is  1 min  and 7 secs 
Run 676 is finished (out of 1000). Time passed so far is  1 min  and 7 secs 
Run 677 is finished (out of 1000). Time passed so far is  1 min  and 7 secs 
Run 678 is finished (out of 1000). Time passed so far is  1 min  and 7 secs 
Run 679 is finished (out of 1000). Time passed so far is  1 min  and 7 secs 
Run 680 is finished (out of 1000). Time passed so far is  1 min  and 7 secs 
Run 681 is finished (out of 1000). Time passed so far is  1 min  and 7 secs 
Run 682 is finished (out of 1000). Time passed so far is  1 min  and 7 secs 

Run 683: Using Calculated Tinit = 193.937 Tcool = 0.998705
Run 683 Init: Value 200857 Cost 3873 PUs 3873 Connection 178209 Missing 3 Shortfall 100126 Penalty 18774.8 MPM 0.217704
Run 683 ThermalAnnealing: Value 16176.1 Cost 774 PUs 774 Connection 10950 Missing 1 Shortfall 24084.9 Penalty 4452.1 MPM 0.592041
Run 683 Iterative Improvement: Value 16176.1 Cost 774 PUs 774 Connection 10950 Missing 1 Shortfall 24084.9 Penalty 4452.1 MPM 0.592041

Run 684: Using Calculated Tinit = 199.471 Tcool = 0.998531
Run 684 Init: Value 199538 Cost 3938 PUs 3938 Connection 176918 Missing 3 Shortfall 99500.9 Penalty 18681.8 MPM 0.255007
Run 684 ThermalAnnealing: Value 17467.1 Cost 775 PUs 775 Connection 12240 Missing 1 Shortfall 24084.9 Penalty 4452.1 MPM 0.592041
Run 684 Iterative Improvement: Value 17467.1 Cost 775 PUs 775 Connection 12240 Missing 1 Shortfall 24084.9 Penalty 4452.1 MPM 0.592041

Run 685: Using Calculated Tinit = 199.982 Tcool = 0.998972
Run 685 Init: Value 198997 Cost 3917 PUs 3917 Connection 178238 Missing 3 Shortfall 89766.5 Penalty 16842.3 MPM 0.320539
Run 685 ThermalAnnealing: Value 16266.7 Cost 782 PUs 782 Connection 11010 Missing 1 Shortfall 24199.2 Penalty 4474.72 MPM 0.592041
Run 685 Iterative Improvement: Value 16266.7 Cost 782 PUs 782 Connection 11010 Missing 1 Shortfall 24199.2 Penalty 4474.72 MPM 0.592041

Run 686: Using Calculated Tinit = 204.67 Tcool = 0.99873
Run 686 Init: Value 204388 Cost 3924 PUs 3924 Connection 181659 Missing 3 Shortfall 100669 Penalty 18804.9 MPM 0.241686
Run 686 ThermalAnnealing: Value 16464.6 Cost 852 PUs 852 Connection 11160 Missing 1 Shortfall 24087.3 Penalty 4452.58 MPM 0.592041
Run 686 Iterative Improvement: Value 16464.6 Cost 852 PUs 852 Connection 11160 Missing 1 Shortfall 24087.3 Penalty 4452.58 MPM 0.592041
Run 683 is finished (out of 1000). 
Run 687: Using Calculated Tinit = 204.475 Tcool = 0.998529
Run 687 Init: Value 201459 Cost 3926 PUs 3926 Connection 178265 Missing 3 Shortfall 102511 Penalty 19267.9 MPM 0.283179
Run 687 ThermalAnnealing: Value 16109.1 Cost 767 PUs 767 Connection 10890 Missing 1 Shortfall 24084.9 Penalty 4452.1 MPM 0.592041
Run 687 Iterative Improvement: Value 16109.1 Cost 767 PUs 767 Connection 10890 Missing 1 Shortfall 24084.9 Penalty 4452.1 MPM 0.592041

Run 688: Using Calculated Tinit = 204.67 Tcool = 0.998985
Run 688 Init: Value 198871 Cost 3945 PUs 3945 Connection 177711 Missing 3 Shortfall 91731.2 Penalty 17215.3 MPM 0.341527
Run 688 ThermalAnnealing: Value 15793.5 Cost 871 PUs 871 Connection 10470 Missing 1 Shortfall 24086.8 Penalty 4452.47 MPM 0.592041
Run 688 Iterative Improvement: Value 15793.5 Cost 871 PUs 871 Connection 10470 Missing 1 Shortfall 24086.8 Penalty 4452.47 MPM 0.592041

Run 690: Using Calculated Tinit = 203.764 Tcool = 0.998529
Run 690 Init: Value 200763 Cost 3927 PUs 3927 Connection 178810 Missing 3 Shortfall 96215.1 Penalty 18025.9 MPM 0.228312
Run 690 ThermalAnnealing: Value 17121.1 Cost 849 PUs 849 Connection 11820 Missing 1 Shortfall 24084.9 Penalty 4452.1 MPM 0.592041
Run 690 Iterative Improvement: Value 17121.1 Cost 849 PUs 849 Connection 11820 Missing 1 Shortfall 24084.9 Penalty 4452.1 MPM 0.592041

Run 689: Using Calculated Tinit = 197.856 Tcool = 0.998703
Run 689 Init: Value 198518 Cost 4001 PUs 4001 Connection 176981 Missing 3 Shortfall 93913.5 Penalty 17535.8 MPM 0.23752
Run 689 ThermalAnnealing: Value 16966.1 Cost 772 PUs 772 Connection 11730 Missing 1 Shortfall 24150.1 Penalty 4464.15 MPM 0.59095
Run 689 Iterative Improvement: Value 16966.1 Cost 772 PUs 772 Connection 11730 Missing 1 Shortfall 24150.1 Penalty 4464.15 MPM 0.59095
Time passed so far is  1 min  and 7 secs 
Run 684 is finished (out of 1000). Time passed so far is  1 min  and 8 secs 
Run 685 is finished (out of 1000). Time passed so far is  1 min  and 8 secs 
Run 686 is finished (out of 1000). Time passed so far is  1 min  and 8 secs 
Run 687 is finished (out of 1000). Time passed so far is  1 min  and 8 secs 
Run 688 is finished (out of 1000). Time passed so far is  1 min  and 8 secs 
Run 690 is finished (out of 1000). Time passed so far is  1 min  and 8 secs 
Run 689 is finished (out of 1000). Time passed so far is  1 min  and 8 secs 

Run 691: Using Calculated Tinit = 197.137 Tcool = 0.999049
Run 691 Init: Value 201000 Cost 3932 PUs 3932 Connection 179444 Missing 3 Shortfall 94381 Penalty 17623.9 MPM 0.256771
Run 691 ThermalAnnealing: Value 16688.1 Cost 896 PUs 896 Connection 11340 Missing 1 Shortfall 24084.9 Penalty 4452.1 MPM 0.592041
Run 691 Iterative Improvement: Value 16688.1 Cost 896 PUs 896 Connection 11340 Missing 1 Shortfall 24084.9 Penalty 4452.1 MPM 0.592041

Run 693: Using Calculated Tinit = 197.28 Tcool = 0.998703
Run 693 Init: Value 201426 Cost 3860 PUs 3860 Connection 178076 Missing 3 Shortfall 103566 Penalty 19489.8 MPM 0.322795
Run 693 ThermalAnnealing: Value 16727.1 Cost 785 PUs 785 Connection 11490 Missing 1 Shortfall 24084.9 Penalty 4452.1 MPM 0.592041
Run 693 Iterative Improvement: Value 16727.1 Cost 785 PUs 785 Connection 11490 Missing 1 Shortfall 24084.9 Penalty 4452.1 MPM 0.592041

Run 692: Using Calculated Tinit = 204.559 Tcool = 0.998985
Run 692 Init: Value 200001 Cost 3877 PUs 3877 Connection 177478 Missing 3 Shortfall 99476.7 Penalty 18645.6 MPM 0.273226
Run 692 ThermalAnnealing: Value 17058.2 Cost 816 PUs 816 Connection 11790 Missing 1 Shortfall 24085.3 Penalty 4452.17 MPM 0.592041
Run 692 Iterative Improvement: Value 17024.2 Cost 812 PUs 812 Connection 11760 Missing 1 Shortfall 24085.5 Penalty 4452.2 MPM 0.592041

Run 694: Using Calculated Tinit = 174.647 Tcool = 0.998715
Run 694 Init: Value 200223 Cost 3939 PUs 3939 Connection 177589 Missing 3 Shortfall 99760.7 Penalty 18695.3 MPM 0.317173
Run 694 ThermalAnnealing: Value 17243.1 Cost 881 PUs 881 Connection 11910 Missing 1 Shortfall 24084.9 Penalty 4452.1 MPM 0.592041
Run 694 Iterative Improvement: Value 17243.1 Cost 881 PUs 881 Connection 11910 Missing 1 Shortfall 24084.9 Penalty 4452.1 MPM 0.592041

Run 695: Using Calculated Tinit = 197.137 Tcool = 0.999068
Run 695 Init: Value 198598 Cost 3958 PUs 3958 Connection 177176 Missing 3 Shortfall 92940.4 Penalty 17464.1 MPM 0.323476
Run 695 ThermalAnnealing: Value 16240.6 Cost 808 PUs 808 Connection 10980 Missing 1 Shortfall 24087.6 Penalty 4452.62 MPM 0.592041
Run 695 Iterative Improvement: Value 16240.6 Cost 808 PUs 808 Connection 10980 Missing 1 Shortfall 24087.6 Penalty 4452.62 MPM 0.592041

Run 696: Using Calculated Tinit = 202.539 Tcool = 0.998951
Run 696 Init: Value 201408 Cost 3958 PUs 3958 Connection 179161 Missing 3 Shortfall 97759.8 Penalty 18289 MPM 0.256963
Run 696 ThermalAnnealing: Value 15734.1 Cost 722 PUs 722 Connection 10560 Missing 1 Shortfall 24085 Penalty 4452.11 MPM 0.592041
Run 696 Iterative Improvement: Value 15734.1 Cost 722 PUs 722 Connection 10560 Missing 1 Shortfall 24085 Penalty 4452.11 MPM 0.592041

Run 698: Using Calculated Tinit = 204.647 Tcool = 0.99873
Run 698 Init: Value 201707 Cost 3869 PUs 3869 Connection 177710 Missing 3 Shortfall 107474 Penalty 20127.7 MPM 0.262299
Run 698 ThermalAnnealing: Value 16441.7 Cost 769 PUs 769 Connection 11220 Missing 1 Shortfall 24087.9 Penalty 4452.68 MPM 0.592041
Run 698 Iterative Improvement: Value 16441.7 Cost 769 PUs 769 Connection 11220 Missing 1 Shortfall 24087.9 Penalty 4452.68 MPM 0.592041
Run 691 is finished (out of 1000). 
Run 697: Using Calculated Tinit = 189.077 Tcool = 0.999053
Run 697 Init: Value 198170 Cost 3906 PUs 3906 Connection 177237 Missing 3 Shortfall 90789.7 Penalty 17027.5 MPM 0.366251
Run 697 ThermalAnnealing: Value 16190.7 Cost 834 PUs 834 Connection 10890 Missing 1 Shortfall 24158.9 Penalty 4466.74 MPM 0.592041
Run 697 Iterative Improvement: Value 16190.7 Cost 834 PUs 834 Connection 10890 Missing 1 Shortfall 24158.9 Penalty 4466.74 MPM 0.592041
Time passed so far is  1 min  and 8 secs 
Run 693 is finished (out of 1000). Time passed so far is  1 min  and 9 secs 
Run 692 is finished (out of 1000). Time passed so far is  1 min  and 9 secs 
Run 694 is finished (out of 1000). Time passed so far is  1 min  and 9 secs 
Run 695 is finished (out of 1000). Time passed so far is  1 min  and 9 secs 
Run 696 is finished (out of 1000). Time passed so far is  1 min  and 9 secs 
Run 698 is finished (out of 1000). Time passed so far is  1 min  and 9 secs 
Run 697 is finished (out of 1000). Time passed so far is  1 min  and 9 secs 

Run 699: Using Calculated Tinit = 195.988 Tcool = 0.998989
Run 699 Init: Value 198268 Cost 3955 PUs 3955 Connection 177812 Missing 3 Shortfall 88351.2 Penalty 16501.2 MPM 0.315446
Run 699 ThermalAnnealing: Value 16684.9 Cost 892 PUs 892 Connection 11340 Missing 1 Shortfall 24088.9 Penalty 4452.87 MPM 0.592041
Run 699 Iterative Improvement: Value 16682.9 Cost 890 PUs 890 Connection 11340 Missing 1 Shortfall 24088.9 Penalty 4452.87 MPM 0.592041

Run 700: Using Calculated Tinit = 201.887 Tcool = 0.998998
Run 700 Init: Value 201136 Cost 3876 PUs 3876 Connection 179502 Missing 3 Shortfall 94465.6 Penalty 17757.9 MPM 0.273724
Run 700 ThermalAnnealing: Value 15769.1 Cost 757 PUs 757 Connection 10560 Missing 1 Shortfall 24084.9 Penalty 4452.1 MPM 0.592041
Run 700 Iterative Improvement: Value 15769.1 Cost 757 PUs 757 Connection 10560 Missing 1 Shortfall 24084.9 Penalty 4452.1 MPM 0.592041

Run 703: Using Calculated Tinit = 197.146 Tcool = 0.998703
Run 703 Init: Value 196036 Cost 3933 PUs 3933 Connection 175341 Missing 3 Shortfall 89680.3 Penalty 16762 MPM 0.265694
Run 703 ThermalAnnealing: Value 18902.4 Cost 890 PUs 890 Connection 13560 Missing 1 Shortfall 24086.6 Penalty 4452.42 MPM 0.592041
Run 703 Iterative Improvement: Value 18902.4 Cost 890 PUs 890 Connection 13560 Missing 1 Shortfall 24086.6 Penalty 4452.42 MPM 0.592041

Run 701: Using Calculated Tinit = 204.475 Tcool = 0.999091
Run 701 Init: Value 198800 Cost 3914 PUs 3914 Connection 176152 Missing 3 Shortfall 99870.7 Penalty 18734.5 MPM 0.246435
Run 701 ThermalAnnealing: Value 16778.1 Cost 776 PUs 776 Connection 11550 Missing 1 Shortfall 24084.9 Penalty 4452.1 MPM 0.592041
Run 701 Iterative Improvement: Value 16778.1 Cost 776 PUs 776 Connection 11550 Missing 1 Shortfall 24084.9 Penalty 4452.1 MPM 0.592041

Run 702: Using Calculated Tinit = 204.634 Tcool = 0.99897
Run 702 Init: Value 201597 Cost 3849 PUs 3849 Connection 178608 Missing 3 Shortfall 102471 Penalty 19140 MPM 0.22836
Run 702 ThermalAnnealing: Value 17107.2 Cost 1088 PUs 1088 Connection 11567 Missing 1 Shortfall 24085.2 Penalty 4452.16 MPM 0.592041
Run 702 Iterative Improvement: Value 17107.2 Cost 1088 PUs 1088 Connection 11567 Missing 1 Shortfall 24085.2 Penalty 4452.16 MPM 0.592041

Run 704: Using Calculated Tinit = 200.93 Tcool = 0.998701
Run 704 Init: Value 198934 Cost 3987 PUs 3987 Connection 178560 Missing 3 Shortfall 87513 Penalty 16387 MPM 0.26667
Run 704 ThermalAnnealing: Value 16406.3 Cost 764 PUs 764 Connection 11190 Missing 1 Shortfall 24085.7 Penalty 4452.25 MPM 0.592041
Run 704 Iterative Improvement: Value 16406.3 Cost 764 PUs 764 Connection 11190 Missing 1 Shortfall 24085.7 Penalty 4452.25 MPM 0.592041

Run 705: Using Calculated Tinit = 197.788 Tcool = 0.998974
Run 705 Init: Value 202011 Cost 3916 PUs 3916 Connection 178263 Missing 3 Shortfall 105914 Penalty 19831.7 MPM 0.267495
Run 705 ThermalAnnealing: Value 16244.3 Cost 799 PUs 799 Connection 10980 Missing 1 Shortfall 24151.8 Penalty 4465.33 MPM 0.592041
Run 705 Iterative Improvement: Value 16244.3 Cost 800 PUs 800 Connection 10980 Missing 1 Shortfall 24146.7 Penalty 4464.32 MPM 0.592041
Run 699 is finished (out of 1000). 
Run 706: Using Calculated Tinit = 197.37 Tcool = 0.999044
Run 706 Init: Value 197363 Cost 3964 PUs 3964 Connection 176799 Missing 3 Shortfall 89008.1 Penalty 16600.4 MPM 0.336325
Run 706 ThermalAnnealing: Value 15929.7 Cost 737 PUs 737 Connection 10740 Missing 1 Shortfall 24088.1 Penalty 4452.73 MPM 0.592041
Run 706 Iterative Improvement: Value 15929.7 Cost 737 PUs 737 Connection 10740 Missing 1 Shortfall 24088.1 Penalty 4452.73 MPM 0.592041
Time passed so far is  1 min  and 9 secs 
Run 700 is finished (out of 1000). Time passed so far is  1 min  and 9 secs 
Run 703 is finished (out of 1000). Time passed so far is  1 min  and 9 secs 
Run 701 is finished (out of 1000). Time passed so far is  1 min  and 9 secs 
Run 702 is finished (out of 1000). Time passed so far is  1 min  and 9 secs 
Run 704 is finished (out of 1000). Time passed so far is  1 min  and 9 secs 
Run 705 is finished (out of 1000). Time passed so far is  1 min  and 9 secs 
Run 706 is finished (out of 1000). Time passed so far is  1 min  and 9 secs 

Run 707: Using Calculated Tinit = 189.438 Tcool = 0.998978
Run 707 Init: Value 199591 Cost 4028 PUs 4028 Connection 178848 Missing 3 Shortfall 89046.3 Penalty 16714.7 MPM 0.321463
Run 707 ThermalAnnealing: Value 16042.7 Cost 800 PUs 800 Connection 10770 Missing 1 Shortfall 24189 Penalty 4472.68 MPM 0.592041
Run 707 Iterative Improvement: Value 16042.7 Cost 800 PUs 800 Connection 10770 Missing 1 Shortfall 24189 Penalty 4472.68 MPM 0.592041

Run 708: Using Calculated Tinit = 204.468 Tcool = 0.99873
Run 708 Init: Value 200048 Cost 3970 PUs 3970 Connection 177959 Missing 3 Shortfall 96527.5 Penalty 18118.8 MPM 0.282112
Run 708 ThermalAnnealing: Value 16778.1 Cost 776 PUs 776 Connection 11550 Missing 1 Shortfall 24084.9 Penalty 4452.1 MPM 0.592041
Run 708 Iterative Improvement: Value 16778.1 Cost 776 PUs 776 Connection 11550 Missing 1 Shortfall 24084.9 Penalty 4452.1 MPM 0.592041

Run 709: Using Calculated Tinit = 189.634 Tcool = 0.998737
Run 709 Init: Value 200013 Cost 3929 PUs 3929 Connection 179132 Missing 3 Shortfall 90306.3 Penalty 16952.5 MPM 0.32395
Run 709 ThermalAnnealing: Value 16540.2 Cost 748 PUs 748 Connection 11340 Missing 1 Shortfall 24085.7 Penalty 4452.24 MPM 0.592041
Run 709 Iterative Improvement: Value 16540.2 Cost 748 PUs 748 Connection 11340 Missing 1 Shortfall 24085.7 Penalty 4452.24 MPM 0.592041

Run 710: Using Calculated Tinit = 197.491 Tcool = 0.998733
Run 710 Init: Value 200273 Cost 3886 PUs 3886 Connection 177767 Missing 3 Shortfall 99651.7 Penalty 18620.5 MPM 0.289994
Run 710 ThermalAnnealing: Value 16278.1 Cost 876 PUs 876 Connection 10950 Missing 1 Shortfall 24084.9 Penalty 4452.1 MPM 0.592041
Run 710 Iterative Improvement: Value 16278.1 Cost 876 PUs 876 Connection 10950 Missing 1 Shortfall 24084.9 Penalty 4452.1 MPM 0.592041

Run 711: Using Calculated Tinit = 174.634 Tcool = 0.998715
Run 711 Init: Value 199529 Cost 3921 PUs 3921 Connection 178250 Missing 3 Shortfall 92488.4 Penalty 17358.3 MPM 0.271753
Run 711 ThermalAnnealing: Value 16156.1 Cost 844 PUs 844 Connection 10860 Missing 1 Shortfall 24084.9 Penalty 4452.1 MPM 0.592041
Run 711 Iterative Improvement: Value 16156.1 Cost 844 PUs 844 Connection 10860 Missing 1 Shortfall 24084.9 Penalty 4452.1 MPM 0.592041
Run 707 is finished (out of 1000). Time passed so far is  1 min  and 10 secs 

Run 713: Using Calculated Tinit = 198.223 Tcool = 0.998961
Run 713 Init: Value 201338 Cost 3870 PUs 3870 Connection 178455 Missing 3 Shortfall 101695 Penalty 19012.7 MPM 0.275925
Run 713 ThermalAnnealing: Value 16399.1 Cost 847 PUs 847 Connection 11100 Missing 1 Shortfall 24084.9 Penalty 4452.1 MPM 0.592041
Run 713 Iterative Improvement: Value 16399.1 Cost 847 PUs 847 Connection 11100 Missing 1 Shortfall 24084.9 Penalty 4452.1 MPM 0.592041

Run 712: Using Calculated Tinit = 190.803 Tcool = 0.998965
Run 712 Init: Value 200413 Cost 3940 PUs 3940 Connection 177437 Missing 3 Shortfall 101412 Penalty 19036.1 MPM 0.291373
Run 712 ThermalAnnealing: Value 18193.4 Cost 901 PUs 901 Connection 12840 Missing 1 Shortfall 24086.3 Penalty 4452.36 MPM 0.592041
Run 712 Iterative Improvement: Value 18193.4 Cost 901 PUs 901 Connection 12840 Missing 1 Shortfall 24086.3 Penalty 4452.36 MPM 0.592041

Run 714: Using Calculated Tinit = 197.856 Tcool = 0.998727
Run 714 Init: Value 200053 Cost 3918 PUs 3918 Connection 178648 Missing 3 Shortfall 93331.7 Penalty 17487.1 MPM 0.357098
Run 714 ThermalAnnealing: Value 16008.1 Cost 726 PUs 726 Connection 10830 Missing 1 Shortfall 24085.1 Penalty 4452.12 MPM 0.592041
Run 714 Iterative Improvement: Value 16008.1 Cost 726 PUs 726 Connection 10830 Missing 1 Shortfall 24085.1 Penalty 4452.12 MPM 0.592041
Run 708 is finished (out of 1000). 
Run 715: Using Calculated Tinit = 201.169 Tcool = 0.99853
Run 715 Init: Value 200370 Cost 3837 PUs 3837 Connection 177457 Missing 3 Shortfall 101592 Penalty 19075.7 MPM 0.266237
Run 715 ThermalAnnealing: Value 16212.1 Cost 750 PUs 750 Connection 11010 Missing 1 Shortfall 24084.9 Penalty 4452.1 MPM 0.592041
Run 715 Iterative Improvement: Value 16212.1 Cost 750 PUs 750 Connection 11010 Missing 1 Shortfall 24084.9 Penalty 4452.1 MPM 0.592041
Time passed so far is  1 min  and 10 secs 
Run 709 is finished (out of 1000). Time passed so far is  1 min  and 10 secs 
Run 710 is finished (out of 1000). Time passed so far is  1 min  and 10 secs 
Run 711 is finished (out of 1000). Time passed so far is  1 min  and 10 secs 
Run 713 is finished (out of 1000). Time passed so far is  1 min  and 10 secs 
Run 712 is finished (out of 1000). Time passed so far is  1 min  and 10 secs 
Run 714 is finished (out of 1000). Time passed so far is  1 min  and 10 secs 
Run 715 is finished (out of 1000). Time passed so far is  1 min  and 10 secs 

Run 716: Using Calculated Tinit = 185.678 Tcool = 0.998993
Run 716 Init: Value 201430 Cost 3937 PUs 3937 Connection 178734 Missing 3 Shortfall 100133 Penalty 18758.7 MPM 0.260675
Run 716 ThermalAnnealing: Value 16207.9 Cost 805 PUs 805 Connection 10950 Missing 1 Shortfall 24089 Penalty 4452.9 MPM 0.592041
Run 716 Iterative Improvement: Value 16206.9 Cost 804 PUs 804 Connection 10950 Missing 1 Shortfall 24089 Penalty 4452.9 MPM 0.592041

Run 717: Using Calculated Tinit = 197.574 Tcool = 0.999049
Run 717 Init: Value 199366 Cost 3900 PUs 3900 Connection 175526 Missing 3 Shortfall 106357 Penalty 19939.8 MPM 0.29819
Run 717 ThermalAnnealing: Value 16124.4 Cost 752 PUs 752 Connection 10920 Missing 1 Shortfall 24086.7 Penalty 4452.44 MPM 0.592041
Run 717 Iterative Improvement: Value 16124.4 Cost 752 PUs 752 Connection 10920 Missing 1 Shortfall 24086.7 Penalty 4452.44 MPM 0.592041

Run 718: Using Calculated Tinit = 203.658 Tcool = 0.998529
Run 718 Init: Value 201946 Cost 3915 PUs 3915 Connection 180333 Missing 3 Shortfall 94635.4 Penalty 17698.3 MPM 0.260655
Run 718 ThermalAnnealing: Value 17593.6 Cost 841 PUs 841 Connection 12300 Missing 1 Shortfall 24087.4 Penalty 4452.59 MPM 0.592041
Run 718 Iterative Improvement: Value 17593.6 Cost 841 PUs 841 Connection 12300 Missing 1 Shortfall 24087.4 Penalty 4452.59 MPM 0.592041

Run 720: Using Calculated Tinit = 183.191 Tcool = 0.998735
Run 720 Init: Value 198918 Cost 3924 PUs 3924 Connection 177815 Missing 3 Shortfall 91557.8 Penalty 17178.8 MPM 0.322132
Run 720 ThermalAnnealing: Value 15775.1 Cost 733 PUs 733 Connection 10590 Missing 1 Shortfall 24084.9 Penalty 4452.1 MPM 0.592041
Run 720 Iterative Improvement: Value 15775.1 Cost 733 PUs 733 Connection 10590 Missing 1 Shortfall 24084.9 Penalty 4452.1 MPM 0.592041

Run 719: Using Calculated Tinit = 204.67 Tcool = 0.999123
Run 719 Init: Value 203149 Cost 3908 PUs 3908 Connection 179172 Missing 3 Shortfall 107047 Penalty 20069.3 MPM 0.244893
Run 719 ThermalAnnealing: Value 16788.1 Cost 816 PUs 816 Connection 11520 Missing 1 Shortfall 24084.9 Penalty 4452.1 MPM 0.592041
Run 719 Iterative Improvement: Value 16788.1 Cost 816 PUs 816 Connection 11520 Missing 1 Shortfall 24084.9 Penalty 4452.1 MPM 0.592041
Run 716 is finished (out of 1000). Time passed so far is  1 min  and 11 secs 
Run 717 is finished (out of 1000). 
Run 721: Using Calculated Tinit = 201.169 Tcool = 0.999042
Run 721 Init: Value 198699 Cost 3852 PUs 3852 Connection 177454 Missing 3 Shortfall 92912.7 Penalty 17393.3 MPM 0.292667
Run 721 ThermalAnnealing: Value 16005.6 Cost 753 PUs 753 Connection 10800 Missing 1 Shortfall 24087.5 Penalty 4452.61 MPM 0.592041
Run 721 Iterative Improvement: Value 16005.6 Cost 753 PUs 753 Connection 10800 Missing 1 Shortfall 24087.5 Penalty 4452.61 MPM 0.592041

Run 723: Using Calculated Tinit = 192.642 Tcool = 0.998976
Run 723 Init: Value 197129 Cost 3929 PUs 3929 Connection 177903 Missing 3 Shortfall 81789.2 Penalty 15297.3 MPM 0.336225
Run 723 ThermalAnnealing: Value 16028 Cost 745 PUs 745 Connection 10830 Missing 1 Shortfall 24089.5 Penalty 4453 MPM 0.592041
Run 723 Iterative Improvement: Value 16028 Cost 745 PUs 745 Connection 10830 Missing 1 Shortfall 24089.5 Penalty 4453 MPM 0.592041

Run 722: Using Calculated Tinit = 203.865 Tcool = 0.998984
Run 722 Init: Value 200397 Cost 3992 PUs 3992 Connection 179726 Missing 3 Shortfall 88954.4 Penalty 16678.9 MPM 0.365225
Run 722 ThermalAnnealing: Value 16059.1 Cost 717 PUs 717 Connection 10890 Missing 1 Shortfall 24084.9 Penalty 4452.1 MPM 0.592041
Run 722 Iterative Improvement: Value 16059.1 Cost 717 PUs 717 Connection 10890 Missing 1 Shortfall 24084.9 Penalty 4452.1 MPM 0.592041
Time passed so far is  1 min  and 11 secs 

Run 724: Using Calculated Tinit = 193.259 Tcool = 0.999158
Run 724 Init: Value 202652 Cost 3889 PUs 3889 Connection 178580 Missing 3 Shortfall 107507 Penalty 20183.3 MPM 0.27071
Run 724 ThermalAnnealing: Value 15943 Cost 720 PUs 720 Connection 10770 Missing 1 Shortfall 24089.6 Penalty 4453.02 MPM 0.592041
Run 724 Iterative Improvement: Value 15942.1 Cost 720 PUs 720 Connection 10770 Missing 1 Shortfall 24084.9 Penalty 4452.1 MPM 0.592041
Run 718 is finished (out of 1000). Time passed so far is  1 min  and 11 secs 
Run 720 is finished (out of 1000). Time passed so far is  1 min  and 11 secs 
Run 719 is finished (out of 1000). Time passed so far is  1 min  and 11 secs 
Run 721 is finished (out of 1000). Time passed so far is  1 min  and 11 secs 
Run 723 is finished (out of 1000). Time passed so far is  1 min  and 11 secs 
Run 722 is finished (out of 1000). Time passed so far is  1 min  and 11 secs 
Run 724 is finished (out of 1000). Time passed so far is  1 min  and 11 secs 

Run 725: Using Calculated Tinit = 193.259 Tcool = 0.999025
Run 725 Init: Value 200836 Cost 3893 PUs 3893 Connection 178556 Missing 3 Shortfall 98182 Penalty 18387 MPM 0.344721
Run 725 ThermalAnnealing: Value 17309.6 Cost 857 PUs 857 Connection 12000 Missing 1 Shortfall 24087.4 Penalty 4452.59 MPM 0.592041
Run 725 Iterative Improvement: Value 17309.6 Cost 857 PUs 857 Connection 12000 Missing 1 Shortfall 24087.4 Penalty 4452.59 MPM 0.592041
Run 725 is finished (out of 1000). Time passed so far is  1 min  and 12 secs 

Run 726: Using Calculated Tinit = 202.458 Tcool = 0.998998
Run 726 Init: Value 197418 Cost 3898 PUs 3898 Connection 176257 Missing 3 Shortfall 92025.3 Penalty 17263.1 MPM 0.345134
Run 726 ThermalAnnealing: Value 15993.1 Cost 741 PUs 741 Connection 10800 Missing 1 Shortfall 24084.9 Penalty 4452.1 MPM 0.592041
Run 726 Iterative Improvement: Value 15960.1 Cost 738 PUs 738 Connection 10770 Missing 1 Shortfall 24084.9 Penalty 4452.1 MPM 0.592041

Run 729: Using Calculated Tinit = 196.52 Tcool = 0.998532
Run 729 Init: Value 199705 Cost 3957 PUs 3957 Connection 178088 Missing 3 Shortfall 94328 Penalty 17660.2 MPM 0.312789
Run 729 ThermalAnnealing: Value 16065.6 Cost 723 PUs 723 Connection 10890 Missing 1 Shortfall 24087.7 Penalty 4452.61 MPM 0.592041
Run 729 Iterative Improvement: Value 16065.6 Cost 723 PUs 723 Connection 10890 Missing 1 Shortfall 24087.7 Penalty 4452.61 MPM 0.592041

Run 728: Using Calculated Tinit = 197.14 Tcool = 0.999041
Run 728 Init: Value 201159 Cost 3904 PUs 3904 Connection 176455 Missing 3 Shortfall 110902 Penalty 20799.6 MPM 0.27416
Run 728 ThermalAnnealing: Value 16027.1 Cost 745 PUs 745 Connection 10830 Missing 1 Shortfall 24084.9 Penalty 4452.1 MPM 0.592041
Run 728 Iterative Improvement: Value 16027.1 Cost 745 PUs 745 Connection 10830 Missing 1 Shortfall 24084.9 Penalty 4452.1 MPM 0.592041

Run 727: Using Calculated Tinit = 200.93 Tcool = 0.999111
Run 727 Init: Value 200760 Cost 3804 PUs 3804 Connection 177121 Missing 3 Shortfall 105825 Penalty 19835.4 MPM 0.264038
Run 727 ThermalAnnealing: Value 15923.7 Cost 851 PUs 851 Connection 10620 Missing 1 Shortfall 24088.2 Penalty 4452.75 MPM 0.592041
Run 727 Iterative Improvement: Value 15923.7 Cost 851 PUs 851 Connection 10620 Missing 1 Shortfall 24088.2 Penalty 4452.75 MPM 0.592041

Run 730: Using Calculated Tinit = 171.011 Tcool = 0.998976
Run 730 Init: Value 199693 Cost 3852 PUs 3852 Connection 177244 Missing 3 Shortfall 98926.3 Penalty 18596.7 MPM 0.311804
Run 730 ThermalAnnealing: Value 16627.2 Cost 775 PUs 775 Connection 11400 Missing 1 Shortfall 24085.2 Penalty 4452.16 MPM 0.592041
Run 730 Iterative Improvement: Value 16627.2 Cost 775 PUs 775 Connection 11400 Missing 1 Shortfall 24085.2 Penalty 4452.16 MPM 0.592041

Run 731: Using Calculated Tinit = 202.606 Tcool = 0.998951
Run 731 Init: Value 200287 Cost 3961 PUs 3961 Connection 177556 Missing 3 Shortfall 100105 Penalty 18770 MPM 0.228618
Run 731 ThermalAnnealing: Value 16630.1 Cost 868 PUs 868 Connection 11310 Missing 1 Shortfall 24084.9 Penalty 4452.1 MPM 0.592041
Run 731 Iterative Improvement: Value 16630.1 Cost 868 PUs 868 Connection 11310 Missing 1 Shortfall 24084.9 Penalty 4452.1 MPM 0.592041

Run 732: Using Calculated Tinit = 192.031 Tcool = 0.999134
Run 732 Init: Value 200738 Cost 3885 PUs 3885 Connection 176939 Missing 3 Shortfall 106258 Penalty 19914 MPM 0.309653
Run 732 ThermalAnnealing: Value 16143.1 Cost 861 PUs 861 Connection 10830 Missing 1 Shortfall 24084.9 Penalty 4452.1 MPM 0.592041
Run 732 Iterative Improvement: Value 16143.1 Cost 861 PUs 861 Connection 10830 Missing 1 Shortfall 24084.9 Penalty 4452.1 MPM 0.592041
Run 726 is finished (out of 1000). 
Run 733: Using Calculated Tinit = 204.424 Tcool = 0.99873
Run 733 Init: Value 201071 Cost 4037 PUs 4037 Connection 180663 Missing 3 Shortfall 87067.6 Penalty 16371.1 MPM 0.348367
Run 733 ThermalAnnealing: Value 15863.6 Cost 761 PUs 761 Connection 10650 Missing 1 Shortfall 24087.4 Penalty 4452.59 MPM 0.592041
Run 733 Iterative Improvement: Value 15863.6 Cost 761 PUs 761 Connection 10650 Missing 1 Shortfall 24087.4 Penalty 4452.59 MPM 0.592041
Time passed so far is  1 min  and 12 secs 
Run 729 is finished (out of 1000). Time passed so far is  1 min  and 12 secs 
Run 728 is finished (out of 1000). Time passed so far is  1 min  and 12 secs 
Run 727 is finished (out of 1000). Time passed so far is  1 min  and 12 secs 
Run 730 is finished (out of 1000). Time passed so far is  1 min  and 12 secs 
Run 731 is finished (out of 1000). Time passed so far is  1 min  and 12 secs 
Run 732 is finished (out of 1000). Time passed so far is  1 min  and 12 secs 
Run 733 is finished (out of 1000). Time passed so far is  1 min  and 12 secs 

Run 735: Using Calculated Tinit = 204.122 Tcool = 0.998699
Run 735 Init: Value 200322 Cost 3937 PUs 3937 Connection 179472 Missing 3 Shortfall 90514.5 Penalty 16912.7 MPM 0.31581
Run 735 ThermalAnnealing: Value 16394.1 Cost 722 PUs 722 Connection 11220 Missing 1 Shortfall 24084.9 Penalty 4452.1 MPM 0.592041
Run 735 Iterative Improvement: Value 16394.1 Cost 722 PUs 722 Connection 11220 Missing 1 Shortfall 24084.9 Penalty 4452.1 MPM 0.592041

Run 734: Using Calculated Tinit = 197.788 Tcool = 0.998974
Run 734 Init: Value 198063 Cost 3964 PUs 3964 Connection 177774 Missing 3 Shortfall 87248.5 Penalty 16325 MPM 0.283159
Run 734 ThermalAnnealing: Value 15907.6 Cost 805 PUs 805 Connection 10650 Missing 1 Shortfall 24087.6 Penalty 4452.61 MPM 0.592041
Run 734 Iterative Improvement: Value 15907.6 Cost 805 PUs 805 Connection 10650 Missing 1 Shortfall 24087.6 Penalty 4452.61 MPM 0.592041

Run 736: Using Calculated Tinit = 199.349 Tcool = 0.999112
Run 736 Init: Value 199251 Cost 3981 PUs 3981 Connection 176929 Missing 3 Shortfall 97982 Penalty 18340.6 MPM 0.294744
Run 736 ThermalAnnealing: Value 15346.1 Cost 724 PUs 724 Connection 10170 Missing 1 Shortfall 24084.9 Penalty 4452.1 MPM 0.592041
Run 736 Iterative Improvement: Value 15346.1 Cost 724 PUs 724 Connection 10170 Missing 1 Shortfall 24084.9 Penalty 4452.1 MPM 0.592041

Run 737: Using Calculated Tinit = 198.223 Tcool = 0.999022
Run 737 Init: Value 200558 Cost 3954 PUs 3954 Connection 179891 Missing 3 Shortfall 89207.2 Penalty 16713.4 MPM 0.309166
Run 737 ThermalAnnealing: Value 15817.1 Cost 835 PUs 835 Connection 10530 Missing 1 Shortfall 24084.9 Penalty 4452.1 MPM 0.592041
Run 737 Iterative Improvement: Value 15817.1 Cost 835 PUs 835 Connection 10530 Missing 1 Shortfall 24084.9 Penalty 4452.1 MPM 0.592041

Run 738: Using Calculated Tinit = 202.606 Tcool = 0.999041
Run 738 Init: Value 201126 Cost 3864 PUs 3864 Connection 179252 Missing 3 Shortfall 95983.9 Penalty 18009.9 MPM 0.270227
Run 738 ThermalAnnealing: Value 17148.5 Cost 816 PUs 816 Connection 11880 Missing 1 Shortfall 24086.8 Penalty 4452.48 MPM 0.592041
Run 738 Iterative Improvement: Value 17146.6 Cost 814 PUs 814 Connection 11880 Missing 1 Shortfall 24087.3 Penalty 4452.57 MPM 0.592041

Run 739: Using Calculated Tinit = 196.731 Tcool = 0.998988
Run 739 Init: Value 199199 Cost 4005 PUs 4005 Connection 179030 Missing 3 Shortfall 86216.5 Penalty 16164.2 MPM 0.34203
Run 739 ThermalAnnealing: Value 15344.2 Cost 764 PUs 764 Connection 10110 Missing 1 Shortfall 24176.5 Penalty 4470.21 MPM 0.592041
Run 739 Iterative Improvement: Value 15344.2 Cost 764 PUs 764 Connection 10110 Missing 1 Shortfall 24176.5 Penalty 4470.21 MPM 0.592041

Run 740: Using Calculated Tinit = 199.399 Tcool = 0.999019
Run 740 Init: Value 203301 Cost 3896 PUs 3896 Connection 179621 Missing 3 Shortfall 105386 Penalty 19783.5 MPM 0.294701
Run 740 ThermalAnnealing: Value 16471.5 Cost 859 PUs 859 Connection 11160 Missing 1 Shortfall 24087.1 Penalty 4452.53 MPM 0.592041
Run 740 Iterative Improvement: Value 16471.5 Cost 859 PUs 859 Connection 11160 Missing 1 Shortfall 24087.1 Penalty 4452.53 MPM 0.592041
Run 735 is finished (out of 1000). 
Run 741: Using Calculated Tinit = 202.606 Tcool = 0.998731
Run 741 Init: Value 200699 Cost 3919 PUs 3919 Connection 178245 Missing 3 Shortfall 98763.1 Penalty 18534.7 MPM 0.351361
Run 741 ThermalAnnealing: Value 16645 Cost 822 PUs 822 Connection 11370 Missing 1 Shortfall 24089.7 Penalty 4453.04 MPM 0.592041
Run 741 Iterative Improvement: Value 16645 Cost 822 PUs 822 Connection 11370 Missing 1 Shortfall 24089.7 Penalty 4453.04 MPM 0.592041
Time passed so far is  1 min  and 13 secs 
Run 734 is finished (out of 1000). Time passed so far is  1 min  and 13 secs 
Run 736 is finished (out of 1000). Time passed so far is  1 min  and 13 secs 
Run 737 is finished (out of 1000). Time passed so far is  1 min  and 13 secs 
Run 738 is finished (out of 1000). Time passed so far is  1 min  and 13 secs 
Run 739 is finished (out of 1000). Time passed so far is  1 min  and 13 secs 
Run 740 is finished (out of 1000). Time passed so far is  1 min  and 13 secs 
Run 741 is finished (out of 1000). Time passed so far is  1 min  and 13 secs 

Run 743: Using Calculated Tinit = 197.701 Tcool = 0.998733
Run 743 Init: Value 201974 Cost 3941 PUs 3941 Connection 179298 Missing 3 Shortfall 99942.7 Penalty 18734.8 MPM 0.327675
Run 743 ThermalAnnealing: Value 17510.5 Cost 1160 PUs 1160 Connection 11898 Missing 1 Shortfall 24086.7 Penalty 4452.46 MPM 0.592041
Run 743 Iterative Improvement: Value 17510.5 Cost 1160 PUs 1160 Connection 11898 Missing 1 Shortfall 24086.7 Penalty 4452.46 MPM 0.592041

Run 744: Using Calculated Tinit = 200.346 Tcool = 0.998531
Run 744 Init: Value 198782 Cost 3923 PUs 3923 Connection 177355 Missing 3 Shortfall 93449.5 Penalty 17504.3 MPM 0.335264
Run 744 ThermalAnnealing: Value 15874.1 Cost 742 PUs 742 Connection 10680 Missing 1 Shortfall 24084.9 Penalty 4452.1 MPM 0.592041
Run 744 Iterative Improvement: Value 15874.1 Cost 742 PUs 742 Connection 10680 Missing 1 Shortfall 24084.9 Penalty 4452.1 MPM 0.592041

Run 742: Using Calculated Tinit = 198.018 Tcool = 0.999094
Run 742 Init: Value 201708 Cost 3929 PUs 3929 Connection 179792 Missing 3 Shortfall 95786.6 Penalty 17986.7 MPM 0.376086
Run 742 ThermalAnnealing: Value 16012.8 Cost 760 PUs 760 Connection 10800 Missing 1 Shortfall 24088.3 Penalty 4452.77 MPM 0.592041
Run 742 Iterative Improvement: Value 16012.8 Cost 760 PUs 760 Connection 10800 Missing 1 Shortfall 24088.3 Penalty 4452.77 MPM 0.592041

Run 745: Using Calculated Tinit = 204.67 Tcool = 0.99873
Run 745 Init: Value 201276 Cost 3857 PUs 3857 Connection 177288 Missing 3 Shortfall 106784 Penalty 20130.8 MPM 0.304721
Run 745 ThermalAnnealing: Value 17608.5 Cost 826 PUs 826 Connection 12330 Missing 1 Shortfall 24086.9 Penalty 4452.49 MPM 0.592041
Run 745 Iterative Improvement: Value 17608.5 Cost 826 PUs 826 Connection 12330 Missing 1 Shortfall 24086.9 Penalty 4452.49 MPM 0.592041

Run 746: Using Calculated Tinit = 197.137 Tcool = 0.999044
Run 746 Init: Value 202431 Cost 3920 PUs 3920 Connection 180091 Missing 3 Shortfall 98266.8 Penalty 18419.6 MPM 0.321162
Run 746 ThermalAnnealing: Value 16432.6 Cost 912 PUs 912 Connection 11040 Missing 1 Shortfall 24229 Penalty 4480.61 MPM 0.592041
Run 746 Iterative Improvement: Value 16432.6 Cost 913 PUs 913 Connection 11040 Missing 1 Shortfall 24223.9 Penalty 4479.6 MPM 0.592041

Run 748: Using Calculated Tinit = 197.071 Tcool = 0.998532
Run 748 Init: Value 198630 Cost 3887 PUs 3887 Connection 177981 Missing 3 Shortfall 89742.5 Penalty 16762 MPM 0.338578
Run 748 ThermalAnnealing: Value 16162.4 Cost 880 PUs 880 Connection 10830 Missing 1 Shortfall 24086.3 Penalty 4452.37 MPM 0.592041
Run 748 Iterative Improvement: Value 16162.4 Cost 880 PUs 880 Connection 10830 Missing 1 Shortfall 24086.3 Penalty 4452.37 MPM 0.592041

Run 747: Using Calculated Tinit = 197.057 Tcool = 0.998703
Run 747 Init: Value 203149 Cost 3827 PUs 3827 Connection 177494 Missing 3 Shortfall 115996 Penalty 21828.2 MPM 0.261937
Run 747 ThermalAnnealing: Value 16698 Cost 785 PUs 785 Connection 11460 Missing 1 Shortfall 24089.7 Penalty 4453.04 MPM 0.592041
Run 747 Iterative Improvement: Value 16698 Cost 785 PUs 785 Connection 11460 Missing 1 Shortfall 24089.7 Penalty 4453.04 MPM 0.592041
Run 743 is finished (out of 1000). 
Run 749: Using Calculated Tinit = 197.213 Tcool = 0.998733
Run 749 Init: Value 198856 Cost 3919 PUs 3919 Connection 177747 Missing 3 Shortfall 91711.1 Penalty 17189.9 MPM 0.277918
Run 749 ThermalAnnealing: Value 16184.5 Cost 782 PUs 782 Connection 10950 Missing 1 Shortfall 24087 Penalty 4452.51 MPM 0.592041
Run 749 Iterative Improvement: Value 16184.5 Cost 782 PUs 782 Connection 10950 Missing 1 Shortfall 24087 Penalty 4452.51 MPM 0.592041
Time passed so far is  1 min  and 14 secs 
Run 744 is finished (out of 1000). Time passed so far is  1 min  and 14 secs 
Run 742 is finished (out of 1000). Time passed so far is  1 min  and 14 secs 
Run 745 is finished (out of 1000). Time passed so far is  1 min  and 14 secs 
Run 746 is finished (out of 1000). Time passed so far is  1 min  and 14 secs 
Run 748 is finished (out of 1000). Time passed so far is  1 min  and 14 secs 
Run 747 is finished (out of 1000). Time passed so far is  1 min  and 14 secs 
Run 749 is finished (out of 1000). Time passed so far is  1 min  and 14 secs 

Run 750: Using Calculated Tinit = 197.137 Tcool = 0.998703
Run 750 Init: Value 199783 Cost 3880 PUs 3880 Connection 178222 Missing 3 Shortfall 93967.2 Penalty 17681.4 MPM 0.326553
Run 750 ThermalAnnealing: Value 15812.7 Cost 710 PUs 710 Connection 10650 Missing 1 Shortfall 24088.2 Penalty 4452.75 MPM 0.592041
Run 750 Iterative Improvement: Value 15812.7 Cost 710 PUs 710 Connection 10650 Missing 1 Shortfall 24088.2 Penalty 4452.75 MPM 0.592041

Run 751: Using Calculated Tinit = 204.634 Tcool = 0.998699
Run 751 Init: Value 200859 Cost 4021 PUs 4021 Connection 178573 Missing 3 Shortfall 97495.5 Penalty 18264.6 MPM 0.311226
Run 751 ThermalAnnealing: Value 16040 Cost 727 PUs 727 Connection 10860 Missing 1 Shortfall 24089.7 Penalty 4453.04 MPM 0.592041
Run 751 Iterative Improvement: Value 16040 Cost 727 PUs 727 Connection 10860 Missing 1 Shortfall 24089.7 Penalty 4453.04 MPM 0.592041

Run 752: Using Calculated Tinit = 203.734 Tcool = 0.9987
Run 752 Init: Value 202393 Cost 3894 PUs 3894 Connection 178851 Missing 3 Shortfall 104694 Penalty 19647.9 MPM 0.332914
Run 752 ThermalAnnealing: Value 16168.1 Cost 766 PUs 766 Connection 10950 Missing 1 Shortfall 24084.9 Penalty 4452.1 MPM 0.592041
Run 752 Iterative Improvement: Value 16168.1 Cost 766 PUs 766 Connection 10950 Missing 1 Shortfall 24084.9 Penalty 4452.1 MPM 0.592041

Run 753: Using Calculated Tinit = 197.348 Tcool = 0.998733
Run 753 Init: Value 198898 Cost 3891 PUs 3891 Connection 179083 Missing 3 Shortfall 84797.1 Penalty 15924.4 MPM 0.355289
Run 753 ThermalAnnealing: Value 16151.5 Cost 736 PUs 736 Connection 10950 Missing 1 Shortfall 24157.1 Penalty 4465.53 MPM 0.59095
Run 753 Iterative Improvement: Value 16151.5 Cost 736 PUs 736 Connection 10950 Missing 1 Shortfall 24157.1 Penalty 4465.53 MPM 0.59095

Run 754: Using Calculated Tinit = 197.675 Tcool = 0.998532
Run 754 Init: Value 202349 Cost 3944 PUs 3944 Connection 179700 Missing 3 Shortfall 99681.5 Penalty 18704.8 MPM 0.250162
Run 754 ThermalAnnealing: Value 15778.1 Cost 796 PUs 796 Connection 10530 Missing 1 Shortfall 24084.9 Penalty 4452.1 MPM 0.592041
Run 754 Iterative Improvement: Value 15778.1 Cost 796 PUs 796 Connection 10530 Missing 1 Shortfall 24084.9 Penalty 4452.1 MPM 0.592041

Run 755: Using Calculated Tinit = 189.769 Tcool = 0.998536
Run 755 Init: Value 200463 Cost 3895 PUs 3895 Connection 177711 Missing 3 Shortfall 100763 Penalty 18857.1 MPM 0.2821
Run 755 ThermalAnnealing: Value 15837.1 Cost 735 PUs 735 Connection 10650 Missing 1 Shortfall 24084.9 Penalty 4452.1 MPM 0.592041
Run 755 Iterative Improvement: Value 15837.1 Cost 735 PUs 735 Connection 10650 Missing 1 Shortfall 24084.9 Penalty 4452.1 MPM 0.592041

Run 756: Using Calculated Tinit = 197.37 Tcool = 0.99908
Run 756 Init: Value 199876 Cost 3921 PUs 3921 Connection 176880 Missing 3 Shortfall 101473 Penalty 19075.3 MPM 0.295574
Run 756 ThermalAnnealing: Value 16294.6 Cost 862 PUs 862 Connection 10980 Missing 1 Shortfall 24087.6 Penalty 4452.62 MPM 0.592041
Run 756 Iterative Improvement: Value 16294.6 Cost 862 PUs 862 Connection 10980 Missing 1 Shortfall 24087.6 Penalty 4452.62 MPM 0.592041
Run 750 is finished (out of 1000). 
Run 757: Using Calculated Tinit = 201.854 Tcool = 0.999042
Run 757 Init: Value 199066 Cost 3943 PUs 3943 Connection 177710 Missing 3 Shortfall 92974.4 Penalty 17413.2 MPM 0.232205
Run 757 ThermalAnnealing: Value 16607.3 Cost 875 PUs 875 Connection 11280 Missing 1 Shortfall 24086.1 Penalty 4452.32 MPM 0.592041
Run 757 Iterative Improvement: Value 16607.3 Cost 875 PUs 875 Connection 11280 Missing 1 Shortfall 24086.1 Penalty 4452.32 MPM 0.592041
Time passed so far is  1 min  and 15 secs 
Run 751 is finished (out of 1000). Time passed so far is  1 min  and 15 secs 
Run 752 is finished (out of 1000). Time passed so far is  1 min  and 15 secs 
Run 753 is finished (out of 1000). Time passed so far is  1 min  and 15 secs 
Run 754 is finished (out of 1000). Time passed so far is  1 min  and 15 secs 
Run 755 is finished (out of 1000). Time passed so far is  1 min  and 15 secs 
Run 756 is finished (out of 1000). Time passed so far is  1 min  and 15 secs 
Run 757 is finished (out of 1000). Time passed so far is  1 min  and 15 secs 

Run 758: Using Calculated Tinit = 200.112 Tcool = 0.998701
Run 758 Init: Value 197050 Cost 3942 PUs 3942 Connection 177321 Missing 3 Shortfall 84718.7 Penalty 15787.4 MPM 0.2981
Run 758 ThermalAnnealing: Value 16884.3 Cost 774 PUs 774 Connection 11640 Missing 1 Shortfall 24176.9 Penalty 4470.3 MPM 0.592041
Run 758 Iterative Improvement: Value 16884.3 Cost 774 PUs 774 Connection 11640 Missing 1 Shortfall 24176.9 Penalty 4470.3 MPM 0.592041

Run 759: Using Calculated Tinit = 200.933 Tcool = 0.99896
Run 759 Init: Value 199169 Cost 3974 PUs 3974 Connection 177395 Missing 3 Shortfall 94907.5 Penalty 17799.9 MPM 0.237311
Run 759 ThermalAnnealing: Value 16366.1 Cost 874 PUs 874 Connection 11040 Missing 1 Shortfall 24084.9 Penalty 4452.1 MPM 0.592041
Run 759 Iterative Improvement: Value 16366.1 Cost 874 PUs 874 Connection 11040 Missing 1 Shortfall 24084.9 Penalty 4452.1 MPM 0.592041

Run 760: Using Calculated Tinit = 201.268 Tcool = 0.9991
Run 760 Init: Value 199256 Cost 4017 PUs 4017 Connection 178331 Missing 3 Shortfall 89995 Penalty 16908.1 MPM 0.359194
Run 760 ThermalAnnealing: Value 16150.1 Cost 718 PUs 718 Connection 10980 Missing 1 Shortfall 24084.9 Penalty 4452.1 MPM 0.592041
Run 760 Iterative Improvement: Value 16150.1 Cost 718 PUs 718 Connection 10980 Missing 1 Shortfall 24084.9 Penalty 4452.1 MPM 0.592041

Run 761: Using Calculated Tinit = 199.684 Tcool = 0.998702
Run 761 Init: Value 201543 Cost 3960 PUs 3960 Connection 181056 Missing 3 Shortfall 88203.7 Penalty 16527.1 MPM 0.319382
Run 761 ThermalAnnealing: Value 15921.9 Cost 759 PUs 759 Connection 10710 Missing 1 Shortfall 24088.9 Penalty 4452.88 MPM 0.592041
Run 761 Iterative Improvement: Value 15921.9 Cost 759 PUs 759 Connection 10710 Missing 1 Shortfall 24088.9 Penalty 4452.88 MPM 0.592041
Run 758 is finished (out of 1000). Time passed so far is  1 min  and 15 secs 
Run 759 is finished (out of 1000). 
Run 765: Using Calculated Tinit = 197.856 Tcool = 0.999114
Run 765 Init: Value 201278 Cost 3938 PUs 3938 Connection 181126 Missing 3 Shortfall 86595.1 Penalty 16214.4 MPM 0.352228
Run 765 ThermalAnnealing: Value 20323.1 Cost 1261 PUs 1261 Connection 14610 Missing 1 Shortfall 24084.9 Penalty 4452.1 MPM 0.592041
Run 765 Iterative Improvement: Value 20306.1 Cost 1244 PUs 1244 Connection 14610 Missing 1 Shortfall 24084.9 Penalty 4452.1 MPM 0.592041

Run 763: Using Calculated Tinit = 200.524 Tcool = 0.998701
Run 763 Init: Value 202077 Cost 3884 PUs 3884 Connection 179805 Missing 3 Shortfall 97927.1 Penalty 18387.8 MPM 0.378196
Run 763 ThermalAnnealing: Value 15940.8 Cost 778 PUs 778 Connection 10710 Missing 1 Shortfall 24088.5 Penalty 4452.81 MPM 0.592041
Run 763 Iterative Improvement: Value 15940.8 Cost 778 PUs 778 Connection 10710 Missing 1 Shortfall 24088.5 Penalty 4452.81 MPM 0.592041

Run 762: Using Calculated Tinit = 200.998 Tcool = 0.998972
Run 762 Init: Value 199601 Cost 3896 PUs 3896 Connection 179754 Missing 3 Shortfall 85223.6 Penalty 15950.6 MPM 0.271415
Run 762 ThermalAnnealing: Value 15799 Cost 786 PUs 786 Connection 10560 Missing 1 Shortfall 24089.6 Penalty 4453.02 MPM 0.592041
Run 762 Iterative Improvement: Value 15799 Cost 786 PUs 786 Connection 10560 Missing 1 Shortfall 24089.6 Penalty 4453.02 MPM 0.592041

Run 764: Using Calculated Tinit = 197.602 Tcool = 0.998703
Run 764 Init: Value 198940 Cost 3926 PUs 3926 Connection 177585 Missing 3 Shortfall 92817.1 Penalty 17429.3 MPM 0.291079
Run 764 ThermalAnnealing: Value 16975.4 Cost 823 PUs 823 Connection 11700 Missing 1 Shortfall 24086.4 Penalty 4452.39 MPM 0.592041
Run 764 Iterative Improvement: Value 16975.4 Cost 823 PUs 823 Connection 11700 Missing 1 Shortfall 24086.4 Penalty 4452.39 MPM 0.592041
Time passed so far is  1 min  and 15 secs 

Run 766: Using Calculated Tinit = 192.41 Tcool = 0.999083
Run 766 Init: Value 203285 Cost 3827 PUs 3827 Connection 180001 Missing 3 Shortfall 104031 Penalty 19457.2 MPM 0.265064
Run 766 ThermalAnnealing: Value 16143.8 Cost 711 PUs 711 Connection 10980 Missing 1 Shortfall 24088.6 Penalty 4452.82 MPM 0.592041
Run 766 Iterative Improvement: Value 16143.8 Cost 711 PUs 711 Connection 10980 Missing 1 Shortfall 24088.6 Penalty 4452.82 MPM 0.592041
Run 760 is finished (out of 1000). Time passed so far is  1 min  and 16 secs 
Run 761 is finished (out of 1000). Time passed so far is  1 min  and 16 secs 
Run 765 is finished (out of 1000). Time passed so far is  1 min  and 16 secs 
Run 763 is finished (out of 1000). Time passed so far is  1 min  and 16 secs 
Run 762 is finished (out of 1000). Time passed so far is  1 min  and 16 secs 
Run 764 is finished (out of 1000). Time passed so far is  1 min  and 16 secs 
Run 766 is finished (out of 1000). Time passed so far is  1 min  and 16 secs 

Run 767: Using Calculated Tinit = 197.212 Tcool = 0.998989
Run 767 Init: Value 199062 Cost 3909 PUs 3909 Connection 177476 Missing 3 Shortfall 94489.5 Penalty 17677.3 MPM 0.255039
Run 767 ThermalAnnealing: Value 17127.1 Cost 855 PUs 855 Connection 11820 Missing 1 Shortfall 24084.9 Penalty 4452.1 MPM 0.592041
Run 767 Iterative Improvement: Value 17127.1 Cost 855 PUs 855 Connection 11820 Missing 1 Shortfall 24084.9 Penalty 4452.1 MPM 0.592041
Run 767 is finished (out of 1000). Time passed so far is  1 min  and 16 secs 

Run 768: Using Calculated Tinit = 204.424 Tcool = 0.99895
Run 768 Init: Value 197807 Cost 3954 PUs 3954 Connection 175646 Missing 3 Shortfall 97041.1 Penalty 18207.1 MPM 0.2219
Run 768 ThermalAnnealing: Value 16552.1 Cost 850 PUs 850 Connection 11250 Missing 1 Shortfall 24084.9 Penalty 4452.1 MPM 0.592041
Run 768 Iterative Improvement: Value 16552.1 Cost 850 PUs 850 Connection 11250 Missing 1 Shortfall 24084.9 Penalty 4452.1 MPM 0.592041

Run 769: Using Calculated Tinit = 200.389 Tcool = 0.998726
Run 769 Init: Value 201981 Cost 3901 PUs 3901 Connection 178758 Missing 3 Shortfall 103000 Penalty 19322.5 MPM 0.270064
Run 769 ThermalAnnealing: Value 16254.2 Cost 852 PUs 852 Connection 10950 Missing 1 Shortfall 24085.5 Penalty 4452.22 MPM 0.592041
Run 769 Iterative Improvement: Value 16254.2 Cost 852 PUs 852 Connection 10950 Missing 1 Shortfall 24085.5 Penalty 4452.22 MPM 0.592041

Run 770: Using Calculated Tinit = 201.914 Tcool = 0.999051
Run 770 Init: Value 200015 Cost 3996 PUs 3996 Connection 178369 Missing 3 Shortfall 94352.8 Penalty 17649.9 MPM 0.276205
Run 770 ThermalAnnealing: Value 16744.2 Cost 952 PUs 952 Connection 11340 Missing 1 Shortfall 24085.3 Penalty 4452.17 MPM 0.592041
Run 770 Iterative Improvement: Value 16733.2 Cost 941 PUs 941 Connection 11340 Missing 1 Shortfall 24085.3 Penalty 4452.17 MPM 0.592041

Run 772: Using Calculated Tinit = 204.67 Tcool = 0.99873
Run 772 Init: Value 199081 Cost 3870 PUs 3870 Connection 179123 Missing 3 Shortfall 85949.6 Penalty 16087.9 MPM 0.385485
Run 772 ThermalAnnealing: Value 15877.5 Cost 750 PUs 750 Connection 10650 Missing 1 Shortfall 24213.5 Penalty 4477.55 MPM 0.592041
Run 772 Iterative Improvement: Value 15877.5 Cost 750 PUs 750 Connection 10650 Missing 1 Shortfall 24213.5 Penalty 4477.55 MPM 0.592041

Run 771: Using Calculated Tinit = 204.647 Tcool = 0.99895
Run 771 Init: Value 198882 Cost 3855 PUs 3855 Connection 178773 Missing 3 Shortfall 86911 Penalty 16253.9 MPM 0.293775
Run 771 ThermalAnnealing: Value 16134.1 Cost 792 PUs 792 Connection 10890 Missing 1 Shortfall 24084.9 Penalty 4452.1 MPM 0.592041
Run 771 Iterative Improvement: Value 16134.1 Cost 792 PUs 792 Connection 10890 Missing 1 Shortfall 24084.9 Penalty 4452.1 MPM 0.592041

Run 773: Using Calculated Tinit = 204.427 Tcool = 0.99873
Run 773 Init: Value 198941 Cost 3967 PUs 3967 Connection 178573 Missing 3 Shortfall 87587.1 Penalty 16401.2 MPM 0.337998
Run 773 ThermalAnnealing: Value 16419.9 Cost 777 PUs 777 Connection 11190 Missing 1 Shortfall 24088.9 Penalty 4452.88 MPM 0.592041
Run 773 Iterative Improvement: Value 16419.9 Cost 777 PUs 777 Connection 11190 Missing 1 Shortfall 24088.9 Penalty 4452.88 MPM 0.592041

Run 774: Using Calculated Tinit = 200.366 Tcool = 0.998732
Run 774 Init: Value 200588 Cost 3890 PUs 3890 Connection 178199 Missing 3 Shortfall 98938.2 Penalty 18498.5 MPM 0.268043
Run 774 ThermalAnnealing: Value 16429.9 Cost 817 PUs 817 Connection 11160 Missing 1 Shortfall 24089 Penalty 4452.91 MPM 0.592041
Run 774 Iterative Improvement: Value 16429.9 Cost 817 PUs 817 Connection 11160 Missing 1 Shortfall 24089 Penalty 4452.91 MPM 0.592041
Run 768 is finished (out of 1000). Time passed so far is  1 min  and 16 secs 
Run 769 is finished (out of 1000). Time passed so far is  1 min  and 17 secs 

Run 775: Using Calculated Tinit = 195.051 Tcool = 0.99905
Run 775 Init: Value 201296 Cost 3939 PUs 3939 Connection 177964 Missing 3 Shortfall 103328 Penalty 19392.9 MPM 0.223048
Run 775 ThermalAnnealing: Value 15964.4 Cost 832 PUs 832 Connection 10680 Missing 1 Shortfall 24086.6 Penalty 4452.43 MPM 0.592041
Run 775 Iterative Improvement: Value 15964.4 Cost 832 PUs 832 Connection 10680 Missing 1 Shortfall 24086.6 Penalty 4452.43 MPM 0.592041
Run 770 is finished (out of 1000). Time passed so far is  1 min  and 17 secs 
Run 772 is finished (out of 1000). Time passed so far is  1 min  and 17 secs 
Run 771 is finished (out of 1000). Time passed so far is  1 min  and 17 secs 
Run 773 is finished (out of 1000). Time passed so far is  1 min  and 17 secs 
Run 774 is finished (out of 1000). Time passed so far is  1 min  and 17 secs 
Run 775 is finished (out of 1000). Time passed so far is  1 min  and 17 secs 

Run 776: Using Calculated Tinit = 192.212 Tcool = 0.998705
Run 776 Init: Value 201745 Cost 3856 PUs 3856 Connection 179737 Missing 3 Shortfall 96974.3 Penalty 18151.8 MPM 0.279156
Run 776 ThermalAnnealing: Value 16492.8 Cost 790 PUs 790 Connection 11250 Missing 1 Shortfall 24088.5 Penalty 4452.8 MPM 0.592041
Run 776 Iterative Improvement: Value 16492.8 Cost 790 PUs 790 Connection 11250 Missing 1 Shortfall 24088.5 Penalty 4452.8 MPM 0.592041

Run 777: Using Calculated Tinit = 197.137 Tcool = 0.999081
Run 777 Init: Value 201518 Cost 3888 PUs 3888 Connection 178352 Missing 3 Shortfall 102811 Penalty 19278 MPM 0.308975
Run 777 ThermalAnnealing: Value 15670.8 Cost 778 PUs 778 Connection 10440 Missing 1 Shortfall 24088.6 Penalty 4452.83 MPM 0.592041
Run 777 Iterative Improvement: Value 15670.8 Cost 778 PUs 778 Connection 10440 Missing 1 Shortfall 24088.6 Penalty 4452.83 MPM 0.592041
Run 776 is finished (out of 1000). Time passed so far is  1 min  and 17 secs 

Run 778: Using Calculated Tinit = 192.031 Tcool = 0.99899
Run 778 Init: Value 200038 Cost 3901 PUs 3901 Connection 179358 Missing 3 Shortfall 89463 Penalty 16779.4 MPM 0.30931
[truncated: 117,159 more chars]
