# Supplementary material for: Spatial planning model for optimizing conservation priorities for local community utilization on Arefi Island in the Raja Ampat Marine Protected Area (MPA) Southwest Papua, Indonesia
Source: PeerJ. 2025 Apr 29;13:e19292. doi: 10.7717/peerj.19292 (PMC12047217; doi:10.7717/peerj.19292)
Supplement: Supplemental Information 5 [file peerj-13-19292-s005.zip › 50%/output/output_mv00067.txt]

Conservation Feature	Feature Name	Target	Amount Held	Occurrence Target	Occurrences Held	Separation Target	Separation Achieved	Target Met	MPM
19	Mangrove	59037.598060	34952.669790	0	71	0	3306597	no	0.592041
18	Lamun	147086.921015	147338.553320	0	557	0	3306597	yes	1.000000
17	Karang	117732.032755	117739.602660	0	596	0	3306597	yes	1.000000
